# Supplementary material for: Epithelial transcription factor Elf3 mediates host immune responses to microbiota and protects against aerocystitis in zebrafish
Source: mBio. 2025 Oct 28;16(12):e02267-25. doi: 10.1128/mbio.02267-25 (PMC12691682; doi:10.1128/mbio.02267-25)
Supplement: Table S1 — Common reagents used in the study. [file mbio.02267-25-s0002.xlsx]

## Sheet: Sheet1
Table S1: List of common reagents used in this study, including zebrafish alleles and primers
Genetic Reagents
Experimental Species	Name of Reagent	Type of Reagent	Source
Danio rerio (zebrafish)	elf3rdu102	CRISPR mutant	This study
Danio rerio (zebrafish)	elf3rdu103	CRISPR mutant	This study
Danio rerio (zebrafish)	Tg(lyz:EGFP)nz117Tg	Transgenic reporter	PMID: 17477879 (Hall et al, BMC Dev Biol., 7:42, 2007, https://doi.org/10.1186/1471-213X-7-42)
Primers
	Name	Sequence	Source
Zebrafish genotyping primers	elf3_rdu102_F	CCGAGTTTGAGCTACTAGACAACA	This study
	elf3_rdu102_R	GAATTGTAGACTGGACCACCA	This study
	elf3_rdu103_F	ACTCTTGCTCTTTCTGACAGGTA	This study
	elf3_rdu103_R	AACCGGTCTCCTCTATCCTCC	This study
16S rRNA primers	8F	AGAGTTTGATCCTGGCTCAG	PMID:1987160 (Weisburg et al, J Bacteriol, 173(2):697-703, 1991, https://doi.org/10.1128/jb.173.2.697-703.1991)
	1492R	GGTTACCTTGTTACGACTT	PMID:1987160 (Weisburg et al, J Bacteriol, 173(2):697-703, 1991, https://doi.org/10.1128/jb.173.2.697-703.1991)
CRISPR gRNAs
Guide	Allele
aattaatacgactcactataggGGCCTCTGCTGGAAACTGgttttagagctagaaatagc	rdu102
GGAGGCTTGTTTACAAGTTC	rdu103
