# Supplementary material for: Epithelial transcription factor Elf3 mediates host immune responses to microbiota and protects against aerocystitis in zebrafish
Source: mBio. 2025 Oct 28;16(12):e02267-25. doi: 10.1128/mbio.02267-25 (PMC12691682; doi:10.1128/mbio.02267-25)
Supplement: Table S2 — HOMER TFBS motif enrichment results analyzing the accessible chromatin near microbially responsive genes. [file mbio.02267-25-s0003.xlsx]

## Sheet: HOMER output
Table S2: HOMER TFBS motif enrichment results analyzing the accessible chromatin near microbially responsive genes
zebrafish source: (Davison et al, Genome Res, 27(7):1195-1206, 2017, doi: 10.1101/gr.220111.116)
mouse source: (Camp et al, Genome Res, 24(9):1504-16, 2014, doi:10.1101/gr.165845.113)
									Mouse	Mouse	Zebrafish	Zebrafish
									CVALLvsBackground	GFALLvsBackground	UpvsBackground	DownvsBackground
Motif Name	Consensus	P-value	Log P-value	q-value (Benjamini)	# of Target Sequences with Motif(of 366)	% of Target Sequences with Motif	# of Background Sequences with Motif(of 8624)	% of Background Sequences with Motif	Log P-value *-1	Log P-value	Log P-value * -1	Log P-value
ELF3(ETS)/PDAC-ELF3-ChIP-Seq(GSE64557)/Homer	ANCAGGAAGT	1e-17	-39.42	0	134	0.3661	1493.7	0.1732	39.42	-0.000452	3.5	-0.2149
ELF5(ETS)/T47D-ELF5-ChIP-Seq(GSE30407)/Homer	ACVAGGAAGT	1e-16	-37.14	0	132	0.3607	1500.6	0.174	37.14	-0.005094	2.446	-1.205
EHF(ETS)/LoVo-EHF-ChIP-Seq(GSE49402)/Homer	AVCAGGAAGT	1e-13	-30.68	0	172	0.4699	2420.4	0.2807	30.68	-0.000132	2.028	-0.8249
ERG(ETS)/VCaP-ERG-ChIP-Seq(GSE14097)/Homer	ACAGGAAGTG	1e-07	-17.92	0	171	0.4672	2791.8	0.3238	17.92	-1.717	0.6793	-0.02056
Elf4(ETS)/BMDM-Elf4-ChIP-Seq(GSE88699)/Homer	ACTTCCKGKT	1e-07	-17.82	0	138	0.377	2097	0.2432	17.82	-0.1004	1.443	-0.412
Foxa2(Forkhead)/Liver-Foxa2-ChIP-Seq(GSE25694)/Homer	CYTGTTTACWYW	1e-07	-17.04	0	80	0.2186	999.9	0.116	17.04	-0.2328	0.2058	-0.3005
SPDEF(ETS)/VCaP-SPDEF-ChIP-Seq(SRA014231)/Homer	ASWTCCTGBT	1e-07	-16.44	0	124	0.3388	1857.1	0.2154	16.44	-1.038	4.853	-0.1455
Foxo3(Forkhead)/U2OS-Foxo3-ChIP-Seq(E-MTAB-2701)/Homer	DGTAAACA	1e-07	-16.15	0	73	0.1995	896.5	0.104	16.15	-0.15	0.6854	-0.9228
FOXK1(Forkhead)/HEK293-FOXK1-ChIP-Seq(GSE51673)/Homer	NVWTGTTTAC	1e-06	-15.54	0	89	0.2432	1204	0.1396	15.54	-0.2327	0.4202	-0.3305
PHA-4(Forkhead)/cElegans-Embryos-PHA4-ChIP-Seq(modEncode)/Homer	KTGTTTGC	1e-06	-15.49	0	193	0.5273	3377.6	0.3917	15.49	-0.5576	0.003262	-0.07784
Smad2(MAD)/ES-SMAD2-ChIP-Seq(GSE29422)/Homer	CTGTCTGG	1e-06	-14.93	0	148	0.4044	2409.4	0.2794	14.93	-0.072	0.4334	-1.766
ETS1(ETS)/Jurkat-ETS1-ChIP-Seq(GSE17954)/Homer	ACAGGAAGTG	1e-06	-14.46	0	123	0.3361	1905.8	0.221	14.46	-1.012	4.182	-0.2208
Stat3+il21(Stat)/CD4-Stat3-ChIP-Seq(GSE19198)/Homer	SVYTTCCNGGAARB	1e-06	-14.33	0	81	0.2213	1088.6	0.1262	14.33	-0.5477	1.33	-1.418
NFkB-p65-Rel(RHD)/ThioMac-LPS-Expression(GSE23622)/Homer	GGAAATTCCC	1e-06	-14.08	0.0001	16	0.0437	76.6	0.0089	14.08	-1.393	2.845	-3.735
NFkB-p65(RHD)/GM12787-p65-ChIP-Seq(GSE19485)/Homer	WGGGGATTTCCC	1e-06	-13.92	0.0001	57	0.1557	670.7	0.0778	13.92	-0.303	1.662	-1.017
Etv2(ETS)/ES-ER71-ChIP-Seq(GSE59402)/Homer	NNAYTTCCTGHN	1e-06	-13.88	0.0001	115	0.3142	1763.8	0.2046	13.88	-1.186	0.8765	-0.01852
Foxo1(Forkhead)/RAW-Foxo1-ChIP-Seq(Fan_et_al.)/Homer	CTGTTTAC	1e-06	-13.83	0.0001	153	0.418	2560.9	0.297	13.83	-1.01	0.8944	-1.558
RARa(NR)/K562-RARa-ChIP-Seq(Encode)/Homer	TTGAMCTTTG	1e-05	-13.76	0.0001	228	0.623	4273.8	0.4957	13.76	-15.98	0.2142	-0.06614
Stat3(Stat)/mES-Stat3-ChIP-Seq(GSE11431)/Homer	CTTCCGGGAA	1e-05	-13.59	0.0001	65	0.1776	817.3	0.0948	13.59	-0.4733	5.346	-2.534
FoxD3(forkhead)/ZebrafishEmbryo-Foxd3.biotin-ChIP-seq(GSE106676)/Homer	TGTTTAYTTAGC	1e-05	-13.54	0.0001	69	0.1885	890.3	0.1033	13.54	-1.031	0.863	-3.588
STAT4(Stat)/CD4-Stat4-ChIP-Seq(GSE22104)/Homer	NYTTCCWGGAAR	1e-05	-12.94	0.0001	88	0.2404	1263	0.1465	12.94	-0.9822	0.5266	-0.9302
Bcl6(Zf)/Liver-Bcl6-ChIP-Seq(GSE31578)/Homer	NNNCTTTCCAGGAAA	1e-05	-12.82	0.0001	115	0.3142	1802.6	0.2091	12.82	-4.284	2.065	-0.7409
COUP-TFII(NR)/K562-NR2F1-ChIP-Seq(Encode)/Homer	GKBCARAGGTCA	1e-05	-12.51	0.0002	148	0.4044	2508.1	0.2909	12.51	-22.33	0.1002	-0.5842
EAR2(NR)/K562-NR2F6-ChIP-Seq(Encode)/Homer	NRBCARRGGTCA	1e-05	-12.22	0.0002	133	0.3634	2200.6	0.2552	12.22	-13.48	0.08181	-0.3685
Smad4(MAD)/ESC-SMAD4-ChIP-Seq(GSE29422)/Homer	VBSYGTCTGG	1e-05	-12.21	0.0002	144	0.3934	2435.9	0.2825	12.21	-0.1488	0.03048	-0.5188
FOXK2(Forkhead)/U2OS-FOXK2-ChIP-Seq(E-MTAB-2204)/Homer	SCHTGTTTACAT	1e-05	-12.07	0.0002	61	0.1667	785.5	0.0911	12.07	-0.2288	0.2059	-0.6688
ETV1(ETS)/GIST48-ETV1-ChIP-Seq(GSE22441)/Homer	AACCGGAAGT	1e-05	-11.98	0.0002	149	0.4071	2553.2	0.2961	11.98	-0.6073	1.318	-0.1188
EWS:ERG-fusion(ETS)/CADO_ES1-EWS:ERG-ChIP-Seq(SRA014231)/Homer	ATTTCCTGTN	1e-05	-11.75	0.0003	82	0.224	1185.4	0.1375	11.75	-1.988	2.033	-0.6342
GABPA(ETS)/Jurkat-GABPa-ChIP-Seq(GSE17954)/Homer	RACCGGAAGT	1e-05	-11.74	0.0003	114	0.3115	1823.4	0.2115	11.74	-0.9151	1.229	-0.1433
Foxf1(Forkhead)/Lung-Foxf1-ChIP-Seq(GSE77951)/Homer	WWATRTAAACAN	0.0001	-11.07	0.0005	69	0.1885	960.3	0.1114	11.07	-0.09028	0.5029	-0.3914
FOXP1(Forkhead)/H9-FOXP1-ChIP-Seq(GSE31006)/Homer	NYYTGTTTACHN	0.0001	-11.01	0.0005	47	0.1284	566.4	0.0657	11.01	-0.004618	0.6849	-0.5718
COUP-TFII(NR)/Artia-Nr2f2-ChIP-Seq(GSE46497)/Homer	AGRGGTCA	0.0001	-10.74	0.0007	157	0.429	2787	0.3232	10.74	-9.719	0.3694	-0.1641
NF1-halfsite(CTF)/LNCaP-NF1-ChIP-Seq(Unpublished)/Homer	YTGCCAAG	0.0001	-10.23	0.0011	148	0.4044	2613.3	0.3031	10.23	-5.717	0.09039	-0.07873
PU.1-IRF(ETS:IRF)/Bcell-PU.1-ChIP-Seq(GSE21512)/Homer	MGGAAGTGAAAC	0.0001	-10.08	0.0012	111	0.3033	1831	0.2123	10.08	-2.406	0.2132	-1.892
FOXA1(Forkhead)/MCF7-FOXA1-ChIP-Seq(GSE26831)/Homer	WAAGTAAACA	0.0001	-10.05	0.0012	73	0.1995	1069.4	0.124	10.05	-0.2244	0.05168	-0.5073
ELF1(ETS)/Jurkat-ELF1-ChIP-Seq(SRA014231)/Homer	AVCCGGAAGT	0.0001	-9.768	0.0016	84	0.2295	1294.8	0.1502	9.768	-0.2823	0.9385	-0.6413
THRb(NR)/Liver-NR1A2-ChIP-Seq(GSE52613)/Homer	TRAGGTCA	0.0001	-9.757	0.0016	260	0.7104	5264.5	0.6106	9.757	-10.98	0.342	-0.4663
Oct2(POU,Homeobox)/Bcell-Oct2-ChIP-Seq(GSE21512)/Homer	ATATGCAAAT	0.0001	-9.615	0.0018	25	0.0683	238.4	0.0276	9.615	-0.4527	0.2547	-0.232
Reverb(NR),DR2/RAW-Reverba.biotin-ChIP-Seq(GSE45914)/Homer	GTRGGTCASTGGGTCA	0.0001	-9.586	0.0018	23	0.0628	209.4	0.0243	9.586	-0.6209	1.405	-1.77
Tgif1(Homeobox)/mES-Tgif1-ChIP-Seq(GSE55404)/Homer	YTGWCADY	0.0001	-9.48	0.0019	197	0.5383	3760.1	0.4361	9.48	-2.679	0.663	-0.293
GLIS3(Zf)/Thyroid-Glis3.GFP-ChIP-Seq(GSE103297)/Homer	CTCCCTGGGAGGCCN	0.0001	-9.37	0.0021	132	0.3607	2308.1	0.2677	9.37	-2.704	0.05535	-0.2734
FOXA1(Forkhead)/LNCAP-FOXA1-ChIP-Seq(GSE27824)/Homer	WAAGTAAACA	0.0001	-9.305	0.0022	83	0.2268	1292.7	0.1499	9.305	-0.4484	0.235	-0.1153
Esrrb(NR)/mES-Esrrb-ChIP-Seq(GSE11431)/Homer	KTGACCTTGA	0.0001	-9.217	0.0023	76	0.2077	1157.6	0.1343	9.217	-7.914	1.463	-0.3433
IRF3(IRF)/BMDM-Irf3-ChIP-Seq(GSE67343)/Homer	AGTTTCAKTTTC	0.001	-8.981	0.0029	37	0.1011	443.2	0.0514	8.981	-0.6087	0.6368	-3.09
FEA4(bZIP)/Corn-FEA4-ChIP-Seq(GSE61954)/Homer	TGACGTCACS	0.001	-8.835	0.0033	90	0.2459	1452.4	0.1685	8.835	-7.906	3.193	-1.774
HNF4a(NR),DR1/HepG2-HNF4a-ChIP-Seq(GSE25021)/Homer	CARRGKBCAAAGTYCA	0.001	-8.818	0.0033	103	0.2814	1720.3	0.1995	8.818	-20.2	0.2386	-2.018
Smad3(MAD)/NPC-Smad3-ChIP-Seq(GSE36673)/Homer	TWGTCTGV	0.001	-8.799	0.0033	204	0.5574	3963.1	0.4596	8.799	-1.794	0.1853	-1.066
AR-halfsite(NR)/LNCaP-AR-ChIP-Seq(GSE27824)/Homer	CCAGGAACAG	0.001	-8.792	0.0033	242	0.6612	4874.1	0.5653	8.792	-10.78	0.06536	-0.1803
WRKY28(WRKY)/col-WRKY28-DAP-Seq(GSE60143)/Homer	BGTTGACTWH	0.001	-8.757	0.0033	89	0.2432	1435.3	0.1665	8.757	-6.612	0.3469	-0.1644
FoxL2(Forkhead)/Ovary-FoxL2-ChIP-Seq(GSE60858)/Homer	WWTRTAAACAVG	0.001	-8.63	0.0036	61	0.1667	888.1	0.103	8.63	-0.1536	0.2356	-0.2907
WRKY55(WRKY)/col-WRKY55-DAP-Seq(GSE60143)/Homer	NCGTTGACTT	0.001	-8.464	0.0042	83	0.2268	1326.2	0.1538	8.464	-9.424	0.1653	-0.4457
CRX(Homeobox)/Retina-Crx-ChIP-Seq(GSE20012)/Homer	GCTAATCC	0.001	-8.462	0.0042	143	0.3907	2595.1	0.301	8.462	-6.826	0.009269	-0.08813
Hoxa11(Homeobox)/ChickenMSG-Hoxa11.Flag-ChIP-Seq(GSE86088)/Homer	TTTTATGGCM	0.001	-8.379	0.0044	148	0.4044	2710.5	0.3144	8.379	-5.073	0.8315	-1.918
Fli1(ETS)/CD8-FLI-ChIP-Seq(GSE20898)/Homer	NRYTTCCGGH	0.001	-8.273	0.0048	119	0.3251	2084.8	0.2418	8.273	-2.596	1.008	-0.1051
bZIP50(bZIP)/colamp-bZIP50-DAP-Seq(GSE60143)/Homer	GATGACGTCA	0.001	-8.233	0.0049	72	0.1967	1116.6	0.1295	8.233	-6.579	3.254	-0.5725
Erra(NR)/HepG2-Erra-ChIP-Seq(GSE31477)/Homer	CAAAGGTCAG	0.001	-8.207	0.0049	200	0.5464	3905.1	0.4529	8.207	-22.4	0.1519	-0.2678
Nkx6.1(Homeobox)/Islet-Nkx6.1-ChIP-Seq(GSE40975)/Homer	GKTAATGR	0.001	-8.176	0.005	145	0.3962	2655.7	0.308	8.176	-6.371	0.02517	-0.1941
ISRE(IRF)/ThioMac-LPS-Expression(GSE23622)/Homer	AGTTTCASTTTC	0.001	-8.077	0.0054	17	0.0464	145	0.0168	8.077	-0.07637	0.2744	-0.4076
ZNF416(Zf)/HEK293-ZNF416.GFP-ChIP-Seq(GSE58341)/Homer	WDNCTGGGCA	0.001	-7.96	0.006	116	0.3169	2036.2	0.2361	7.96	-6.002	4.089	-0.05152
WRKY71(WRKY)/col-WRKY71-DAP-Seq(GSE60143)/Homer	CKTTGACYWW	0.001	-7.951	0.006	61	0.1667	912.3	0.1058	7.951	-7.776	0.296	-0.6148
STAT5(Stat)/mCD4+-Stat5-ChIP-Seq(GSE12346)/Homer	RTTTCTNAGAAA	0.001	-7.853	0.0064	37	0.1011	471.4	0.0547	7.853	-0.8959	1.499	-0.2941
GAGA-repeat/SacCer-Promoters/Homer	CTYTCTYTCTCTCTC	0.001	-7.792	0.0067	228	0.623	4596.8	0.5331	7.792	-5.13	0.01715	-0.3102
ETV4(ETS)/HepG2-ETV4-ChIP-Seq(ENCODE)/Homer	ACCGGAAGTG	0.001	-7.549	0.0084	125	0.3415	2252.4	0.2612	7.549	-0.6584	1.053	-0.1905
HuR(?)/HEK293-HuR-CLIP-Seq(GSE87887)/Homer	BTTTGGTTTG	0.001	-7.425	0.0094	180	0.4918	3490.5	0.4048	7.425	-1.112	0.2845	-0.9858
Initiator/Drosophila-Promoters/Homer	NTCAGTYG	0.001	-7.292	0.0105	155	0.4235	2930.4	0.3399	7.292	-0.7787	0.3749	-0.7577
Nur77(NR)/K562-NR4A1-ChIP-Seq(GSE31363)/Homer	TGACCTTTNCNT	0.001	-7.204	0.0113	33	0.0902	418.8	0.0486	7.204	-9.287	1.219	-0.2024
bHLH80(bHLH)/col-bHLH80-DAP-Seq(GSE60143)/Homer	NNNNDCAASTTGHNN	0.001	-7.165	0.0116	63	0.1721	981.1	0.1138	7.165	-5.233	1.657	-1.009
Foxa3(Forkhead)/Liver-Foxa3-ChIP-Seq(GSE77670)/Homer	BSNTGTTTACWYWGN	0.001	-7.096	0.0123	31	0.0847	386.9	0.0449	7.096	-0.7243	0.9779	-2.249
c-Jun-CRE(bZIP)/K562-cJun-ChIP-Seq(GSE31477)/Homer	ATGACGTCATCY	0.01	-6.891	0.0148	34	0.0929	444.6	0.0516	6.891	-2.423	4.677	-0.06162
IRF2(IRF)/Erythroblas-IRF2-ChIP-Seq(GSE36985)/Homer	GAAASYGAAASY	0.01	-6.799	0.016	22	0.0601	242.9	0.0282	6.799	-0.1238	0.1034	-0.4029
Gli2(Zf)/GM2-Gli2-ChIP-Chip(GSE112702)/Homer	YSTGGGTGGTCT	0.01	-6.761	0.0164	23	0.0628	259.5	0.0301	6.761	-3.485	0.09791	-1.178
FOXM1(Forkhead)/MCF7-FOXM1-ChIP-Seq(GSE72977)/Homer	TRTTTACTTW	0.01	-6.749	0.0164	69	0.1885	1118.3	0.1297	6.749	-0.5248	0.154	-0.2027
bcd(Homeobox)/Embryo-Bcd-ChIP-Seq(GSE86966)/Homer	VNNGGATTADNN	0.01	-6.673	0.0174	75	0.2049	1243.9	0.1443	6.673	-8.897	0.000657	-0.1092
Oct11(POU,Homeobox)/NCIH1048-POU2F3-ChIP-seq(GSE115123)/Homer	GATTTGCATA	0.01	-6.644	0.0177	24	0.0656	278.9	0.0324	6.644	-0.9051	0.6346	-0.219
EWS:FLI1-fusion(ETS)/SK_N_MC-EWS:FLI1-ChIP-Seq(SRA014231)/Homer	VACAGGAAAT	0.01	-6.611	0.018	68	0.1858	1104	0.128	6.611	-1.636	0.7949	-0.7203
NLP7(RWPRK)/col-NLP7-DAP-Seq(GSE60143)/Homer	TGRCCYTTCR	0.01	-6.502	0.0199	154	0.4208	2958.4	0.3431	6.502	-11.16	0.00081	-0.008812
Tgif2(Homeobox)/mES-Tgif2-ChIP-Seq(GSE55404)/Homer	TGTCANYT	0.01	-6.464	0.0204	206	0.5628	4161.9	0.4827	6.464	-3.342	0.1942	-0.3784
Zic3(Zf)/mES-Zic3-ChIP-Seq(GSE37889)/Homer	GGCCYCCTGCTGDGH	0.01	-6.411	0.0212	68	0.1858	1113.5	0.1291	6.411	-0.8773	0.08565	-0.5293
Hoxd11(Homeobox)/ChickenMSG-Hoxd11.Flag-ChIP-Seq(GSE86088)/Homer	VGCCATAAAA	0.01	-6.393	0.0213	145	0.3962	2763.5	0.3205	6.393	-7.746	0.6938	-1.639
MafA(bZIP)/Islet-MafA-ChIP-Seq(GSE30298)/Homer	TGCTGACTCA	0.01	-6.371	0.0215	78	0.2131	1319.3	0.153	6.371	-2.905	0.09142	-0.39
WRKY29(WRKY)/colamp-WRKY29-DAP-Seq(GSE60143)/Homer	MGTTGACTTT	0.01	-6.346	0.0218	68	0.1858	1116.8	0.1295	6.346	-4.369	0.16	-0.537
NFkB-p50,p52(RHD)/Monocyte-p50-ChIP-Chip(Schreiber_et_al.)/Homer	GGGGGAATCCCC	0.01	-6.314	0.0222	15	0.041	142.9	0.0166	6.314	-0.1646	0.2311	-0.1493
STAT1(Stat)/HelaS3-STAT1-ChIP-Seq(GSE12782)/Homer	NATTTCCNGGAAAT	0.01	-6.305	0.0222	31	0.0847	407.7	0.0473	6.305	-0.3331	3.789	-0.591
VDR(NR),DR3/GM10855-VDR+vitD-ChIP-Seq(GSE22484)/Homer	ARAGGTCANWGAGTTCANNN	0.01	-6.204	0.0242	25	0.0683	305.4	0.0354	6.204	-0.07539	0.06171	-0.6945
PU.1(ETS)/ThioMac-PU.1-ChIP-Seq(GSE21512)/Homer	AGAGGAAGTG	0.01	-6.181	0.0245	54	0.1475	844.9	0.098	6.181	-0.0493	0.8961	-1.419
WRKY50(WRKY)/col-WRKY50-DAP-Seq(GSE60143)/Homer	NNTTGACTWNNGNNN	0.01	-6.158	0.0247	69	0.1885	1145.8	0.1329	6.158	-7.931	0.3582	-0.3895
Atf2(bZIP)/3T3L1-Atf2-ChIP-Seq(GSE56872)/Homer	NRRTGACGTCAT	0.01	-6.077	0.0265	35	0.0956	486.1	0.0564	6.077	-3.898	6.9	-0.1165
CArG(MADS)/PUER-Srf-ChIP-Seq(Sullivan_et_al.)/Homer	CCATATATGGNM	0.01	-5.921	0.0307	25	0.0683	313	0.0363	5.921	-4.544	2.727	-0.1974
TATA-box/Drosophila-Promoters/Homer	CTATAAAAGCSV	0.01	-5.913	0.0307	9	0.0246	64.2	0.0074	5.913	-6.752	1.506	-0.7745
RORg(NR)/Liver-Rorc-ChIP-Seq(GSE101115)/Homer	WAABTAGGTCAV	0.01	-5.898	0.0307	13	0.0355	119.8	0.0139	5.898	-0.1139	1.525	-0.9814
BMAL1(bHLH)/Liver-Bmal1-ChIP-Seq(GSE39860)/Homer	GNCACGTG	0.01	-5.812	0.0331	112	0.306	2072.5	0.2404	5.812	-9.875	0.000349	-1.963
SeqBias: CA-repeat	CACACACACA	0.01	-5.807	0.0331	259	0.7077	5490.2	0.6367	5.807	-3.91	0.06667	-0.3733
Ets1-distal(ETS)/CD4+-PolII-ChIP-Seq(Barski_et_al.)/Homer	MACAGGAAGT	0.01	-5.764	0.034	38	0.1038	552.1	0.064	5.764	-2.313	0.2341	-0.07298
AT5G25475(ABI3VP1)/col-AT5G25475-DAP-Seq(GSE60143)/Homer	RNNRNCAAGCADNDB	0.01	-5.746	0.0342	89	0.2432	1582.5	0.1835	5.746	-1.664	0.003363	-0.2195
Hoxd12(Homeobox)/ChickenMSG-Hoxd12.Flag-ChIP-Seq(GSE86088)/Homer	HDGYAATGAAAN	0.01	-5.709	0.0351	104	0.2842	1905.1	0.2209	5.709	-4.979	0.1746	-0.5075
Oct6(POU,Homeobox)/NPC-Pou3f1-ChIP-Seq(GSE35496)/Homer	WATGCAAATGAG	0.01	-5.616	0.0382	28	0.0765	373.2	0.0433	5.616	-4.067	0.8277	-0.4765
TRPS1(Zf)/MCF7-TRPS1-ChIP-Seq(GSE107013)/Homer	AGATAAGANN	0.01	-5.539	0.0408	144	0.3934	2799.8	0.3247	5.539	-15.09	0.1788	-0.4169
Fox:Ebox(Forkhead,bHLH)/Panc1-Foxa2-ChIP-Seq(GSE47459)/Homer	NNNVCTGWGYAAACASN	0.01	-5.527	0.0408	76	0.2077	1321.3	0.1532	5.527	-0.1234	0.4112	-0.35
dof45(C2C2dof)/col-dof45-DAP-Seq(GSE60143)/Homer	NVAWAAAGTN	0.01	-5.434	0.0443	136	0.3716	2627.7	0.3048	5.434	-4.55	0.5396	-0.3147
Hoxa13(Homeobox)/ChickenMSG-Hoxa13.Flag-ChIP-Seq(GSE86088)/Homer	CYHATAAAAN	0.01	-5.421	0.0445	141	0.3852	2740.1	0.3178	5.421	-6.49	0.3737	-0.6241
Pitx1(Homeobox)/Chicken-Pitx1-ChIP-Seq(GSE38910)/Homer	TAATCCCN	0.01	-5.402	0.0449	210	0.5738	4335.3	0.5028	5.402	-11.01	0.000703	-0.4719
Hoxd13(Homeobox)/ChickenMSG-Hoxd13.Flag-ChIP-Seq(GSE86088)/Homer	NCYAATAAAA	0.01	-5.391	0.0449	101	0.276	1860.9	0.2158	5.391	-4.647	0.2291	-1.431
At1g25550(G2like)/colamp-At1g25550-DAP-Seq(GSE60143)/Homer	NAGATTCY	0.01	-5.385	0.0449	70	0.1913	1205	0.1397	5.385	-1.647	0.1894	-0.3135
Atf7(bZIP)/3T3L1-Atf7-ChIP-Seq(GSE56872)/Homer	NGRTGACGTCAY	0.01	-5.381	0.0449	44	0.1202	681.8	0.0791	5.381	-2.834	8.191	-0.02029
PPARa(NR),DR1/Liver-Ppara-ChIP-Seq(GSE47954)/Homer	VNAGGKCAAAGGTCA	0.01	-5.339	0.046	126	0.3443	2411.4	0.2797	5.339	-33.91	0.0572	-1.246
Atf1(bZIP)/K562-ATF1-ChIP-Seq(GSE31477)/Homer	GATGACGTCA	0.01	-5.323	0.0463	54	0.1475	881.7	0.1023	5.323	-4.332	10.52	-0.122
FRS9(ND)/col-FRS9-DAP-Seq(GSE60143)/Homer	RGAGAGAGAAAG	0.01	-5.275	0.0481	26	0.071	347	0.0402	5.275	-1.482	0.06566	-0.3869
Six2(Homeobox)/NephronProgenitor-Six2-ChIP-Seq(GSE39837)/Homer	GWAAYHTGAKMC	0.01	-5.268	0.0481	65	0.1776	1107.1	0.1284	5.268	-1.953	0.5439	-0.1038
RKD2(RWPRK)/colamp-RKD2-DAP-Seq(GSE60143)/Homer	GACKTTTCRDCTTCC	0.01	-5.26	0.0481	55	0.1503	904.5	0.1049	5.26	-2.565	1.559	-0.00436
Tlx?(NR)/NPC-H3K4me1-ChIP-Seq(GSE16256)/Homer	CTGGCAGSCTGCCA	0.01	-5.257	0.0481	52	0.1421	844.7	0.098	5.257	-1.893	0.4764	-0.8957
WRKY18(WRKY)/col-WRKY18-DAP-Seq(GSE60143)/Homer	NNNTTGACYWNNNNN	0.01	-5.25	0.0481	104	0.2842	1934.2	0.2243	5.25	-6.789	0.0955	-0.5992
IDD4(C2H2)/col-IDD4-DAP-Seq(GSE60143)/Homer	TTTGTCTTTWTB	0.01	-5.192	0.05	53	0.1448	867.9	0.1007	5.192	-2.027	0.9824	-0.2588
AT1G20910(ARID)/col-AT1G20910-DAP-Seq(GSE60143)/Homer	THAATTRAWN	0.01	-5.171	0.0506	72	0.1967	1257.1	0.1458	5.171	-2.08	0.02477	-0.02166
At5g08520(MYBrelated)/colamp-At5g08520-DAP-Seq(GSE60143)/Homer	ADBSTTATCY	0.01	-5.161	0.0506	84	0.2295	1510.9	0.1752	5.161	-8.783	0.03003	-0.2719
ZNF7(Zf)/HepG2-ZNF7.Flag-ChIP-Seq(Encode)/Homer	CTGCCWVCTTTTRTA	0.01	-5.154	0.0506	38	0.1038	574.8	0.0667	5.154	-2.725	0.1077	-0.3995
STZ(C2H2)/colamp-STZ-DAP-Seq(GSE60143)/Homer	HNBTCACT	0.01	-4.981	0.0596	286	0.7814	6228.2	0.7223	4.981	-6.624	0.09186	-0.3209
Oct4(POU,Homeobox)/mES-Oct4-ChIP-Seq(GSE11431)/Homer	ATTTGCATAW	0.01	-4.976	0.0596	27	0.0738	374.9	0.0435	4.976	-2.577	0.1544	-0.2713
TEAD3(TEA)/HepG2-TEAD3-ChIP-Seq(Encode)/Homer	TRCATTCCAG	0.01	-4.974	0.0596	71	0.194	1247.3	0.1447	4.974	-4.021	0.1557	-1.789
GATA20(C2C2gata)/colamp-GATA20-DAP-Seq(GSE60143)/Homer	TNGATCNDNM	0.01	-4.972	0.0596	120	0.3279	2304.4	0.2673	4.972	-5.805	3.435	-1.391
IRF1(IRF)/PBMC-IRF1-ChIP-Seq(GSE43036)/Homer	GAAAGTGAAAGT	0.01	-4.97	0.0596	21	0.0574	267	0.031	4.97	-0.00767	0.1518	-1.456
MYB51(MYB)/col-MYB51-DAP-Seq(GSE60143)/Homer	GGTAGGTG	0.01	-4.958	0.0596	57	0.1557	960	0.1113	4.958	-0.4544	1.421	-1.081
ERRg(NR)/Kidney-ESRRG-ChIP-Seq(GSE104905)/Homer	GTGACCTTGRVN	0.01	-4.957	0.0596	83	0.2268	1501.8	0.1742	4.957	-11.54	1.92	-0.2997
Rfx6(HTH)/Min6b1-Rfx6.HA-ChIP-Seq(GSE62844)/Homer	TGTTKCCTAGCAACM	0.01	-4.934	0.0596	92	0.2514	1695.8	0.1967	4.934	-0.4547	0.03372	-0.1393
REF6(Zf)/Arabidopsis-REF6-ChIP-Seq(GSE106942)/Homer	TVCTCTGTTT	0.01	-4.928	0.0596	50	0.1366	819.2	0.095	4.928	-4.726	0.04071	-1.428
Six1(Homeobox)/Myoblast-Six1-ChIP-Chip(GSE20150)/Homer	GKVTCADRTTWC	0.01	-4.914	0.0596	22	0.0601	286.8	0.0333	4.914	-4.275	0.04283	-0.8061
IRF4(IRF)/GM12878-IRF4-ChIP-Seq(GSE32465)/Homer	ACTGAAACCA	0.01	-4.869	0.0613	38	0.1038	585.9	0.068	4.869	-1.671	1.129	-0.2201
WRKY15(WRKY)/col-WRKY15-DAP-Seq(GSE60143)/Homer	VGTTGACTWW	0.01	-4.862	0.0613	63	0.1721	1087.8	0.1262	4.862	-3.598	0.3903	-0.3936
WRKY6(WRKY)/colamp-WRKY6-DAP-Seq(GSE60143)/Homer	NCGTTGACTWWD	0.01	-4.856	0.0613	59	0.1612	1005.9	0.1167	4.856	-5.702	0.05253	-0.4165
WRKY27(WRKY)/colamp-WRKY27-DAP-Seq(GSE60143)/Homer	NHGTTGACYTWD	0.01	-4.837	0.0619	59	0.1612	1006.5	0.1167	4.837	-6.902	0.4157	-0.2487
Meis1(Homeobox)/MastCells-Meis1-ChIP-Seq(GSE48085)/Homer	VGCTGWCAVB	0.01	-4.829	0.0619	127	0.347	2470.3	0.2865	4.829	-3.985	0.6387	-0.6327
Ptf1a(bHLH)/Panc1-Ptf1a-ChIP-Seq(GSE47459)/Homer	ACAGCTGTTN	0.01	-4.828	0.0619	178	0.4863	3631.1	0.4211	4.828	-3.397	1.615	-0.6257
Ascl1(bHLH)/NeuralTubes-Ascl1-ChIP-Seq(GSE55840)/Homer	NNVVCAGCTGBN	0.01	-4.791	0.0633	124	0.3388	2406.8	0.2791	4.791	-1.31	1.166	-1.119
HSFB4(HSF)/col-HSFB4-DAP-Seq(GSE60143)/Homer	TTCTAGAAGCTTCTA	0.01	-4.786	0.0633	6	0.0164	38.9	0.0045	4.786	-2.447	1.19	0
ETS(ETS)/Promoter/Homer	AACCGGAAGT	0.01	-4.786	0.0633	52	0.1421	866.3	0.1005	4.786	-0.2067	0.7707	-0.3194
MYB73(MYB)/col-MYB73-DAP-Seq(GSE60143)/Homer	NNNNHAACNGHHDHN	0.01	-4.727	0.066	106	0.2896	2013.2	0.2335	4.727	-4.396	1.665	-0.5766
HIC1(Zf)/Treg-ZBTB29-ChIP-Seq(GSE99889)/Homer	TGCCAGCB	0.01	-4.725	0.066	156	0.4262	3133.5	0.3634	4.725	-1.865	0.006874	-0.03653
Sox21(HMG)/ESC-SOX21-ChIP-Seq(GSE110505)/Homer	BCCWTTGTBYKV	0.01	-4.697	0.067	110	0.3005	2103.4	0.244	4.697	-1.927	0.003885	-0.008338
ARF2(ARF)/col-ARF2-DAP-Seq(GSE60143)/Homer	TTGTCGGMWN	0.01	-4.675	0.068	179	0.4891	3667.3	0.4253	4.675	-0.9582	0.3363	-0.08202
TATA-box/SacCer-Promoters/Homer	BBHWTATATA	0.01	-4.669	0.068	25	0.0683	347.6	0.0403	4.669	-6.041	1.465	-0.8759
Trl(Zf)/S2-GAGAfactor-ChIP-Seq(GSE40646)/Homer	RGAGAGAG	0.01	-4.648	0.0688	178	0.4863	3646.9	0.423	4.648	-10.79	0.06351	-0.6611
SpiB(ETS)/OCILY3-SPIB-ChIP-Seq(GSE56857)/Homer	AAAGRGGAAGTG	0.01	-4.648	0.0688	26	0.071	366.1	0.0425	4.648	-0.06266	0.1982	-0.0904
PIF5ox(bHLH)/Arabidopsis-PIF5ox-ChIP-Seq(GSE35062)/Homer	BCACGTGVDN	0.01	-4.642	0.0688	70	0.1913	1245.8	0.1445	4.642	-5.087	0.004813	-3.875
Duxbl(Homeobox)/NIH3T3-Duxbl.HA-ChIP-Seq(GSE119782)/Homer	TAAYCYAATCAA	0.01	-4.64	0.0688	7	0.0191	52	0.006	4.64	-2.136	0.2888	-1.286
Sox3(HMG)/NPC-Sox3-ChIP-Seq(GSE33059)/Homer	CCWTTGTY	0.01	-4.629	0.0688	113	0.3087	2174.1	0.2521	4.629	-4.056	0.5331	-0.1217
At3g24120(G2like)/col-At3g24120-DAP-Seq(GSE60143)/Homer	NWWAGMATMW	0.01	-4.62	0.0688	163	0.4454	3302.3	0.383	4.62	-1.477	0.3619	-0.08526
TEAD1(TEAD)/HepG2-TEAD1-ChIP-Seq(Encode)/Homer	CYRCATTCCA	0.1	-4.604	0.069	63	0.1721	1101.3	0.1277	4.604	-4.823	0.02382	-1.87
SCRT1(Zf)/HEK293-SCRT1.eGFP-ChIP-Seq(Encode)/Homer	GCAACAGGTG	0.1	-4.56	0.0716	28	0.0765	406.8	0.0472	4.56	-5.896	1.552	-2.179
AT4G37180(G2like)/col-AT4G37180-DAP-Seq(GSE60143)/Homer	AGAATCTTNN	0.1	-4.559	0.0716	72	0.1967	1292.7	0.1499	4.559	-2.108	0.9353	-0.248
Mouse_Recombination_Hotspot(Zf)/Testis-DMC1-ChIP-Seq(GSE24438)/Homer	ACTYKNATTCGTGNTACTTC	0.1	-4.55	0.0716	7	0.0191	53	0.0061	4.55	-0.05458	0.8078	-0.3847
At5g62940(C2C2dof)/col-At5g62940-DAP-Seq(GSE60143)/Homer	WHWHHACTTTTT	0.1	-4.519	0.0731	178	0.4863	3657.7	0.4242	4.519	-10.32	0.1054	-0.2638
MITF(bHLH)/MastCells-MITF-ChIP-Seq(GSE48085)/Homer	RTCATGTGAC	0.1	-4.501	0.0739	75	0.2049	1360	0.1577	4.501	-6.009	0.02726	-2.756
DUX4(Homeobox)/Myoblasts-DUX4.V5-ChIP-Seq(GSE75791)/Homer	NWTAAYCYAATCAWN	0.1	-4.469	0.0758	5	0.0137	29	0.0034	4.469	-0.844	0.2712	-1.16
Foxh1(Forkhead)/hESC-FOXH1-ChIP-Seq(GSE29422)/Homer	NNTGTGGATTSS	0.1	-4.422	0.0789	39	0.1066	623	0.0723	4.422	-1.608	0.3085	-1.219
Otx2(Homeobox)/EpiLC-Otx2-ChIP-Seq(GSE56098)/Homer	NYTAATCCYB	0.1	-4.414	0.0791	47	0.1284	783.4	0.0909	4.414	-7.522	0.001425	-0.06163
GT3a(Trihelix)/col-GT3a-DAP-Seq(GSE60143)/Homer	WNACACGTGTYWWAW	0.1	-4.374	0.0818	14	0.0383	162.8	0.0189	4.374	-2.682	0.4846	-1.12
AT2G01818(PLATZ)/col-AT2G01818-DAP-Seq(GSE60143)/Homer	TCTAGAABSTTC	0.1	-4.359	0.0825	16	0.0437	196.5	0.0228	4.359	-5.183	0.6977	-0.152
Rbpj1(?)/Panc1-Rbpj1-ChIP-Seq(GSE47459)/Homer	HTTTCCCASG	0.1	-4.299	0.087	104	0.2842	2000.7	0.232	4.299	-2.17	0.07074	-0.4997
HOXD13(Homeobox)/Chicken-Hoxd13-ChIP-Seq(GSE38910)/Homer	NCYAATAAAA	0.1	-4.286	0.0876	66	0.1803	1183	0.1372	4.286	-4.722	0.3181	-0.8498
TATA-Box(TBP)/Promoter/Homer	CCTTTTAWAGSC	0.1	-4.276	0.088	82	0.224	1523.8	0.1767	4.276	-5.925	0.04784	-0.4182
CDX4(Homeobox)/ZebrafishEmbryos-Cdx4.Myc-ChIP-Seq(GSE48254)/Homer	NGYCATAAAWCH	0.1	-4.271	0.088	68	0.1858	1225.7	0.1422	4.271	-3.766	0.4557	-2.202
At2g01060(G2like)/colamp-At2g01060-DAP-Seq(GSE60143)/Homer	AGATKCBNWW	0.1	-4.25	0.0892	154	0.4208	3128	0.3628	4.25	-4.641	0.2586	-0.09007
Nkx3.1(Homeobox)/LNCaP-Nkx3.1-ChIP-Seq(GSE28264)/Homer	AAGCACTTAA	0.1	-4.244	0.0892	142	0.388	2854.1	0.331	4.244	-0.9206	0.3325	-1.807
AT5G22990(C2H2)/col-AT5G22990-DAP-Seq(GSE60143)/Homer	WCGAHDTCGWHN	0.1	-4.219	0.0908	8	0.0219	71.2	0.0083	4.219	-0.05035	2.652	-2.585
E2F3(E2F)/MEF-E2F3-ChIP-Seq(GSE71376)/Homer	BTKGGCGGGAAA	0.1	-4.174	0.0944	59	0.1612	1042.7	0.1209	4.174	-3.841	4.935	-0.2004
DMRT1(DM)/Testis-DMRT1-ChIP-Seq(GSE64892)/Homer	TWGHWACAWTGTWDC	0.1	-4.133	0.0978	17	0.0464	219.3	0.0254	4.133	-1.284	1.532	-1.482
AT1G24250(Orphan)/col-AT1G24250-DAP-Seq(GSE60143)/Homer	KTDGTTGGTDGTTGG	0.1	-4.114	0.0991	19	0.0519	255.8	0.0297	4.114	-2.157	1.547	-1.178
LEF1(HMG)/H1-LEF1-ChIP-Seq(GSE64758)/Homer	CCTTTGATST	0.1	-4.113	0.0991	53	0.1448	921.7	0.1069	4.113	-7.964	0.111	-0.3582
MYB92(MYB)/colamp-MYB92-DAP-Seq(GSE60143)/Homer	GGTAGGTR	0.1	-4.103	0.0991	60	0.1639	1067.9	0.1238	4.103	-1.805	1.119	-1.397
PR(NR)/T47D-PR-ChIP-Seq(GSE31130)/Homer	VAGRACAKNCTGTBC	0.1	-4.102	0.0991	139	0.3798	2798.3	0.3245	4.102	-16.63	1.355	-0.5033
Ap4(bHLH)/AML-Tfap4-ChIP-Seq(GSE45738)/Homer	NAHCAGCTGD	0.1	-4.084	0.0997	92	0.2514	1753	0.2033	4.084	-0.3822	2.354	-0.8008
FHY3(FAR1)/Arabidopsis-FHY3-ChIP-Seq(GSE30711)/Homer	HHCACGCGCBTN	0.1	-4.069	0.1005	30	0.082	462.8	0.0537	4.069	-3.198	1.033	-2.191
Replumless(BLH)/Arabidopsis-RPL.GFP-ChIP-Seq(GSE78727)/Homer	HGTCWHATCA	0.1	-4.048	0.1021	75	0.2049	1388.2	0.161	4.048	-7.758	0.2623	-1.711
FUS3(ABI3VP1)/col-FUS3-DAP-Seq(GSE60143)/Homer	DNNWTNTGCATGKNN	0.1	-4.023	0.1041	57	0.1557	1009.8	0.1171	4.023	-0.6945	0.003128	-0.592
REM19(REM)/colamp-REM19-DAP-Seq(GSE60143)/Homer	AAAAAAAA	0.1	-4.004	0.1055	33	0.0902	523.1	0.0607	4.004	-1.058	0.00058	-0.1034
ASL18(LOBAS2)/colamp-ASL18-DAP-Seq(GSE60143)/Homer	CCGGAAAWTCMGGAR	0.1	-4.001	0.1055	112	0.306	2200.2	0.2552	4.001	-4.04	0.7522	-0.2964
IRF8(IRF)/BMDM-IRF8-ChIP-Seq(GSE77884)/Homer	GRAASTGAAAST	0.1	-3.995	0.1055	34	0.0929	543.1	0.063	3.995	-0.1279	0.6252	-1.297
ZNF264(Zf)/HEK293-ZNF264.GFP-ChIP-Seq(GSE58341)/Homer	RGGGCACTAACY	0.1	-3.987	0.1055	50	0.1366	866.5	0.1005	3.987	-0.8803	0.04907	-0.6274
At1g49010(MYBrelated)/col-At1g49010-DAP-Seq(GSE60143)/Homer	RGATAASNTT	0.1	-3.987	0.1055	121	0.3306	2402.7	0.2787	3.987	-11.46	0.05482	-0.02737
WRKY75(WRKY)/col-WRKY75-DAP-Seq(GSE60143)/Homer	CGTTGACTWW	0.1	-3.968	0.1063	61	0.1667	1096.9	0.1272	3.968	-4.38	0.4046	-0.6126
Brachyury(T-box)/Mesoendoderm-Brachyury-ChIP-exo(GSE54963)/Homer	ANTTMRCASBNNNGTGYKAAN	0.1	-3.959	0.1066	21	0.0574	296.9	0.0344	3.959	-1.185	0.09898	-0.1232
AT1G49560(G2like)/colamp-AT1G49560-DAP-Seq(GSE60143)/Homer	GAWTCTNWDA	0.1	-3.915	0.1108	79	0.2158	1483.1	0.172	3.915	-3.877	0.9447	-0.2482
LBD18(LOBAS2)/colamp-LBD18-DAP-Seq(GSE60143)/Homer	CKGAWWTTCHGS	0.1	-3.913	0.1108	137	0.3743	2769.7	0.3212	3.913	-1.918	0.02296	-0.434
HSF3(HSF)/colamp-HSF3-DAP-Seq(GSE60143)/Homer	NTTCTAGAAKCTTCT	0.1	-3.908	0.1108	55	0.1503	974.5	0.113	3.908	-9.265	1.398	-1.672
Zac1(Zf)/Neuro2A-Plagl1-ChIP-Seq(GSE75942)/Homer	HAWGRGGCCM	0.1	-3.907	0.1108	169	0.4617	3503.4	0.4063	3.907	-4.799	0.01712	-0.1084
GATA15(C2C2gata)/col-GATA15-DAP-Seq(GSE60143)/Homer	KATGATCA	0.1	-3.895	0.1108	80	0.2186	1506.5	0.1747	3.895	-3.25	3.566	-4.084
ZNF322(Zf)/HEK293-ZNF322.GFP-ChIP-Seq(GSE58341)/Homer	GAGCCTGGTACTGWGCCTGR	0.1	-3.884	0.1112	29	0.0792	450.6	0.0523	3.884	-3.444	2.178	-0.947
MYB63(MYB)/col-MYB63-DAP-Seq(GSE60143)/Homer	BHYACCWACCHH	0.1	-3.882	0.1112	31	0.0847	489.9	0.0568	3.882	-1.257	0.7053	-0.238
ATHB33(ZFHD)/col-ATHB33-DAP-Seq(GSE60143)/Homer	NGTRATTAAK	0.1	-3.878	0.1112	74	0.2022	1378.8	0.1599	3.878	-12.16	0.04441	-0.9927
Sox6(HMG)/Myotubes-Sox6-ChIP-Seq(GSE32627)/Homer	CCATTGTTNY	0.1	-3.865	0.1116	95	0.2596	1835.4	0.2129	3.865	-6.553	0.7897	-0.5779
Hoxa9(Homeobox)/ChickenMSG-Hoxa9.Flag-ChIP-Seq(GSE86088)/Homer	RGCAATNAAA	0.1	-3.845	0.1133	154	0.4208	3163.9	0.3669	3.845	-3.23	0.005542	-0.06562
GRF9(GRF)/colamp-GRF9-DAP-Seq(GSE60143)/Homer	NWCTGACANNNNNNN	0.1	-3.842	0.1133	73	0.1995	1359.2	0.1576	3.842	-3.933	0.3151	-0.1881
GATA14(C2C2gata)/col-GATA14-DAP-Seq(GSE60143)/Homer	AYCAGATCTG	0.1	-3.839	0.1133	41	0.112	690.7	0.0801	3.839	-2.567	0.7093	-1.332
SPCH(bHLH)/Seedling-SPCH-ChIP-Seq(GSE57497)/Homer	WNBCACGTGA	0.1	-3.827	0.1135	73	0.1995	1360.1	0.1577	3.827	-9.224	0.1367	-1.201
WRKY25(WRKY)/colamp-WRKY25-DAP-Seq(GSE60143)/Homer	NNNNHRGTCAAMNNN	0.1	-3.824	0.1135	70	0.1913	1296.8	0.1504	3.824	-4.052	0.1896	-0.3497
AT3G51470(DBP)/col-AT3G51470-DAP-Seq(GSE60143)/Homer	TTWHGGTGCACC	0.1	-3.822	0.1135	88	0.2404	1685.7	0.1955	3.822	-5.789	1.49	-0.7851
AT1G10720(BSD)/col-AT1G10720-DAP-Seq(GSE60143)/Homer	TTCTAGAAKCTTCTA	0.1	-3.806	0.1141	5	0.0137	35.5	0.0041	3.806	-4.251	1.375	0
AT5G60130(ABI3VP1)/col-AT5G60130-DAP-Seq(GSE60143)/Homer	WTTYTAAGVAAA	0.1	-3.787	0.1157	86	0.235	1644.5	0.1907	3.787	-1.931	0.07368	-0.1007
SeqBias: GA-repeat	GAGAGAGAGA	0.1	-3.78	0.116	299	0.8169	6653.7	0.7717	3.78	-4.461	0.01476	-0.5593
JGL(C2H2)/col-JGL-DAP-Seq(GSE60143)/Homer	ACYTTCAGTT	0.1	-3.762	0.1175	97	0.265	1887.1	0.2189	3.762	-0.6878	4.32	-3.127
ZNF136(Zf)/HEK293-ZNF136.GFP-ChIP-Seq(GSE58341)/Homer	YTKGATAHAGTATTCTWGGTNGGCA	0.1	-3.761	0.1175	7	0.0191	63.4	0.0074	3.761	-0.4303	1.993	-0.1186
STOP1(C2H2)/colamp-STOP1-DAP-Seq(GSE60143)/Homer	DTATCTGGKGRAGGT	0.1	-3.724	0.1208	34	0.0929	555.6	0.0644	3.724	-0.1816	0.9775	-0.07862
ANAC046(NAC)/colamp-ANAC046-DAP-Seq(GSE60143)/Homer	ACACGYWAYC	0.1	-3.704	0.1226	107	0.2923	2113.5	0.2451	3.704	-5.614	0.3267	-0.6596
Brn1(POU,Homeobox)/NPC-Brn1-ChIP-Seq(GSE35496)/Homer	TATGCWAATBAV	0.1	-3.696	0.123	20	0.0546	286.8	0.0333	3.696	-3.175	0.1717	-1.126
HSFB3(HSF)/colamp-HSFB3-DAP-Seq(GSE60143)/Homer	TTCTAGAAGMTTHTW	0.1	-3.691	0.123	7	0.0191	64.3	0.0075	3.691	-1.406	0.3424	-0.09417
PPARE(NR),DR1/3T3L1-Pparg-ChIP-Seq(GSE13511)/Homer	TGACCTTTGCCCCA	0.1	-3.682	0.1235	103	0.2814	2026.7	0.235	3.682	-30.35	0.02296	-1.092
ANL2(HB)/col-ANL2-DAP-Seq(GSE60143)/Homer	CATTAATTGC	0.1	-3.665	0.125	27	0.0738	420.1	0.0487	3.665	-1.983	0.332	-0.3063
NGA4(ABI3VP1)/col-NGA4-DAP-Seq(GSE60143)/Homer	TKNTCAGGTG	0.1	-3.637	0.128	171	0.4672	3575.3	0.4146	3.637	-4.676	3.122	-4.892
At5g66730(C2H2)/colamp-At5g66730-DAP-Seq(GSE60143)/Homer	TTTGTCKTTTTK	0.1	-3.635	0.128	20	0.0546	288.1	0.0334	3.635	-1.345	1.113	-0.02861
DEL2(E2FDP)/col-DEL2-DAP-Seq(GSE60143)/Homer	WTTTCSCGCC	0.1	-3.624	0.1283	31	0.0847	500.4	0.058	3.624	-0.5555	2.972	-0.01464
caudal(Homeobox)/Drosophila-Embryos-ChIP-Chip(modEncode)/Homer	GGYCATAAAW	0.1	-3.611	0.1295	59	0.1612	1076.4	0.1248	3.611	-4.347	0.7363	-1.173
PIF4(bHLH)/Seedling-PIF4-ChIP-Seq(GSE35315)/Homer	NNBCACGTGN	0.1	-3.608	0.1295	76	0.2077	1440.4	0.1671	3.608	-8.102	0.008038	-3.215
AT3G52440(C2C2dof)/colamp-AT3G52440-DAP-Seq(GSE60143)/Homer	DTHACTTTTT	0.1	-3.597	0.1301	122	0.3333	2458.6	0.2851	3.597	-5.264	0.0997	-1.045
SPL9(SBP)/colamp-SPL9-DAP-Seq(GSE60143)/Homer	BTGTACTT	0.1	-3.592	0.1301	125	0.3415	2526.8	0.2931	3.592	-12.12	0.4625	-0.07088
Unknown4/Arabidopsis-Promoters/Homer	CKTCKTCTTY	0.1	-3.564	0.1332	66	0.1803	1228.8	0.1425	3.564	-1.249	1.411	-0.5073
PBX2(Homeobox)/K562-PBX2-ChIP-Seq(Encode)/Homer	RTGATTKATRGN	0.1	-3.557	0.1334	53	0.1448	954	0.1106	3.557	-4.659	0.000759	-2.175
RXR(NR),DR1/3T3L1-RXR-ChIP-Seq(GSE13511)/Homer	TAGGGCAAAGGTCA	0.1	-3.552	0.1336	118	0.3224	2372.1	0.2751	3.552	-21.91	0.00097	-1.421
AT1G72740(MYBrelated)/colamp-AT1G72740-DAP-Seq(GSE60143)/Homer	NNWWAMCCTAAHWNN	0.1	-3.549	0.1336	66	0.1803	1229.5	0.1426	3.549	-3.499	0.7549	-0.7687
Sox10(HMG)/SciaticNerve-Sox3-ChIP-Seq(GSE35132)/Homer	CCWTTGTYYB	0.1	-3.53	0.1353	108	0.2951	2150.8	0.2494	3.53	-3.75	0.317	-0.1539
At3g04030(G2like)/col-At3g04030-DAP-Seq(GSE60143)/Homer	DRGAATCT	0.1	-3.525	0.1353	54	0.1475	976.3	0.1132	3.525	-1.433	0.08679	-0.5137
HIF-1a(bHLH)/MCF7-HIF1a-ChIP-Seq(GSE28352)/Homer	TACGTGCV	0.1	-3.511	0.1366	21	0.0574	312	0.0362	3.511	-1.298	4.462	-1.483
TGA9(bZIP)/colamp-TGA9-DAP-Seq(GSE60143)/Homer	VTGACGTC	0.1	-3.492	0.1386	72	0.1967	1363	0.1581	3.492	-3.601	4.687	-1.721
ATY19(MYB)/col-ATY19-DAP-Seq(GSE60143)/Homer	YYCACCWACCAT	0.1	-3.466	0.1416	44	0.1202	771.1	0.0894	3.466	-0.4444	0.933	-0.2172
MYB62(MYB)/colamp-MYB62-DAP-Seq(GSE60143)/Homer	NTACCTAACT	0.1	-3.465	0.1416	78	0.2131	1494.2	0.1733	3.465	-1.773	1.301	-0.6658
Sox4(HMG)/proB-Sox4-ChIP-Seq(GSE50066)/Homer	YCTTTGTTCC	0.1	-3.459	0.1416	63	0.1721	1171.2	0.1358	3.459	-10.73	0.4	-0.1342
At5g05790(MYBrelated)/col-At5g05790-DAP-Seq(GSE60143)/Homer	AYCTTATC	0.1	-3.454	0.1416	74	0.2022	1408.7	0.1634	3.454	-11.38	0.3683	-0.1424
TBP3(MYBrelated)/col-TBP3-DAP-Seq(GSE60143)/Homer	VYTAGGGCAN	0.1	-3.45	0.1416	57	0.1557	1044.2	0.1211	3.45	-1.716	0.456	-0.4375
TRP2(MYBrelated)/colamp-TRP2-DAP-Seq(GSE60143)/Homer	TAAACCCT	0.1	-3.438	0.1424	13	0.0355	168	0.0195	3.438	-2.45	2.146	-0.0267
MYB99(MYB)/colamp-MYB99-DAP-Seq(GSE60143)/Homer	GGTAGGTG	0.1	-3.428	0.1433	53	0.1448	961.8	0.1115	3.428	-1.428	0.6553	-1.51
RLR1?/SacCer-Promoters/Homer	WTTTTCYYTTTT	0.1	-3.408	0.1454	29	0.0792	471	0.0546	3.408	-2.685	0.01296	-0.01098
LEP(AP2EREBP)/col-LEP-DAP-Seq(GSE60143)/Homer	CDCCGCCGTC	0.1	-3.402	0.1456	32	0.0874	530.8	0.0616	3.402	-0.8513	0.008712	-0.3657
OBP1(C2C2dof)/col-OBP1-DAP-Seq(GSE60143)/Homer	NHHACTTTWT	0.1	-3.4	0.1456	143	0.3907	2953.9	0.3426	3.4	-6.254	0.1222	-1.358
SeqBias: TA-repeat	TATATATATA	0.1	-3.361	0.1504	106	0.2896	2120.3	0.2459	3.361	-2.443	0.9237	-2.334
TFE3(bHLH)/MEF-TFE3-ChIP-Seq(GSE75757)/Homer	GTCACGTGACYV	0.1	-3.361	0.1504	13	0.0355	169.5	0.0197	3.361	-0.1638	0.5501	-0.2688
SRS7(SRS)/colamp-SRS7-DAP-Seq(GSE60143)/Homer	HATAGGTTTH	0.1	-3.36	0.1504	187	0.5109	3976.5	0.4612	3.36	-9.486	0.4974	-0.6175
HOXB13(Homeobox)/ProstateTumor-HOXB13-ChIP-Seq(GSE56288)/Homer	TTTTATKRGG	0.1	-3.36	0.1504	74	0.2022	1415.5	0.1642	3.36	-6.118	1.814	-1.478
At5g58900(MYBrelated)/colamp-At5g58900-DAP-Seq(GSE60143)/Homer	WWWTYTTATCTWWWW	0.1	-3.348	0.1504	90	0.2459	1766.5	0.2049	3.348	-13.31	0.4583	-0.4356
At3g11280(MYBrelated)/col-At3g11280-DAP-Seq(GSE60143)/Homer	GATAAGRT	0.1	-3.346	0.1504	71	0.194	1351.7	0.1568	3.346	-11.2	0.3399	-0.0728
GATA4(C2C2gata)/col-GATA4-DAP-Seq(GSE60143)/Homer	DDWTYAGATCTR	0.1	-3.343	0.1504	44	0.1202	778.1	0.0902	3.343	-1.75	0.2704	-0.5021
At1g19000(MYBrelated)/colamp-At1g19000-DAP-Seq(GSE60143)/Homer	WWTGGATAADDT	0.1	-3.298	0.1555	48	0.1311	864.8	0.1003	3.298	-6.011	0.02963	-0.1224
MYB3R5(MYB)/col-MYB3R5-DAP-Seq(GSE60143)/Homer	THYAACGGTHAWAWT	0.1	-3.297	0.1555	6	0.0164	55.6	0.0064	3.297	-1.599	1.673	-0.1852
ZEB1(Zf)/PDAC-ZEB1-ChIP-Seq(GSE64557)/Homer	VCAGGTRDRY	0.1	-3.293	0.1555	127	0.347	2599.5	0.3015	3.293	-5.647	2.998	-2.242
AT3G25990(Trihelix)/colamp-AT3G25990-DAP-Seq(GSE60143)/Homer	TTAACCATAG	0.1	-3.291	0.1555	44	0.1202	781.6	0.0907	3.291	-3.334	0.08665	-0.582
ANAC038(NAC)/col-ANAC038-DAP-Seq(GSE60143)/Homer	ACACGTWAYC	0.1	-3.287	0.1555	116	0.3169	2351.4	0.2727	3.287	-3.849	0.02608	-1.194
MYB113(MYB)/col-MYB113-DAP-Seq(GSE60143)/Homer	HNDAWTCMGTTAYWN	0.1	-3.274	0.156	30	0.082	496.2	0.0575	3.274	-0.1292	0.5674	-1.193
IDD2(C2H2)/colamp-IDD2-DAP-Seq(GSE60143)/Homer	HAVAAAAMGACAAAA	0.1	-3.252	0.1589	9	0.0246	103.5	0.012	3.252	-0.1301	1.1	-0.03515
WRKY24(WRKY)/colamp-WRKY24-DAP-Seq(GSE60143)/Homer	CGTTGACTWW	0.1	-3.242	0.1598	54	0.1475	994.8	0.1154	3.242	-5.173	0.6476	-0.5108
Twist2(bHLH)/Myoblast-Twist2.Ty1-ChIP-Seq(GSE127998)/Homer	MCAGCTGBYH	0.1	-3.238	0.1598	115	0.3142	2333.2	0.2706	3.238	-1.475	1.358	-0.2255
GATA11(C2C2gata)/col-GATA11-DAP-Seq(GSE60143)/Homer	DDHYYAGATCTR	0.1	-3.234	0.1599	28	0.0765	458.9	0.0532	3.234	-2.153	0.3882	-0.7178
bZIP18(bZIP)/colamp-bZIP18-DAP-Seq(GSE60143)/Homer	KGMCAGCTND	0.1	-3.208	0.1634	278	0.7596	6179.3	0.7167	3.208	-6.174	0.1176	-0.5094
Arnt:Ahr(bHLH)/MCF7-Arnt-ChIP-Seq(Lo_et_al.)/Homer	TBGCACGCAA	0.1	-3.202	0.1636	50	0.1366	912	0.1058	3.202	-0.9997	0.03849	-0.007256
MYB107(MYB)/col-MYB107-DAP-Seq(GSE60143)/Homer	RGTWGGTRRR	0.1	-3.202	0.1636	87	0.2377	1712.9	0.1987	3.202	-1.918	0.6098	-0.3608
FXR(NR),IR1/Liver-FXR-ChIP-Seq(Chong_et_al.)/Homer	AGGTCANTGACCTB	0.1	-3.202	0.1636	38	0.1038	662.2	0.0768	3.202	-5.671	0.002482	-1.089
COG1(C2C2dof)/col-COG1-DAP-Seq(GSE60143)/Homer	DAAAAAGTGA	0.1	-3.195	0.1636	77	0.2104	1493.2	0.1732	3.195	-5.108	0.009148	-2.375
GATA1(C2C2gata)/colamp-GATA1-DAP-Seq(GSE60143)/Homer	DDWWYYAGATCTRRW	0.1	-3.177	0.1652	23	0.0628	362.2	0.042	3.177	-1.782	0.6008	-0.7261
MYB70(MYB)/col-MYB70-DAP-Seq(GSE60143)/Homer	WTAACNGTTA	0.1	-3.165	0.1666	84	0.2295	1649.8	0.1913	3.165	-2.426	2.375	-0.2417
LRF(Zf)/Erythroblasts-ZBTB7A-ChIP-Seq(GSE74977)/Homer	AAGACCCYYN	0.1	-3.146	0.169	90	0.2459	1783	0.2068	3.146	-3.266	0.01516	-0.5037
AtGRF6(GRF)/col-AtGRF6-DAP-Seq(GSE60143)/Homer	NTGTCAGADNNNNNN	0.1	-3.141	0.1693	84	0.2295	1651.9	0.1916	3.141	-3.317	0.6979	-0.02504
LBD19(LOBAS2)/colamp-LBD19-DAP-Seq(GSE60143)/Homer	CCKGAAWTTCMGGAW	0.1	-3.131	0.1703	104	0.2842	2096.7	0.2432	3.131	-2.472	0.02669	-0.399
Hoxd10(Homeobox)/ChickenMSG-Hoxd10.Flag-ChIP-Seq(GSE86088)/Homer	GGCMATGAAA	0.1	-3.128	0.1703	73	0.1995	1411.4	0.1637	3.128	-4.82	0.38	-0.2442
BAM8(BES1)/col-BAM8-DAP-Seq(GSE60143)/Homer	NNWSACACGTGTSWN	0.1	-3.122	0.1704	11	0.0301	140.8	0.0163	3.122	-8.782	0.04474	-0.377
BOS1(MYB)/col-BOS1-DAP-Seq(GSE60143)/Homer	NNRCCTAACT	0.1	-3.122	0.1704	54	0.1475	1002.5	0.1163	3.122	-2.5	0.4679	-0.2736
TEAD4(TEA)/Tropoblast-Tead4-ChIP-Seq(GSE37350)/Homer	CCWGGAATGY	0.1	-3.107	0.1717	54	0.1475	1003.8	0.1164	3.107	-5.395	0.2392	-1.879
PRDM15(Zf)/ESC-Prdm15-ChIP-Seq(GSE73694)/Homer	YCCDNTCCAGGTTTT	0.1	-3.09	0.174	73	0.1995	1414.1	0.164	3.09	-4.92	0.1299	-0.5615
THRa(NR)/C17.2-THRa-ChIP-Seq(GSE38347)/Homer	GGTCANYTGAGGWCA	0.1	-3.07	0.1769	39	0.1066	690.3	0.0801	3.07	-1.429	0.1529	-1.312
bHLH122(bHLH)/col100-bHLH122-DAP-Seq(GSE60143)/Homer	NDDCAASTTGHHNWW	0.1	-3.057	0.1785	47	0.1284	858.6	0.0996	3.057	-2.787	0.4023	-0.3723
HSFA6A(HSF)/col-HSFA6A-DAP-Seq(GSE60143)/Homer	RGAAGNTTCTAGAAN	0.1	-3.033	0.1822	6	0.0164	59.9	0.0069	3.033	-4.926	0.9408	-0.0144
At1g74840(MYBrelated)/col100-At1g74840-DAP-Seq(GSE60143)/Homer	YHTTATCCAWWT	0.1	-3.026	0.1827	42	0.1148	755.6	0.0876	3.026	-5.417	0.1085	-0.4701
TCP1(TCP)/col-TCP1-DAP-Seq(GSE60143)/Homer	GGGGGCCCMMCN	0.1	-3.002	0.1865	24	0.0656	389.6	0.0452	3.002	-0.02683	0.5049	-1.23
AT5G45580(G2like)/colamp-AT5G45580-DAP-Seq(GSE60143)/Homer	ADRGAATCTH	0.1	-2.985	0.1889	80	0.2186	1576.5	0.1828	2.985	-3.522	0.1079	-0.05394
Dorsal(RHD)/Embryo-dl-ChIP-Seq(GSE65441)/Homer	GGGAAAAMCCCG	0.1	-2.982	0.1889	17	0.0464	254.6	0.0295	2.982	-0.3052	4.832	-0.1353
ERF115(AP2EREBP)/colamp-ERF115-DAP-Seq(GSE60143)/Homer	WTKRCGGCGB	0.1	-2.981	0.1889	87	0.2377	1731.5	0.2008	2.981	-0.851	0.5463	-0.1115
Gfi1b(Zf)/HPC7-Gfi1b-ChIP-Seq(GSE22178)/Homer	MAATCACTGC	0.1	-2.977	0.1889	42	0.1148	758.4	0.088	2.977	-1.955	0.00154	-0.7112
At4g38000(C2C2dof)/col-At4g38000-DAP-Seq(GSE60143)/Homer	WWWTWACTTTTT	0.1	-2.968	0.1895	55	0.1503	1034.5	0.12	2.968	-1.592	1.069	-0.5705
NeuroG2(bHLH)/Fibroblast-NeuroG2-ChIP-Seq(GSE75910)/Homer	ACCATCTGTT	0.1	-2.968	0.1895	101	0.276	2044.6	0.2371	2.968	-2.042	0.9411	-0.2378
At1g75490(AP2EREBP)/colamp-At1g75490-DAP-Seq(GSE60143)/Homer	CACCGMCT	0.1	-2.967	0.1895	98	0.2678	1977.2	0.2293	2.967	-1.548	0.1344	-0.3015
RORa(NR)/Liver-Rora-ChIP-Seq(GSE101115)/Homer	AAWCTAGGTCARDNN	0.1	-2.933	0.1941	13	0.0355	181.3	0.021	2.933	-0.05242	0.4769	-0.9179
ERF15(AP2EREBP)/colamp-ERF15-DAP-Seq(GSE60143)/Homer	WDHAGCMGCCAT	0.1	-2.933	0.1941	137	0.3743	2863	0.332	2.933	-1.812	0.2218	-0.5916
En1(Homeobox)/SUM149-EN1-ChIP-Seq(GSE120957)/Homer	NDCTAATTAS	0.1	-2.928	0.1941	106	0.2896	2160.6	0.2506	2.928	-7.108	0.000182	-0.006972
RAP211(AP2EREBP)/colamp-RAP211-DAP-Seq(GSE60143)/Homer	RGCCGGCYWW	0.1	-2.925	0.1941	135	0.3689	2818.7	0.3269	2.925	-1.852	0.185	-0.149
AT4G00250(GeBP)/col-AT4G00250-DAP-Seq(GSE60143)/Homer	WDTGGATAAKRT	0.1	-2.91	0.1956	36	0.0984	637.2	0.0739	2.91	-4.484	0.01472	-0.008545
NPAS(bHLH)/Liver-NPAS-ChIP-Seq(GSE39860)/Homer	NVCACGTG	0.1	-2.906	0.1958	89	0.2432	1782.8	0.2068	2.906	-4.988	0.004587	-2.443
ZEB2(Zf)/SNU398-ZEB2-ChIP-Seq(GSE103048)/Homer	GNMCAGGTGTGC	0.1	-2.879	0.2004	78	0.2131	1541.5	0.1788	2.879	-9.944	2.159	-2.37
ZNF143|STAF(Zf)/CUTLL-ZNF143-ChIP-Seq(GSE29600)/Homer	ATTTCCCAGVAKSCY	0.1	-2.876	0.2004	31	0.0847	536	0.0622	2.876	-1.303	0.003282	-0.8168
EFL-1(E2F)/cElegans-L1-EFL1-ChIP-Seq(modEncode)/Homer	TGCAARYGCGCTCYA	0.1	-2.861	0.2026	4	0.0109	32.3	0.0037	2.861	-0.08433	0.4548	-0.0144
PRDM1(Zf)/Hela-PRDM1-ChIP-Seq(GSE31477)/Homer	ACTTTCACTTTC	0.1	-2.849	0.2043	39	0.1066	703.7	0.0816	2.849	-1.14	0.5509	-0.3348
WRKY20(WRKY)/col-WRKY20-DAP-Seq(GSE60143)/Homer	CKTTGACYWD	0.1	-2.828	0.2079	47	0.1284	873.9	0.1014	2.828	-3.398	0.424	-0.7869
EBF1(EBF)/Near-E2A-ChIP-Seq(GSE21512)/Homer	GTCCCCWGGGGA	0.1	-2.825	0.2079	82	0.224	1634.7	0.1896	2.825	-6.644	0.05521	-0.01401
PRDM10(Zf)/HEK293-PRDM10.eGFP-ChIP-Seq(Encode)/Homer	TGGTACATTCCA	0.1	-2.822	0.2079	45	0.123	831.8	0.0965	2.822	-0.9703	1.46	-0.1522
At4g18890(BZR)/col-At4g18890-DAP-Seq(GSE60143)/Homer	NDBRCACGTGYR	0.1	-2.821	0.2079	14	0.0383	203.5	0.0236	2.821	-9.932	0.02136	-1.513
Hand2(bHLH)/Mesoderm-Hand2-ChIP-Seq(GSE61475)/Homer	TGACANARRCCAGRC	0.1	-2.817	0.2079	39	0.1066	705.8	0.0819	2.817	-4.068	1.612	-0.06616
ATHB40(HB)/col-ATHB40-DAP-Seq(GSE60143)/Homer	HCAATWATTG	0.1	-2.798	0.2106	34	0.0929	602.7	0.0699	2.798	-1.115	0.02802	-0.3559
IDD7(C2H2)/col-IDD7-DAP-Seq(GSE60143)/Homer	TTTGTCKTTTTN	0.1	-2.781	0.2136	24	0.0656	399.5	0.0463	2.781	-2.07	1.281	-0.2082
SCL(bHLH)/HPC7-Scl-ChIP-Seq(GSE13511)/Homer	AVCAGCTG	0.1	-2.777	0.2136	249	0.6803	5516.9	0.6398	2.777	-2.135	0.442	-0.4149
Tal1	CATCTG	0.1	-2.768	0.2149	90	0.2459	1817.6	0.2108	2.768	-2.157	0.1031	-0.09373
ZNF467(Zf)/HEK293-ZNF467.GFP-ChIP-Seq(GSE58341)/Homer	TGGGGAAGGGCM	0.1	-2.762	0.2154	75	0.2049	1485.5	0.1723	2.762	-5.38	0.8153	-0.9254
RORgt(NR)/EL4-RORgt.Flag-ChIP-Seq(GSE56019)/Homer	AAYTAGGTCA	0.1	-2.755	0.2155	12	0.0328	168.9	0.0196	2.755	-0.1024	1.783	-1.23
RORgt(NR)/EL4-RORgt.Flag-ChIP-Seq(GSE56019)/Homer	AAYTAGGTCA	0.1	-2.755	0.2155	12	0.0328	168.9	0.0196	2.755	-0.1024	1.783	-1.23
ELT-3(Gata)/cElegans-L1-ELT3-ChIP-Seq(modEncode)/Homer	AWTGATAAGA	0.1	-2.752	0.2155	38	0.1038	688.2	0.0798	2.752	-9.063	0.9667	-0.07817
TF3A(C2H2)/col-TF3A-DAP-Seq(GSE60143)/Homer	NNDDGAGGAGGWNNN	0.1	-2.752	0.2155	97	0.265	1975.7	0.2291	2.752	-6.802	0.04932	-0.8389
CUX1(Homeobox)/K562-CUX1-ChIP-Seq(GSE92882)/Homer	TATCGATNAN	0.1	-2.751	0.2155	33	0.0902	585	0.0678	2.751	-0.5592	0.1206	-0.468
NF1(CTF)/LNCAP-NF1-ChIP-Seq(Unpublished)/Homer	CYTGGCABNSTGCCAR	0.1	-2.745	0.2155	48	0.1311	900.7	0.1045	2.745	-1.429	0.05559	-1.596
dof24(C2C2dof)/col-dof24-DAP-Seq(GSE60143)/Homer	TWMCTTTTTG	0.1	-2.738	0.2155	110	0.3005	2269.4	0.2632	2.738	-9.23	0.1986	-1.695
CEBP:AP1(bZIP)/ThioMac-CEBPb-ChIP-Seq(GSE21512)/Homer	DRTGTTGCAA	0.1	-2.736	0.2155	40	0.1093	731	0.0848	2.736	-9.22	0.001209	-0.7567
OCT4-SOX2-TCF-NANOG(POU,Homeobox,HMG)/mES-Oct4-ChIP-Seq(GSE11431)/Homer	ATTTGCATAACAATG	0.1	-2.72	0.2181	9	0.0246	115	0.0133	2.72	-0.642	0.0832	-0.3827
TCF4(bHLH)/SHSY5Y-TCF4-ChIP-Seq(GSE96915)/Homer	SMCATCTGKH	0.1	-2.714	0.2185	100	0.2732	2046.6	0.2374	2.714	-2.049	0.4537	-0.1256
VND2(NAC)/col-VND2-DAP-Seq(GSE60143)/Homer	DNCKTNNNNNNNAAG	0.1	-2.714	0.2185	50	0.1366	945.6	0.1097	2.714	-1.682	0.9044	-0.699
HIF2a(bHLH)/785_O-HIF2a-ChIP-Seq(GSE34871)/Homer	GCACGTACCC	0.1	-2.704	0.2193	26	0.071	443.5	0.0514	2.704	-2.354	0.3535	-1.125
Nkx2.5(Homeobox)/HL1-Nkx2.5.biotin-ChIP-Seq(GSE21529)/Homer	RRSCACTYAA	0.1	-2.703	0.2193	127	0.347	2659.4	0.3084	2.703	-2.034	0.0222	-1.217
AT2G28810(C2C2dof)/colamp-AT2G28810-DAP-Seq(GSE60143)/Homer	VAAAAAGTWA	0.1	-2.7	0.2193	123	0.3361	2568.5	0.2979	2.7	-4.934	0.08809	-0.9446
RAP26(AP2EREBP)/colamp-RAP26-DAP-Seq(GSE60143)/Homer	HDATGGCGGCGG	0.1	-2.692	0.2198	71	0.194	1403.9	0.1628	2.692	-0.9588	0.3815	-0.01557
TGA6(bZIP)/colamp-TGA6-DAP-Seq(GSE60143)/Homer	TGACGTCABC	0.1	-2.689	0.2198	40	0.1093	734.7	0.0852	2.689	-1.318	3.573	-1.834
VRN1(ABI3VP1)/col-VRN1-DAP-Seq(GSE60143)/Homer	TTTTTTTTTT	0.1	-2.671	0.2231	14	0.0383	208.5	0.0242	2.671	-2.363	0.1714	-0.04033
ATHB23(ZFHD)/col-ATHB23-DAP-Seq(GSE60143)/Homer	HTAATTARNN	0.1	-2.659	0.2251	52	0.1421	992.2	0.1151	2.659	-7.238	0.000935	-0.1485
AZF1(C2H2)/colamp-AZF1-DAP-Seq(GSE60143)/Homer	DKSWCACT	0.1	-2.658	0.2251	266	0.7268	5942.1	0.6891	2.658	-11.31	0.08487	-1.598
At2g33710(AP2EREBP)/colamp-At2g33710-DAP-Seq(GSE60143)/Homer	WTKGCGGCKR	0.1	-2.654	0.2251	100	0.2732	2052.3	0.238	2.654	-0.7934	0.1092	-0.0757
At5g04390(C2H2)/col200-At5g04390-DAP-Seq(GSE60143)/Homer	AGTGANDN	0.1	-2.642	0.2267	269	0.735	6017.6	0.6979	2.642	-10.27	0.01421	-2.193
Snail1(Zf)/LS174T-SNAIL1.HA-ChIP-Seq(GSE127183)/Homer	TRCACCTGCY	0.1	-2.636	0.2275	73	0.1995	1452.6	0.1685	2.636	-2.368	0.6432	-1.744
AT1G23810(Orphan)/col-AT1G23810-DAP-Seq(GSE60143)/Homer	TTCTAGAAGSTTCTA	0.1	-2.629	0.2282	5	0.0137	50.5	0.0059	2.629	-4.768	1.33	-0.01102
DLX5(Homeobox)/BasalGanglia-Dlx5-ChIP-seq(GSE124936)/Homer	SSTAATTA	0.1	-2.616	0.2306	45	0.123	845.2	0.098	2.616	-3.741	0.02722	-0.01507
MYB49(MYB)/col-MYB49-DAP-Seq(GSE60143)/Homer	ARKTAGGTRR	0.1	-2.613	0.2306	53	0.1448	1017.5	0.118	2.613	-0.5212	2.127	-1.83
LXRE(NR),DR4/RAW-LXRb.biotin-ChIP-Seq(GSE21512)/Homer	RGGTTACTANAGGTCA	0.1	-2.61	0.2306	7	0.0191	83.6	0.0097	2.61	-1.358	1.178	-0.5138
bZIP52(bZIP)/colamp-bZIP52-DAP-Seq(GSE60143)/Homer	NDNHCAGCTGTCANN	0.1	-2.608	0.2306	92	0.2514	1877.7	0.2178	2.608	-1.498	2.506	-0.1847
AT5G23930(mTERF)/col-AT5G23930-DAP-Seq(GSE60143)/Homer	GGCGGCTG	0.1	-2.595	0.2326	113	0.3087	2352.7	0.2729	2.595	-1.756	0.2121	-0.4256
TEAD2(TEA)/Py2T-Tead2-ChIP-Seq(GSE55709)/Homer	CCWGGAATGY	0.1	-2.593	0.2326	34	0.0929	614.2	0.0712	2.593	-5.03	0.5428	-0.6445
Atoh1(bHLH)/Cerebellum-Atoh1-ChIP-Seq(GSE22111)/Homer	VNRVCAGCTGGY	0.1	-2.591	0.2326	80	0.2186	1611.4	0.1869	2.591	-1.416	0.7737	-0.4128
SeqBias: A/T bias	WWWWWWWWWW	0.1	-2.584	0.2329	322	0.8798	7342.2	0.8515	2.584	-7.191	1.155	-0.7862
RBFox2(?)/Heart-RBFox2-CLIP-Seq(GSE57926)/Homer	TGCATGCA	0.1	-2.576	0.234	107	0.2923	2218.5	0.2573	2.576	-1.276	0.2784	-0.6499
CREB5(bZIP)/LNCaP-CREB5.V5-ChIP-Seq(GSE137775)/Homer	VVATGACGTCAT	0.1	-2.573	0.2341	30	0.082	532.5	0.0618	2.573	-2.082	3.174	-0.1614
TGA2(bZIP)/colamp-TGA2-DAP-Seq(GSE60143)/Homer	ACGTCAYCHH	0.1	-2.56	0.2363	37	0.1011	679.4	0.0788	2.56	-3.279	5.05	-3.38
E2A(bHLH)/proBcell-E2A-ChIP-Seq(GSE21978)/Homer	DNRCAGCTGY	0.1	-2.557	0.2364	110	0.3005	2288.9	0.2655	2.557	-2.879	0.8824	-0.5264
AT1G69570(C2C2dof)/col-AT1G69570-DAP-Seq(GSE60143)/Homer	WAAAAGTGHH	0.1	-2.554	0.2364	68	0.1858	1349.3	0.1565	2.554	-3.047	0.03778	-1.229
bHLH130(bHLH)/col-bHLH130-DAP-Seq(GSE60143)/Homer	GCAACTTG	0.1	-2.552	0.2364	40	0.1093	743.4	0.0862	2.552	-1.598	0.4117	-0.339
TEAD(TEA)/Fibroblast-PU.1-ChIP-Seq(Unpublished)/Homer	YCWGGAATGY	0.1	-2.516	0.2441	38	0.1038	703.7	0.0816	2.516	-6.451	0.04711	-0.8667
At1g14580(C2H2)/colamp-At1g14580-DAP-Seq(GSE60143)/Homer	CASAAAAMGACAAAA	0.1	-2.5	0.2473	12	0.0328	177	0.0205	2.5	-0.02939	0.9086	-0.3192
Cdx2(Homeobox)/mES-Cdx2-ChIP-Seq(GSE14586)/Homer	GYMATAAAAH	0.1	-2.498	0.2473	50	0.1366	961.7	0.1115	2.498	-2.136	0.2624	-1.966
Unknown3/Drosophila-Promoters/Homer	ACVAKCTGGCAGCGC	0.1	-2.494	0.2473	10	0.0273	139.7	0.0162	2.494	-0.162	1.316	-0.01153
USF1(bHLH)/GM12878-Usf1-ChIP-Seq(GSE32465)/Homer	SGTCACGTGR	0.1	-2.485	0.2486	38	0.1038	705.2	0.0818	2.485	-5.397	0.1315	-1.491
SUT1?/SacCer-Promoters/Homer	CCCCGCGC	0.1	-2.456	0.2552	278	0.7596	6258.6	0.7259	2.456	-3.813	0.000359	-0.6262
HSF21(HSF)/col-HSF21-DAP-Seq(GSE60143)/Homer	CTTCTAGAAGMTTYW	0.1	-2.453	0.2553	8	0.0219	104.7	0.0121	2.453	-2.034	0.05058	-0.5453
Tbet(T-box)/CD8-Tbet-ChIP-Seq(GSE33802)/Homer	AGGTGTGAAM	0.1	-2.452	0.2553	67	0.1831	1336.7	0.155	2.452	-8.695	0.09482	-2.004
AGL63(MADS)/col-AGL63-DAP-Seq(GSE60143)/Homer	TTCCAAWWWTGG	0.1	-2.45	0.2553	36	0.0984	665.3	0.0772	2.45	-1.049	0.1298	-0.5981
Hoxa10(Homeobox)/ChickenMSG-Hoxa10.Flag-ChIP-Seq(GSE86088)/Homer	GGYAATGAAA	0.1	-2.447	0.2553	32	0.0874	581.8	0.0675	2.447	-3.571	0.09234	-1.306
At3g60580(C2H2)/col-At3g60580-DAP-Seq(GSE60143)/Homer	WTTYTACT	0.1	-2.442	0.2553	254	0.694	5676.9	0.6584	2.442	-3.891	0.09119	-0.5355
Adof1(C2C2dof)/col-Adof1-DAP-Seq(GSE60143)/Homer	NRWAAAGYDV	0.1	-2.441	0.2553	140	0.3825	2987.8	0.3465	2.441	-4.993	0.5876	-1.606
NFAT(RHD)/Jurkat-NFATC1-ChIP-Seq(Jolma_et_al.)/Homer	ATTTTCCATT	0.1	-2.435	0.2556	45	0.123	858.9	0.0996	2.435	-1.244	0.4327	-0.03285
E-box/Drosophila-Promoters/Homer	AACAGCTGTTHN	0.1	-2.432	0.2556	20	0.0546	335.2	0.0389	2.432	-1.388	5.517	-1.57
ANAC045(NAC)/col-ANAC045-DAP-Seq(GSE60143)/Homer	DNCKTVNNNNNNAMG	0.1	-2.428	0.2557	114	0.3115	2393.7	0.2776	2.428	-2.058	1.096	-0.431
Tcf12(bHLH)/GM12878-Tcf12-ChIP-Seq(GSE32465)/Homer	VCAGCTGYTG	0.1	-2.417	0.2577	78	0.2131	1583.6	0.1837	2.417	-0.6187	0.5785	-0.2116
SeqBias: polyC-repeat	CCCCCCCCCC	0.1	-2.415	0.2577	360	0.9836	8368.6	0.9706	2.415	-3.121	0.5883	-1.004
dof43(C2C2dof)/colamp-dof43-DAP-Seq(GSE60143)/Homer	NAAAAAGTDA	0.1	-2.415	0.2577	77	0.2104	1561.3	0.1811	2.415	-2.679	0.4892	-0.6612
MYB17(MYB)/colamp-MYB17-DAP-Seq(GSE60143)/Homer	GGTAGGTGRG	0.1	-2.407	0.2581	37	0.1011	689.1	0.0799	2.407	-1.07	0.2316	-0.398
MYB105(MYB)/colamp-MYB105-DAP-Seq(GSE60143)/Homer	RATWCCGTTA	0.1	-2.399	0.2596	32	0.0874	584.9	0.0678	2.399	-1.768	0.01789	-2.353
WRKY46(WRKY)/colamp-WRKY46-DAP-Seq(GSE60143)/Homer	AAAGTCAACGSN	0.1	-2.393	0.2602	5	0.0137	54.1	0.0063	2.393	-0.9594	0.933	-0.7171
PU.1:IRF8(ETS:IRF)/pDC-Irf8-ChIP-Seq(GSE66899)/Homer	GGAAGTGAAAST	0.1	-2.389	0.2606	20	0.0546	337.2	0.0391	2.389	-0.6176	2.468	-2.412
MafF(bZIP)/HepG2-MafF-ChIP-Seq(GSE31477)/Homer	HWWGTCAGCAWWTTT	0.1	-2.389	0.2606	17	0.0464	277.9	0.0322	2.389	-2.478	0.1237	-0.06098
SGR5(C2H2)/colamp-SGR5-DAP-Seq(GSE60143)/Homer	TTTGTCTTTTTT	0.1	-2.388	0.2606	42	0.1148	797.2	0.0925	2.388	-4.373	0.274	-0.02018
DMRT6(DM)/Testis-DMRT6-ChIP-Seq(GSE60440)/Homer	YDGHTACAWTGTADC	0.1	-2.384	0.2606	13	0.0355	199.1	0.0231	2.384	-1.333	2.037	-2.537
HY5(bZIP)/colamp-HY5-DAP-Seq(GSE60143)/Homer	RRTSACGTSD	0.1	-2.378	0.2606	51	0.1393	992.3	0.1151	2.378	-2.027	2.08	-2.82
GSC(Homeobox)/FrogEmbryos-GSC-ChIP-Seq(DRA000576)/Homer	RGGATTAR	0.1	-2.373	0.2612	60	0.1639	1189.6	0.138	2.373	-7.068	0.003221	-0.2217
HAT2(Homeobox)/colamp-HAT2-DAP-Seq(GSE60143)/Homer	CYAATSATTR	0.1	-2.367	0.2621	43	0.1175	820	0.0951	2.367	-5.626	0.0559	-2.17
IRF:BATF(IRF:bZIP)/pDC-Irf8-ChIP-Seq(GSE66899)/Homer	CTTTCANTATGACTV	0.1	-2.327	0.2718	10	0.0273	144	0.0167	2.327	-0.05981	0.1334	-0.000327
E2F6(E2F)/Hela-E2F6-ChIP-Seq(GSE31477)/Homer	GGCGGGAARN	0.1	-2.326	0.2718	48	0.1311	932	0.1081	2.326	-0.631	4.965	-0.03964
AT1G47655(C2C2dof)/colamp-AT1G47655-DAP-Seq(GSE60143)/Homer	YHACTTTTTS	0.1	-2.31	0.2752	172	0.4699	3746.5	0.4345	2.31	-6.008	0.1263	-0.9929
ANAC017(NAC)/colamp-ANAC017-DAP-Seq(GSE60143)/Homer	TMCTTGNNNNNCAAG	0.1	-2.309	0.2752	9	0.0246	126.6	0.0147	2.309	-0.6942	1.094	-0.04575
LMI1(HB)/colamp-LMI1-DAP-Seq(GSE60143)/Homer	AATTATTG	0.1	-2.306	0.2752	27	0.0738	485.4	0.0563	2.306	-2.208	0.4365	-0.4369
HOXA1(Homeobox)/mES-Hoxa1-ChIP-Seq(SRP084292)/Homer	TGATKGATGR	1	-2.289	0.2786	14	0.0383	222.6	0.0258	2.289	-1.84	0.001728	-0.03632
AtIDD11(C2H2)/colamp-AtIDD11-DAP-Seq(GSE60143)/Homer	TTTGTCGTTT	1	-2.285	0.2791	24	0.0656	424.6	0.0492	2.285	-1.762	1.599	-0.3227
Unknown1(NR/Ini-like)/Drosophila-Promoters/Homer	MYGGTCACACTG	1	-2.276	0.2806	18	0.0492	302.2	0.035	2.276	-0.5818	0.1067	-0.6369
GBF3(bZIP)/Arabidopsis-GBF3-ChIP-Seq(GSE80564)/Homer	TGCCACGTSAYC	1	-2.27	0.2817	28	0.0765	508.8	0.059	2.27	-3.705	0.2273	-2.866
Isl1(Homeobox)/Neuron-Isl1-ChIP-Seq(GSE31456)/Homer	CTAATKGV	1	-2.252	0.2859	106	0.2896	2231.4	0.2588	2.252	-9.441	0.05508	-0.4484
BPC1(BBRBPC)/colamp-BPC1-DAP-Seq(GSE60143)/Homer	GARGAGAGAGAA	1	-2.252	0.2859	42	0.1148	807.3	0.0936	2.252	-1.781	0.03157	-0.3492
TAGL1(MADS)/Tomato-TAGL1-ChIP-Seq(GSE116581)/Homer	CCAAAAATRG	1	-2.246	0.2863	50	0.1366	981.7	0.1138	2.246	-5.602	0.4763	-1.967
ZBTB18(Zf)/HEK293-ZBTB18.GFP-ChIP-Seq(GSE58341)/Homer	AACATCTGGA	1	-2.242	0.2866	36	0.0984	679.4	0.0788	2.242	-0.9678	0.8518	-0.2041
Mef2a(MADS)/HL1-Mef2a.biotin-ChIP-Seq(GSE21529)/Homer	CYAAAAATAG	1	-2.238	0.2868	19	0.0519	324.8	0.0377	2.238	-1.597	0.2978	-0.5627
SeqBias: CG bias	SSSSSSSSSS	1	-2.232	0.2879	320	0.8743	7324.1	0.8494	2.232	-2.566	0.064	-0.8024
ERF8(AP2EREBP)/colamp-ERF8-DAP-Seq(GSE60143)/Homer	CGCCGYCATW	1	-2.221	0.2902	65	0.1776	1313.4	0.1523	2.221	-0.8242	1.594	-0.09693
Nanog(Homeobox)/mES-Nanog-ChIP-Seq(GSE11724)/Homer	RGCCATTAAC	1	-2.22	0.2902	210	0.5738	4652	0.5395	2.22	-7.619	0.05453	-0.6978
MYB67(MYB)/col-MYB67-DAP-Seq(GSE60143)/Homer	YYYACCTAAC	1	-2.214	0.2907	48	0.1311	940.1	0.109	2.214	-0.762	2.677	-0.5016
DAG2(C2C2dof)/col-DAG2-DAP-Seq(GSE60143)/Homer	WWTTHACTTTTT	1	-2.21	0.2913	76	0.2077	1559.9	0.1809	2.21	-1.613	0.04664	-0.7936
CLOCK(bHLH)/Liver-Clock-ChIP-Seq(GSE39860)/Homer	GHCACGTG	1	-2.205	0.2919	41	0.112	789.8	0.0916	2.205	-7.948	0.03528	-1.656
MyoG(bHLH)/C2C12-MyoG-ChIP-Seq(GSE36024)/Homer	AACAGCTG	1	-2.2	0.2926	81	0.2213	1672.5	0.194	2.2	-0.429	2.694	-0.3725
ATHB53(HB)/col-ATHB53-DAP-Seq(GSE60143)/Homer	CAATAATT	1	-2.197	0.2926	19	0.0519	326.9	0.0379	2.197	-1.808	0.01866	-0.2015
RAP212(AP2EREBP)/col-RAP212-DAP-Seq(GSE60143)/Homer	CGCCGCCATTTT	1	-2.194	0.2927	52	0.1421	1029.2	0.1194	2.194	-0.5531	0.306	-0.02463
PGR(NR)/EndoStromal-PGR-ChIP-Seq(GSE69539)/Homer	AAGAACATWHTGTTC	1	-2.185	0.2946	15	0.041	246.3	0.0286	2.185	-14.15	6.649	-4.769
HRE(HSF)/HepG2-HSF1-ChIP-Seq(GSE31477)/Homer	BSTTCTRGAABVTTCYAGAA	1	-2.184	0.2946	12	0.0328	187.1	0.0217	2.184	-7.095	0.2866	-0.0352
HSFA1E(HSF)/col-HSFA1E-DAP-Seq(GSE60143)/Homer	TTCTAGAAGCTTCTA	1	-2.182	0.2946	7	0.0191	93.9	0.0109	2.182	-4.68	2.974	-0.05829
NAP(NAC)/col-NAP-DAP-Seq(GSE60143)/Homer	ARGTTACGTRTN	1	-2.178	0.2946	44	0.1202	856.2	0.0993	2.178	-2.338	0.8729	-1.376
BIM2(bHLH)/col-BIM2-DAP-Seq(GSE60143)/Homer	NNNNCACGTGNN	1	-2.17	0.2961	54	0.1475	1076	0.1248	2.17	-5.533	0.006117	-1.635
WRKY40(WRKY)/colamp-WRKY40-DAP-Seq(GSE60143)/Homer	AHWAGTCAAC	1	-2.16	0.2982	34	0.0929	642.6	0.0745	2.16	-4.388	0.3091	-1.391
TGA1(bZIP)/colamp-TGA1-DAP-Seq(GSE60143)/Homer	TGACGTCAKC	1	-2.159	0.2982	30	0.082	557.6	0.0647	2.159	-0.4657	7.884	-0.7863
MYB33(MYB)/col-MYB33-DAP-Seq(GSE60143)/Homer	DDTYNGTTAN	1	-2.157	0.2982	93	0.2541	1947.2	0.2258	2.157	-0.9701	0.09312	-0.707
WRKY3(WRKY)/col-WRKY3-DAP-Seq(GSE60143)/Homer	NCKTTGACYDDN	1	-2.156	0.2982	38	0.1038	728.6	0.0845	2.156	-4.134	0.03848	-1.181
GATA3(Zf),DR4/iTreg-Gata3-ChIP-Seq(GSE20898)/Homer	AGATGKDGAGATAAG	1	-2.144	0.3	7	0.0191	94.6	0.011	2.144	-1.193	0.9144	-0.5888
WRKY31(WRKY)/colamp-WRKY31-DAP-Seq(GSE60143)/Homer	NCGTTGACTWWK	1	-2.144	0.3	43	0.1175	837.8	0.0972	2.144	-8.181	0.1891	-0.7451
Zic(Zf)/Cerebellum-ZIC1.2-ChIP-Seq(GSE60731)/Homer	CCTGCTGAGH	1	-2.142	0.3	67	0.1831	1365.6	0.1584	2.142	-0.4878	0.06087	-1.26
IDD5(C2H2)/colamp-IDD5-DAP-Seq(GSE60143)/Homer	TTTTGTCTTTTTBTK	1	-2.131	0.3015	34	0.0929	645	0.0748	2.131	-1.211	2.765	-0.2544
WRKY14(WRKY)/colamp-WRKY14-DAP-Seq(GSE60143)/Homer	NCGTTGACTTTN	1	-2.129	0.3015	30	0.082	559.7	0.0649	2.129	-7.895	0.1904	-0.5527
LIN-39(Homeobox)/cElegans.L3-LIN39-ChIP-Seq(modEncode)/Homer	ATGATTRATG	1	-2.128	0.3015	49	0.1339	969.4	0.1124	2.128	-8.02	0.000204	-0.1325
ANAC087(NAC)/col-ANAC087-DAP-Seq(GSE60143)/Homer	WVCKTGHNNNWCAMG	1	-2.118	0.3032	16	0.0437	269.6	0.0313	2.118	-0.6349	4.736	-0.25
SEP3(MADS)/Arabidoposis-Flower-Sep3-ChIP-Seq/Homer	CCAAAAAGGG	1	-2.115	0.3033	50	0.1366	992.8	0.1151	2.115	-2.919	0.06208	-0.0934
Hnf6b(Homeobox)/LNCaP-Hnf6b-ChIP-Seq(GSE106305)/Homer	TATTGAYY	1	-2.115	0.3033	44	0.1202	861.8	0.1	2.115	-1.888	0.04952	-0.06209
At3g12730(G2like)/colamp-At3g12730-DAP-Seq(GSE60143)/Homer	AAGATTCT	1	-2.114	0.3033	71	0.194	1457.9	0.1691	2.114	-3.378	0.155	-0.1814
At1g76110(ARID)/colamp-At1g76110-DAP-Seq(GSE60143)/Homer	ATTTAATG	1	-2.106	0.3037	27	0.0738	497.6	0.0577	2.106	-2.833	0.6275	-0.4647
AT3G12130(C3H)/colamp-AT3G12130-DAP-Seq(GSE60143)/Homer	TMACTTTTTV	1	-2.084	0.3099	126	0.3443	2709.2	0.3142	2.084	-5.089	0.09089	-0.3751
WRKY22(WRKY)/colamp-WRKY22-DAP-Seq(GSE60143)/Homer	WWAAAGTCAACK	1	-2.083	0.3099	33	0.0902	626.9	0.0727	2.083	-3.034	0.1908	-0.7502
E2A(bHLH),near_PU.1/Bcell-PU.1-ChIP-Seq(GSE21512)/Homer	NVCACCTGBN	1	-2.076	0.3107	105	0.2869	2229	0.2585	2.076	-5.871	0.847	-1.804
AIL7(AP2EREBP)/colamp-AIL7-DAP-Seq(GSE60143)/Homer	KCACRAWTYYCGAGG	1	-2.068	0.3124	30	0.082	563.5	0.0654	2.068	-2.176	2.344	-0.3067
CES-1(Homeobox)/cElegans-L1-CES1-ChIP-Seq(modEncode)/Homer	AAATTSAATTTN	1	-2.059	0.3147	19	0.0519	333.2	0.0386	2.059	-0.2397	0.4094	-0.66
ANAC096(NAC)/colamp-ANAC096-DAP-Seq(GSE60143)/Homer	TACTTGWNNNWCAAG	1	-2.054	0.3154	35	0.0956	671.2	0.0778	2.054	-0.6936	1.805	-0.4337
EBF2(EBF)/BrownAdipose-EBF2-ChIP-Seq(GSE97114)/Homer	NABTCCCWDGGGAVH	1	-2.052	0.3154	67	0.1831	1374.6	0.1594	2.052	-7.817	0.2663	-0.008445
CRF10(AP2EREBP)/col100-CRF10-DAP-Seq(GSE60143)/Homer	DCCGCCGYHA	1	-2.046	0.3165	68	0.1858	1397.7	0.1621	2.046	-1.191	0.07454	-0.1925
THRb(NR)/HepG2-THRb.Flag-ChIP-Seq(Encode)/Homer	GGTCACCTGAGGTCA	1	-2.035	0.319	52	0.1421	1043.7	0.121	2.035	-0.313	0.5118	-0.9958
Srebp1a(bHLH)/HepG2-Srebp1a-ChIP-Seq(GSE31477)/Homer	RTCACSCCAY	1	-2.032	0.3193	16	0.0437	273.5	0.0317	2.032	-2.684	0.9727	-0.8291
DLX2(Homeobox)/BasalGanglia-Dlx2-ChIP-seq(GSE124936)/Homer	NNNTAATTAS	1	-2.028	0.3197	80	0.2186	1668.2	0.1935	2.028	-7.189	0.000557	-0.01248
ERF104(AP2EREBP)/col-ERF104-DAP-Seq(GSE60143)/Homer	GGCGGCGG	1	-2.027	0.3197	65	0.1776	1332.6	0.1546	2.027	-0.3645	0.3395	-0.2595
ATHB21(HB)/colamp-ATHB21-DAP-Seq(GSE60143)/Homer	YCAATWAT	1	-2.025	0.3197	22	0.0601	397.2	0.0461	2.025	-3.796	0.001449	-0.1503
HRE(HSF)/Striatum-HSF1-ChIP-Seq(GSE38000)/Homer	TTCTAGAABNTTCTA	1	-2.024	0.3197	14	0.0383	233.7	0.0271	2.024	-7.616	0.7921	-0.07437
At3g09600(MYBrelated)/colamp-At3g09600-DAP-Seq(GSE60143)/Homer	AAAATATCTT	1	-2.019	0.3197	17	0.0464	294.9	0.0342	2.019	-1.211	0.1722	-0.5612
ANAC020(NAC)/col-ANAC020-DAP-Seq(GSE60143)/Homer	DVCKTGHNNNDCAAG	1	-2.006	0.323	34	0.0929	653.6	0.0758	2.006	-0.1952	2.261	-0.02996
ANAC071(NAC)/col-ANAC071-DAP-Seq(GSE60143)/Homer	DNCKTNDNNNHNAAG	1	-1.994	0.3261	44	0.1202	871.8	0.1011	1.994	-0.3163	0.707	-0.5235
ATHB34(ZFHD)/colamp-ATHB34-DAP-Seq(GSE60143)/Homer	TRATTARS	1	-1.993	0.3261	45	0.123	893.6	0.1036	1.993	-5.951	0.002626	-0.2693
ATHB5(HB)/colamp-ATHB5-DAP-Seq(GSE60143)/Homer	AATGATTG	1	-1.991	0.3261	40	0.1093	784.7	0.091	1.991	-3.718	0.002431	-0.3295
SPL1(SBP)/colamp-SPL1-DAP-Seq(GSE60143)/Homer	HYGTACDTWH	1	-1.987	0.3261	92	0.2514	1944.6	0.2255	1.987	-4.081	0.2773	-0.6541
Lhx3(Homeobox)/Neuron-Lhx3-ChIP-Seq(GSE31456)/Homer	ADBTAATTAR	1	-1.979	0.3279	86	0.235	1809.2	0.2098	1.979	-6.004	0.00243	-0.04605
bZIP:IRF(bZIP,IRF)/Th17-BatF-ChIP-Seq(GSE39756)/Homer	NAGTTTCABTHTGACTNW	1	-1.978	0.3279	26	0.071	484.4	0.0562	1.978	-0.5683	0.7356	-0.9261
AT5G61620(MYBrelated)/colamp-AT5G61620-DAP-Seq(GSE60143)/Homer	CTTATCCA	1	-1.977	0.3279	84	0.2295	1764.4	0.2046	1.977	-5.302	0.02716	-0.09601
At4g36780(BZR)/col-At4g36780-DAP-Seq(GSE60143)/Homer	NNNNNNCACGTGNNN	1	-1.957	0.3327	21	0.0574	380.7	0.0441	1.957	-6.961	0.0128	-1.952
ANAC016(NAC)/col-ANAC016-DAP-Seq(GSE60143)/Homer	WNCTTGNNNNNCAMG	1	-1.948	0.335	43	0.1175	853.4	0.099	1.948	-0.3598	0.7952	-0.4111
Unknown4/Drosophila-Promoters/Homer	AAAAATACCRMA	1	-1.945	0.335	6	0.0164	81.2	0.0094	1.945	-0.1548	0.02118	-1.285
HOXA2(Homeobox)/mES-Hoxa2-ChIP-Seq(Donaldson_et_al.)/Homer	GYCATCMATCAT	1	-1.945	0.335	6	0.0164	81.1	0.0094	1.945	-0.3086	0.009874	-0.005114
KLF5(Zf)/LoVo-KLF5-ChIP-Seq(GSE49402)/Homer	DGGGYGKGGC	1	-1.937	0.3365	134	0.3661	2914	0.338	1.937	-13.2	1.036	-1.042
Lhx1(Homeobox)/EmbryoCarcinoma-Lhx1-ChIP-Seq(GSE70957)/Homer	NNYTAATTAR	1	-1.923	0.3403	56	0.153	1142.6	0.1325	1.923	-6.932	0.000993	-0.01931
Mef2b(MADS)/HEK293-Mef2b.V5-ChIP-Seq(GSE67450)/Homer	GCTATTTTTGGM	1	-1.918	0.3414	33	0.0902	638.5	0.074	1.918	-1.475	0.1181	-1.213
AT5G66940(C2C2dof)/col-AT5G66940-DAP-Seq(GSE60143)/Homer	NNHACTTTWT	1	-1.909	0.3435	98	0.2678	2090.7	0.2425	1.909	-3.501	0.2969	-1.564
WRKY33(WRKY)/col-WRKY33-DAP-Seq(GSE60143)/Homer	CGTTGACYAW	1	-1.901	0.3457	46	0.1257	923.6	0.1071	1.901	-3.881	0.2617	-0.4895
Knotted(Homeobox)/Corn-KN1-ChIP-Seq(GSE39161)/Homer	GAYGNGACRGGN	1	-1.9	0.3457	94	0.2568	2000	0.232	1.9	-3.751	0.1642	-0.217
AP-2alpha(AP2)/Hela-AP2alpha-ChIP-Seq(GSE31477)/Homer	ATGCCCTGAGGC	1	-1.9	0.3457	62	0.1694	1278.5	0.1483	1.9	-2.185	0.000285	-0.2695
MYB81(MYB)/col-MYB81-DAP-Seq(GSE60143)/Homer	NWAACSGWTWNN	1	-1.894	0.3457	78	0.2131	1638.9	0.1901	1.894	-2.358	2.002	-0.3799
AT1G28160(AP2EREBP)/colamp-AT1G28160-DAP-Seq(GSE60143)/Homer	GGCGGCGG	1	-1.892	0.3457	94	0.2568	2001.2	0.2321	1.892	-1.141	0.2807	-0.2351
Phox2a(Homeobox)/Neuron-Phox2a-ChIP-Seq(GSE31456)/Homer	YTAATYNRATTA	1	-1.891	0.3457	14	0.0383	239.6	0.0278	1.891	-4.562	0.6953	-0.06475
GT2(Trihelix)/colamp-GT2-DAP-Seq(GSE60143)/Homer	AMGGTAAAWWWN	1	-1.889	0.3457	45	0.123	902.3	0.1046	1.889	-1.728	0.08784	-1.633
bHLH34(bHLH)/colamp-bHLH34-DAP-Seq(GSE60143)/Homer	HGWGRHWGACACGTG	1	-1.889	0.3457	20	0.0546	363.3	0.0421	1.889	-4.939	0.1596	-0.2833
ANAC013(NAC)/col-ANAC013-DAP-Seq(GSE60143)/Homer	CTTGNNNNNCAAGNA	1	-1.882	0.3459	25	0.0683	469.5	0.0545	1.882	-0.2634	1.291	-0.09584
Egr1(Zf)/K562-Egr1-ChIP-Seq(GSE32465)/Homer	TGCGTGGGYG	1	-1.88	0.3459	55	0.1503	1124.3	0.1304	1.88	-1.281	0.2274	-0.904
SPL15(SBP)/colamp-SPL15-DAP-Seq(GSE60143)/Homer	WDWMMGTACADW	1	-1.87	0.3485	73	0.1995	1528.5	0.1773	1.87	-7.44	0.4182	-0.6122
AT3G42860(zfGRF)/col-AT3G42860-DAP-Seq(GSE60143)/Homer	CGTTGACTTN	1	-1.869	0.3485	16	0.0437	282	0.0327	1.869	-2.157	0.1283	-1.807
SPL14(SBP)/col-SPL14-DAP-Seq(GSE60143)/Homer	NNWHTGTACGGAHNH	1	-1.862	0.349	10	0.0273	160.8	0.0186	1.862	-0.1591	0.158	-0.05926
GLI3(Zf)/Limb-GLI3-ChIP-Chip(GSE11077)/Homer	CGTGGGTGGTCC	1	-1.862	0.349	8	0.0219	121.5	0.0141	1.862	-1.173	0.5063	-0.5261
Lhx2(Homeobox)/HFSC-Lhx2-ChIP-Seq(GSE48068)/Homer	TAATTAGN	1	-1.858	0.3496	54	0.1475	1105	0.1282	1.858	-7.987	1.6e-05	-0.02308
TCP16(TCP)/colamp-TCP16-DAP-Seq(GSE60143)/Homer	GTGGDCCYNNNNNNN	1	-1.846	0.3528	40	0.1093	796	0.0923	1.846	-2.275	0.5082	-0.616
ATHB13(Homeobox)/col-ATHB13-DAP-Seq(GSE60143)/Homer	CAATAATT	1	-1.845	0.3528	42	0.1148	840.6	0.0975	1.845	-2.302	0.1027	-0.4186
ERF105(AP2EREBP)/colamp-ERF105-DAP-Seq(GSE60143)/Homer	TGGCGGCT	1	-1.844	0.3528	83	0.2268	1757.8	0.2039	1.844	-0.8037	0.1575	-0.3018
Ascl2(bHLH)/ESC-Ascl2-ChIP-Seq(GSE97712)/Homer	SSRGCAGCTGCH	1	-1.844	0.3528	90	0.2459	1916.5	0.2223	1.844	-3.32	0.9661	-0.486
bHLHE41(bHLH)/proB-Bhlhe41-ChIP-Seq(GSE93764)/Homer	KCACGTGMCN	1	-1.841	0.3528	76	0.2077	1599.8	0.1855	1.841	-11.79	0.1966	-1.297
VND6(NAC)/col-VND6-DAP-Seq(GSE60143)/Homer	DCTTNHTTTTYAMGY	1	-1.84	0.3528	55	0.1503	1128.1	0.1308	1.84	-1.398	0.5575	-0.3943
Tcfcp2l1(CP2)/mES-Tcfcp2l1-ChIP-Seq(GSE11431)/Homer	NRAACCRGTTYRAACCRGYT	1	-1.827	0.3549	14	0.0383	242.4	0.0281	1.827	-2.464	1.245	-0.3015
VND1(NAC)/col-VND1-DAP-Seq(GSE60143)/Homer	CTTRWDNHWYAAGYW	1	-1.824	0.3553	39	0.1066	776	0.09	1.824	-0.5952	2.061	-0.4935
Cux2(Homeobox)/Liver-Cux2-ChIP-Seq(GSE35985)/Homer	HNRAATCAAT	1	-1.822	0.3553	21	0.0574	388.3	0.045	1.822	-0.7494	0.1987	-0.228
NAM(NAC)/col-NAM-DAP-Seq(GSE60143)/Homer	RGTTRCGTRW	1	-1.82	0.3553	55	0.1503	1130.8	0.1311	1.82	-1.988	1.121	-1.597
bZIP3(bZIP)/col-bZIP3-DAP-Seq(GSE60143)/Homer	DWKNHSACGTGGCAD	1	-1.813	0.3568	30	0.082	581.1	0.0674	1.813	-3.491	0.05295	-4.502
ZNF317(Zf)/HEK293-ZNF317.GFP-ChIP-Seq(GSE58341)/Homer	GTCWGCTGTYYCTCT	1	-1.802	0.36	8	0.0219	123.6	0.0143	1.802	-0.2576	0.5526	-1.083
AT5G59990(C2C2COlike)/colamp-AT5G59990-DAP-Seq(GSE60143)/Homer	TCTCAACCGTTCATT	1	-1.801	0.36	2	0.0055	16.9	0.002	1.801	-2.129	0.94	-0.4022
Tcf4(HMG)/Hct116-Tcf4-ChIP-Seq(SRA012054)/Homer	ASATCAAAGGVA	1	-1.8	0.36	33	0.0902	647.4	0.0751	1.8	-6.768	0.1228	-0.2557
ANAC103(NAC)/col-ANAC103-DAP-Seq(GSE60143)/Homer	AACTTGNWNWNCAAG	1	-1.792	0.3611	22	0.0601	411.7	0.0477	1.792	-0.1678	1.95	-0.4822
HEB(bHLH)/mES-Heb-ChIP-Seq(GSE53233)/Homer	VCAGCTGBNN	1	-1.784	0.3634	130	0.3552	2842.9	0.3297	1.784	-1.967	0.8573	-0.7851
GTL1(Trihelix)/colamp-GTL1-DAP-Seq(GSE60143)/Homer	WWTTTACCKY	1	-1.784	0.3634	48	0.1311	978.7	0.1135	1.784	-3.1	0.07337	-2.87
GRHL2(CP2)/HBE-GRHL2-ChIP-Seq(GSE46194)/Homer	AAACYKGTTWDACMRGTTTB	1	-1.783	0.3634	26	0.071	497.4	0.0577	1.783	-4.4	0.9818	-0.7086
ZNF189(Zf)/HEK293-ZNF189.GFP-ChIP-Seq(GSE58341)/Homer	TGGAACAGMA	1	-1.777	0.3635	57	0.1557	1180	0.1369	1.777	-4.402	0.1533	-0.3192
p63(p53)/Keratinocyte-p63-ChIP-Seq(GSE17611)/Homer	NNDRCATGYCYNRRCATGYH	1	-1.777	0.3635	25	0.0683	476	0.0552	1.777	-2.911	0.3136	-0.8305
E2F4(E2F)/K562-E2F4-ChIP-Seq(GSE31477)/Homer	GGCGGGAAAH	1	-1.777	0.3635	40	0.1093	802.9	0.0931	1.777	-1.111	1.935	-0.3706
Znf263(Zf)/K562-Znf263-ChIP-Seq(GSE31477)/Homer	CVGTSCTCCC	1	-1.769	0.3641	129	0.3525	2821.6	0.3272	1.769	-8.481	0.1793	-1.434
Usf2(bHLH)/C2C12-Usf2-ChIP-Seq(GSE36030)/Homer	GTCACGTGGT	1	-1.769	0.3641	26	0.071	498.3	0.0578	1.769	-5.504	0.5307	-1.432
Zelda(Zf)/Embryo-zld-ChIP-Seq(GSE65441)/Homer	KBCTACCTGW	1	-1.768	0.3641	36	0.0984	715.7	0.083	1.768	-0.6519	1.039	-2.624
HIF-1b(HLH)/T47D-HIF1b-ChIP-Seq(GSE59937)/Homer	RTACGTGC	1	-1.767	0.3641	66	0.1803	1382.8	0.1604	1.767	-3.738	0.218	-0.395
RBPJ:Ebox(?,bHLH)/Panc1-Rbpj1-ChIP-Seq(GSE47459)/Homer	GGGRAARRGRMCAGMTG	1	-1.762	0.3641	25	0.0683	477.8	0.0554	1.762	-2.049	0.8524	-0.5655
FAR1(FAR1)/col-FAR1-DAP-Seq(GSE60143)/Homer	TKNNNYYCACGCGCY	1	-1.762	0.3641	11	0.0301	184.3	0.0214	1.762	-2.859	0.7358	-1.226
AT3G10580(MYBrelated)/colamp-AT3G10580-DAP-Seq(GSE60143)/Homer	TACCTAACWNHW	1	-1.757	0.3641	21	0.0574	392.5	0.0455	1.757	-2.01	1.558	-0.9353
AT2G15740(C2H2)/col-AT2G15740-DAP-Seq(GSE60143)/Homer	DHNDWATCGATD	1	-1.756	0.3641	36	0.0984	716.6	0.0831	1.756	-0.316	0.7372	-0.4326
MYB55(MYB)/colamp-MYB55-DAP-Seq(GSE60143)/Homer	YACCWAMC	1	-1.755	0.3641	53	0.1448	1092.7	0.1267	1.755	-0.4006	1.66	-0.2647
E-box/Arabidopsis-Promoters/Homer	GCCACGTG	1	-1.753	0.3641	32	0.0874	630	0.0731	1.753	-3.636	0.05354	-1.316
At2g41835(C2H2)/col-At2g41835-DAP-Seq(GSE60143)/Homer	TTTGAAAA	1	-1.746	0.3651	22	0.0601	414.7	0.0481	1.746	-2.024	0.2048	-0.8463
Slug(Zf)/Mesoderm-Snai2-ChIP-Seq(GSE61475)/Homer	SNGCACCTGCHS	1	-1.74	0.3662	47	0.1284	960.6	0.1114	1.74	-4.247	1.149	-0.7303
At1g19210(AP2EREBP)/colamp-At1g19210-DAP-Seq(GSE60143)/Homer	HCACCGACCAHN	1	-1.74	0.3662	66	0.1803	1385.5	0.1607	1.74	-1.135	3.083	-0.08468
ZNF711(Zf)/SHSY5Y-ZNF711-ChIP-Seq(GSE20673)/Homer	AGGCCTAG	1	-1.729	0.3689	121	0.3306	2642.7	0.3065	1.729	-7.541	0.005404	-0.00074
ATHB6(Homeobox)/col-ATHB6-DAP-Seq(GSE60143)/Homer	AATGATTG	1	-1.726	0.3693	53	0.1448	1095.2	0.127	1.726	-5.842	6.3e-05	-0.5342
BBX31(Orphan)/col-BBX31-DAP-Seq(GSE60143)/Homer	NAAAAAGTDA	1	-1.717	0.3717	78	0.2131	1659.2	0.1924	1.717	-2.302	0.3369	-1.172
MYB116(MYB)/colamp-MYB116-DAP-Seq(GSE60143)/Homer	AGTTAGGCAN	1	-1.709	0.3741	37	0.1011	742.5	0.0861	1.709	-2.384	0.04859	-0.4324
AT5G05550(Trihelix)/col-AT5G05550-DAP-Seq(GSE60143)/Homer	HDNHDTCKCCGGMGA	1	-1.702	0.3758	85	0.2322	1821	0.2112	1.702	-2.479	0.7127	-0.09546
MYB40(MYB)/col-MYB40-DAP-Seq(GSE60143)/Homer	TGGTAGGTRARA	1	-1.702	0.3758	19	0.0519	353.3	0.041	1.702	-0.4708	0.1359	-0.426
AT1G76880(Trihelix)/col-AT1G76880-DAP-Seq(GSE60143)/Homer	ACGGTAAAAW	1	-1.701	0.3758	15	0.041	269.1	0.0312	1.701	-0.2287	0.6575	-1.112
CRE(bZIP)/Promoter/Homer	CSGTGACGTCAC	1	-1.7	0.3758	22	0.0601	417.3	0.0484	1.7	-1.124	5.706	-0.9341
PQM-1(?)/cElegans-L3-ChIP-Seq(modEncode)/Homer	ACTGATAAGA	1	-1.699	0.3758	34	0.0929	677.5	0.0786	1.699	-7.979	1.435	-0.2999
NUC(C2H2)/col-NUC-DAP-Seq(GSE60143)/Homer	HAVAAAACGACAAAA	1	-1.693	0.3758	6	0.0164	88.6	0.0103	1.693	-0.07956	0.4456	-0.001878
WRKY65(WRKY)/colamp-WRKY65-DAP-Seq(GSE60143)/Homer	AWWWAGTCAACG	1	-1.685	0.3776	26	0.071	504.5	0.0585	1.685	-5.741	0.5266	-0.8165
MYB61(MYB)/colamp-MYB61-DAP-Seq(GSE60143)/Homer	HCYACCTACC	1	-1.681	0.3783	73	0.1995	1550.4	0.1798	1.681	-1.241	1.906	-0.8881
TGA10(bZIP)/colamp-TGA10-DAP-Seq(GSE60143)/Homer	ATGACGTC	1	-1.675	0.3798	34	0.0929	679.5	0.0788	1.675	-2.203	5.462	-1.542
bZIP42(bZIP)/colamp-bZIP42-DAP-Seq(GSE60143)/Homer	GCCACGTCAGCA	1	-1.673	0.38	1	0.0027	4	0.0005	1.673	-1.354	0	0
E2F7(E2F)/Hela-E2F7-ChIP-Seq(GSE32673)/Homer	VDTTTCCCGCCA	1	-1.672	0.38	13	0.0355	230	0.0267	1.672	-0.3964	4.654	-0.2805
Egr2(Zf)/Thymocytes-Egr2-ChIP-Seq(GSE34254)/Homer	NGCGTGGGCGGR	1	-1.669	0.38	19	0.0519	355.1	0.0412	1.669	-0.3341	0.4868	-1.343
EBF(EBF)/proBcell-EBF-ChIP-Seq(GSE21978)/Homer	DGTCCCYRGGGA	1	-1.666	0.3802	18	0.0492	334.6	0.0388	1.666	-5.006	0.0294	-0.05062
CBF2(AP2EREBP)/colamp-CBF2-DAP-Seq(GSE60143)/Homer	YBRCCGACATNNNNN	1	-1.655	0.3837	24	0.0656	463.3	0.0537	1.655	-0.1803	0.931	-0.5427
LHX9(Homeobox)/Hct116-LHX9.V5-ChIP-Seq(GSE116822)/Homer	NGCTAATTAG	1	-1.649	0.3851	76	0.2077	1622.6	0.1882	1.649	-8.334	1e-06	-0.001333
Six4(Homeobox)/MCF7-SIX4-ChIP-Seq(Encode)/Homer	TGWAAYCTGABACCB	1	-1.645	0.3862	4	0.0109	52.7	0.0061	1.645	-0.4125	0.02534	-1.839
ATHB25(ZFHD)/colamp-ATHB25-DAP-Seq(GSE60143)/Homer	TAATTAVB	1	-1.62	0.3952	57	0.1557	1196.3	0.1387	1.62	-7.594	0.000271	-0.108
HDG7(HB)/col-HDG7-DAP-Seq(GSE60143)/Homer	WGCATTTAATGC	1	-1.612	0.3973	7	0.0191	110.2	0.0128	1.612	-1.948	0.8236	-0.3608
ERF73(AP2EREBP)/col-ERF73-DAP-Seq(GSE60143)/Homer	CCGCCGCC	1	-1.608	0.3982	52	0.1421	1085.6	0.1259	1.608	-0.537	0.1141	-0.8045
ABF1(bZIP)/Arabidopsis-ABF1-ChIP-Seq(GSE80564)/Homer	CACGTGGC	1	-1.602	0.3998	55	0.1503	1153.4	0.1338	1.602	-3.685	0.005422	-1.617
M1BP(Zf)/S2R+-M1BP-ChIP-Seq(GSE49842)/Homer	CAGTGTGACCGT	1	-1.6	0.3998	18	0.0492	338.7	0.0393	1.6	-0.3707	0.1014	-0.6642
ZBTB12(Zf)/HEK293-ZBTB12.GFP-ChIP-Seq(GSE58341)/Homer	NGNTCTAGAACCNGV	1	-1.591	0.4026	26	0.071	511.7	0.0593	1.591	-7.83	0.112	-0.3353
BHLHA15(bHLH)/NIH3T3-BHLHB8.HA-ChIP-Seq(GSE119782)/Homer	NAMCAGCTGK	1	-1.591	0.4026	89	0.2432	1926.4	0.2234	1.591	-1.101	0.5222	-0.1902
MYB10(MYB)/col-MYB10-DAP-Seq(GSE60143)/Homer	YCCACCTACCHH	1	-1.59	0.4026	23	0.0628	446.1	0.0517	1.59	-1.733	0.6891	-0.8622
Dlx3(Homeobox)/Kerainocytes-Dlx3-ChIP-Seq(GSE89884)/Homer	NDGTAATTAC	1	-1.583	0.4034	35	0.0956	709.8	0.0823	1.583	-4.917	0.006303	-0.02909
ANAC047(NAC)/colamp-ANAC047-DAP-Seq(GSE60143)/Homer	WACACGTAACTT	1	-1.582	0.4034	32	0.0874	643.9	0.0747	1.582	-1.354	0.4365	-3.873
GATA3(Zf)/iTreg-Gata3-ChIP-Seq(GSE20898)/Homer	AGATAASR	1	-1.579	0.4037	104	0.2842	2272.8	0.2636	1.579	-15.88	0.8684	-0.2388
VIP1(bZIP)/col-VIP1-DAP-Seq(GSE60143)/Homer	NTTGACAGCTGTCAN	1	-1.573	0.4051	13	0.0355	234.4	0.0272	1.573	-1.223	0.5836	-0.265
Tcf3(HMG)/mES-Tcf3-ChIP-Seq(GSE11724)/Homer	ASWTCAAAGG	1	-1.566	0.4071	20	0.0546	383.1	0.0444	1.566	-3.073	0.04217	-1.592
AT5G63260(C3H)/col-AT5G63260-DAP-Seq(GSE60143)/Homer	RAAAAAGTRA	1	-1.565	0.4071	118	0.3224	2597.7	0.3013	1.565	-4.442	0.07448	-2.497
WRKY42(WRKY)/colamp-WRKY42-DAP-Seq(GSE60143)/Homer	NAAAGTCAACGN	1	-1.559	0.4084	19	0.0519	362.5	0.042	1.559	-1.08	0.3835	-1.1
STAT6(Stat)/Macrophage-Stat6-ChIP-Seq(GSE38377)/Homer	TTCCKNAGAA	1	-1.559	0.4084	31	0.0847	623.5	0.0723	1.559	-0.8786	1.421	-0.07119
Prop1(Homeobox)/GHFT1-PROP1.biotin-ChIP-Seq(GSE77302)/Homer	NTAATBNAATTA	1	-1.54	0.415	22	0.0601	428.7	0.0497	1.54	-0.7401	0.9368	-1.381
AT2G33550(Trihelix)/colamp-AT2G33550-DAP-Seq(GSE60143)/Homer	TTTAAGGGCAYTTTT	1	-1.538	0.415	94	0.2568	2048.5	0.2376	1.538	-5.928	1.614	-0.345
HINFP(Zf)/K562-HINFP.eGFP-ChIP-Seq(Encode)/Homer	TWVGGTCCGC	1	-1.524	0.4198	28	0.0765	560.2	0.065	1.524	-0.06671	0.9314	-0.9728
AP-2gamma(AP2)/MCF7-TFAP2C-ChIP-Seq(GSE21234)/Homer	SCCTSAGGSCAW	1	-1.523	0.4198	77	0.2104	1661.9	0.1927	1.523	-3.32	0.01069	-0.6216
ANAC042(NAC)/col-ANAC042-DAP-Seq(GSE60143)/Homer	CGTNDHNDHNACGKY	1	-1.5	0.4283	37	0.1011	761.4	0.0883	1.5	-2.714	0.2805	-0.7371
DLX1(Homeobox)/BasalGanglia-Dlx1-ChIP-seq(GSE124936)/Homer	NSNNTAATTA	1	-1.499	0.4283	69	0.1885	1482.7	0.172	1.499	-8.975	0.003842	-0.000882
MYB3R4(MYB)/col-MYB3R4-DAP-Seq(GSE60143)/Homer	AWWTAACCGTTR	1	-1.481	0.4349	8	0.0219	135.9	0.0158	1.481	-3.012	1.423	-0.1875
WRKY43(WRKY)/colamp-WRKY43-DAP-Seq(GSE60143)/Homer	NCGTTGACTTTT	1	-1.474	0.437	21	0.0574	411.2	0.0477	1.474	-5.252	0.1222	-1.931
LBD23(LOBAS2)/colamp-LBD23-DAP-Seq(GSE60143)/Homer	GCGNAWWWTNCGCYW	1	-1.47	0.4379	55	0.1503	1168.3	0.1355	1.47	-2.5	0.3298	-0.2971
WRKY26(WRKY)/colamp-WRKY26-DAP-Seq(GSE60143)/Homer	CGTTGACTWDKN	1	-1.468	0.438	32	0.0874	653.9	0.0758	1.468	-3.402	0.07219	-1.107
NTM1(NAC)/col-NTM1-DAP-Seq(GSE60143)/Homer	ACTTRTARAASAAGT	1	-1.465	0.4388	29	0.0792	587	0.0681	1.465	-0.8193	1.717	-2.61
ZNF768(Zf)/Rajj-ZNF768-ChIP-Seq(GSE111879)/Homer	RHHCAGAGAGGB	1	-1.458	0.4408	3	0.0082	38.9	0.0045	1.458	-1.335	0.008663	-0.01883
ERF3(AP2EREBP)/colamp-ERF3-DAP-Seq(GSE60143)/Homer	ATGGCGGCGG	1	-1.454	0.4418	46	0.1257	967.9	0.1123	1.454	-0.1659	0.2217	-0.4214
ERF1(AP2EREBP)/colamp-ERF1-DAP-Seq(GSE60143)/Homer	GGCGGCTR	1	-1.454	0.4418	48	0.1311	1012.6	0.1174	1.454	-0.6321	0.2686	-0.5348
PSE(SNAPc)/K562-mStart-Seq/Homer	WAVTCACCMTAASYDAAAAG	1	-1.454	0.4418	24	0.0656	478	0.0554	1.454	-3.385	0.3795	-1.934
ERF2(AP2EREBP)/colamp-ERF2-DAP-Seq(GSE60143)/Homer	GGCGGCTG	1	-1.45	0.4418	51	0.1393	1080.8	0.1254	1.45	-0.4783	0.2896	-0.3644
MYB58(MYB)/colamp-MYB58-DAP-Seq(GSE60143)/Homer	YYYACCWACC	1	-1.45	0.4418	45	0.123	945.3	0.1096	1.45	-0.4514	1.086	-0.4169
Bcl11a(Zf)/HSPC-BCL11A-ChIP-Seq(GSE104676)/Homer	TYTGACCASWRG	1	-1.447	0.4418	57	0.1557	1216.6	0.1411	1.447	-0.519	2.461	-0.08642
CDF3(C2C2dof)/colamp-CDF3-DAP-Seq(GSE60143)/Homer	AAAAGTRM	1	-1.443	0.4418	87	0.2377	1901.3	0.2205	1.443	-4.58	0.02826	-2.059
ATY13(MYB)/col-ATY13-DAP-Seq(GSE60143)/Homer	YYYAACYRHH	1	-1.439	0.4425	163	0.4454	3665.5	0.4251	1.439	-3.424	0.4947	-0.5685
KLF10(Zf)/HEK293-KLF10.GFP-ChIP-Seq(GSE58341)/Homer	GGGGGTGTGTCC	1	-1.428	0.4466	58	0.1585	1241.3	0.144	1.428	-1.919	0.03959	-0.1735
AT5G56840(MYBrelated)/colamp-AT5G56840-DAP-Seq(GSE60143)/Homer	TGGATAAGGT	1	-1.413	0.4525	70	0.1913	1516.6	0.1759	1.413	-6.343	0.1328	-0.1032
MYB(HTH)/ERMYB-Myb-ChIPSeq(GSE22095)/Homer	GGCVGTTR	1	-1.413	0.4525	104	0.2842	2297.3	0.2664	1.413	-2.777	0.9336	-1.994
MYB3R1(MYB)/col-MYB3R1-DAP-Seq(GSE60143)/Homer	WWDTDACCGTTR	1	-1.409	0.4529	13	0.0355	243.6	0.0283	1.409	-0.4822	1.661	-0.5035
WRKY30(WRKY)/colamp-WRKY30-DAP-Seq(GSE60143)/Homer	CGTTGACTTN	1	-1.407	0.4529	17	0.0464	329.5	0.0382	1.407	-1.7	0.159	-2.019
At5g08330(TCP)/col-At5g08330-DAP-Seq(GSE60143)/Homer	GGRCCCAC	1	-1.399	0.4558	37	0.1011	771.8	0.0895	1.399	-4.639	2.844	-0.191
AGL95(ND)/col-AGL95-DAP-Seq(GSE60143)/Homer	TTCTAGAAGCTTCTA	1	-1.397	0.4558	7	0.0191	118.7	0.0138	1.397	-6.34	0.4968	-0.01063
IBL1(bHLH)/Seedling-IBL1-ChIP-Seq(GSE51120)/Homer	CACGTGCC	1	-1.395	0.4558	106	0.2896	2346	0.2721	1.395	-10.21	0.01921	-0.3845
ABI5(bZIP)/col-ABI5-DAP-Seq(GSE60143)/Homer	GCCACGTG	1	-1.391	0.4567	25	0.0683	505.2	0.0586	1.391	-3.104	0.1614	-1.836
RAV1(RAV)/colamp-RAV1-DAP-Seq(GSE60143)/Homer	TWWTTTCTGTTG	1	-1.382	0.4601	32	0.0874	661.3	0.0767	1.382	-3.319	0.3356	-0.7642
ERE(NR),IR3/MCF7-ERa-ChIP-Seq(Unpublished)/Homer	VAGGTCACNSTGACC	1	-1.38	0.4602	21	0.0574	418.4	0.0485	1.38	-3.091	0.4091	-1.599
HLH-1(bHLH)/cElegans-Embryo-HLH1-ChIP-Seq(modEncode)/Homer	RACAGCTGTTBH	1	-1.377	0.4609	50	0.1366	1066.2	0.1237	1.377	-2.057	1.009	-0.299
MGP(C2H2)/colamp-MGP-DAP-Seq(GSE60143)/Homer	TTTTGTCGTTTW	1	-1.374	0.4612	13	0.0355	245.5	0.0285	1.374	-1.574	1.705	-0.1468
ANAC050(NAC)/colamp-ANAC050-DAP-Seq(GSE60143)/Homer	WNCTTGNNNNNCAAG	1	-1.374	0.4612	29	0.0792	595	0.069	1.374	-1.085	2.55	-0.1078
PUCHI(AP2EREBP)/colamp-PUCHI-DAP-Seq(GSE60143)/Homer	GCGCCGTY	1	-1.37	0.4616	47	0.1284	999.8	0.116	1.37	-0.3642	0.1161	-0.1251
CRF4(AP2EREBP)/colamp-CRF4-DAP-Seq(GSE60143)/Homer	CGCCGCCA	1	-1.367	0.4618	43	0.1175	909.7	0.1055	1.367	-0.7863	0.252	-0.6586
bZIP44(bZIP)/colamp-bZIP44-DAP-Seq(GSE60143)/Homer	NDTGCCACGTCAGCH	1	-1.364	0.4625	2	0.0055	22.1	0.0026	1.364	-2.474	1.352	-0.8341
WRKY21(WRKY)/colamp-WRKY21-DAP-Seq(GSE60143)/Homer	DCGTTGACTTTT	1	-1.363	0.4625	6	0.0164	99.8	0.0116	1.363	-2.63	0.04213	-0.9052
GEI-11(Myb?)/cElegans-L4-GEI11-ChIP-Seq(modEncode)/Homer	CCGACAYYTYACGGG	1	-1.359	0.463	5	0.0137	79.8	0.0093	1.359	-0.8721	0.2898	-0.1443
Tbx5(T-box)/HL1-Tbx5.biotin-ChIP-Seq(GSE21529)/Homer	AGGTGTCA	1	-1.355	0.4644	184	0.5027	4173.1	0.484	1.355	-10.9	0.4622	-0.9984
LHY(Myb)/Seedling-LHY-ChIP-Seq(GSE52175)/Homer	ADAAATATCT	1	-1.354	0.4644	42	0.1148	888.5	0.103	1.354	-3.957	0.3254	-1.839
GAGA-repeat/Arabidopsis-Promoters/Homer	CTCTCTCTCY	1	-1.35	0.4648	77	0.2104	1685.6	0.1955	1.35	-3.913	0.01719	-0.08153
OBP3(C2C2dof)/col-OBP3-DAP-Seq(GSE60143)/Homer	NYWACTTTTT	1	-1.344	0.4667	148	0.4044	3331.7	0.3864	1.344	-5.471	0.01028	-0.9768
ZNF675(Zf)/HEK293-ZNF675.GFP-ChIP-Seq(GSE58341)/Homer	ARGAGGMCAAAATGW	1	-1.342	0.4672	8	0.0219	141.3	0.0164	1.342	-0.8371	0.1393	-0.4611
ATHB6(Homeobox)/Arabidopsis-HB6-ChIP-Seq(GSE80564)/Homer	CAATNATTBN	1	-1.34	0.4672	32	0.0874	665.6	0.0772	1.34	-2.317	0.02915	-0.9198
RARg(NR)/ES-RARg-ChIP-Seq(GSE30538)/Homer	AGGTCAAGGTCA	1	-1.325	0.4732	3	0.0082	41	0.0048	1.325	-1.941	0.5052	-0.05071
O2(bZIP)/Corn-O2-ChIP-Seq(GSE63991)/Homer	GCTGACGTGGCA	1	-1.322	0.4739	10	0.0273	184.8	0.0214	1.322	-1.346	0.4063	-0.5262
ERF4(AP2EREBP)/colamp-ERF4-DAP-Seq(GSE60143)/Homer	WDWTGGCGGCGG	1	-1.316	0.4758	59	0.1612	1278	0.1482	1.316	-0.8776	0.2145	-0.09205
Sox15(HMG)/CPA-Sox15-ChIP-Seq(GSE62909)/Homer	RAACAATGGN	1	-1.312	0.4769	62	0.1694	1348	0.1563	1.312	-3.671	0.3432	-1.97
BZR1(BZR)/col-BZR1-DAP-Seq(GSE60143)/Homer	NNCRCACGTGCG	1	-1.31	0.4772	6	0.0164	101.4	0.0118	1.31	-1.942	0.07308	-0.9625
MYB4(MYB)/col200-MYB4-DAP-Seq(GSE60143)/Homer	WAGKTAGGTARR	1	-1.309	0.4772	29	0.0792	601.5	0.0698	1.309	-1.113	1.79	-1.157
ZKSCAN1(Zf)/HepG2-ZKSCAN1-ChIP-Seq(Encode)/Homer	GCACAYAGTAGGKCY	1	-1.306	0.4774	2	0.0055	23.9	0.0028	1.306	-0.1701	3.607	-2.219
CAMTA5(CAMTA)/col-CAMTA5-DAP-Seq(GSE60143)/Homer	ACGCGTTTTANACRC	1	-1.301	0.4787	14	0.0383	271.7	0.0315	1.301	-0.9805	0.1851	-2.202
Klf4(Zf)/mES-Klf4-ChIP-Seq(GSE11431)/Homer	GCCACACCCA	1	-1.298	0.4794	56	0.153	1212.7	0.1406	1.298	-5.067	1.91	-0.9744
WRKY45(WRKY)/col-WRKY45-DAP-Seq(GSE60143)/Homer	HNNNKTTGACTWWNH	1	-1.29	0.4826	19	0.0519	381.8	0.0443	1.29	-7.351	1.343	-0.7515
PABPC1(?)/MEL-PABC1-CLIP-Seq(GSE69755)/Homer	HAATAAAGNN	1	-1.289	0.4826	80	0.2186	1763.4	0.2045	1.289	-2.678	0.3362	-1.651
Elk4(ETS)/Hela-Elk4-ChIP-Seq(GSE31477)/Homer	NRYTTCCGGY	1	-1.287	0.4826	58	0.1585	1259.7	0.1461	1.287	-1.491	0.998	-0.1858
Sox9(HMG)/Limb-SOX9-ChIP-Seq(GSE73225)/Homer	AGGVNCCTTTGT	1	-1.286	0.4826	54	0.1475	1168.7	0.1355	1.286	-2.011	0.4498	-0.2902
GRE(NR),IR3/RAW264.7-GRE-ChIP-Seq(Unpublished)/Homer	VAGRACAKWCTGTYC	1	-1.286	0.4826	14	0.0383	272.6	0.0316	1.286	-19.03	2.934	-2.019
ATAF1(NAC)/col-ATAF1-DAP-Seq(GSE60143)/Homer	YACGTMAY	1	-1.284	0.4826	115	0.3142	2574	0.2985	1.284	-2.746	1.366	-0.2864
LBD13(LOBAS2)/colamp-LBD13-DAP-Seq(GSE60143)/Homer	KCCGTNWTTTBCGGC	1	-1.282	0.4826	52	0.1421	1123.6	0.1303	1.282	-0.8791	0.05374	-0.504
Bapx1(Homeobox)/VertebralCol-Bapx1-ChIP-Seq(GSE36672)/Homer	TTRAGTGSYK	1	-1.279	0.4826	115	0.3142	2574.6	0.2986	1.279	-4.475	0.007791	-0.5148
Phox2b(Homeobox)/CLBGA-PHOX2B-ChIP-Seq(GSE90683)/Homer	TTAATTNAATTA	1	-1.277	0.4826	7	0.0191	123.9	0.0144	1.277	-0.331	0.08263	-0.005617
At1g78700(BZR)/col-At1g78700-DAP-Seq(GSE60143)/Homer	NNNNCACGTGNNNNN	1	-1.277	0.4826	20	0.0546	404.4	0.0469	1.277	-5.019	0.01436	-1.737
Zfp809(Zf)/ES-Zfp809-ChIP-Seq(GSE70799)/Homer	GGGGCTYGKCTGGGA	1	-1.277	0.4826	18	0.0492	360.2	0.0418	1.277	-0.4322	0.7552	-0.5888
AT1G04880(ARID)/colamp-AT1G04880-DAP-Seq(GSE60143)/Homer	AAACTATATADTATA	1	-1.268	0.4839	4	0.0109	62.2	0.0072	1.268	-0.1192	1.168	-0.004542
ATHB15(HB)/col-ATHB15-DAP-Seq(GSE60143)/Homer	GYAATSATTA	1	-1.265	0.4846	16	0.0437	317.7	0.0368	1.265	-1.743	0.2691	-2.357
Sox2(HMG)/mES-Sox2-ChIP-Seq(GSE11431)/Homer	BCCATTGTTC	1	-1.26	0.4861	51	0.1393	1103.2	0.128	1.26	-2.699	0.136	-0.9433
GBF6(bZIP)/colamp-GBF6-DAP-Seq(GSE60143)/Homer	WWTGMCACGTCABCW	1	-1.243	0.4934	13	0.0355	253.4	0.0294	1.243	-2.58	0.1089	-1.119
AT4G26030(C2H2)/col-AT4G26030-DAP-Seq(GSE60143)/Homer	BYYACCWACY	1	-1.238	0.4953	46	0.1257	992.1	0.1151	1.238	-0.6535	1.241	-0.3658
Myf5(bHLH)/GM-Myf5-ChIP-Seq(GSE24852)/Homer	BAACAGCTGT	1	-1.237	0.4953	51	0.1393	1106.6	0.1283	1.237	-0.9974	1.808	-0.6693
Gata1(Zf)/K562-GATA1-ChIP-Seq(GSE18829)/Homer	SAGATAAGRV	1	-1.236	0.4953	57	0.1557	1243.9	0.1443	1.236	-10.3	0.1157	-0.2251
Hoxb4(Homeobox)/ES-Hoxb4-ChIP-Seq(GSE34014)/Homer	TGATTRATGGCY	1	-1.232	0.4956	12	0.0328	232.7	0.027	1.232	-2.21	0.04589	-0.06098
Unknown(Homeobox)/Limb-p300-ChIP-Seq/Homer	SSCMATWAAA	1	-1.225	0.4981	38	0.1038	812.6	0.0942	1.225	-6.36	0.8269	-0.3093
At1g64620(C2C2dof)/colamp-At1g64620-DAP-Seq(GSE60143)/Homer	CACTTTTT	1	-1.216	0.5018	68	0.1858	1498.8	0.1738	1.216	-0.904	0.02758	-0.4379
Pdx1(Homeobox)/Islet-Pdx1-ChIP-Seq(SRA008281)/Homer	YCATYAATCA	1	-1.216	0.5018	45	0.123	972.3	0.1128	1.216	-9.584	0.002136	-0.1632
RRTF1(AP2EREBP)/colamp-RRTF1-DAP-Seq(GSE60143)/Homer	CCGCCGCHATTT	1	-1.21	0.5031	14	0.0383	277.1	0.0321	1.21	-0.4567	0.8671	-0.3315
WRKY8(WRKY)/colamp-WRKY8-DAP-Seq(GSE60143)/Homer	CGTTGACTTT	1	-1.21	0.5031	6	0.0164	105.5	0.0122	1.21	-3.926	0.04618	-1.374
At1g72010(TCP)/colamp-At1g72010-DAP-Seq(GSE60143)/Homer	GGDCCCAC	1	-1.201	0.5061	30	0.082	634.3	0.0736	1.201	-3.664	2.14	-0.222
ATHB7(Homeobox)/col-ATHB7-DAP-Seq(GSE60143)/Homer	AATGATTG	1	-1.197	0.5076	31	0.0847	657.8	0.0763	1.197	-3.593	0.004024	-0.5993
Zic2(Zf)/ESC-Zic2-ChIP-Seq(SRP197560)/Homer	CHCAGCRGGRGG	1	-1.194	0.5081	40	0.1093	861.4	0.0999	1.194	-2.993	0.02944	-2.329
Unknown1/Arabidopsis-Promoters/Homer	RGGGTAWWWTHGTAA	1	-1.19	0.5084	5	0.0137	85.1	0.0099	1.19	-0.6325	0.9282	-0.007507
GATA3(Zf),DR8/iTreg-Gata3-ChIP-Seq(GSE20898)/Homer	AGATSTNDNNDSAGATAASN	1	-1.19	0.5084	5	0.0137	85.6	0.0099	1.19	-0.03342	0.533	-0.1978
MS188(MYB)/colamp-MS188-DAP-Seq(GSE60143)/Homer	WARKTAGGTRRA	1	-1.189	0.5084	33	0.0902	703.3	0.0816	1.189	-1.226	1.265	-1.923
HNF6(Homeobox)/Liver-Hnf6-ChIP-Seq(ERP000394)/Homer	NTATYGATCH	1	-1.187	0.5084	25	0.0683	523.5	0.0607	1.187	-1.07	0.1412	-0.07217
GBF5(bZIP)/colamp-GBF5-DAP-Seq(GSE60143)/Homer	WKNWSACGTGGCAWN	1	-1.186	0.5084	18	0.0492	367.1	0.0426	1.186	-3.941	0.05841	-1.098
KLF1(Zf)/HUDEP2-KLF1-CutnRun(GSE136251)/Homer	VDGGGYGGGGCY	1	-1.183	0.5084	107	0.2923	2405.9	0.279	1.183	-7.163	2.288	-0.504
ERF13(AP2EREBP)/colamp-ERF13-DAP-Seq(GSE60143)/Homer	TYAGCCGCCATT	1	-1.183	0.5084	69	0.1885	1526.7	0.1771	1.183	-1.177	0.2226	-0.8896
ANAC028(NAC)/col-ANAC028-DAP-Seq(GSE60143)/Homer	WRCTTGNNNNNCAAG	1	-1.173	0.5121	35	0.0956	750	0.087	1.173	-0.2036	1.355	-0.1689
Olig2(bHLH)/Neuron-Olig2-ChIP-Seq(GSE30882)/Homer	RCCATMTGTT	1	-1.171	0.5123	110	0.3005	2477.5	0.2873	1.171	-1.876	0.8882	-0.02951
MYB74(MYB)/colamp-MYB74-DAP-Seq(GSE60143)/Homer	YYYACCTACCWH	1	-1.167	0.5136	29	0.0792	615.8	0.0714	1.167	-1.662	0.9368	-0.1771
At5g18450(AP2EREBP)/col-At5g18450-DAP-Seq(GSE60143)/Homer	CACCGCTT	1	-1.161	0.5159	86	0.235	1922.3	0.2229	1.161	-2.451	0.04478	-0.001762
ANAC057(NAC)/colamp-ANAC057-DAP-Seq(GSE60143)/Homer	DVCKTGNNNNNCAMG	1	-1.159	0.516	37	0.1011	797.1	0.0924	1.159	-0.3219	1.273	-0.3785
MYB3(MYB)/Arabidopsis-MYB3-ChIP-Seq(GSE80564)/Homer	GKTAGGTRGG	1	-1.153	0.5178	91	0.2486	2039.6	0.2365	1.153	-4.858	1.029	-0.2338
BIM1(bHLH)/colamp-BIM1-DAP-Seq(GSE60143)/Homer	NNNNNNVTCACGTGM	1	-1.147	0.5203	9	0.0246	172.9	0.0201	1.147	-3.842	0.4987	-1.969
Sp2(Zf)/HEK293-Sp2.eGFP-ChIP-Seq(Encode)/Homer	YGGCCCCGCCCC	1	-1.147	0.5203	137	0.3743	3111.5	0.3609	1.147	-9.066	4.479	-0.5695
MYB39(MYB)/col-MYB39-DAP-Seq(GSE60143)/Homer	WWAARKTAGGTGRAA	1	-1.146	0.5203	7	0.0191	129.8	0.0151	1.146	-1.359	0.03152	-0.1803
ABF2(bZIP)/col-ABF2-DAP-Seq(GSE60143)/Homer	KGMCACGTGDCMHHH	1	-1.138	0.5225	13	0.0355	260.4	0.0302	1.138	-4.001	0.07943	-0.5763
At1g68670(G2like)/colamp-At1g68670-DAP-Seq(GSE60143)/Homer	WNWWHNRAAGATTCT	1	-1.136	0.5226	18	0.0492	371.3	0.0431	1.136	-2.604	0.09059	-0.2084
JKD(C2H2)/col-JKD-DAP-Seq(GSE60143)/Homer	TTTTGTCGTTTT	1	-1.136	0.5226	8	0.0219	151.3	0.0175	1.136	-1.506	2.258	-0.3898
At5g47390(MYBrelated)/col-At5g47390-DAP-Seq(GSE60143)/Homer	CTTATCCA	1	-1.132	0.5233	70	0.1913	1557	0.1806	1.132	-5.385	0.009673	-0.07913
OBP4(C2C2dof)/col-OBP4-DAP-Seq(GSE60143)/Homer	WTTHACTTTTTB	1	-1.123	0.5267	65	0.1776	1443.3	0.1674	1.123	-0.2808	0.1048	-3.067
CELF2(RRM)/JSL1-CELF2-CLIP-Seq(GSE71264)/Homer	RGTGTCAG	1	-1.12	0.528	24	0.0656	507.6	0.0589	1.12	-0.7128	0.6402	-0.5187
ERF7(AP2EREBP)/col-ERF7-DAP-Seq(GSE60143)/Homer	ATGRCGGCGG	1	-1.119	0.528	70	0.1913	1559.9	0.1809	1.119	-0.8559	1.575	-0.8685
Tbx6(T-box)/ESC-Tbx6-ChIP-Seq(GSE93524)/Homer	DAGGTGTBAA	1	-1.118	0.528	67	0.1831	1490.1	0.1728	1.118	-3.279	0.2884	-1.179
AT2G40260(G2like)/colamp-AT2G40260-DAP-Seq(GSE60143)/Homer	WAAAYATTCTTT	1	-1.117	0.528	65	0.1776	1444.4	0.1675	1.117	-4.341	0.01175	-0.2297
MYB44(MYB)/colamp-MYB44-DAP-Seq(GSE60143)/Homer	CVGTTWWKTCNGTTA	1	-1.116	0.528	4	0.0109	67	0.0078	1.116	-0.6433	0.6763	-3.563
AT2G20400(G2like)/colamp-AT2G20400-DAP-Seq(GSE60143)/Homer	DNVGAATATTCBNHN	1	-1.113	0.528	5	0.0137	88.6	0.0103	1.113	-1.853	0.3505	-1.043
ESE3(AP2EREBP)/col-ESE3-DAP-Seq(GSE60143)/Homer	GACGGTGG	1	-1.111	0.528	66	0.1803	1468.8	0.1703	1.111	-1.962	0.2497	-0.09485
ERF11(AP2EREBP)/col-ERF11-DAP-Seq(GSE60143)/Homer	RTGGCGGCGG	1	-1.102	0.5311	53	0.1448	1170.1	0.1357	1.102	-0.694	0.147	-0.2534
SOC1(MADS)/Seedling-SOC1-ChIP-Seq(GSE45846)/Homer	TWCCAWWTWTGG	1	-1.101	0.5312	15	0.041	307.1	0.0356	1.101	-1.502	1.185	-1.268
MYB13(MYB)/col-MYB13-DAP-Seq(GSE60143)/Homer	HYCACCWACCHH	1	-1.097	0.5324	34	0.0929	736.3	0.0854	1.097	-1.234	1.43	-0.04863
KLF6(Zf)/PDAC-KLF6-ChIP-Seq(GSE64557)/Homer	MKGGGYGTGGCC	1	-1.096	0.5324	107	0.2923	2421.9	0.2809	1.096	-7.55	0.1592	-0.4215
MYB27(MYB)/colamp-MYB27-DAP-Seq(GSE60143)/Homer	TACCTAACWT	1	-1.096	0.5324	6	0.0164	110.3	0.0128	1.096	-1.501	0.9892	-0.1241
At4g28140(AP2EREBP)/colamp-At4g28140-DAP-Seq(GSE60143)/Homer	DCCACCGACCAW	1	-1.084	0.5369	17	0.0464	353.6	0.041	1.084	-3.224	1.113	-0.28
RIN(MADS)/Tomato-RIN-ChIP-Seq(GSE116581)/Homer	CYAAAAWWGG	1	-1.083	0.5369	46	0.1257	1012.6	0.1174	1.083	-3.783	0.1034	-0.2488
AtHB32(ZFHD)/col200-AtHB32-DAP-Seq(GSE60143)/Homer	CGAATTAT	1	-1.077	0.5389	44	0.1202	967.1	0.1122	1.077	-1.586	0.1578	-1.789
Unknown-ESC-element(?)/mES-Nanog-ChIP-Seq(GSE11724)/Homer	CACAGCAGGGGG	1	-1.075	0.5389	48	0.1311	1059.5	0.1229	1.075	-0.4014	1.323	-0.9584
ZNF669(Zf)/HEK293-ZNF669.GFP-ChIP-Seq(GSE58341)/Homer	GARTGGTCATCGCCC	1	-1.074	0.5389	6	0.0164	111.4	0.0129	1.074	-0.897	0.8578	-0.3015
ATHB24(ZFHD)/colamp-ATHB24-DAP-Seq(GSE60143)/Homer	TAATTAAS	1	-1.066	0.5421	38	0.1038	831.5	0.0964	1.066	-7.371	0.000354	-0.4217
GATA12(C2C2gata)/col-GATA12-DAP-Seq(GSE60143)/Homer	YAGATCTRAW	1	-1.064	0.5427	29	0.0792	626.4	0.0726	1.064	-2.962	0.8223	-1.2
At4g16750(AP2EREBP)/col-At4g16750-DAP-Seq(GSE60143)/Homer	HACCGACAHA	1	-1.063	0.5427	34	0.0929	740.6	0.0859	1.063	-0.2861	3.172	-1.226
Pax7(Paired,Homeobox)/Myoblast-Pax7-ChIP-Seq(GSE25064)/Homer	TAATCAATTA	1	-1.06	0.5428	4	0.0109	69.1	0.008	1.06	-2.018	0.1081	-1.002
E-box(bHLH)/Promoter/Homer	SSGGTCACGTGA	1	-1.044	0.5506	8	0.0219	156.6	0.0182	1.044	-1.744	0.4049	-0.6805
Pit1+1bp(Homeobox)/GCrat-Pit1-ChIP-Seq(GSE58009)/Homer	ATGCATAATTCA	1	-1.03	0.5579	10	0.0273	201.1	0.0233	1.03	-1.351	0.02891	-0.2103
TCP7(TCP)/col-TCP7-DAP-Seq(GSE60143)/Homer	GTGGGSCCCACHHNN	1	-1.028	0.558	29	0.0792	630.6	0.0731	1.028	-1.671	0.9592	-0.6009
bZIP48(bZIP)/colamp-bZIP48-DAP-Seq(GSE60143)/Homer	DDWWKVTSACGTGGC	1	-1.026	0.558	19	0.0519	403.7	0.0468	1.026	-2.469	0.2888	-2.123
EMB1789(C3H)/col-EMB1789-DAP-Seq(GSE60143)/Homer	TWTTTACCGYND	1	-1.019	0.5615	16	0.0437	336.1	0.039	1.019	-3.403	0.3544	-3.148
SMB(NAC)/colamp-SMB-DAP-Seq(GSE60143)/Homer	CTTVNNNNDBAAGHW	1	-1.018	0.5615	42	0.1148	929.3	0.1078	1.018	-1.271	1.175	-0.3983
HSFC1(HSF)/col-HSFC1-DAP-Seq(GSE60143)/Homer	HTTCTAGAADCTTCT	1	-1.018	0.5615	11	0.0301	224.1	0.026	1.018	-4.85	0.294	-0.7896
DDF2(AP2EREBP)/col-DDF2-DAP-Seq(GSE60143)/Homer	GATGTCGRCR	1	-1.017	0.5615	2	0.0055	29.7	0.0034	1.017	-0.2217	0.1193	-0.04427
ESE1(AP2EREBP)/col-ESE1-DAP-Seq(GSE60143)/Homer	GGCGGCGG	1	-1.014	0.5615	53	0.1448	1183.1	0.1372	1.014	-0.1292	0.1217	-0.3976
Mef2c(MADS)/GM12878-Mef2c-ChIP-Seq(GSE32465)/Homer	DCYAAAAATAGM	1	-1.012	0.5615	15	0.041	314.8	0.0365	1.012	-1.152	0.06291	-0.8636
AT1G19040(NAC)/col-AT1G19040-DAP-Seq(GSE60143)/Homer	CTTGNDNHNCAAGYW	1	-1.01	0.5615	7	0.0191	136.3	0.0158	1.01	-0.9489	1.243	-0.07532
TCP17(TCP)/col-TCP17-DAP-Seq(GSE60143)/Homer	GTGGTCCCCA	1	-1.008	0.5616	4	0.0109	71.1	0.0083	1.008	-2.181	0.6153	-0.1162
ANAC075(NAC)/col-ANAC075-DAP-Seq(GSE60143)/Homer	CTTSWWNWWSAAGYT	1	-1.007	0.5616	16	0.0437	337.5	0.0391	1.007	-0.4591	2.496	-0.3211
CUC2(NAC)/colamp-CUC2-DAP-Seq(GSE60143)/Homer	TRCKTGTNNNWCAMG	1	-1.006	0.5616	14	0.0383	292.1	0.0339	1.006	-0.3587	3.571	-0.04394
ABR1(AP2EREBP)/colamp-ABR1-DAP-Seq(GSE60143)/Homer	AAATGGCGGCGG	1	-1.002	0.5619	55	0.1503	1231.5	0.1428	1.002	-0.8249	0.3423	-0.09208
Pho4(bHLH)/Yeast-Pho4-ChIP-Seq(GSE29506)/Homer	AAGCACGTGBGD	1	-1.001	0.5621	13	0.0355	270.7	0.0314	1.001	-3.2	0.1804	-0.9831
At5g29000(G2like)/col-At5g29000-DAP-Seq(GSE60143)/Homer	RGAATATTCYHH	1	-0.9993	0.5621	10	0.0273	203.4	0.0236	0.9993	-0.8093	0.1244	-1.094
RUNX(Runt)/HPC7-Runx1-ChIP-Seq(GSE22178)/Homer	SAAACCACAG	1	-0.9962	0.5629	39	0.1066	863.1	0.1001	0.9962	-1.88	0.1161	-0.6607
ANAC053(NAC)/colamp-ANAC053-DAP-Seq(GSE60143)/Homer	TDCTTGNNNNNCAAG	1	-0.9879	0.5667	26	0.071	566.3	0.0657	0.9879	-0.3347	1.562	-0.08694
AT5G02460(C2C2dof)/col-AT5G02460-DAP-Seq(GSE60143)/Homer	CHCCTTTT	1	-0.9793	0.5707	98	0.2678	2234.7	0.2592	0.9793	-4.796	0.05638	-0.02671
MYB94(MYB)/col-MYB94-DAP-Seq(GSE60143)/Homer	WGGTRGTTGGKA	1	-0.9782	0.5707	21	0.0574	453.3	0.0526	0.9782	-0.9207	0.07379	-0.4051
Pitx1:Ebox(Homeobox,bHLH)/Hindlimb-Pitx1-ChIP-Seq(GSE41591)/Homer	YTAATTRAWWCCAGATGT	1	-0.976	0.5709	8	0.0219	160.4	0.0186	0.976	-1.675	0.336	-1.611
Cbf1(bHLH)/Yeast-Cbf1-ChIP-Seq(GSE29506)/Homer	TCACGTGAYH	1	-0.9705	0.5732	20	0.0546	431.1	0.05	0.9705	-3.358	0.08864	-1.262
NeuroD1(bHLH)/Islet-NeuroD1-ChIP-Seq(GSE30298)/Homer	GCCATCTGTT	1	-0.9698	0.5732	54	0.1475	1213	0.1407	0.9698	-1.472	0.1245	-0.6001
AMYB(HTH)/Testes-AMYB-ChIP-Seq(GSE44588)/Homer	TGGCAGTTGG	1	-0.9671	0.5734	87	0.2377	1980.8	0.2297	0.9671	-2.607	0.6322	-0.3156
MYB83(MYB)/colamp-MYB83-DAP-Seq(GSE60143)/Homer	CACCAACCWH	1	-0.9614	0.5758	76	0.2077	1725.2	0.2001	0.9614	-1.59	2.151	-0.4729
MYB56(MYB)/colamp-MYB56-DAP-Seq(GSE60143)/Homer	HTAACGRMHY	1	-0.9614	0.5758	43	0.1175	960.3	0.1114	0.9614	-1.215	0.00696	-0.2975
ZNF341(Zf)/EBV-ZNF341-ChIP-Seq(GSE113194)/Homer	GGAACAGCCG	1	-0.9599	0.5758	50	0.1366	1122.8	0.1302	0.9599	-5.96	1.385	-0.2654
SND3(NAC)/col-SND3-DAP-Seq(GSE60143)/Homer	CTTNHNNNDNAAGNH	1	-0.9584	0.5758	32	0.0874	707.3	0.082	0.9584	-0.4727	0.7453	-0.4154
HSF6(HSF)/col-HSF6-DAP-Seq(GSE60143)/Homer	TTYTAGAAGCTTCTA	1	-0.9551	0.576	12	0.0328	251.7	0.0292	0.9551	-3.297	0.5389	-0.7776
Pbx3(Homeobox)/GM12878-PBX3-ChIP-Seq(GSE32465)/Homer	SCTGTCAMTCAN	1	-0.9524	0.5767	19	0.0519	410	0.0476	0.9524	-0.5558	0.7526	-0.02154
MYB88(MYB)/col-MYB88-DAP-Seq(GSE60143)/Homer	HNACGCTCCT	1	-0.9448	0.5802	117	0.3197	2685.8	0.3115	0.9448	-0.6393	0.07934	-1.049
RUNX-AML(Runt)/CD4+-PolII-ChIP-Seq(Barski_et_al.)/Homer	GCTGTGGTTW	1	-0.9445	0.5802	38	0.1038	847.3	0.0983	0.9445	-1.008	0.3616	-0.4883
NTM2(NAC)/col-NTM2-DAP-Seq(GSE60143)/Homer	CTTRTNNNAYAAGBH	1	-0.9432	0.5802	27	0.0738	594	0.0689	0.9432	-1.645	1.429	-0.8843
SeqBias: G/A bias	RRRRRRRRRR	1	-0.9387	0.5812	361	0.9863	8473	0.9827	0.9387	-1.784	1.302	-0.8447
ARE(NR)/LNCAP-AR-ChIP-Seq(GSE27824)/Homer	RGRACASNSTGTYCYB	1	-0.9386	0.5812	16	0.0437	344	0.0399	0.9386	-26.35	4.04	-1.783
Atf3(bZIP)/GBM-ATF3-ChIP-Seq(GSE33912)/Homer	DATGASTCATHN	1	-0.9374	0.5812	58	0.1585	1311.6	0.1521	0.9374	-21.95	0.1514	-0.04638
Elk1(ETS)/Hela-Elk1-ChIP-Seq(GSE31477)/Homer	HACTTCCGGY	1	-0.9362	0.5812	57	0.1557	1288.2	0.1494	0.9362	-0.3306	0.4724	-0.6578
ANAC011(NAC)/col-ANAC011-DAP-Seq(GSE60143)/Homer	TDCTTGYRNNDCAAG	1	-0.936	0.5812	17	0.0464	366.2	0.0425	0.936	-0.5493	1.471	-0.04029
RAR:RXR(NR),DR0/ES-RAR-ChIP-Seq(GSE56893)/Homer	AGGTCAAGGTCA	1	-0.9346	0.5812	11	0.0301	230.2	0.0267	0.9346	-3.031	0.4406	-0.6662
LIN-15B(Zf)/cElegans-L3-LIN15B-ChIP-Seq(modEncode)/Homer	CARTGGAGCGCRYTTGCATT	1	-0.934	0.5812	1	0.0027	11.4	0.0013	0.934	-0.524	0.2635	0
At2g45680(TCP)/colamp-At2g45680-DAP-Seq(GSE60143)/Homer	GTGGGNCCCACNDND	1	-0.9337	0.5812	4	0.0109	74.5	0.0086	0.9337	-0.3743	2.132	-0.9101
PLT1(AP2EREBP)/colamp-PLT1-DAP-Seq(GSE60143)/Homer	GCACGAWTYCCGAGG	1	-0.9321	0.5812	5	0.0137	96.8	0.0112	0.9321	-2.431	2.05	-0.5206
NPAS2(bHLH)/Liver-NPAS2-ChIP-Seq(GSE39860)/Homer	KCCACGTGAC	1	-0.9265	0.5812	63	0.1721	1429.6	0.1658	0.9265	-14.08	0.00236	-2.024
HAT1(Homeobox)/col-HAT1-DAP-Seq(GSE60143)/Homer	SCAATCATTGNN	1	-0.9118	0.5884	8	0.0219	164.7	0.0191	0.9118	-4.487	0.06404	-2.095
Sp1(Zf)/Promoter/Homer	GGCCCCGCCCCC	1	-0.9117	0.5884	41	0.112	921.2	0.1068	0.9117	-2.087	0.7535	-0.4826
At3g45610(C2C2dof)/col-At3g45610-DAP-Seq(GSE60143)/Homer	TWACTTTTTS	1	-0.9115	0.5884	68	0.1858	1548.7	0.1796	0.9115	-2.755	0.07945	-0.6343
AT2G38300(G2like)/col-AT2G38300-DAP-Seq(GSE60143)/Homer	ADRGAATGTT	1	-0.9055	0.5895	52	0.1421	1177.2	0.1365	0.9055	-5.721	0.01825	-0.2083
ZNF382(Zf)/HEK293-ZNF382.GFP-ChIP-Seq(GSE58341)/Homer	GNCTGTASTRNTGBCTCHTT	1	-0.9019	0.5908	2	0.0055	32.3	0.0037	0.9019	-1.382	1.058	-0.3134
STAT6(Stat)/CD4-Stat6-ChIP-Seq(GSE22104)/Homer	ABTTCYYRRGAA	1	-0.9014	0.5908	27	0.0738	599.2	0.0695	0.9014	-1.103	1.892	-0.02263
Bach2(bZIP)/OCILy7-Bach2-ChIP-Seq(GSE44420)/Homer	TGCTGAGTCA	1	-0.9012	0.5908	21	0.0574	461.8	0.0536	0.9012	-8.079	0.1515	-0.337
TCP20(TCP)/col-TCP20-DAP-Seq(GSE60143)/Homer	GGDCCCAC	1	-0.9009	0.5908	22	0.0601	484.5	0.0562	0.9009	-1.373	0.4982	-0.2447
Fra2(bZIP)/Striatum-Fra2-ChIP-Seq(GSE43429)/Homer	GGATGACTCATC	1	-0.9003	0.5908	48	0.1311	1086	0.1259	0.9003	-19.19	0.3138	-0.07874
KLF14(Zf)/HEK293-KLF14.GFP-ChIP-Seq(GSE58341)/Homer	RGKGGGCGKGGC	1	-0.8956	0.5908	140	0.3825	3235.9	0.3753	0.8956	-3.057	1.569	-1.304
VND3(NAC)/colamp-VND3-DAP-Seq(GSE60143)/Homer	TRCTTGWDNHWCAAG	1	-0.8949	0.5908	30	0.082	669.2	0.0776	0.8949	-0.358	3.286	-0.09384
GATA(Zf),IR4/iTreg-Gata3-ChIP-Seq(GSE20898)/Homer	NAGATWNBNATCTNN	1	-0.8916	0.5909	5	0.0137	98.2	0.0114	0.8916	-0.5377	0.4105	-0.2073
ZBTB33(Zf)/GM12878-ZBTB33-ChIP-Seq(GSE32465)/Homer	GGVTCTCGCGAGAAC	1	-0.8875	0.5925	4	0.0109	76.5	0.0089	0.8875	-0.4103	0.08396	-1.99
CRC(C2C2YABBY)/col-CRC-DAP-Seq(GSE60143)/Homer	TWATSATA	1	-0.8859	0.5926	51	0.1393	1158	0.1343	0.8859	-7.772	0.08722	-0.6252
AT1G71450(AP2EREBP)/col-AT1G71450-DAP-Seq(GSE60143)/Homer	DHDWTGTCGGTG	1	-0.8858	0.5926	72	0.1967	1646.3	0.1909	0.8858	-0.3612	0.7607	-0.3661
WT1(Zf)/Kidney-WT1-ChIP-Seq(GSE90016)/Homer	MCTCCCMCRCAB	1	-0.8836	0.5926	45	0.123	1018.1	0.1181	0.8836	-2.715	0.1734	-1.772
MYB41(MYB)/col-MYB41-DAP-Seq(GSE60143)/Homer	BYTYACCTAA	1	-0.8827	0.5926	20	0.0546	440.6	0.0511	0.8827	-1.75	0.3021	-0.1201
Zfp57(Zf)/H1-ZFP57.HA-ChIP-Seq(GSE115387)/Homer	NANTGCSGCA	1	-0.8777	0.5941	28	0.0765	625.2	0.0725	0.8777	-1.741	2.778	-0.08627
DREF/Drosophila-Promoters/Homer	AVYTATCGATAD	1	-0.8729	0.5961	1	0.0027	12.3	0.0014	0.8729	-0.7301	0.1072	-1.53
Pit1(Homeobox)/GCrat-Pit1-ChIP-Seq(GSE58009)/Homer	ATGMATATDC	1	-0.8729	0.5961	31	0.0847	695.9	0.0807	0.8729	-4.478	0.02013	-0.4761
E2F(E2F)/Hela-CellCycle-Expression/Homer	TTSGCGCGAAAA	1	-0.872	0.5961	5	0.0137	99.8	0.0116	0.872	-0.1374	5.671	-0.5856
ANAC070(NAC)/colamp-ANAC070-DAP-Seq(GSE60143)/Homer	CTTRHDNHNBAAGHW	1	-0.8692	0.5961	48	0.1311	1090.2	0.1264	0.8692	-1.938	0.2179	-1.061
SFP1/SacCer-Promoters/Homer	DDAAAAATTTTY	1	-0.8672	0.5961	2	0.0055	33.5	0.0039	0.8672	0	1.5	-0.4281
bZIP53(bZIP)/colamp-bZIP53-DAP-Seq(GSE60143)/Homer	NDNHSACGTGKMNNN	1	-0.8637	0.5974	17	0.0464	373.5	0.0433	0.8637	-2.369	0.08016	-1.356
WRKY47(WRKY)/colamp-WRKY47-DAP-Seq(GSE60143)/Homer	WAAGTCAACGBT	1	-0.8546	0.602	13	0.0355	282.5	0.0328	0.8546	-1.64	0.3718	-1.832
MYB65(MYB)/colamp-MYB65-DAP-Seq(GSE60143)/Homer	RACNGTTA	1	-0.8545	0.602	60	0.1639	1372.3	0.1592	0.8545	-2.763	0.09996	-3.049
SPL13(SBP)/col-SPL13-DAP-Seq(GSE60143)/Homer	WAHTGTACGGAH	1	-0.8528	0.602	5	0.0137	100.4	0.0116	0.8528	-0.1011	0.2243	-0.1807
MyoD(bHLH)/Myotube-MyoD-ChIP-Seq(GSE21614)/Homer	RRCAGCTGYTSY	1	-0.8514	0.602	55	0.1503	1256.9	0.1458	0.8514	-1.133	0.2486	-0.08942
c-Myc(bHLH)/LNCAP-cMyc-ChIP-Seq(Unpublished)/Homer	VCCACGTG	1	-0.8506	0.602	31	0.0847	698.4	0.081	0.8506	-4.752	0.04926	-1.365
HSFA6B(HSF)/colamp-HSFA6B-DAP-Seq(GSE60143)/Homer	NTTCTAGAANHTTCT	1	-0.8486	0.602	23	0.0628	513.1	0.0595	0.8486	-7.892	1.888	-0.2875
c-Myc(bHLH)/mES-cMyc-ChIP-Seq(GSE11431)/Homer	VVCCACGTGG	1	-0.8452	0.6026	27	0.0738	606.2	0.0703	0.8452	-3.633	0.09312	-1.023
VND4(NAC)/colamp-VND4-DAP-Seq(GSE60143)/Homer	WRCTTGWANWWCAAG	1	-0.8448	0.6026	32	0.0874	722.5	0.0838	0.8448	-0.5833	2.604	-0.2911
ZNF692(Zf)/HEK293-ZNF692.GFP-ChIP-Seq(GSE58341)/Homer	GTGGGCCCCA	1	-0.8347	0.6072	9	0.0246	192.9	0.0224	0.8347	-1.64	0.02289	-0.7976
NF-E2(bZIP)/K562-NFE2-ChIP-Seq(GSE31477)/Homer	GATGACTCAGCA	1	-0.8226	0.6138	8	0.0219	170.8	0.0198	0.8226	-0.2896	0.12	-0.1557
MYB93(MYB)/colamp-MYB93-DAP-Seq(GSE60143)/Homer	GGTAGGTGRD	1	-0.8175	0.6161	52	0.1421	1192.2	0.1383	0.8175	-1.212	0.7453	-0.1211
LOB(LOBAS2)/col-LOB-DAP-Seq(GSE60143)/Homer	CGCCGKAWWTTHCGS	1	-0.8149	0.6168	17	0.0464	378.1	0.0438	0.8149	-0.1034	0.05109	-0.3089
NAC2(NAC)/colamp-NAC2-DAP-Seq(GSE60143)/Homer	TDCTTGNNNNNCAAG	1	-0.8144	0.6168	31	0.0847	703.4	0.0816	0.8144	-0.5187	0.961	-0.6493
Mef2d(MADS)/Retina-Mef2d-ChIP-Seq(GSE61391)/Homer	GCTATTTTTAGC	1	-0.8096	0.6184	7	0.0191	148.4	0.0172	0.8096	-2.313	0.07641	-0.07881
SeqBias: GCW-triplet	GCWGCWGCWGCW	1	-0.8088	0.6184	359	0.9809	8432.6	0.978	0.8088	-2.688	1.11	-2.076
Tcf21(bHLH)/ArterySmoothMuscle-Tcf21-ChIP-Seq(GSE61369)/Homer	NAACAGCTGG	1	-0.805	0.6195	62	0.1694	1428.4	0.1657	0.805	-0.3301	1.244	-0.3351
NST1(NAC)/colamp-NST1-DAP-Seq(GSE60143)/Homer	WRCTTRWWNWWYAAG	1	-0.8038	0.6195	36	0.0984	821.9	0.0953	0.8038	-1.204	1.367	-0.3158
BPC6(BBRBPC)/col-BPC6-DAP-Seq(GSE60143)/Homer	YTYTCTCTCTCTCTA	1	-0.8024	0.6195	2	0.0055	35.9	0.0042	0.8024	-3.217	0.05889	-0.8026
Rfx1(HTH)/NPC-H3K4me1-ChIP-Seq(GSE16256)/Homer	KGTTGCCATGGCAA	1	-0.8008	0.6196	14	0.0383	310.7	0.036	0.8008	-2.448	0.724	-0.2617
SPL11(SBP)/col100-SPL11-DAP-Seq(GSE60143)/Homer	YTGTACTTBH	1	-0.7976	0.6207	33	0.0902	752.7	0.0873	0.7976	-3.015	1.539	-0.7715
AP-1(bZIP)/ThioMac-PU.1-ChIP-Seq(GSE21512)/Homer	VTGACTCATC	1	-0.7895	0.6249	62	0.1694	1431.4	0.166	0.7895	-18.11	0.456	-0.05954
ANAC079(NAC)/colamp-ANAC079-DAP-Seq(GSE60143)/Homer	TACACGCAACCT	1	-0.7888	0.6249	18	0.0492	404.7	0.0469	0.7888	-0.5349	0.001755	-0.8207
E2F1(E2F)/Hela-E2F1-ChIP-Seq(GSE22478)/Homer	CWGGCGGGAA	1	-0.7844	0.6264	20	0.0546	451.3	0.0523	0.7844	-0.2643	3.998	-2.011
OCT:OCT-short(POU,Homeobox)/NPC-OCT6-ChIP-Seq(GSE43916)/Homer	ATGCATWATGCATRW	1	-0.7806	0.6279	22	0.0601	498.4	0.0578	0.7806	-2.262	0.3178	-0.9845
Tbx21(T-box)/GM12878-TBX21-ChIP-Seq(Encode)/Homer	AGGTGTGAAA	1	-0.7679	0.6351	52	0.1421	1201.6	0.1394	0.7679	-8.476	0.4107	-0.7079
HDG1(Homeobox)/col100-HDG1-DAP-Seq(GSE60143)/Homer	DDYAATTAATGH	1	-0.7593	0.6397	17	0.0464	384	0.0445	0.7593	-5.838	1.279	-0.73
AT1G77200(AP2EREBP)/colamp-AT1G77200-DAP-Seq(GSE60143)/Homer	ACCGACAHWD	1	-0.7576	0.6399	33	0.0902	758.8	0.088	0.7576	-0.3641	1.802	-0.1803
CUC3(NAC)/col-CUC3-DAP-Seq(GSE60143)/Homer	TRCKTGWNNNACAMG	1	-0.7472	0.6457	13	0.0355	292.8	0.034	0.7472	-0.2902	3.017	-0.04695
Maz(Zf)/HepG2-Maz-ChIP-Seq(GSE31477)/Homer	GGGGGGGG	1	-0.7398	0.6496	103	0.2814	2404.1	0.2788	0.7398	-4.33	0.6191	-0.2766
At2g03500(G2like)/col-At2g03500-DAP-Seq(GSE60143)/Homer	WWAGAATATTCT	1	-0.7376	0.6502	7	0.0191	153.8	0.0178	0.7376	-3.324	0.09461	-0.255
MNT(bHLH)/HepG2-MNT-ChIP-Seq(Encode)/Homer	DGCACACGTG	1	-0.7364	0.6502	50	0.1366	1160.1	0.1345	0.7364	-7.145	0.01014	-2.965
Tbx20(T-box)/Heart-Tbx20-ChIP-Seq(GSE29636)/Homer	GGTGYTGACAGS	1	-0.7347	0.6503	15	0.041	341	0.0395	0.7347	-0.08902	0.6845	-0.6599
Pho2(bHLH)/Yeast-Pho2-ChIP-Seq(GSE29506)/Homer	CCCACGTGCT	1	-0.7311	0.6518	26	0.071	598.7	0.0694	0.7311	-3.322	0.2097	-0.9119
REB1/SacCer-Promoters/Homer	KCCGGGTAAYRR	1	-0.7295	0.6519	11	0.0301	247.1	0.0287	0.7295	-2.214	0.02099	-0.2609
DPL-1(E2F)/cElegans-Adult-ChIP-Seq(modEncode)/Homer	TAGCGCGC	1	-0.7259	0.6534	50	0.1366	1163	0.1349	0.7259	-0.8112	0.4025	-3.491
At1g69690(TCP)/colamp-At1g69690-DAP-Seq(GSE60143)/Homer	NHGTGGGGCCCACHW	1	-0.7231	0.6544	12	0.0328	271.9	0.0315	0.7231	-0.3642	1.362	-0.02708
MYB121(MYB)/col-MYB121-DAP-Seq(GSE60143)/Homer	YNTACCTAACWW	1	-0.7215	0.6545	14	0.0383	318.8	0.037	0.7215	-1.674	2.274	-2.361
ZSCAN22(Zf)/HEK293-ZSCAN22.GFP-ChIP-Seq(GSE58341)/Homer	SMCAGTCWGAKGGAGGAGGC	1	-0.7189	0.6554	6	0.0164	131.9	0.0153	0.7189	-1.917	0.1176	-0.3537
Ik-1	NHTTGGGAATRCC	1	-0.715	0.6571	363	0.9918	8534.9	0.9899	0.715	-1.727	0.7486	-1.079
Oct4:Sox17(POU,Homeobox,HMG)/F9-Sox17-ChIP-Seq(GSE44553)/Homer	CCATTGTATGCAAAT	1	-0.7132	0.6573	5	0.0137	108.4	0.0126	0.7132	-2.395	0.1793	-1.349
RUNX1(Runt)/Jurkat-RUNX1-ChIP-Seq(GSE29180)/Homer	AAACCACARM	1	-0.7129	0.6573	53	0.1448	1235.4	0.1433	0.7129	-1.788	0.212	-0.1272
n-Myc(bHLH)/mES-nMyc-ChIP-Seq(GSE11431)/Homer	VRCCACGTGG	1	-0.7128	0.6573	39	0.1066	906.7	0.1052	0.7128	-3.485	0.1471	-0.8514
AREB3(bZIP)/col-AREB3-DAP-Seq(GSE60143)/Homer	NKGMCACGTGDCMNN	1	-0.7114	0.6573	16	0.0437	366.4	0.0425	0.7114	-3.394	0.03673	-2.424
KLF3(Zf)/MEF-Klf3-ChIP-Seq(GSE44748)/Homer	NRGCCCCRCCCHBNN	1	-0.7065	0.6583	66	0.1803	1542.6	0.1789	0.7065	-4.43	0.7665	-0.4974
Rfx5(HTH)/GM12878-Rfx5-ChIP-Seq(GSE31477)/Homer	SCCTAGCAACAG	1	-0.6991	0.6623	21	0.0574	485.7	0.0563	0.6991	-0.9111	0.01851	-0.2283
AT3G09735(S1Falike)/col-AT3G09735-DAP-Seq(GSE60143)/Homer	TTCTAGAANMTTCTA	1	-0.6988	0.6623	19	0.0519	438.4	0.0508	0.6988	-10.11	2.352	-1.127
ETS:RUNX(ETS,Runt)/Jurkat-RUNX1-ChIP-Seq(GSE17954)/Homer	RCAGGATGTGGT	1	-0.6973	0.6623	7	0.0191	156.1	0.0181	0.6973	-0.5647	0.5907	-4.277
AT3G58630(Trihelix)/col-AT3G58630-DAP-Seq(GSE60143)/Homer	TCTCCGGCGA	1	-0.6928	0.6638	12	0.0328	274.2	0.0318	0.6928	-0.2186	0.05024	-0.05203
Sox7(HMG)/ESC-Sox7-ChIP-Seq(GSE133899)/Homer	VVRRAACAATGG	1	-0.6894	0.6652	15	0.041	345	0.04	0.6894	-1.023	0.2878	-1.637
Barx1(Homeobox)/Stomach-Barx1.3xFlag-ChIP-Seq(GSE69483)/Homer	AAACMATTAN	1	-0.6874	0.6657	20	0.0546	463.7	0.0538	0.6874	-2.851	0.05675	-1.587
AT3G16280(AP2EREBP)/colamp-AT3G16280-DAP-Seq(GSE60143)/Homer	HCACCGACAHHDHHN	1	-0.6844	0.6668	14	0.0383	322.4	0.0374	0.6844	-0.4631	1.126	-0.1747
ETS:E-box(ETS,bHLH)/HPC7-Scl-ChIP-Seq(GSE22178)/Homer	AGGAARCAGCTG	1	-0.6843	0.6668	7	0.0191	157.1	0.0182	0.6843	-2.639	0.6234	-0.7736
ARF16(ARF)/col-ARF16-DAP-Seq(GSE60143)/Homer	ATTTTACGAT	1	-0.6819	0.6668	5	0.0137	110.9	0.0129	0.6819	-2.443	0.2445	-0.252
PAX6(Paired,Homeobox)/Forebrain-Pax6-ChIP-Seq(GSE66961)/Homer	NGTGTTCAVTSAAGCGKAAA	1	-0.6819	0.6668	5	0.0137	110	0.0128	0.6819	-0.8218	0.3885	-0.4384
bHLH28(bHLH)/col-bHLH28-DAP-Seq(GSE60143)/Homer	NHHTGTACGGAH	1	-0.6813	0.6668	10	0.0273	228.8	0.0265	0.6813	-0.8616	0.2156	-0.0384
Pax7(Paired,Homeobox),long/Myoblast-Pax7-ChIP-Seq(GSE25064)/Homer	TAATCHGATTAC	1	-0.6791	0.6668	1	0.0027	16	0.0019	0.6791	-2.362	1.083	-1.953
GATA6(C2C2gata)/col200-GATA6-DAP-Seq(GSE60143)/Homer	TAGATCTARAHH	1	-0.6763	0.667	6	0.0164	134.7	0.0156	0.6763	-1.199	0.6663	-1.999
MYB57(MYB)/col-MYB57-DAP-Seq(GSE60143)/Homer	TTACCTAACT	1	-0.6753	0.667	19	0.0519	441.7	0.0512	0.6753	-1.953	0.3056	-0.2892
Gata2(Zf)/K562-GATA2-ChIP-Seq(GSE18829)/Homer	BBCTTATCTS	1	-0.6699	0.6695	57	0.1557	1338.8	0.1553	0.6699	-9.819	0.2884	-0.1081
PAX5(Paired,Homeobox),condensed/GM12878-PAX5-ChIP-Seq(GSE32465)/Homer	GTCACGCTCSCTGM	1	-0.6674	0.6703	8	0.0219	182.4	0.0212	0.6674	-0.8539	0.3842	-0.5763
AT5G47660(Trihelix)/colamp-AT5G47660-DAP-Seq(GSE60143)/Homer	AWTTTTACCG	1	-0.6645	0.6714	55	0.1503	1292.8	0.1499	0.6645	-3.328	0.1274	-1.913
AT1G76870(Trihelix)/col-AT1G76870-DAP-Seq(GSE60143)/Homer	AAAACCRGWW	1	-0.6604	0.6733	16	0.0437	372.7	0.0432	0.6604	-0.4567	0.1599	-0.07207
NF1:FOXA1(CTF,Forkhead)/LNCAP-FOXA1-ChIP-Seq(GSE27824)/Homer	WNTGTTTRYTTTGGCA	1	-0.6585	0.6736	3	0.0082	64.9	0.0075	0.6585	-0.1133	1.986	-0.6742
EGL-5(Homeobox)/cElegans-L3-EGL5-ChIP-Seq(modEncode)/Homer	ATTTAATGGG	1	-0.6416	0.6843	60	0.1639	1415.8	0.1642	0.6416	-4.477	0.05329	-0.02289
bZIP16(bZIP)/colamp-bZIP16-DAP-Seq(GSE60143)/Homer	TGCCACGTGD	1	-0.6402	0.6843	14	0.0383	327.2	0.038	0.6402	-3.957	0.1853	-1.179
p73(p53)/Trachea-p73-ChIP-Seq(PRJNA310161)/Homer	NRRRCAWGTCCDGRCATGYY	1	-0.6393	0.6843	3	0.0082	65.6	0.0076	0.6393	-0.0926	1.716	-0.6018
bZIP28(bZIP)/col-bZIP28-DAP-Seq(GSE60143)/Homer	TGCCACGTSABH	1	-0.6317	0.6884	14	0.0383	328.7	0.0381	0.6317	-2.249	0.2097	-1.217
TCX2(CPP)/colamp-TCX2-DAP-Seq(GSE60143)/Homer	NNWWTTYRAAHN	1	-0.6308	0.6884	53	0.1448	1252.5	0.1453	0.6308	-1.545	0.3093	-0.001669
bHLHE40(bHLH)/HepG2-BHLHE40-ChIP-Seq(GSE31477)/Homer	KCACGTGMCN	1	-0.6283	0.689	20	0.0546	471.5	0.0547	0.6283	-4.221	0.06745	-2.61
ANAC092(NAC)/colamp-ANAC092-DAP-Seq(GSE60143)/Homer	WRCKTGWNNNWCAMG	1	-0.6263	0.6895	17	0.0464	400.9	0.0465	0.6263	-0.1172	3.547	-0.0291
AGL15(MADS)/col-AGL15-DAP-Seq(GSE60143)/Homer	TTTCCHWATWDGGAA	1	-0.6232	0.6907	5	0.0137	114.8	0.0133	0.6232	-2.301	0.1117	-0.7239
ASHR1(ND)/col-ASHR1-DAP-Seq(GSE60143)/Homer	NTGGTGAN	1	-0.6228	0.6907	69	0.1885	1632.3	0.1893	0.6228	-1.963	0.4918	-0.9895
bHLH157(bHLH)/col-bHLH157-DAP-Seq(GSE60143)/Homer	KACACGTCTCTY	1	-0.6208	0.6907	9	0.0246	210.2	0.0244	0.6208	-4.467	0.2179	-0.1525
SeqBias: polyA-repeat	AAAAAAAAAA	1	-0.6124	0.6955	359	0.9809	8448.2	0.9798	0.6124	-3.722	0.5418	-1.607
DREB2(AP2EREBP)/col-DREB2-DAP-Seq(GSE60143)/Homer	TMACCGACATWA	1	-0.6085	0.6973	19	0.0519	450.5	0.0522	0.6085	-1.64	0.9221	-0.2331
MYB119(MYB)/colamp-MYB119-DAP-Seq(GSE60143)/Homer	YRACCGTTACDD	1	-0.6076	0.6973	13	0.0355	307.8	0.0357	0.6076	-1.387	0.4449	-0.8897
CBF1(AP2EREBP)/colamp-CBF1-DAP-Seq(GSE60143)/Homer	YRCCGACATN	1	-0.6076	0.6973	29	0.0792	688.1	0.0798	0.6076	-0.2615	2.043	-0.1488
SOL1(CPP)/colamp-SOL1-DAP-Seq(GSE60143)/Homer	ATTTAAATHN	1	-0.6033	0.6983	50	0.1366	1187.5	0.1377	0.6033	-1.486	0.4245	-0.003643
ANAC058(NAC)/col-ANAC058-DAP-Seq(GSE60143)/Homer	TWCTTGTDNNACAAG	1	-0.6022	0.6983	24	0.0656	570.7	0.0662	0.6022	-0.8586	1.403	-0.07617
AT2G28920(ND)/col-AT2G28920-DAP-Seq(GSE60143)/Homer	WAGATATTTWTW	1	-0.5994	0.6993	7	0.0191	164.8	0.0191	0.5994	-0.8513	0.1325	-0.7385
AGL25(MADS)/colamp-AGL25-DAP-Seq(GSE60143)/Homer	TTTCCATWTWTGGAA	1	-0.5935	0.7026	2	0.0055	43.3	0.005	0.5935	-0.4932	0.8815	-3.412
dHNF4(NR)/Fly-HNF4-ChIP-Seq(GSE73675)/Homer	GGTCCAAAGTCCAMT	1	-0.591	0.7034	11	0.0301	261.6	0.0303	0.591	-3.648	0.1232	-2.313
MafB(bZIP)/BMM-Mafb-ChIP-Seq(GSE75722)/Homer	WNTGCTGASTCAGCANWTTY	1	-0.5877	0.7048	26	0.071	621	0.072	0.5877	-5.531	0.005287	-0.863
TCFL2(HMG)/K562-TCF7L2-ChIP-Seq(GSE29196)/Homer	ACWTCAAAGG	1	-0.5824	0.7077	5	0.0137	117.8	0.0137	0.5824	-1.316	0.9144	-0.5888
Pknox1(Homeobox)/ES-Prep1-ChIP-Seq(GSE63282)/Homer	SCTGTCAVTCAV	1	-0.582	0.7077	16	0.0437	382.1	0.0443	0.582	-1.182	1.308	-0.1267
TGA4(bZIP)/colamp-TGA4-DAP-Seq(GSE60143)/Homer	RTGACGTCAKCW	1	-0.5817	0.7077	17	0.0464	406.8	0.0472	0.5817	-0.2738	8.727	-0.6574
dof42(C2C2dof)/col-dof42-DAP-Seq(GSE60143)/Homer	AAAAAGGC	1	-0.5806	0.7077	33	0.0902	788.9	0.0915	0.5806	-0.1807	0.1145	-0.07769
bHLH18(bHLH)/col-bHLH18-DAP-Seq(GSE60143)/Homer	CACGTGTTYCACGTG	1	-0.571	0.7122	1	0.0027	19.2	0.0022	0.571	-5.012	0.6153	-4.518
AT2G20110(CPP)/colamp-AT2G20110-DAP-Seq(GSE60143)/Homer	ATTYAAATHY	1	-0.5687	0.713	49	0.1339	1171.2	0.1358	0.5687	-1.001	0.4782	-0.003643
HAT5(Homeobox)/colamp-HAT5-DAP-Seq(GSE60143)/Homer	DCAATWATTG	1	-0.5625	0.7165	4	0.0109	94.1	0.0109	0.5625	-0.5556	0.1113	-0.5364
SPL3(SBP)/colamp-SPL3-DAP-Seq(GSE60143)/Homer	WDTTGTACGGAH	1	-0.5513	0.7237	2	0.0055	45.3	0.0052	0.5513	-0.6298	0.4968	-0.01135
ZFX(Zf)/mES-Zfx-ChIP-Seq(GSE11431)/Homer	AGGCCTRG	1	-0.5504	0.7237	81	0.2213	1935.1	0.2244	0.5504	-3.533	0.003978	-0.01027
Sox17(HMG)/Endoderm-Sox17-ChIP-Seq(GSE61475)/Homer	CCATTGTTYB	1	-0.5482	0.7241	35	0.0956	842.9	0.0978	0.5482	-1.832	1.115	-1.06
CEBP(bZIP)/ThioMac-CEBPb-ChIP-Seq(GSE21512)/Homer	ATTGCGCAAC	1	-0.5411	0.7284	28	0.0765	676.3	0.0784	0.5411	-5.49	0.2998	-3.037
EBNA1(EBV-virus)/Raji-EBNA1-ChIP-Seq(GSE30709)/Homer	GGYAGCAYDTGCTDCCCNNN	1	-0.54	0.7284	1	0.0027	20.4	0.0024	0.54	-0.3123	0	-0.5334
Npas4(bHLH)/Neuron-Npas4-ChIP-Seq(GSE127793)/Homer	NHRTCACGACDN	1	-0.534	0.7317	43	0.1175	1036.8	0.1202	0.534	-0.9978	0.8957	-0.658
Rap210(AP2EREBP)/col-Rap210-DAP-Seq(GSE60143)/Homer	TGTCGGCA	1	-0.5245	0.7378	24	0.0656	583.7	0.0677	0.5245	-0.2197	2.383	-0.2339
Sp5(Zf)/mES-Sp5.Flag-ChIP-Seq(GSE72989)/Homer	RGKGGGCGGAGC	1	-0.524	0.7378	97	0.265	2322.2	0.2693	0.524	-0.9155	2.554	-2.119
CAMTA1(CAMTA)/col-CAMTA1-DAP-Seq(GSE60143)/Homer	WWAACGCGTT	1	-0.5185	0.7404	23	0.0628	560.7	0.065	0.5185	-1.963	0.3142	-0.3144
Nkx2.1(Homeobox)/LungAC-Nkx2.1-ChIP-Seq(GSE43252)/Homer	RSCACTYRAG	1	-0.5153	0.7418	142	0.388	3389.4	0.3931	0.5153	-4.072	0.009592	-0.9828
GRE(NR),IR3/A549-GR-ChIP-Seq(GSE32465)/Homer	NRGVACABNVTGTYCY	1	-0.5141	0.7419	7	0.0191	172.3	0.02	0.5141	-15.95	1.407	-2.289
MYB101(MYB)/colamp-MYB101-DAP-Seq(GSE60143)/Homer	TAACNRMY	1	-0.5135	0.7419	98	0.2678	2349.9	0.2725	0.5135	-4.813	0.3559	-1.27
SVP(MADS)/col-SVP-DAP-Seq(GSE60143)/Homer	ANTTWCCHAATTTGG	1	-0.5116	0.7419	16	0.0437	392	0.0455	0.5116	-2.713	0.07805	-1.213
T1ISRE(IRF)/ThioMac-Ifnb-Expression/Homer	ACTTTCGTTTCT	1	-0.5112	0.7419	1	0.0027	21.6	0.0025	0.5112	0	0.1206	0
Srebp2(bHLH)/HepG2-Srebp2-ChIP-Seq(GSE31477)/Homer	CGGTCACSCCAC	1	-0.5013	0.7477	8	0.0219	198	0.023	0.5013	-0.6989	0.2945	-0.731
Zfp281(Zf)/ES-Zfp281-ChIP-Seq(GSE81042)/Homer	CCCCTCCCCCAC	1	-0.4997	0.748	21	0.0574	515.2	0.0598	0.4997	-3.441	0.6744	-0.3533
CCA(Myb)/Arabidopsis-CCA.GFP-ChIP-Seq(GSE70533)/Homer	AGATATYTTT	1	-0.4992	0.748	28	0.0765	685	0.0794	0.4992	-4.451	0.1038	-1.258
SeqBias: C/A-bias	MMMMMMMMMM	1	-0.4991	0.748	358	0.9781	8436.4	0.9784	0.4991	-2.826	0.8862	-1.955
bZIP68(bZIP)/col-bZIP68-DAP-Seq(GSE60143)/Homer	WGCCACGTGK	1	-0.4984	0.748	16	0.0437	394.1	0.0457	0.4984	-3.495	0.661	-1.241
CBF3(AP2EREBP)/colamp-CBF3-DAP-Seq(GSE60143)/Homer	YNRCCGACATNN	1	-0.4972	0.748	19	0.0519	467.8	0.0542	0.4972	-0.1058	0.6206	-0.2117
GATA(Zf),IR3/iTreg-Gata3-ChIP-Seq(GSE20898)/Homer	NNNNNBAGATAWYATCTVHN	1	-0.4962	0.748	6	0.0164	149.5	0.0173	0.4962	-2.99	0.0832	-1.235
PBX1(Homeobox)/MCF7-PBX1-ChIP-Seq(GSE28007)/Homer	GSCTGTCACTCA	1	-0.4859	0.7528	6	0.0164	150.7	0.0175	0.4859	-1.733	0.3369	-0.9047
RUNX2(Runt)/PCa-RUNX2-ChIP-Seq(GSE33889)/Homer	NWAACCACADNN	1	-0.4829	0.7542	38	0.1038	928.8	0.1077	0.4829	-2.68	0.4231	-0.3144
Gata4(Zf)/Heart-Gata4-ChIP-Seq(GSE35151)/Homer	NBWGATAAGR	1	-0.4779	0.757	74	0.2022	1790.6	0.2077	0.4779	-13.2	0.3478	-0.4281
TR4(NR),DR1/Hela-TR4-ChIP-Seq(GSE24685)/Homer	GAGGTCAAAGGTCA	1	-0.4775	0.757	18	0.0492	446.5	0.0518	0.4775	-12.45	0.9645	-3.177
HAP3(CCAATHAP3)/col-HAP3-DAP-Seq(GSE60143)/Homer	TGATGGAW	1	-0.4729	0.759	12	0.0328	300.5	0.0349	0.4729	-0.5818	0.04087	-0.01798
PRDM14(Zf)/H1-PRDM14-ChIP-Seq(GSE22767)/Homer	RGGTCTCTAACY	1	-0.47	0.7603	15	0.041	374.2	0.0434	0.47	-7.021	0.3194	-0.09257
WRKY11(WRKY)/col-WRKY11-DAP-Seq(GSE60143)/Homer	SCGTTGACTTTN	1	-0.4637	0.7641	5	0.0137	127	0.0147	0.4637	-2.618	0.1446	-0.701
NFY(CCAAT)/Promoter/Homer	RGCCAATSRG	1	-0.463	0.7641	47	0.1284	1149.8	0.1333	0.463	-9.356	0.1325	-0.1623
ANAC005(NAC)/col-ANAC005-DAP-Seq(GSE60143)/Homer	WVCTTVTWNHABAAG	1	-0.4623	0.7641	22	0.0601	546.4	0.0634	0.4623	-1.095	1.423	-1.076
Pax8(Paired,Homeobox)/Thyroid-Pax8-ChIP-Seq(GSE26938)/Homer	GTCATGCHTGRCTGS	1	-0.4606	0.7641	21	0.0574	522.6	0.0606	0.4606	-1.322	0.08543	-0.2291
Fra1(bZIP)/BT549-Fra1-ChIP-Seq(GSE46166)/Homer	NNATGASTCATH	1	-0.4592	0.7641	48	0.1311	1174.3	0.1362	0.4592	-23.72	0.03568	-0.1397
ERF5(AP2EREBP)/colamp-ERF5-DAP-Seq(GSE60143)/Homer	DCMGCCGCCA	1	-0.4588	0.7641	32	0.0874	789.2	0.0915	0.4588	-0.3209	0.1101	-0.7059
HSF7(HSF)/colamp-HSF7-DAP-Seq(GSE60143)/Homer	TTCTAGAAGCTTCTA	1	-0.4575	0.7641	8	0.0219	203.9	0.0237	0.4575	-3.562	0.4744	-0.007396
TGA5(bZIP)/col-TGA5-DAP-Seq(GSE60143)/Homer	NNGATGACGTCATCN	1	-0.4575	0.7641	7	0.0191	178.8	0.0207	0.4575	-0.4835	9.14	-0.21
ATHB20(Homeobox)/colamp-ATHB20-DAP-Seq(GSE60143)/Homer	CAATHATT	1	-0.4573	0.7641	15	0.041	376.2	0.0436	0.4573	-2.877	0.1881	-1.976
TCP3(TCP)/colamp-TCP3-DAP-Seq(GSE60143)/Homer	WGTGGTCCCAAHWWW	1	-0.4564	0.7641	13	0.0355	327.9	0.038	0.4564	-0.01342	0.04895	-0.6508
ERF10(AP2EREBP)/col-ERF10-DAP-Seq(GSE60143)/Homer	RTGGCGGCGG	1	-0.4466	0.7681	41	0.112	1009.3	0.1171	0.4466	-0.2426	0.06034	-0.6381
Unknown2/Drosophila-Promoters/Homer	CATCMCTA	1	-0.4447	0.7686	69	0.1885	1681.7	0.195	0.4447	-6.87	0.8937	-0.2358
Nrf2(bZIP)/Lymphoblast-Nrf2-ChIP-Seq(GSE37589)/Homer	HTGCTGAGTCAT	1	-0.4429	0.7691	5	0.0137	129.5	0.015	0.4429	-1.231	0.01703	-2.056
ZNF519(Zf)/HEK293-ZNF519.GFP-ChIP-Seq(GSE58341)/Homer	GAGSCCGAGC	1	-0.4424	0.7691	16	0.0437	403	0.0467	0.4424	-0.771	0.4507	-0.2324
CBF4(AP2EREBP)/colamp-CBF4-DAP-Seq(GSE60143)/Homer	NRCCGACDWNNNNNN	1	-0.4401	0.7694	27	0.0738	672.2	0.078	0.4401	-0.1573	1.484	-0.1451
MYB30(MYB)/colamp-MYB30-DAP-Seq(GSE60143)/Homer	AGGTAGTTGG	1	-0.4232	0.7816	50	0.1366	1232.8	0.143	0.4232	-2.453	0.5022	-0.09284
Gata6(Zf)/HUG1N-GATA6-ChIP-Seq(GSE51936)/Homer	YCTTATCTBN	1	-0.4232	0.7816	67	0.1831	1640.9	0.1903	0.4232	-13.9	0.7869	-0.2151
Nkx2.2(Homeobox)/NPC-Nkx2.2-ChIP-Seq(GSE61673)/Homer	BTBRAGTGSN	1	-0.4208	0.7816	101	0.276	2452.7	0.2845	0.4208	-4.662	0.01749	-2.295
PIF7(bHLH)/col-PIF7-DAP-Seq(GSE60143)/Homer	CCACGTGGNH	1	-0.4191	0.782	11	0.0301	283.5	0.0329	0.4191	-2.269	0.645	-0.3904
SPL5(SBP)/colamp-SPL5-DAP-Seq(GSE60143)/Homer	NNHGTACGGHNN	1	-0.4152	0.7841	15	0.041	383.6	0.0445	0.4152	-0.7129	0.07512	-0.2887
AGL13(MADS)/col-AGL13-DAP-Seq(GSE60143)/Homer	TWCCAWWTWTGGWAA	1	-0.4136	0.7844	1	0.0027	25.4	0.0029	0.4136	-1.666	0.0272	-0.7756
MafK(bZIP)/C2C12-MafK-ChIP-Seq(GSE36030)/Homer	GCTGASTCAGCA	1	-0.412	0.7848	17	0.0464	433.1	0.0502	0.412	-4.945	0.1109	-0.1245
DEAR2(AP2EREBP)/colamp-DEAR2-DAP-Seq(GSE60143)/Homer	HCACCGACAWHD	1	-0.4104	0.7851	44	0.1202	1091.7	0.1266	0.4104	-0.3753	1.253	-0.044
NFAT:AP1(RHD,bZIP)/Jurkat-NFATC1-ChIP-Seq(Jolma_et_al.)/Homer	SARTGGAAAAWRTGAGTCAB	1	-0.4065	0.7872	7	0.0191	184.4	0.0214	0.4065	-0.4269	0.373	-0.6345
EIL4(EIL)/Tomato-EIL4-ChIP-Seq(GSE116581)/Homer	GATTCAWTGAAT	1	-0.3988	0.7915	3	0.0082	81.7	0.0095	0.3988	-0.358	0.1932	-0.04813
LCL1(MYBrelated)/colamp-LCL1-DAP-Seq(GSE60143)/Homer	NAAAATATCTWHWWN	1	-0.3988	0.7915	3	0.0082	81.2	0.0094	0.3988	-1.846	0.4849	-2.896
RAR:RXR(NR),DR5/ES-RAR-ChIP-Seq(GSE56893)/Homer	RGGTCADNNAGAGGTCAV	1	-0.3979	0.7915	2	0.0055	54.9	0.0064	0.3979	-2.018	0.1428	-0.6604
PCF/Arabidopsis-Promoters/Homer	NNWWWTGGGCYTDDN	1	-0.3946	0.793	8	0.0219	211.9	0.0246	0.3946	-6.777	2.417	-0.3508
Max(bHLH)/K562-Max-ChIP-Seq(GSE31477)/Homer	RCCACGTGGYYN	1	-0.3905	0.7953	34	0.0929	854.9	0.0992	0.3905	-4.304	0.0328	-2.275
AT3G57600(AP2EREBP)/col-AT3G57600-DAP-Seq(GSE60143)/Homer	GGCGGTGG	1	-0.3894	0.7953	44	0.1202	1097.4	0.1273	0.3894	-3.351	0.08024	-0.0835
Fos(bZIP)/TSC-Fos-ChIP-Seq(GSE110950)/Homer	NDATGASTCAYN	1	-0.3891	0.7953	49	0.1339	1219	0.1414	0.3891	-23.48	0.08485	-0.1472
Klf9(Zf)/GBM-Klf9-ChIP-Seq(GSE62211)/Homer	GCCACRCCCACY	1	-0.3874	0.7953	46	0.1257	1146.7	0.133	0.3874	-0.3056	1.349	-0.7709
MYB77(MYB)/col-MYB77-DAP-Seq(GSE60143)/Homer	NYAACBGYMC	1	-0.3843	0.7966	66	0.1803	1629.3	0.189	0.3843	-1.767	0.3465	-2.373
BMYB(HTH)/Hela-BMYB-ChIP-Seq(GSE27030)/Homer	NHAACBGYYV	1	-0.3833	0.7966	80	0.2186	1965.7	0.228	0.3833	-3.532	2.309	-0.6881
GFX(?)/Promoter/Homer	ATTCTCGCGAGA	1	-0.3735	0.8024	1	0.0027	27.9	0.0032	0.3735	-0.1018	0.1206	-4.518
ZNF41(Zf)/HEK293-ZNF41.GFP-ChIP-Seq(GSE58341)/Homer	CCTCATGGTGYCYTWYTCCCTTGTG	1	-0.3735	0.8024	1	0.0027	27.6	0.0032	0.3735	-0.2718	0.7106	-0.04631
Chop(bZIP)/MEF-Chop-ChIP-Seq(GSE35681)/Homer	ATTGCATCAT	1	-0.373	0.8024	8	0.0219	214.6	0.0249	0.373	-5.672	0.1343	-0.007627
At4g01280(MYBrelated)/colamp-At4g01280-DAP-Seq(GSE60143)/Homer	AAATATCT	1	-0.3711	0.8025	14	0.0383	366.4	0.0425	0.3711	-1.339	0.01369	-0.71
SND2(NAC)/colamp-SND2-DAP-Seq(GSE60143)/Homer	CTTVWNNNWBAAGNW	1	-0.3701	0.8025	22	0.0601	565.2	0.0656	0.3701	-0.08528	1.21	-0.7391
SeqBias: CG-repeat	CGCGCGCGCG	1	-0.3677	0.8033	76	0.2077	1876	0.2176	0.3677	-1.207	0.4836	-0.8317
p53(p53)/Saos-p53-ChIP-Seq(GSE15780)/Homer	RRCATGYCYRGRCATGYYYN	1	-0.364	0.8035	4	0.0109	111.6	0.0129	0.364	-2.667	1.782	-1.159
PTF1(TCP)/colamp-PTF1-DAP-Seq(GSE60143)/Homer	RDDGGGACCACA	1	-0.364	0.8035	4	0.0109	111.1	0.0129	0.364	-0.3835	0.09008	-1.125
p53(p53)/Saos-p53-ChIP-Seq/Homer	RRCATGYCYRGRCATGYYYN	1	-0.364	0.8035	4	0.0109	111.6	0.0129	0.364	-2.667	1.782	-1.159
ANAC083(NAC)/col-ANAC083-DAP-Seq(GSE60143)/Homer	CKTRWNNNWYAMGTA	1	-0.3609	0.8051	28	0.0765	715.4	0.083	0.3609	-0.2306	2.046	-0.2941
PHV(HB)/col-PHV-DAP-Seq(GSE60143)/Homer	RTAATSATTA	1	-0.3604	0.8051	14	0.0383	368.8	0.0428	0.3604	-3.519	0.7958	-1.644
RVE1(MYBrelated)/col-RVE1-DAP-Seq(GSE60143)/Homer	AAATATCT	1	-0.3557	0.8074	15	0.041	394.6	0.0458	0.3557	-2.364	0.0322	-1.991
AGL6(MADS)/col-AGL6-DAP-Seq(GSE60143)/Homer	TTWCCWWAWWDGGWA	1	-0.3545	0.8074	3	0.0082	85.7	0.0099	0.3545	-0.415	0.02374	-0.9764
AARE(HLH)/mES-cMyc-ChIP-Seq/Homer	GATTGCATCA	1	-0.3545	0.8074	3	0.0082	85.3	0.0099	0.3545	-6.419	0.137	-0.01067
ZNF415(Zf)/HEK293-ZNF415.GFP-ChIP-Seq(GSE58341)/Homer	GRTGMTRGAGCC	1	-0.352	0.8077	31	0.0847	791.3	0.0918	0.352	-4.552	1.054	-0.5146
Unknown5/Drosophila-Promoters/Homer	GCTGATAASV	1	-0.348	0.8099	37	0.1011	939.9	0.109	0.348	-7.453	0.5534	-0.6912
CEJ1(AP2EREBP)/col-CEJ1-DAP-Seq(GSE60143)/Homer	WWTGTCGGTG	1	-0.3475	0.8099	39	0.1066	988.7	0.1147	0.3475	-0.7426	3.19	-0.03547
EPR1(MYBrelated)/colamp-EPR1-DAP-Seq(GSE60143)/Homer	AAATATCT	1	-0.3443	0.8102	9	0.0246	244.2	0.0283	0.3443	-0.4344	0.01987	-2.556
LHY1(MYBrelated)/col-LHY1-DAP-Seq(GSE60143)/Homer	AAATATCT	1	-0.3443	0.8102	9	0.0246	244.2	0.0283	0.3443	-0.4344	0.01987	-2.556
Jun-AP1(bZIP)/K562-cJun-ChIP-Seq(GSE31477)/Homer	GATGASTCATCN	1	-0.3431	0.8103	27	0.0738	695.4	0.0807	0.3431	-14.73	0.04205	-0.5076
DREB19(AP2EREBP)/colamp-DREB19-DAP-Seq(GSE60143)/Homer	AATGTCGGTK	1	-0.3361	0.815	22	0.0601	573.1	0.0665	0.3361	-0.7162	0.5876	-0.2297
SHN3(AP2EREBP)/col-SHN3-DAP-Seq(GSE60143)/Homer	CCGCCGCC	1	-0.3291	0.8198	26	0.071	674.4	0.0782	0.3291	-1.16	0.03596	-0.1122
ZNF165(Zf)/WHIM12-ZNF165-ChIP-Seq(GSE65937)/Homer	AAGGKGRCGCAGGCA	1	-0.3267	0.8208	8	0.0219	221	0.0256	0.3267	-3.594	0.321	-0.339
SF1(NR)/H295R-Nr5a1-ChIP-Seq(GSE44220)/Homer	CAAGGHCANV	1	-0.3245	0.8217	27	0.0738	700	0.0812	0.3245	-9.873	1.268	-0.5104
MYB96(MYB)/colamp-MYB96-DAP-Seq(GSE60143)/Homer	WGGTRGTTGG	1	-0.3157	0.8281	41	0.112	1047.6	0.1215	0.3157	-1.816	0.3718	-0.1573
BIM3(bHLH)/col-BIM3-DAP-Seq(GSE60143)/Homer	TWVTCACGTGAB	1	-0.3145	0.8281	8	0.0219	223.6	0.0259	0.3145	-0.9352	0.1787	-1.536
AT1G12630(AP2EREBP)/colamp-AT1G12630-DAP-Seq(GSE60143)/Homer	TGTCGGCA	1	-0.3119	0.8293	19	0.0519	504.1	0.0585	0.3119	-0.09132	2.725	-0.1109
p53(p53)/mES-cMyc-ChIP-Seq(GSE11431)/Homer	ACATGCCCGGGCAT	1	-0.3062	0.8331	1	0.0027	31.6	0.0037	0.3062	-0.4932	1.364	-1.311
CUC1(NAC)/col-CUC1-DAP-Seq(GSE60143)/Homer	TACTTGTNNNACAAG	1	-0.3051	0.8331	16	0.0437	430.7	0.05	0.3051	-1.592	1.974	-0.02724
DEAR5(AP2EREBP)/col-DEAR5-DAP-Seq(GSE60143)/Homer	NDWTGTCGGTGRWDN	1	-0.3051	0.8331	5	0.0137	145.4	0.0169	0.3051	-2.805	0.9888	-0.2588
BATF(bZIP)/Th17-BATF-ChIP-Seq(GSE39756)/Homer	DATGASTCAT	1	-0.3047	0.8331	51	0.1393	1295.9	0.1503	0.3047	-19.27	0.1507	-0.1735
Fosl2(bZIP)/3T3L1-Fosl2-ChIP-Seq(GSE56872)/Homer	NATGASTCABNN	1	-0.3038	0.8331	34	0.0929	879.2	0.102	0.3038	-16.24	0.2367	-0.1471
NFIL3(bZIP)/HepG2-NFIL3-ChIP-Seq(Encode)/Homer	VTTACGTAAYNNNNN	1	-0.2993	0.8342	28	0.0765	732	0.0849	0.2993	-8.657	1.051	-5.382
ATHB18(Homeobox)/colamp-ATHB18-DAP-Seq(GSE60143)/Homer	YCAATSATTG	1	-0.2907	0.8395	6	0.0164	174.9	0.0203	0.2907	-3.232	0.006228	-2.179
X-box(HTH)/NPC-H3K4me1-ChIP-Seq(GSE16256)/Homer	GGTTGCCATGGCAA	1	-0.2907	0.8395	6	0.0164	174.3	0.0202	0.2907	-3.96	0.6178	-0.69
AT3G60490(AP2EREBP)/colamp-AT3G60490-DAP-Seq(GSE60143)/Homer	NNRCCGACANNNNNN	1	-0.2871	0.8416	9	0.0246	254.8	0.0296	0.2871	-0.07031	0.3128	-0.1171
At2g44940(AP2EREBP)/colamp-At2g44940-DAP-Seq(GSE60143)/Homer	NYACCGACAHNNNNN	1	-0.2844	0.8429	6	0.0164	175.8	0.0204	0.2844	-0.3057	0.3312	-0.05537
ANAC094(NAC)/col-ANAC094-DAP-Seq(GSE60143)/Homer	DVCGTRNNNNNYACG	1	-0.2841	0.8429	16	0.0437	435.6	0.0505	0.2841	-0.6532	0.5921	-0.1332
TSO1(CPP)/col-TSO1-DAP-Seq(GSE60143)/Homer	RAATTTRAAW	1	-0.2789	0.8457	2	0.0055	64.5	0.0075	0.2789	-1.152	0.3513	-0.781
AT3G10030(Trihelix)/colamp-AT3G10030-DAP-Seq(GSE60143)/Homer	GCCGTTAA	1	-0.2723	0.8504	22	0.0601	590.5	0.0685	0.2723	-4.969	1.757	-3.196
PAX3:FKHR-fusion(Paired,Homeobox)/Rh4-PAX3:FKHR-ChIP-Seq(GSE19063)/Homer	ACCRTGACTAATTNN	1	-0.2715	0.8504	7	0.0191	204.3	0.0237	0.2715	-1.196	0.2297	-0.4191
bHLH74(bHLH)/col-bHLH74-DAP-Seq(GSE60143)/Homer	DRATCACGTGAB	1	-0.2711	0.8504	14	0.0383	387.9	0.045	0.2711	-2.565	0.3633	-1.009
Tbr1(T-box)/Cortex-Tbr1-ChIP-Seq(GSE71384)/Homer	AAGGTGTKAA	1	-0.2688	0.8505	64	0.1749	1626.2	0.1886	0.2688	-8.63	0.4193	-0.4355
DEAR3(AP2EREBP)/colamp-DEAR3-DAP-Seq(GSE60143)/Homer	BCACCGACAWNNNNN	1	-0.2685	0.8505	11	0.0301	310.9	0.0361	0.2685	-1.032	2.927	-0.615
OCT:OCT(POU,Homeobox)/NPC-OCT6-ChIP-Seq(GSE43916)/Homer	YATGCATATRCATRT	1	-0.2649	0.852	1	0.0027	34.2	0.004	0.2649	-0.1494	8.7e-05	-0.4385
RAP21(AP2EREBP)/colamp-RAP21-DAP-Seq(GSE60143)/Homer	BCACCGACAHNN	1	-0.2583	0.8567	5	0.0137	152.6	0.0177	0.2583	-3.443	0.7088	-0.05457
EIN3(EIL)/col-EIN3-DAP-Seq(GSE60143)/Homer	ARATTCAATGWATYT	1	-0.2485	0.8641	3	0.0082	97.9	0.0114	0.2485	-0.2117	0.2822	-1.028
TGA3(bZIP)/colamp-TGA3-DAP-Seq(GSE60143)/Homer	WTGATGACGTCATCW	1	-0.2462	0.8652	4	0.0109	126.9	0.0147	0.2462	-1.079	8.98	-0.1481
At5g52660(MYBrelated)/colamp-At5g52660-DAP-Seq(GSE60143)/Homer	HAAAAATATCTW	1	-0.2382	0.8702	11	0.0301	317.4	0.0368	0.2382	-1.273	0.08112	-0.2234
AT3G10113(MYBrelated)/col-AT3G10113-DAP-Seq(GSE60143)/Homer	WNAAATATCWWN	1	-0.2382	0.8702	11	0.0301	317.1	0.0368	0.2382	-1.764	0.031	-2.766
GATA19(C2C2gata)/colamp-GATA19-DAP-Seq(GSE60143)/Homer	ATCSGATCVG	1	-0.2339	0.873	2	0.0055	69.9	0.0081	0.2339	-0.07956	1.407	-2.732
HNF1b(Homeobox)/PDAC-HNF1B-ChIP-Seq(GSE64557)/Homer	GTTAATNATTAA	1	-0.2211	0.8833	9	0.0246	268.3	0.0311	0.2211	-1.992	0.1398	-1.644
PRDM9(Zf)/Testis-DMC1-ChIP-Seq(GSE35498)/Homer	ADGGYAGYAGCATCT	1	-0.2185	0.8846	20	0.0546	556.8	0.0646	0.2185	-1.776	1.468	-0.5944
PAX5(Paired,Homeobox)/GM12878-PAX5-ChIP-Seq(GSE32465)/Homer	GCAGCCAAGCRTGACH	1	-0.2145	0.8872	21	0.0574	583.5	0.0677	0.2145	-0.2826	0.09229	-0.2535
At1g36060(AP2EREBP)/colamp-At1g36060-DAP-Seq(GSE60143)/Homer	NNWWKGTCGGTG	1	-0.2117	0.8887	25	0.0683	686.2	0.0796	0.2117	-1.831	5.135	-0.3646
bZIP69(bZIP)/col-bZIP69-DAP-Seq(GSE60143)/Homer	GACAGCTGKCAW	1	-0.2029	0.8956	5	0.0137	162.9	0.0189	0.2029	-1.442	0.2093	-0.4852
Unknown6/Drosophila-Promoters/Homer	AATTTTAAAA	1	-0.1994	0.8977	18	0.0492	511.8	0.0594	0.1994	-1.644	0.2342	-0.2444
CEBP:CEBP(bZIP)/MEF-Chop-ChIP-Seq(GSE35681)/Homer	NTNATGCAAYMNNHTGMAAY	1	-0.1991	0.8977	4	0.0109	134.5	0.0156	0.1991	-0.363	0.005112	-0.5377
HLF(bZIP)/HSC-HLF.Flag-ChIP-Seq(GSE69817)/Homer	RTTATGYAAB	1	-0.1967	0.8982	31	0.0847	844	0.0979	0.1967	-13.18	0.7779	-6.979
MYNN(Zf)/HEK293-MYNN.eGFP-ChIP-Seq(Encode)/Homer	TTCAAAWTAAAAGTC	1	-0.1923	0.9012	8	0.0219	248.6	0.0288	0.1923	-2.466	1.137	-0.6512
ANAC004(NAC)/colamp-ANAC004-DAP-Seq(GSE60143)/Homer	WNCTTVYNNNRBAAG	1	-0.1906	0.9017	13	0.0355	383.1	0.0444	0.1906	-2.555	0.8154	-0.2949
JunD(bZIP)/K562-JunD-ChIP-Seq/Homer	ATGACGTCATCN	1	-0.1903	0.9017	6	0.0164	193.9	0.0225	0.1903	-0.3348	4.425	-0.3128
LBD2(LOBAS2)/colamp-LBD2-DAP-Seq(GSE60143)/Homer	TCCGAWTTTTTCGGN	1	-0.1863	0.9037	11	0.0301	331.1	0.0384	0.1863	-0.4924	0.4931	-0.6159
EKLF(Zf)/Erythrocyte-Klf1-ChIP-Seq(GSE20478)/Homer	NWGGGTGTGGCY	1	-0.1819	0.9067	25	0.0683	698.1	0.081	0.1819	-5.103	0.8008	-0.4972
Hnf1(Homeobox)/Liver-Foxa2-Chip-Seq(GSE25694)/Homer	GGTTAAWCATTAA	1	-0.1773	0.9099	8	0.0219	252.3	0.0293	0.1773	-1.146	6.202	-1.151
AT4G18450(AP2EREBP)/col-AT4G18450-DAP-Seq(GSE60143)/Homer	ATGGCGGCKG	1	-0.1732	0.9126	27	0.0738	753.6	0.0874	0.1732	-0.2165	0.413	-0.536
ANAC062(NAC)/colamp-ANAC062-DAP-Seq(GSE60143)/Homer	TACTTANTNWNYAAG	1	-0.1686	0.9158	14	0.0383	417.4	0.0484	0.1686	-3.341	1.759	-0.8484
JunB(bZIP)/DendriticCells-Junb-ChIP-Seq(GSE36099)/Homer	RATGASTCAT	1	-0.1677	0.9158	44	0.1202	1185.9	0.1375	0.1677	-16.84	0.1671	-0.561
Eomes(T-box)/H9-Eomes-ChIP-Seq(GSE26097)/Homer	ATTAACACCT	1	-0.1665	0.9158	100	0.2732	2558.6	0.2967	0.1665	-11.46	0.1271	-1.246
HOXA9(Homeobox)/HSC-Hoxa9-ChIP-Seq(GSE33509)/Homer	GGCCATAAATCA	1	-0.1562	0.9243	30	0.082	838.1	0.0972	0.1562	-2.751	0.000736	-0.542
Atf4(bZIP)/MEF-Atf4-ChIP-Seq(GSE35681)/Homer	MTGATGCAAT	1	-0.153	0.9263	9	0.0246	287.7	0.0334	0.153	-6.714	0.01832	-0.01281
NRF1(NRF)/MCF7-NRF1-ChIP-Seq(Unpublished)/Homer	CTGCGCATGCGC	1	-0.1518	0.9264	10	0.0273	315.7	0.0366	0.1518	-1.662	0.775	-0.429
ERF9(AP2EREBP)/colamp-ERF9-DAP-Seq(GSE60143)/Homer	AWATGGCGGCGG	1	-0.1499	0.9272	17	0.0464	504.9	0.0586	0.1499	-0.7413	0.02631	-0.05655
Bach1(bZIP)/K562-Bach1-ChIP-Seq(GSE31477)/Homer	AWWNTGCTGAGTCAT	1	-0.1481	0.9278	4	0.0109	145.3	0.0169	0.1481	-1.076	0.01005	-0.1196
WIP5(C2H2)/colamp-WIP5-DAP-Seq(GSE60143)/Homer	TDTTCTCMAGGT	1	-0.148	0.9278	61	0.1667	1620.2	0.1879	0.148	-4.812	3.459	-2.47
bHLH10(bHLH)/colamp-bHLH10-DAP-Seq(GSE60143)/Homer	YACCGACA	1	-0.1473	0.9278	8	0.0219	261.5	0.0303	0.1473	-0.09056	0.2763	-0.1196
TINY(AP2EREBP)/col-TINY-DAP-Seq(GSE60143)/Homer	NNCACCGACA	1	-0.1433	0.9293	7	0.0191	235	0.0273	0.1433	-0.03867	0.3239	-0.1609
WUS1(Homeobox)/colamp-WUS1-DAP-Seq(GSE60143)/Homer	CAWTCATTCA	1	-0.1429	0.9293	14	0.0383	427.9	0.0496	0.1429	-1.7	0.03563	-1.016
ZNF652/HepG2-ZNF652.Flag-ChIP-Seq(Encode)/Homer	TTAACCCTTTVNKKN	1	-0.1383	0.9319	8	0.0219	264.7	0.0307	0.1383	-0.642	0.2213	-0.2128
E2FA(E2FDP)/colamp-E2FA-DAP-Seq(GSE60143)/Homer	WWTGGCGCCAWWWNN	1	-0.1363	0.9328	23	0.0628	668.3	0.0775	0.1363	-0.03196	1.744	-0.5116
GFY(?)/Promoter/Homer	ACTACAATTCCC	1	-0.1328	0.9351	4	0.0109	150	0.0174	0.1328	-0.08613	0.02669	-0.3527
At5g22890(C2H2)/col-At5g22890-DAP-Seq(GSE60143)/Homer	NSAGGTKWTATCTGD	1	-0.1328	0.9351	1	0.0027	49.9	0.0058	0.1328	-1.152	0.5471	-0.05554
Nr5a2(NR)/Pancreas-LRH1-ChIP-Seq(GSE34295)/Homer	BTCAAGGTCA	1	-0.1328	0.9351	40	0.1093	1106.4	0.1283	0.1328	-6.495	2.569	-2.384
At5g65130(AP2EREBP)/colamp-At5g65130-DAP-Seq(GSE60143)/Homer	CCRCCGACAWTN	1	-0.1327	0.9351	10	0.0273	322.2	0.0374	0.1327	-4.089	1.528	-0.0939
At5g08750(C3H)/col-At5g08750-DAP-Seq(GSE60143)/Homer	NWDTTGCGGCTR	1	-0.1303	0.9351	17	0.0464	513.8	0.0596	0.1303	-3.104	0.03177	-0.004925
Tcf7(HMG)/GM12878-TCF7-ChIP-Seq(Encode)/Homer	CTTTGATGTGSB	1	-0.1291	0.9351	15	0.041	460.8	0.0534	0.1291	-9.598	2.405	-0.9729
Tbox:Smad(T-box,MAD)/ESCd5-Smad2_3-ChIP-Seq(GSE29422)/Homer	AGGTGHCAGACA	1	-0.1253	0.9362	9	0.0246	297.4	0.0345	0.1253	-0.5416	0.2283	-2.134
ERF38(AP2EREBP)/col-ERF38-DAP-Seq(GSE60143)/Homer	CACCGACA	1	-0.1229	0.9375	15	0.041	463.2	0.0537	0.1229	-0.4102	1.68	-0.118
GATA:SCL(Zf,bHLH)/Ter119-SCL-ChIP-Seq(GSE18720)/Homer	CRGCTGBNGNSNNSAGATAA	1	-0.1204	0.9388	5	0.0137	183.8	0.0213	0.1204	-1.351	0.429	-0.1157
CHR(?)/Hela-CellCycle-Expression/Homer	SRGTTTCAAA	1	-0.1199	0.9388	18	0.0492	545.5	0.0633	0.1199	-0.2771	0.000627	-0.03142
CDM1(C3H)/colamp-CDM1-DAP-Seq(GSE60143)/Homer	CCGAWAWTWTCGGAN	1	-0.1159	0.9411	2	0.0055	89.3	0.0104	0.1159	-1.049	0.1517	-1.593
DDF1(AP2EREBP)/col-DDF1-DAP-Seq(GSE60143)/Homer	GCCGACAT	1	-0.115	0.9411	12	0.0328	385.8	0.0447	0.115	-0.1644	0.5725	-0.09892
Nr5a2(NR)/mES-Nr5a2-ChIP-Seq(GSE19019)/Homer	BTCAAGGTCA	1	-0.1101	0.9446	28	0.0765	814.3	0.0944	0.1101	-8.812	2.087	-2.155
KANADI1(Myb)/Seedling-KAN1-ChIP-Seq(GSE48081)/Homer	ARGAATAWWN	1	-0.1074	0.9461	37	0.1011	1048.8	0.1216	0.1074	-3.843	0.03964	-0.3655
DREB26(AP2EREBP)/col-DREB26-DAP-Seq(GSE60143)/Homer	CCACCGACAH	1	-0.105	0.9474	8	0.0219	277.9	0.0322	0.105	-0.4404	0.109	-0.0886
AS2(LOBAS2)/col-AS2-DAP-Seq(GSE60143)/Homer	CCGDAAWWHMCGSCG	1	-0.09448	0.9564	3	0.0082	129.7	0.015	0.09448	-0.1044	0.05858	-0.07121
Rfx2(HTH)/LoVo-RFX2-ChIP-Seq(GSE49402)/Homer	GTTGCCATGGCAACM	1	-0.08768	0.962	4	0.0109	164.6	0.0191	0.08768	-2.587	0.1329	-0.1606
ZML2(C2C2gata)/col-ZML2-DAP-Seq(GSE60143)/Homer	CATCATCATC	1	-0.08289	0.9656	4	0.0109	166.4	0.0193	0.08289	-0.1638	1.191	-1.224
PLT3(AP2EREBP)/col-PLT3-DAP-Seq(GSE60143)/Homer	GCACGNWTHYCGAGG	1	-0.07827	0.969	1	0.0027	62	0.0072	0.07827	-2.507	0.2285	-2.328
CTCF-SatelliteElement(Zf?)/CD4+-CTCF-ChIP-Seq(Barski_et_al.)/Homer	TGCAGTTCCMVNWRTGGCCA	1	-0.07493	0.9713	1	0.0027	62.9	0.0073	0.07493	-0.09739	0.8775	-3.963
NRF(NRF)/Promoter/Homer	STGCGCATGCGC	1	-0.07295	0.9722	9	0.0246	323.4	0.0375	0.07295	-1.414	0.3224	-0.4782
Unknown3/Arabidopsis-Promoters/Homer	AYTAAACCGG	1	-0.06846	0.9755	6	0.0164	236.7	0.0274	0.06846	-0.5284	1.178	-1.733
TOD6?/SacCer-Promoters/Homer	GCGATGAGMT	1	-0.05658	0.9862	5	0.0137	212.8	0.0247	0.05658	-2.295	0.08232	-0.03868
At1g22810(AP2EREBP)/colamp-At1g22810-DAP-Seq(GSE60143)/Homer	BCACCGACANNN	1	-0.05467	0.987	12	0.0328	424.1	0.0492	0.05467	-0.171	0.4306	-0.3707
NFE2L2(bZIP)/HepG2-NFE2L2-ChIP-Seq(Encode)/Homer	AWWWTGCTGAGTCAT	1	-0.04614	0.9944	2	0.0055	115.6	0.0134	0.04614	-0.1748	0.5179	-1.295
MYB118(MYB)/colamp-MYB118-DAP-Seq(GSE60143)/Homer	TAWCCGTTAC	1	-0.04185	0.9977	7	0.0191	287.7	0.0334	0.04185	-0.956	0.225	-0.3751
AGL16(MADS)/col-AGL16-DAP-Seq(GSE60143)/Homer	TWCCHWATWDGGAAA	1	-0.04098	0.9977	1	0.0027	76.3	0.0089	0.04098	-0.9906	0.1411	-1.996
Hoxc9(Homeobox)/Ainv15-Hoxc9-ChIP-Seq(GSE21812)/Homer	GGCCATAAATCA	1	-0.03992	0.9977	17	0.0464	583.9	0.0677	0.03992	-2.4	6e-06	-0.7633
Twist(bHLH)/HMLE-TWIST1-ChIP-Seq(Chang_et_al)/Homer	VCAKCTGGNNNCCAGMTGBN	1	-0.03811	0.9983	4	0.0109	193.4	0.0224	0.03811	-0.443	3.536	-1.044
At4g31060(AP2EREBP)/colamp-At4g31060-DAP-Seq(GSE60143)/Homer	CACCGACAAW	1	-0.03209	1	9	0.0246	360.2	0.0418	0.03209	-0.9652	0.8766	-0.2342
YY1(Zf)/Promoter/Homer	CAAGATGGCGGC	1	-0.02416	1	3	0.0082	172.7	0.02	0.02416	-0.3763	0.1426	-0.2613
AT2G31460(REMB3)/col-AT2G31460-DAP-Seq(GSE60143)/Homer	WNWARWDGAAATGAT	1	-0.02183	1	8	0.0219	345.5	0.0401	0.02183	-2.332	0.1265	-1.06
KAN2(G2like)/colamp-KAN2-DAP-Seq(GSE60143)/Homer	ATATTCTY	1	-0.02139	1	41	0.112	1275.8	0.148	0.02139	-4.757	0.04147	-0.2019
RFX(HTH)/K562-RFX3-ChIP-Seq(SRA012198)/Homer	CGGTTGCCATGGCAAC	1	-0.01679	1	2	0.0055	143.4	0.0166	0.01679	-2.886	0.1099	-0.05801
Ronin(THAP)/ES-Thap11-ChIP-Seq(GSE51522)/Homer	RACTACAACTCCCAGVAKGC	1	-0.01677	1	1	0.0027	97.9	0.0114	0.01677	-0.05361	0.07262	-0.8744
ABF1/SacCer-Promoters/Homer	CGTRNAAARTGA	1	-0.01665	1	5	0.0137	257	0.0298	0.01665	-0.2937	0.2051	-0.0676
At4g32800(AP2EREBP)/colamp-At4g32800-DAP-Seq(GSE60143)/Homer	DYCACCGACAHWWWH	1	-0.01357	1	1	0.0027	102.9	0.0119	0.01357	-0.2411	0.478	-0.08547
AT1G44830(AP2EREBP)/col-AT1G44830-DAP-Seq(GSE60143)/Homer	NCCACCGACA	1	-0.008091	1	8	0.0219	385	0.0446	0.008091	-0.09495	0.4079	-0.3531
GFY-Staf(?,Zf)/Promoter/Homer	RACTACAATTCCCAGAAKGC	1	-0.005127	1	1	0.0027	125.9	0.0146	0.005127	-0.01465	0.4876	-0.6288
MYB98(MYB)/col-MYB98-DAP-Seq(GSE60143)/Homer	NWDCCGTTAC	1	-0.003974	1	5	0.0137	304.1	0.0353	0.003974	-0.8056	0.1844	-0.05519
At1g77640(AP2EREBP)/col-At1g77640-DAP-Seq(GSE60143)/Homer	TGTCGGTGGA	1	-0.000139	1	1	0.0027	210.3	0.0244	0.000139	-0.9018	0.8455	-0.007338
BORIS(Zf)/K562-CTCFL-ChIP-Seq(GSE32465)/Homer	CNNBRGCGCCCCCTGSTGGC	1	0	1	17	0.0464	1332.9	0.1546	0	0	0.3665	-0.844
CTCF(Zf)/CD4+-CTCF-ChIP-Seq(Barski_et_al.)/Homer	AYAGTGCCMYCTRGTGGCCA	1	0	1	10	0.0273	1211	0.1404	0	0	1.447	-1.309
REM16(ABI3VP1)/col-REM16-DAP-Seq(GSE60143)/Homer	DTTTTTSCCGSMAAA	1	0	1	0	0	1	0.0001	0	0	0.8146	0
AT4G12670(MYBrelated)/col-AT4G12670-DAP-Seq(GSE60143)/Homer	AGGGTTTAGGGTTTA	1	0	1	0	0	0.8	0.0001	0	0	1.995	0
WRKY7(WRKY)/colamp-WRKY7-DAP-Seq(GSE60143)/Homer	AAAAGTCAACGSHWD	1	0	1	0	0	1.9	0.0002	0	0	0.6566	0
Pax7(Paired,Homeobox),longest/Myoblast-Pax7-ChIP-Seq(GSE25064)/Homer	NTAATTDGCYAATTANNWWD	1	0	1	0	0	13	0.0015	0	-0.7301	0.2227	-0.6666
ZNF16(Zf)/HEK293-ZNF16.GFP-ChIP-Seq(GSE58341)/Homer	MACCTTCYATGGCTCCCTAKTGCCY	1	0	1	0	0	8.8	0.001	0	-2.949	0	0
OCT:OCT(POU,Homeobox)/NPC-Brn1-ChIP-Seq(GSE35496)/Homer	ATGAATATTCATGAG	1	0	1	0	0	3.8	0.0004	0	0	0.1363	-1.756
Brn2(POU,Homeobox)/NPC-Brn2-ChIP-Seq(GSE35496)/Homer	ATGAATATTC	1	0	1	0	0	47.4	0.0055	0	-1.335	0.09268	-0.2705
FOXA1:AR(Forkhead,NR)/LNCAP-AR-ChIP-Seq(GSE27824)/Homer	AGTAAACAAAAAAGAACAND	1	0	1	0	0	47.7	0.0055	0	-1.438	1.954	-0.07864
REST-NRSF(Zf)/Jurkat-NRSF-ChIP-Seq/Homer	GGMGCTGTCCATGGTGCTGA	1	0	1	0	0	35.3	0.0041	0	0	0.285	0
GT1(Trihelix)/col-GT1-DAP-Seq(GSE60143)/Homer	TTAACCATGGTTAAD	1	0	1	0	0	12	0.0014	0	0	0	-1.212
DUX(Homeobox)/C2C12-Dux-ChIP-Seq(GSE87279)/Homer	BCWGATTCAATCAAN	1	0	1	0	0	2.3	0.0003	0	0	0.4452	-0.8883
DEL1(E2FDP)/colamp-DEL1-DAP-Seq(GSE60143)/Homer	TTCCCGCCAA	1	0	1	0	0	2.5	0.0003	0	0	1.969	-1.212
ZIM(C2C2gata)/col-ZIM-DAP-Seq(GSE60143)/Homer	ATCSRACGGTYRAGA	1	0	1	0	0	6	0.0007	0	-0.9674	0.1363	0
AT4G27900(C2C2COlike)/col-AT4G27900-DAP-Seq(GSE60143)/Homer	TCTCVACCGTTSATT	1	0	1	0	0	5.5	0.0006	0	-1.073	0.1618	-0.4252
At1g13300(G2like)/col-At1g13300-DAP-Seq(GSE60143)/Homer	GAATCTWAGATTCYN	1	0	1	0	0	9	0.001	0	0	3.716	0
WRKY17(WRKY)/colamp-WRKY17-DAP-Seq(GSE60143)/Homer	GCGTTGACTTTT	1	0	1	0	0	7	0.0008	0	0	0.285	-1.545
Unknown2/Arabidopsis-Promoters/Homer	AAACGACGTCGTTTT	1	0	1	0	0	6.1	0.0007	0	0	0.3598	-1.862
ZNF528(Zf)/HEK293-ZNF528.GFP-ChIP-Seq(GSE58341)/Homer	AGAAATGACTTCCCT	1	0	1	0	0	12.4	0.0014	0	-0.877	0	-0.6007
ZML1(C2C2gata)/colamp-ZML1-DAP-Seq(GSE60143)/Homer	ATCWYRACCGTTSRW	1	0	1	0	0	12.3	0.0014	0	0	0.02611	-1.66
OCT:OCT(POU,Homeobox,IR1)/NPC-Brn2-ChIP-Seq(GSE35496)/Homer	ATGAATWATTCATGA	1	0	1	0	0	10.9	0.0013	0	-0.7301	0.04407	-0.05581
ZFP3(Zf)/HEK293-ZFP3.GFP-ChIP-Seq(GSE58341)/Homer	GGGTTTTGAAGGATGARTAGGAGTT	1	0	1	0	0	4.2	0.0005	0	0	0	0
AT1G01250(AP2EREBP)/col-AT1G01250-DAP-Seq(GSE60143)/Homer	YCACCGACAHTW	1	0	1	0	0	72.2	0.0084	0	-0.936	0.4264	-0.0386

## Sheet: ETS TF List 
Table S2: List of ETS TFs in zebrafish
Source: (Shen et al, Nucleic Acids Research, 51(D1):D39-D45, 2023, https://doi.org/10.1093/nar/gkac907)
30 unique ETS TFs in zebrafish
Ensembl ID	Gene Symbol	Alternative Gene Symbol	Full Name
ENSDARG00000012435	spic		Spi-C Transcription Factor
ENSDARG00000087438	spi2		Spi-2 proto-oncogene
ENSDARG00000000767	spi1b		Spi-1 proto-oncogene b
ENSDARG00000067797	spi1a		Spi-1 proto-oncogene a
ENSDARG00000076512	si:ch211-265g22.4
ENSDARG00000069289	gabpa		GA binding protein transcription factor subunit alpha
ENSDARG00000110923	gabpa		GA binding protein transcription factor subunit alpha
ENSDARG00000040080	fli1b	fli1rs	Fli-1 proto-oncogene, ETS transcription factor related sequence
ENSDARG00000054632	fli1a	fli1	Fli-1 proto-oncogene, ETS transcription factor related sequence
ENSDARG00000009242	fev		FEV transcription factor, ETS family member
ENSDARG00000089434	etv7		ETS variant transcription factor 7
ENSDARG00000044511	etv5b		ETS variant transcription factor 5b
ENSDARG00000113744	etv5b		ETS variant transcription factor 5b
ENSDARG00000113729	etv5a		ETS variant transcription factor 5a
ENSDARG00000112509	etv5a		ETS variant transcription factor 5a
ENSDARG00000069763	etv5a		ETS variant transcription factor 5a
ENSDARG00000115855	etv4	pea3	ETS variant transcription factor 4
ENSDARG00000018303	etv4	pea3	ETS variant transcription factor 4
ENSDARG00000053868	etv2	etsrp	ETS1 related protein
ENSDARG00000101959	etv1		ETS variant transcription factor 1
ENSDARG00000103980	ets2		v-ets avian erythroblasts virus E26 oncogene homolog 2
ENSDARG0000024431	ets1		v-ets avian erythroblasts virus E26 oncogene homolog 1
ENSDARG00000077304	erg		ETS transcription factor ERG
ENSDARG00000062801	erfl3		Ets2 repressor factor like 3
ENSDARG00000086892	erfl1		Ets2 repressor factor like 1
ENSDARG00000063417	erf		Ets2 repressor factor
ENSDARG00000077092	elk4		ETS transcription factor ELK4
ENSDARG00000018688	elk3		ETS transcription factor ELK3
ENSDARG00000110853	elk3		ETS transcription factor ELK3
ENSDARG00000078066	elk1		ETS transcription factor ELK1
ENSDARG00000077982	elf3		E74-like factor 3 (ets domain transcription factor, epithelial specific)
ENSDARG00000079626	elf2b		E74-like factor 2b (ets domain transcription factor)
ENSDARG00000117064	elf2b		E74-like factor 2b (ets domain transcription factor)
ENSDARG00000019459	elf2a		E74-like factor 2a (ets domain transcription factor)
ENSDARG00000020759	elf1		E74-like factor ETS transcription factor 1
ENSDARG00000052115	ehf		ets homologous factor
ENSDARG00000112589	ehf		ets homologous factor
ENSDARG00000029930	spdef		SAM pointed domain containing ETS transcription factor

## Sheet: ETS_TF Motifs
Table S2: TFBS motif enrichment for all ETS TFs in zebrafish
									Mouse	Mouse	Zebrafish	Zebrafish
									CVALLvsBackground	GFALLvsBackground	UpvsBackground	DownvsBackground
Motif Name	Consensus	P-value	Log P-value	q-value (Benjamini)	# of Target Sequences with Motif(of 366)	% of Target Sequences with Motif	# of Background Sequences with Motif(of 8624)	% of Background Sequences with Motif	Log P-value *-1	Log P-value	Log P-value * -1	Log P-value
ELF3(ETS)/PDAC-ELF3-ChIP-Seq(GSE64557)/Homer	ANCAGGAAGT	1e-17	-39.42	0	134	0.3661	1493.7	0.1732	39.42	-0.000452	3.5	-0.2149
ELF5(ETS)/T47D-ELF5-ChIP-Seq(GSE30407)/Homer	ACVAGGAAGT	1e-16	-37.14	0	132	0.3607	1500.6	0.174	37.14	-0.005094	2.446	-1.205
EHF(ETS)/LoVo-EHF-ChIP-Seq(GSE49402)/Homer	AVCAGGAAGT	1e-13	-30.68	0	172	0.4699	2420.4	0.2807	30.68	-0.000132	2.028	-0.8249
ERG(ETS)/VCaP-ERG-ChIP-Seq(GSE14097)/Homer	ACAGGAAGTG	1e-07	-17.92	0	171	0.4672	2791.8	0.3238	17.92	-1.717	0.6793	-0.02056
Elf4(ETS)/BMDM-Elf4-ChIP-Seq(GSE88699)/Homer	ACTTCCKGKT	1e-07	-17.82	0	138	0.377	2097	0.2432	17.82	-0.1004	1.443	-0.412
SPDEF(ETS)/VCaP-SPDEF-ChIP-Seq(SRA014231)/Homer	ASWTCCTGBT	1e-07	-16.44	0	124	0.3388	1857.1	0.2154	16.44	-1.038	4.853	-0.1455
ETS1(ETS)/Jurkat-ETS1-ChIP-Seq(GSE17954)/Homer	ACAGGAAGTG	1e-06	-14.46	0	123	0.3361	1905.8	0.221	14.46	-1.012	4.182	-0.2208
Etv2(ETS)/ES-ER71-ChIP-Seq(GSE59402)/Homer	NNAYTTCCTGHN	1e-06	-13.88	0.0001	115	0.3142	1763.8	0.2046	13.88	-1.186	0.8765	-0.01852
ETV1(ETS)/GIST48-ETV1-ChIP-Seq(GSE22441)/Homer	AACCGGAAGT	1e-05	-11.98	0.0002	149	0.4071	2553.2	0.2961	11.98	-0.6073	1.318	-0.1188
EWS:ERG-fusion(ETS)/CADO_ES1-EWS:ERG-ChIP-Seq(SRA014231)/Homer	ATTTCCTGTN	1e-05	-11.75	0.0003	82	0.224	1185.4	0.1375	11.75	-1.988	2.033	-0.6342
GABPA(ETS)/Jurkat-GABPa-ChIP-Seq(GSE17954)/Homer	RACCGGAAGT	1e-05	-11.74	0.0003	114	0.3115	1823.4	0.2115	11.74	-0.9151	1.229	-0.1433
PU.1-IRF(ETS:IRF)/Bcell-PU.1-ChIP-Seq(GSE21512)/Homer	MGGAAGTGAAAC	0.0001	-10.08	0.0012	111	0.3033	1831	0.2123	10.08	-2.406	0.2132	-1.892
ELF1(ETS)/Jurkat-ELF1-ChIP-Seq(SRA014231)/Homer	AVCCGGAAGT	0.0001	-9.768	0.0016	84	0.2295	1294.8	0.1502	9.768	-0.2823	0.9385	-0.6413
Fli1(ETS)/CD8-FLI-ChIP-Seq(GSE20898)/Homer	NRYTTCCGGH	0.001	-8.273	0.0048	119	0.3251	2084.8	0.2418	8.273	-2.596	1.008	-0.1051
ETV4(ETS)/HepG2-ETV4-ChIP-Seq(ENCODE)/Homer	ACCGGAAGTG	0.001	-7.549	0.0084	125	0.3415	2252.4	0.2612	7.549	-0.6584	1.053	-0.1905
EWS:FLI1-fusion(ETS)/SK_N_MC-EWS:FLI1-ChIP-Seq(SRA014231)/Homer	VACAGGAAAT	0.01	-6.611	0.018	68	0.1858	1104	0.128	6.611	-1.636	0.7949	-0.7203
PU.1(ETS)/ThioMac-PU.1-ChIP-Seq(GSE21512)/Homer	AGAGGAAGTG	0.01	-6.181	0.0245	54	0.1475	844.9	0.098	6.181	-0.0493	0.8961	-1.419
Ets1-distal(ETS)/CD4+-PolII-ChIP-Seq(Barski_et_al.)/Homer	MACAGGAAGT	0.01	-5.764	0.034	38	0.1038	552.1	0.064	5.764	-2.313	0.2341	-0.07298
ETS(ETS)/Promoter/Homer	AACCGGAAGT	0.01	-4.786	0.0633	52	0.1421	866.3	0.1005	4.786	-0.2067	0.7707	-0.3194
SpiB(ETS)/OCILY3-SPIB-ChIP-Seq(GSE56857)/Homer	AAAGRGGAAGTG	0.01	-4.648	0.0688	26	0.071	366.1	0.0425	4.648	-0.06266	0.1982	-0.0904
PU.1:IRF8(ETS:IRF)/pDC-Irf8-ChIP-Seq(GSE66899)/Homer	GGAAGTGAAAST	0.1	-2.389	0.2606	20	0.0546	337.2	0.0391	2.389	-0.6176	2.468	-2.412
Elk4(ETS)/Hela-Elk4-ChIP-Seq(GSE31477)/Homer	NRYTTCCGGY	1	-1.287	0.4826	58	0.1585	1259.7	0.1461	1.287	-1.491	0.998	-0.1858
Elk1(ETS)/Hela-Elk1-ChIP-Seq(GSE31477)/Homer	HACTTCCGGY	1	-0.9362	0.5812	57	0.1557	1288.2	0.1494	0.9362	-0.3306	0.4724	-0.6578
ETS:RUNX(ETS,Runt)/Jurkat-RUNX1-ChIP-Seq(GSE17954)/Homer	RCAGGATGTGGT	1	-0.6973	0.6623	7	0.0191	156.1	0.0181	0.6973	-0.5647	0.5907	-4.277
ETS:E-box(ETS,bHLH)/HPC7-Scl-ChIP-Seq(GSE22178)/Homer	AGGAARCAGCTG	1	-0.6843	0.6668	7	0.0191	157.1	0.0182	0.6843	-2.639	0.6234	-0.7736
