# Supplementary material for: Epithelial transcription factor Elf3 mediates host immune responses to microbiota and protects against aerocystitis in zebrafish
Source: mBio. 2025 Oct 28;16(12):e02267-25. doi: 10.1128/mbio.02267-25 (PMC12691682; doi:10.1128/mbio.02267-25)
Supplement: Table S3 — Published mouse and zebrafish studies used to compare CV/GF expression. [file mbio.02267-25-s0004.xlsx]

## Sheet: Sheet1
Table S3: List of published mouse and zebrafish studies used to compare CV/GF expression (as indicated in Fig1.C)
Mouse
	Source	PMID	GEO Accession
	Fu et al, Drug Metab Dispos, 45(12):1225-1238, 2017, https://doi.org/10.1124/dmd.117.077313	28939687	GSE102867
	El Aidy et al, Mucosal Immunol,5(5):567-79, 2012, https://doi.org/10.1038/mi.2012.32	22617837	GSE32513
	Rawls et al, Cell, 127(2):423-33, 2006, https://doi.org/10.1016/j.cell.2006.08.043	17055441	GSE5198
	Chakrabarti et al, NPJ Syst Biol Appl,3:33, 2017,https://doi.org/ 10.1038/s41540-017-0033-0	29138692	GSE99018
	Joyce et al, Proc Natl Acad Sci U S A, 111(20):7421-6, 2014, https://doi.org/10.1073/pnas.1323599111	24799697	GSE46952
	Larmas et al, Gut, 67(10):1836-1844, 2018, https://doi.org/10.1073/pnas.1323599111	28790160	GSE90577
	Nagao-Kitamoto et al, Cell Mol Gastroenterol Hepatol, 2(4):468-481, 2016, https://doi.org/10.1016/j.jcmgh.2016.02.003	27795980	GSE73882
	Munakata et al, BMC Genomics,9:192, 2008,https://doi.org/ 10.1186/1471-2164-9-192	18439305	GSE8006
	Larsson et al, Gut, 61(8):1123-31, 2012, https://doi.org/10.1136/gutjnl-2011-301104 and Mardinoglu et al, Mol Syst Biol,11(10):834, 2015, https://doi.org/10.15252/msb.20156487	22115825 and 26475342	GSE17438
	Davison et al, Genome Res, 27(7):1195-1206, 2017, https://doi.org/10.1101/gr.220111.116	28385711	GSE90462
	Pott et al, PLoS Pathog, 8(5):e1002670, 2012,https://doi.org/10.1371/journal.ppat.1002670	22570612	GSE35597
	Camp et al, Genome Res, (9):1504-16, 2014, https://doi.org/10.1101/gr.165845.113	24963153	GSE57919
	Stefka et al, Proc Natl Acad Sci U S A, 111(36):13145-50, 2014, https://doi.org/10.1073/pnas.1412008111	25157157	GSE60039
	Donohoe et al, Cell Metab,13(5):517-26, 2011, https://doi.org/10.1016/j.cmet.2011.02.018	21531334	GSE27590
	Lukovac et al, mBio,12;5(4), 2014, https://doi.org/10.1128/mBio.01438-14	25118238	GSE59644
Zebrafish	Source	PMID	GEO Accession
	Davison et al, Genome Res, 27(7):1195-1206, 2017, https://doi.org/10.1101/gr.220111.116	28385711	GSE90462
	Rawls et al, Proc Natl Acad Sci U S A, 101(13):4596-601, 2004, https://doi.org/10.1073/pnas.0400706101	15070763	N/A
