# Supplementary material for: Epithelial transcription factor Elf3 mediates host immune responses to microbiota and protects against aerocystitis in zebrafish
Source: mBio. 2025 Oct 28;16(12):e02267-25. doi: 10.1128/mbio.02267-25 (PMC12691682; doi:10.1128/mbio.02267-25)
Supplement: Table S4 — RNA-seq differential gene expression analysis. [file mbio.02267-25-s0005.xlsx]

## Sheet: Sheet1
Table S4: RNA-seq differential gene expression analysis including the normalized counts for each experimental replicate and the log2FC for all 4 comparisons (GFMut/GFWT, CVMut/CVWT, CVMut/GFMut, CVWT/GFWT)
													normalized counts for each experimental replicate
Ens99geneIDversion	LLgeneSymbol (V4.3.2.gtf)	Base Mean (All Replicates)	res_GFMUTvsGFWT_l2fc	res_CVMUTvsCVWT_l2fc	res_CVWTvsGFWT_l2fc	res_CVMUTvsGFMUT_l2fc	inx_l2fc	res_GFMUTvsGFWT_padj	res_CVMUTvsCVWT_padj	res_CVWTvsGFWT_padj	res_CVMUTvsGFMUT_padj	inx_padj	GF3WT	GF4WT	GF7WT	GFMUT2	GFMUT3	GFMUT4	GFMUT5	CV1WT	CV5WT	CV6WT	CV10WT	CVMUT6	CVMUT7	CVMUT8	CVMUT9	CVMUT10
0	XLOC_017423	352.447	-9.54486	-11.6541	0.284605	-1.82467	-2.10928	1.01343e-31	2.76271e-32	0.782914	0.286479	0.455242	656.834	418.974	1070.96	0.906047	0.960768	0	2.16279	800.791	714.007	845.035	1127.68	0	0	0	0.83694	0
0	LOC110438496	20.9608	-8.01992	-8.09584	0.117091	0.0411799	-0.0759108	9.04435e-11	2.04939e-14	0.96814	0.987979	0.992074	57.956	58.9818	20.5236	0	0	0	0	60.9501	44.0357	38.2946	54.6317	0	0	0	0	0
0	XLOC_001102	67.6837	-7.78908	-7.24466	-0.0850862	0.459332	0.544418	4.45349e-15	8.81931e-22	0.975019	0.809685	0.866604	131.367	239.995	105.417	0.906047	0.960768	0	1.08139	158.47	136.301	85.5247	217.496	1.01391	3.56929	0	0.83694	0
ENSDARG00000109235.1	CABZ01103862.1	22.4109	-6.8968	-6.28795	-0.317941	0.290916	0.608857	2.02271e-07	4.07603e-09	0.911463	0.908411	0.886471	47.3307	32.5417	90.4905	0	0	1.79051	0	25.3178	30.4056	97.013	30.9236	0	0	1.02253	0.83694	0.902173
ENSDARG00000099056.2	CABZ01065076.1	60.5887	-6.41752	-6.92691	-0.481338	-0.990727	-0.50939	1.91869e-09	3.36423e-11	0.907902	0.558581	0.897447	92.7296	2.03386	394.613	0.906047	3.84307	1.79051	1.08139	90.9564	83.8775	167.22	125.756	1.01391	0	1.02253	1.67388	0.902173
0	LOC110438002	4.68307	-6.12939	-4.49548	-0.438572	1.19533	1.63391	1.66883e-05	0.000490559	0.891907	NA	0.623507	12.5571	14.237	10.2618	0	0	0	0	14.0654	9.43622	6.38244	6.18472	0	0	0	0	1.80435
0	LOC110437723	5.75767	-5.90669	-4.21201	0.432106	2.12679	1.69468	5.13308e-05	8.29651e-05	0.893794	NA	0.575029	6.76153	7.1185	17.7249	0	0	0	0	13.1277	10.4847	12.7649	20.6157	1.01391	0	0	2.51082	0
ENSDARG00000117581.1	CABZ01073015.1	5.47939	-5.76764	-6.34822	0.621762	0.041183	-0.580579	0.00010939	1.31483e-07	0.820887	NA	0.935915	10.6253	4.06771	13.9934	0	0	0	0	10.3146	18.8724	10.2119	19.5849	0	0	0	0	0
ENSDARG00000091235.3	CABZ01015525.1	4.16813	-5.54374	-5.85559	0.353035	0.0411811	-0.311854	0.00553844	0.000204367	NA	NA	NA	9.65933	0	14.9263	0	0	0	0	14.0654	6.29081	16.5943	5.15393	0	0	0	0	0
0	LOC562770	2.28684	-5.38796	-2.9671	-1.22553	1.19533	2.42086	0.0018678	0.100177	NA	NA	NA	8.6934	4.06771	9.32892	0	0	0	0	5.62617	2.09694	3.82946	1.03079	1.01391	0	0	0	0.902173
ENSDARG00000090572.3	si:dkey-63j12.4	4.4404	-5.35505	-4.33887	-0.5422	0.473988	1.01619	0.00130261	0.00288422	NA	NA	NA	15.4549	7.1185	13.0605	0	0.960768	0	0	14.0654	7.33928	10.2119	1.03079	0	0	0	0	1.80435
0	LOC101885558	3.2334	-5.30817	-5.40894	0.141955	0.0411807	-0.100774	0.0113224	0.00112279	NA	NA	NA	10.6253	0	10.2618	0	0	0	0	11.2523	6.29081	10.2119	3.09236	0	0	0	0	0
0	LOC108180723	10.1872	-5.05111	-3.14967	-0.326641	1.5748	1.90144	1.41009e-05	1.24963e-05	0.901772	NA	0.451386	34.7736	26.4401	11.1947	0	0	0	3.24418	24.3801	15.727	11.4884	24.7389	1.01391	3.56929	2.04506	1.67388	2.70652
ENSDARG00000095200.4	si:ch211-197e7.1	78.0413	-4.97753	-4.58704	0.565184	0.955673	0.390489	4.57857e-07	7.42996e-09	0.881493	0.416785	0.90626	147.788	8.13542	244.418	6.34233	3.84307	4.47628	2.16279	272.869	135.252	260.403	121.633	7.09738	10.7079	13.2929	7.53246	2.70652
ENSDARG00000098506.2	CT583728.2	2.94485	-4.95943	-4.13423	0.370132	1.19534	0.825205	0.00398169	0.00452445	NA	NA	NA	6.76153	4.06771	5.59735	0	0	0	0	2.81308	9.43622	10.2119	6.18472	0	0	2.04506	0	0
ENSDARG00000068874.7	si:ch211-250m6.7	34.4545	-4.83159	-5.77357	2.54732	1.60534	-0.941976	2.30468e-05	7.19628e-23	8.5755e-07	0.262935	0.746686	14.489	21.3555	25.1881	1.81209	0.960768	0	0	52.5109	185.579	107.225	130.91	4.05565	2.37952	3.06759	0.83694	0.902173
0	LOC108190928	15.5572	-4.71462	-2.9368	-0.405361	1.37246	1.77782	5.21458e-10	1.8153e-09	0.729062	NA	0.289539	28.0121	38.6433	45.7117	1.81209	0.960768	2.68577	0	30.9439	26.2117	28.0827	27.8312	2.02782	2.37952	5.11266	6.69552	1.80435
ENSDARG00000096548.2	CR925879.1	1.98646	-4.56691	-1.11423	-0.416651	3.03603	3.45268	0.0469711	0.648001	NA	NA	NA	8.6934	1.01693	2.79868	0	0	0	0	4.68847	3.14541	2.55297	2.06157	0	0	0	5.02164	1.80435
0	XLOC_020480	2.72701	-4.39957	0.0629276	-1.21846	3.24404	4.4625	0.010699	0.977733	NA	NA	NA	11.5912	3.05078	3.73157	0	0.960768	0	0	3.75078	3.14541	2.55297	1.03079	4.05565	2.37952	3.06759	2.51082	1.80435
ENSDARG00000096977.2	mhc1lla	29.1835	-4.38685	-8.57392	0.217154	-3.96992	-4.18708	1.45668e-09	2.35651e-15	0.940126	0.00441839	0.0269652	101.423	38.6433	38.2486	3.62419	2.8823	3.58103	1.08139	27.1931	63.9566	111.054	75.2474	0	0	0	0	0
0	XLOC_018054	5.7515	-4.38005	-2.80338	0.331956	1.90863	1.57668	0.0229485	0.0251647	0.955372	NA	0.695206	11.5912	10.1693	8.39603	0	0.960768	0	1.08139	0.937694	8.38775	5.10595	36.0775	1.01391	4.75905	0	0.83694	2.70652
0	LOC108190056	17.1147	-4.31982	-1.30499	-0.625646	2.38918	3.01483	2.17003e-09	0.0142426	0.577652	NA	0.00354822	33.8077	48.8125	33.5841	0.906047	0	0.895257	6.48836	30.9439	20.9694	17.8708	29.8928	7.09738	3.56929	12.2704	15.9019	10.8261
0	LOC108181504	14.3747	-4.30361	-4.3885	0.199089	0.114199	-0.0848904	5.00039e-08	1.49641e-11	0.920676	NA	0.977532	36.7055	26.4401	22.3894	1.81209	0	0	4.32558	37.5078	25.1633	31.9122	36.0775	1.01391	1.18976	2.04506	2.51082	0.902173
ENSDARG00000110939.1	si:dkey-27d5.14	1.89637	-4.25365	-1.57289	-1.26648	1.41429	2.68077	0.0397013	0.474032	NA	NA	NA	8.6934	6.10157	1.86578	0.906047	0	0	0	5.62617	2.09694	1.27649	0	1.01391	0	1.02253	0.83694	0.902173
0	LOC564237	2.76002	-4.24009	-5.18612	0.265864	-0.680162	-0.946026	0.0221339	0.000179433	NA	NA	NA	7.72746	4.06771	4.66446	0.906047	0	0	0	2.81308	7.33928	11.4884	5.15393	0	0	0	0	0
0	LOC101886691	77.2967	-4.03724	-10.598	3.01925	-3.5415	-6.56075	4.56712e-05	8.67021e-21	0.000309399	0.0220268	0.000224927	56.0241	15.2539	32.6512	2.71814	1.92154	3.58103	0	128.464	187.676	349.758	458.7	0	0	0	0	0
ENSDARG00000096507.2	si:ch211-1f22.8	27.9306	-3.94101	-3.11075	0.263459	1.09371	0.830255	7.48162e-08	2.91452e-08	0.926729	0.215961	0.671982	44.4329	40.6771	68.1011	9.96652	0	0	3.24418	29.0685	98.5561	49.783	68.0319	3.04173	5.94881	6.13519	10.8802	9.02173
0	LOC565002	19.1728	-3.91811	-5.03948	0.789249	-0.332115	-1.12136	3.44106e-05	2.71168e-10	0.669783	NA	0.665773	56.0241	17.2878	14.9263	0	4.80384	0	3.24418	66.5763	26.2117	37.0181	73.1858	1.01391	1.18976	0	1.67388	3.60869
0	LOC110440155	2.98883	-3.87353	-4.56488	1.88669	1.19534	-0.691349	0.0448641	0.000677598	NA	NA	NA	2.8978	2.03386	2.79868	0	0	0	0	9.37694	5.24234	10.2119	13.4002	0	0	1.02253	0.83694	0
ENSDARG00000101556.2	si:ch1073-475a24.1	15.9976	-3.86928	-2.42413	-0.0200535	1.42509	1.44515	2.88791e-08	3.58659e-07	0.996607	NA	0.37798	25.1143	30.5078	38.2486	0.906047	0	5.37154	2.16279	25.3178	32.5025	39.5711	26.8004	11.153	7.13857	5.11266	3.34776	2.70652
0	LOC100535525	7.61539	-3.82874	-0.340783	0.869239	4.35719	3.48795	0.0270461	0.802319	0.699342	NA	0.145377	3.86373	7.1185	9.32892	0.906047	0	0.895257	0	2.81308	18.8724	19.1473	9.27708	13.1808	19.0362	6.13519	5.85858	5.41304
0	XLOC_033428	54.3873	-3.80862	-3.70682	-0.0971174	0.0046834	0.101801	7.12823e-28	9.87628e-34	0.943416	0.994838	0.942067	124.605	101.693	126.873	9.96652	0.960768	7.16206	16.2209	125.651	112.186	108.501	93.8016	5.06956	13.0874	7.15772	10.0433	7.21739
0	LOC101886132	5.48931	-3.64507	-3.46447	0.550163	0.730762	0.180599	0.0213607	0.00126083	0.885043	NA	0.970188	10.6253	3.05078	13.0605	0.906047	1.92154	0	0	14.0654	8.38775	10.2119	19.5849	0	0	5.11266	0	0.902173
ENSDARG00000074111.5	bcdin3d	81.1236	-3.58315	-2.94868	0.0633987	0.697873	0.634474	0.00277252	0.00324867	0.995852	0.587911	0.853293	181.595	134.235	159.525	19.933	0	7.16206	25.9535	165.034	140.495	177.432	179.357	51.7095	19.0362	1.02253	19.2496	16.2391
ENSDARG00000110658.1	zgc:174696	7.17685	-3.50519	-2.45106	0.0507691	1.10491	1.05414	0.00484054	0.00759777	0.9958	NA	0.716845	8.6934	3.05078	28.9197	0.906047	0	1.79051	2.16279	15.9408	10.4847	10.2119	19.5849	6.08347	2.37952	2.04506	1.67388	0.902173
ENSDARG00000074510.5	si:busm1-104n07.3	13.1199	-3.43364	-4.2517	-0.573071	-1.39112	-0.818051	3.30702e-07	6.25038e-08	0.68077	NA	0.715937	51.1944	23.3893	26.121	3.62419	5.76461	0.895257	2.16279	26.2554	15.727	26.8062	21.6465	0	3.56929	1.02253	0.83694	0.902173
ENSDARG00000093796.4	itln2	124.905	-3.37248	-6.68366	3.55264	0.241457	-3.31118	1.79324e-09	2.42241e-57	6.30149e-23	0.798582	0.00017714	42.5011	43.7279	31.7183	2.71814	5.76461	6.2668	0	262.554	685.699	377.84	517.455	2.02782	5.94881	4.09013	8.3694	1.80435
ENSDARG00000026925.9	nos2a	69.2299	-3.33896	-3.35592	-0.787154	-0.804116	-0.0169611	3.45504e-12	1.54449e-14	0.386569	0.182666	0.993101	229.892	141.353	182.847	14.4968	13.4507	14.3241	31.3604	84.3925	67.102	57.4419	218.527	15.2087	8.32833	12.2704	5.85858	10.8261
ENSDARG00000095454.2	si:dkey-19a16.13	8.18868	-3.28317	-1.93616	-0.202493	1.14452	1.34701	0.000550619	0.00840072	0.952674	NA	0.530017	14.489	21.3555	13.0605	3.62419	0	0.895257	2.16279	5.62617	12.5816	20.4238	18.5542	7.09738	1.18976	3.06759	4.1847	2.70652
ENSDARG00000097539.2	si:ch211-39f2.3	134.016	-3.27472	-5.34197	-0.0805168	-2.14777	-2.06725	1.86695e-07	3.14707e-22	0.986456	0.00148477	0.175727	426.942	230.843	222.028	45.3023	10.5684	34.915	30.279	217.545	307.201	367.628	217.496	3.04173	1.18976	12.2704	13.391	3.60869
ENSDARG00000034910.8	si:ch211-152f2.2	7.27102	-3.27224	-2.20157	-0.0405185	1.03014	1.07066	0.000858391	0.00210789	0.994922	NA	0.638813	6.76153	14.237	20.5236	2.71814	0	0.895257	2.16279	10.3146	13.6301	19.1473	11.3386	1.01391	3.56929	3.06759	3.34776	3.60869
0	XLOC_015256	5.19374	-3.27048	-2.15921	-0.999536	0.11173	1.11127	0.00147943	0.0285332	0.509883	NA	0.670343	17.3868	11.1862	13.0605	0.906047	3.84307	0	1.08139	6.56386	7.33928	8.93541	5.15393	1.01391	2.37952	0	3.34776	0.902173
ENSDARG00000091860.3	zgc:194007	182.835	-3.20439	-3.57009	0.0860828	-0.279614	-0.365697	3.29925e-31	9.17827e-49	0.954352	0.478249	0.671245	504.217	275.588	300.391	38.054	40.3522	34.915	43.2558	356.324	323.977	296.145	551.471	26.3617	36.8826	27.6083	41.847	27.9674
ENSDARG00000100484.2	CR450808.1	21.8971	-3.18231	-1.68985	-0.295	1.19746	1.49246	5.67074e-08	0.000525327	0.885075	0.0739018	0.288247	43.467	43.7279	43.8459	5.43628	0.960768	4.47628	8.65115	29.0685	30.4056	56.1654	27.8312	9.1252	21.4157	7.15772	4.1847	14.4348
ENSDARG00000068951.6	si:ch211-219a15.4	488.483	-3.13137	-6.91673	3.26452	-0.52085	-3.78537	1.10777e-09	1.62573e-61	9.02795e-12	0.423318	8.10065e-07	232.79	84.405	236.955	18.1209	27.8623	17.9051	20.5465	1512.5	1394.46	1327.55	2868.68	10.1391	15.4669	27.6083	11.7172	9.02173
ENSDARG00000071643.5	zgc:171490	207.771	-2.94648	-2.18277	-0.11609	0.647622	0.763713	1.20656e-20	1.02718e-15	0.94421	0.0737778	0.38917	454.954	436.262	320.915	72.4838	29.7838	31.334	76.779	361.95	412.048	395.711	321.605	101.391	95.1809	43.9688	99.5959	70.3695
ENSDARG00000104718.2	CU570769.3	32.6524	-2.93883	-2.61568	-0.0507259	0.272426	0.323152	5.641e-15	7.69294e-17	0.979532	0.650551	0.787788	56.99	56.948	77.43	10.8726	7.68614	8.95257	5.40697	50.6355	73.3928	59.9949	62.878	13.1808	11.8976	13.2929	8.3694	4.51087
ENSDARG00000106298.2	CR751224.1	72.1561	-2.88075	-2.29622	-0.160825	0.423706	0.584531	1.3997e-22	2.22323e-20	0.892352	0.286143	0.481497	163.243	125.082	142.732	23.5572	9.60768	13.4289	32.4418	120.963	126.865	112.331	153.587	32.4452	27.3645	16.3605	30.1298	24.3587
ENSDARG00000104919.2	si:ch211-153b23.3	936.831	-2.87273	-5.41661	0.658242	-1.88564	-2.54388	2.20452e-07	1.3779e-34	0.643026	0.000374829	0.0114597	1979.2	1035.23	1462.77	136.813	216.173	146.822	315.767	1273.39	1377.69	1679.86	5090.02	68.946	49.97	40.9013	54.4011	61.3478
0	LOC103909274	4.24066	-2.85997	-1.91752	-0.8236	0.118846	0.942446	0.0226046	0.106204	NA	NA	NA	6.76153	15.2539	9.32892	2.71814	0	0.895257	2.16279	8.43925	8.38775	0	6.18472	2.02782	1.18976	1.02253	1.67388	1.80435
0	XLOC_022251	4.0871	-2.85239	-4.32711	-0.104099	-1.57881	-1.47471	0.0394969	0.00162444	NA	NA	NA	11.5912	6.10157	8.39603	0	3.84307	0	1.08139	7.50156	13.6301	3.82946	7.2155	1.01391	1.18976	0	0	0
0	XLOC_042971	39.11	-2.8152	-2.64537	-0.246014	-0.0761814	0.169833	3.7647e-09	1.65066e-10	0.895736	0.921423	0.923431	85.0021	98.642	62.5038	8.15442	6.72537	10.7431	21.6279	90.0187	51.375	56.1654	78.3398	21.2921	15.4669	9.20278	4.1847	6.31521
ENSDARG00000095730.2	si:ch211-234p6.9	6.95809	-2.75702	-3.63453	0.823707	-0.0537959	-0.877502	0.00891591	3.657e-06	0.557259	NA	0.74153	7.72746	13.2201	8.39603	0	2.8823	0.895257	2.16279	19.6916	17.824	11.4884	19.5849	2.02782	3.56929	1.02253	0.83694	0
ENSDARG00000097080.2	si:ch73-181m17.1	70.3973	-2.72853	-4.35287	-0.18631	-1.81066	-1.62435	3.57566e-19	1.56718e-37	0.878174	2.09329e-05	0.0148974	211.539	140.336	109.148	27.1814	22.0977	19.6957	23.7907	116.274	174.046	131.478	118.54	3.04173	4.75905	6.13519	8.3694	9.92391
ENSDARG00000116007.1	CABZ01016118.1	118.604	-2.70956	-2.83924	0.27117	0.141491	-0.129678	3.18323e-21	1.03891e-31	0.744279	0.749138	0.901834	286.882	163.725	163.256	38.96	37.4699	29.5435	18.3837	221.296	270.505	273.168	223.681	30.4173	26.1748	30.6759	51.0533	32.4782
0	LOC108179687	35.2024	-2.67685	-1.96877	-0.25738	0.450702	0.708082	4.02109e-06	8.83036e-05	0.914234	0.52998	0.652469	69.5472	81.3542	58.7722	8.15442	0.960768	5.37154	30.279	59.0748	60.8112	49.783	63.9088	12.1669	20.2259	17.383	9.20634	16.2391
0	ccl39.9	71.5327	-2.66818	-2.18165	0.11355	0.600076	0.486525	4.2124e-09	1.06399e-08	0.964503	0.25843	0.711426	139.094	113.896	121.276	17.2149	11.5292	17.9051	32.4418	121.9	120.574	160.837	137.095	16.2226	60.6778	28.6309	10.0433	35.1848
0	LOC101883010	4.24969	-2.66505	-4.05802	0.370668	-1.02231	-1.39298	0.0487896	0.00103255	NA	NA	NA	4.82966	10.1693	7.46314	1.81209	0	2.68577	0	14.0654	10.4847	7.65892	6.18472	0	0	0	0.83694	1.80435
ENSDARG00000033684.7	oxgr1a.1	23.2718	-2.63935	-4.75918	1.64195	-0.477888	-2.11984	9.5488e-05	6.37047e-18	0.0037414	0.640216	0.155561	40.5692	12.2031	13.9934	3.62419	2.8823	4.47628	3.24418	56.2617	66.0535	65.1009	90.7092	2.02782	3.56929	4.09013	0.83694	2.70652
ENSDARG00000111625.1	wu:fc75a09	121.166	-2.62408	-1.1419	-0.491046	0.991133	1.48218	2.16336e-16	0.000135577	0.46008	0.00394517	0.0131196	215.403	249.147	252.814	67.0475	26.9015	24.1719	36.7674	105.959	205.5	187.644	182.449	75.0294	54.729	96.1179	66.9552	92.0217
ENSDARG00000110460.1	si:ch211-156l18.4	30.3134	-2.59178	-2.23232	-0.654642	-0.295178	0.359463	0.000310881	0.000374566	0.718938	0.750406	0.86901	100.457	91.5235	19.5907	7.24838	13.4507	15.2194	10.8139	88.1433	26.2117	26.8062	37.1083	11.153	17.8464	9.20278	7.53246	2.70652
ENSDARG00000038321.8	zgc:172053	98.7138	-2.56567	-6.74933	1.35388	-2.82977	-4.18365	0.00117216	4.80305e-23	0.250488	0.000665871	0.000806252	167.106	92.5405	78.3629	15.4028	14.4115	8.95257	37.8488	287.872	186.627	284.657	392.73	2.02782	0	1.02253	0.83694	9.02173
ENSDARG00000100439.2	zgc:153383	528.619	-2.56124	-2.59942	0.130172	0.0919847	-0.0381877	3.72281e-35	4.53316e-48	0.893735	0.765382	0.966272	840.362	664.054	1327.51	144.061	169.095	145.927	181.674	942.383	962.494	986.725	1242.1	134.85	166.567	167.695	186.638	195.772
0	zmp:0000000906	206.936	-2.52718	-2.18647	0.276621	0.617334	0.340713	1.01739e-06	5.19298e-07	0.899469	0.272054	0.836106	341.94	319.315	345.17	107.82	22.0977	35.8103	67.0464	335.695	357.528	481.236	451.484	91.252	40.4519	131.907	81.1832	101.043
ENSDARG00000104807.2	LOC108190743	7.93917	-2.45835	-1.20548	-0.685172	0.56769	1.25286	0.00335049	0.147322	0.689961	NA	0.512002	22.2165	20.3386	8.39603	4.53023	3.84307	2.68577	1.08139	9.37694	10.4847	7.65892	14.431	3.04173	1.18976	3.06759	8.3694	6.31521
ENSDARG00000101084.2	CABZ01069184.1	9.9536	-2.45051	-1.84751	0.684718	1.28772	0.603	0.0107809	0.00546695	0.69922	NA	0.793985	13.5231	10.1693	14.9263	5.43628	1.92154	1.79051	0	11.2523	19.9209	24.2533	27.8312	3.04173	3.56929	3.06759	5.02164	13.5326
0	LOC101886880	432.848	-2.44614	-2.98515	0.0410242	-0.497994	-0.539018	4.59874e-28	1.33181e-53	0.978927	0.0563631	0.405855	1081.84	731.171	631.568	150.404	140.272	185.318	121.116	627.318	774.818	810.569	1141.08	118.628	108.268	105.321	88.7157	109.163
0	XLOC_011871	132.634	-2.43399	-2.25401	-0.537169	-0.357188	0.179981	2.20463e-15	8.32953e-17	0.362624	0.360193	0.866283	380.578	345.756	155.793	50.7386	46.1169	71.6206	48.6627	247.551	198.161	157.008	206.157	40.5565	60.6778	43.9688	31.8037	36.9891
ENSDARG00000071457.5	crp6	15.7999	-2.41797	-2.73454	1.14912	0.832554	-0.316562	0.00156362	7.92915e-08	0.17621	NA	0.882929	19.3187	13.2201	20.5236	8.15442	0	2.68577	2.16279	31.8816	67.102	28.0827	29.8928	6.08347	8.32833	4.09013	5.85858	5.41304
ENSDARG00000117300.1	BX936456.1	207.137	-2.37832	-6.83191	4.15273	-0.300862	-4.45359	0.000348135	1.22204e-45	6.78303e-16	0.734924	4.29015e-07	71.479	23.3893	36.3828	4.53023	11.5292	8.05731	9.73255	390.081	739.17	639.52	1346.21	7.09738	5.94881	8.18025	8.3694	4.51087
ENSDARG00000117534.1	BX927374.2	12.9274	-2.36822	-2.07125	-0.133796	0.163177	0.296974	0.000644885	0.000353302	0.966435	NA	0.887003	26.0802	25.4232	21.4565	6.34233	5.76461	6.2668	0	18.7539	15.727	33.1887	21.6465	12.1669	2.37952	2.04506	4.1847	5.41304
ENSDARG00000113739.1	CABZ01055489.1	19.7751	-2.36313	-2.40463	-0.557503	-0.599005	-0.0415015	0.00174949	0.000223742	0.78825	NA	0.987603	41.5351	43.7279	47.5775	14.4968	3.84307	13.4289	2.16279	30.0062	34.5995	33.1887	22.6773	8.11129	5.94881	13.2929	0	1.80435
ENSDARG00000099112.2	LOC103911003	13.835	-2.3323	-1.13658	0.465996	1.66172	1.19572	0.00913356	0.132877	0.84971	NA	0.527007	18.3527	14.237	20.5236	9.06047	0	3.58103	1.08139	8.43925	37.7449	30.6357	21.6465	11.153	13.0874	16.3605	10.0433	5.41304
0	LOC110439594	6.54838	-2.33053	-1.86697	0.18143	0.644989	0.46356	0.0252643	0.0177526	0.962926	NA	0.861062	11.5912	8.13542	12.1276	4.53023	0	3.58103	0	8.43925	15.727	14.0414	10.3079	6.08347	0	4.09013	2.51082	3.60869
0	XLOC_043694	621.337	-2.32738	-0.671099	-0.111604	1.54467	1.65628	3.89787e-06	0.2743	0.969926	0.00096365	0.125916	887.692	1477.6	500.963	157.652	267.093	116.383	220.604	641.383	1164.85	824.611	906.061	265.645	686.493	484.68	521.414	818.271
ENSDARG00000090694.5	BX005329.1	11.6236	-2.31821	-1.51106	-0.2257	0.581457	0.807157	0.000176995	0.00392634	0.916616	NA	0.596861	24.1483	24.4063	15.8592	6.34233	5.76461	1.79051	3.24418	20.6293	15.727	11.4884	24.7389	7.09738	4.75905	6.13519	7.53246	6.31521
0	XLOC_008602	38.4875	-2.31614	-2.85408	-0.394534	-0.932479	-0.537945	4.26178e-05	4.83985e-09	0.833241	0.143101	0.743058	99.4911	102.71	48.5104	13.5907	6.72537	31.334	15.1395	52.5109	98.5561	40.8476	61.8472	11.153	8.32833	16.3605	4.1847	4.51087
ENSDARG00000105415.2	si:ch211-163c2.1	71.7591	-2.29339	-4.71985	-0.0704145	-2.49687	-2.42646	4.42763e-06	1.49391e-23	0.982279	5.30647e-06	0.010035	202.846	135.251	102.618	12.6847	25.9407	13.4289	69.2092	137.841	138.398	132.755	150.495	8.11129	4.75905	5.11266	4.1847	4.51087
0	LOC103911705	5.71342	-2.29031	-0.529504	-0.600882	1.15992	1.76081	0.0339501	0.67869	0.814615	NA	0.41593	13.5231	13.2201	4.66446	3.62419	3.84307	0.895257	0	8.43925	4.19388	7.65892	7.2155	4.05565	4.75905	9.20278	2.51082	3.60869
ENSDARG00000053027.7	si:dkey-33i11.1	40.0185	-2.28808	-2.42029	-0.136056	-0.268268	-0.132212	2.13884e-10	2.68637e-14	0.932054	0.615202	0.922623	86.934	86.4389	57.8393	14.4968	17.2938	16.1146	15.1395	42.1963	91.2168	70.2068	77.309	14.1948	8.32833	15.338	9.20634	18.0435
ENSDARG00000014975.8	irge1	69.8908	-2.27728	-1.84399	0.343004	0.776303	0.433299	2.52521e-13	1.95526e-13	0.639129	0.029238	0.619333	115.912	96.6082	101.685	16.3088	32.6661	15.2194	22.7093	165.972	141.543	126.372	96.8939	52.7234	42.8314	33.7435	31.8037	25.2609
0	fam177b	86.2022	-2.26055	-2.28724	-0.476601	-0.503301	-0.0266993	3.40008e-15	1.08393e-18	0.384031	0.164852	0.98207	257.904	156.607	141.8	43.4903	26.9015	33.1245	51.9069	160.346	140.495	100.843	129.879	32.4452	19.0362	30.6759	27.619	26.163
ENSDARG00000008075.8	illr4	8.54892	-2.24759	-1.18967	-0.157598	0.900321	1.05792	0.038167	0.228292	0.974853	NA	0.649291	15.4549	17.2878	11.1947	5.43628	1.92154	2.68577	2.16279	16.8785	13.6301	11.4884	10.3079	0	3.56929	5.11266	2.51082	17.1413
0	muc5e	31.2263	-2.22782	-2.14731	0.535234	0.615736	0.0805024	1.94884e-05	9.74402e-08	0.625109	0.305372	0.966858	48.2966	39.6602	44.7788	19.933	7.68614	5.37154	4.32558	37.5078	74.4413	94.4601	51.5393	14.1948	8.32833	14.3154	16.7388	18.0435
ENSDARG00000105507.2	si:ch1073-159d7.13	27.6188	-2.22148	0.181622	-2.03798	0.365117	2.4031	0.0161933	0.906818	0.0517221	0.713559	0.184718	15.4549	22.3724	175.384	13.5907	13.4507	12.5336	21.6279	14.0654	22.0178	24.2533	9.27708	5.06956	16.6567	22.4957	29.2929	24.3587
ENSDARG00000093852.3	si:dkey-19a16.1	17.4322	-2.20523	-2.21938	-0.261279	-0.275433	-0.0141538	0.000628175	5.63994e-05	0.914361	NA	0.994606	34.7736	27.4571	41.0472	7.24838	14.4115	0.895257	7.56976	32.8193	29.3571	34.4652	18.5542	11.153	2.37952	3.06759	9.20634	4.51087
ENSDARG00000062788.6	irg1l	1485.06	-2.20151	-3.96822	0.479196	-1.28752	-1.76671	3.44106e-05	1.18532e-22	0.758889	0.0100307	0.111977	3067.8	1690.13	2448.84	336.143	502.482	363.474	887.824	2127.63	2160.89	2507.02	6599.09	251.45	208.208	160.537	217.604	231.859
ENSDARG00000103003.2	si:dkey-211i20.2	95.6447	-2.19703	-3.21066	0.248984	-0.764648	-1.01363	1.23913e-14	2.11065e-36	0.778913	0.0303706	0.147766	229.892	117.964	147.397	28.0875	33.6269	46.5534	35.686	190.352	198.161	222.109	175.234	26.3617	17.8464	17.383	30.1298	13.5326
ENSDARG00000093787.3	CR450686.3	9.58376	-2.19652	-1.93822	0.0918664	0.350172	0.258305	0.00506936	0.00170202	0.980312	NA	0.911259	11.5912	17.2878	19.5907	3.62419	1.92154	8.05731	0	12.19	20.9694	14.0414	21.6465	6.08347	4.75905	2.04506	5.02164	4.51087
ENSDARG00000059173.5	gdf2	22.5888	-2.18289	-0.870663	-0.310812	1.00142	1.31223	0.00146943	0.224945	0.899643	0.13731	0.407405	35.7395	62.0326	18.6578	11.7786	11.5292	6.2668	4.32558	10.3146	46.1326	30.6357	38.1391	18.2504	26.1748	12.2704	19.2496	9.92391
ENSDARG00000101825.2	AL929114.2	16.1111	-2.15706	-2.35963	0.589542	0.386968	-0.202575	0.000536687	3.05226e-07	0.599672	NA	0.918582	15.4549	22.3724	29.8525	7.24838	1.92154	1.79051	9.73255	34.6947	26.2117	44.6771	30.9236	5.06956	7.13857	6.13519	10.0433	4.51087
0	LOC110440129	60.6682	-2.14974	-3.15745	0.480489	-0.52723	-1.00772	3.1522e-06	5.90901e-17	0.669236	0.343322	0.403088	141.026	89.4897	53.1748	31.7116	11.5292	16.1146	25.9535	89.081	101.701	145.52	191.726	14.1948	16.6567	10.2253	21.7604	10.8261
ENSDARG00000071456.4	crp7	30.9244	-2.14283	-3.0802	1.77822	0.840846	-0.93737	0.000216635	2.99366e-16	0.000121784	0.184137	0.485807	27.0461	22.3724	26.121	4.53023	9.60768	6.2668	2.16279	60.9501	113.235	65.1009	106.171	16.2226	5.94881	15.338	9.20634	4.51087
ENSDARG00000099636.2	si:ch211-11c3.11	11.1025	-2.13898	-2.23099	0.695671	0.603665	-0.0920065	0.00353977	9.81319e-06	0.518919	NA	0.969804	10.6253	24.4063	9.32892	3.62419	3.84307	3.58103	2.16279	23.4424	24.1148	21.7003	25.7697	5.06956	2.37952	7.15772	5.02164	5.41304
ENSDARG00000100248.2	c1r	45.0323	-2.13096	-1.08593	0.343435	1.38847	1.04503	0.00200308	0.0957805	0.892665	0.0265861	0.51036	43.467	67.1173	69.9669	27.1814	12.49	5.37154	9.73255	105.959	52.4234	100.843	46.3854	8.11129	41.6417	29.6534	34.3145	65.8587
ENSDARG00000059369.6	si:ch1073-15f12.3	46.209	-2.13047	-1.61548	-0.222866	0.292124	0.51499	5.17367e-10	5.51435e-08	0.856987	0.523981	0.590053	91.7636	101.693	60.638	25.3693	14.4115	17.9051	19.4651	74.0779	65.0051	77.8657	73.1858	40.5565	16.6567	15.338	19.2496	26.163
0	LOC100535985	20.0472	-2.12932	-1.93055	0.0832343	0.282008	0.198774	2.18844e-05	2.17002e-06	0.975019	NA	0.902178	28.0121	22.3724	50.3762	6.34233	9.60768	4.47628	10.8139	39.3832	29.3571	28.0827	45.3546	8.11129	8.32833	9.20278	9.20634	11.7283
ENSDARG00000097352.2	si:ch211-147g22.7	24.8585	-2.12399	-1.73297	-0.336819	0.0542025	0.391021	1.86695e-07	1.64115e-06	0.755171	0.934938	0.746915	65.6834	41.694	36.3828	11.7786	6.72537	12.5336	12.9767	33.757	36.6964	45.9535	36.0775	18.2504	10.7079	10.2253	8.3694	9.92391
ENSDARG00000056804.7	si:dkey-40g16.6	29.601	-2.11755	-0.614564	-0.874499	0.628484	1.50298	6.13487e-09	0.153104	0.0593664	0.144864	0.0306666	71.479	61.0157	47.5775	17.2149	10.5684	14.3241	12.9767	30.9439	27.2602	26.8062	45.3546	24.3339	30.9338	15.338	16.7388	20.75
ENSDARG00000096762.2	si:dkey-61p9.11	76.3988	-2.10701	-4.88509	3.37449	0.596406	-2.77808	0.00203378	2.39776e-29	5.80005e-12	0.430001	0.00597097	15.4549	30.5078	31.7183	5.43628	1.92154	7.16206	9.73255	99.3956	480.199	274.445	220.588	6.08347	13.0874	10.2253	9.20634	7.21739
ENSDARG00000095245.4	si:ch211-157j23.2	95.5078	-2.06567	-4.21718	0.67709	-1.47442	-2.15151	1.03134e-10	2.32725e-45	0.155975	9.68059e-05	3.65593e-05	180.629	118.981	125.008	29.8995	27.8623	20.5909	58.3953	179.1	248.487	218.279	259.758	12.1669	13.0874	15.338	14.228	6.31521
0	LOC110440216	11.1046	-2.0558	-1.86013	0.277307	0.472979	0.195672	0.00264534	0.000320568	0.894591	NA	0.925291	18.3527	22.3724	10.2618	5.43628	2.8823	2.68577	5.40697	19.6916	16.7755	24.2533	21.6465	8.11129	2.37952	5.11266	4.1847	8.11956
ENSDARG00000079645.4	sc:d217	940.394	-2.05206	-1.69862	-0.0716664	0.281777	0.353444	6.89321e-06	1.3319e-05	0.980563	0.598442	0.794588	1742.54	1620.98	1523.41	482.017	135.468	462.848	490.953	1449.68	1586.33	1545.83	1618.33	470.455	630.574	232.115	472.871	581.902
0	LOC110440157	5.5275	-2.04171	-3.78146	-0.773463	-2.51322	-1.73975	0.0392888	0.00220203	0.69369	NA	0.510922	10.6253	19.3216	11.1947	5.43628	2.8823	2.68577	2.16279	11.2523	6.29081	2.55297	11.3386	0	0	1.02253	1.67388	0
ENSDARG00000104083.2	adgre5b.2	185.053	-2.0237	-1.83459	0.37789	0.567001	0.18911	8.13591e-12	1.24396e-13	0.596682	0.0824132	0.849678	271.427	231.86	304.123	96.947	48.0384	47.4486	72.4534	267.243	323.977	372.734	436.023	60.8347	74.955	106.343	113.824	132.619
0	LOC100536206	16.3644	-2.0175	-0.513691	-0.457836	1.04598	1.50381	0.00680196	0.575919	0.832266	NA	0.357282	28.978	33.5586	20.5236	18.1209	0.960768	3.58103	4.32558	14.0654	14.6786	31.9122	20.6157	14.1948	11.8976	19.4281	15.0649	9.92391
ENSDARG00000054160.7	zgc:113625	226.145	-2.00237	-5.05292	1.31656	-1.73398	-3.05054	2.73343e-13	3.76543e-88	2.94677e-06	6.73835e-09	1.5222e-14	360.293	167.793	228.559	71.5777	53.803	42.0771	85.4301	686.392	587.143	587.184	652.488	19.2643	23.7952	21.4732	18.4127	12.6304
0	LOC110438475	12.8968	-2.00045	-1.77748	-0.264738	-0.0417721	0.222966	0.033389	0.0229834	0.940585	NA	0.935016	28.0121	21.3555	23.3223	4.53023	1.92154	15.2194	2.16279	22.5047	23.0663	15.3178	19.5849	12.1669	1.18976	6.13519	0.83694	9.02173
ENSDARG00000087178.5	scpp9	89.3463	-1.99249	-1.31966	-0.0100197	0.66281	0.67283	0.000178403	0.0054329	0.997536	0.222113	0.618583	180.629	117.964	131.538	18.1209	28.823	39.3913	58.3953	112.523	182.434	51.0595	222.65	89.2242	65.4369	48.059	30.9668	52.3261
ENSDARG00000102432.2	si:dkey-261j11.3	30.6225	-1.98248	-3.5909	0.413283	-1.19513	-1.60842	5.08968e-08	4.80305e-23	0.54747	0.0187888	0.0383442	54.0922	44.7448	49.4433	11.7786	9.60768	8.95257	20.5465	68.4517	54.5204	72.7598	68.0319	4.05565	5.94881	5.11266	9.20634	2.70652
ENSDARG00000117370.1	CABZ01113830.1	104.439	-1.98228	-2.97719	1.07546	0.0805457	-0.99491	8.47798e-10	5.21369e-31	0.00232109	0.870988	0.202108	130.401	98.642	134.336	32.6177	13.4507	43.8676	32.4418	251.302	227.518	284.657	258.727	50.6956	28.5543	38.8562	25.1082	19.8478
0	LOC101886963	76.3739	-1.97928	-1.3703	-0.186993	0.421983	0.608976	1.32065e-08	7.90273e-06	0.897397	0.302719	0.512729	144.89	101.693	150.196	40.7721	26.9015	42.0771	23.7907	72.2025	114.283	135.308	144.31	48.6677	60.6778	23.5182	37.6623	55.0326
ENSDARG00000071656.6	si:dkey-19a16.5	22.0965	-1.9627	-2.44216	0.151538	-0.327926	-0.479464	1.58697e-06	4.97832e-12	0.921311	0.585682	0.681112	45.3988	34.5756	31.7183	11.7786	7.68614	8.95257	9.73255	40.3209	35.6479	51.0595	39.1699	8.11129	3.56929	9.20278	6.69552	9.92391
0	LOC103910837	34.0295	-1.9623	-2.81877	0.174873	-0.681603	-0.856476	3.89787e-06	1.69064e-14	0.919457	0.196664	0.451078	84.0362	44.7448	45.7117	15.4028	14.4115	9.84783	20.5465	60.9501	55.5688	90.6306	56.6932	9.1252	9.51809	3.06759	13.391	10.8261
ENSDARG00000092286.2	CU861651.1	7.56624	-1.95732	-1.97097	-1.38977	-1.40341	-0.0136415	0.0253994	0.0379696	0.230096	NA	0.995751	24.1483	23.3893	13.0605	8.15442	2.8823	6.2668	3.24418	12.19	5.24234	1.27649	11.3386	4.05565	1.18976	2.04506	1.67388	0.902173
ENSDARG00000098351.2	si:ch211-66c13.1	5.91285	-1.93971	-0.703695	-0.395863	0.84015	1.23601	0.0420368	0.478624	0.884182	NA	0.521916	12.5571	11.1862	6.53024	2.71814	2.8823	2.68577	2.16279	8.43925	9.43622	6.38244	6.18472	2.02782	3.56929	8.18025	3.34776	6.31521
0	XLOC_042505	16.0048	-1.93881	-1.3627	-0.655966	-0.0798559	0.57611	0.00037056	0.00895641	0.5096	NA	0.692838	43.467	23.3893	31.7183	11.7786	2.8823	9.84783	9.73255	25.3178	18.8724	21.7003	17.5234	11.153	3.56929	7.15772	12.5541	5.41304
ENSDARG00000097907.2	CU928083.1	56.6739	-1.93232	-2.10284	0.131713	-0.0388041	-0.170517	2.79253e-12	4.13137e-19	0.907854	0.933543	0.857409	74.3768	107.794	97.9537	23.5572	21.1369	34.915	17.3023	105.959	100.653	118.713	84.5245	29.4034	28.5543	19.4281	21.7604	20.75
ENSDARG00000098699.2	si:ch211-11c3.9	9.44834	-1.90824	-0.942391	0.281155	1.24701	0.965852	0.0200048	0.163428	0.909437	NA	0.570469	10.6253	12.2031	14.9263	1.81209	3.84307	3.58103	4.32558	25.3178	8.38775	10.2119	16.4926	10.1391	4.75905	7.15772	8.3694	9.02173
ENSDARG00000037527.6	si:rp71-17i16.5	58.7196	-1.90474	-2.46895	0.392267	-0.171937	-0.564204	2.23734e-11	8.60924e-25	0.46113	0.689662	0.475235	112.048	58.9818	97.0208	25.3693	28.823	18.8004	22.7093	130.34	110.089	105.948	122.664	23.32	24.985	17.383	17.5757	23.4565
0	LOC108184069	67.4083	-1.89148	-2.86858	0.722584	-0.254508	-0.977092	2.16637e-06	2.00312e-19	0.240422	0.62777	0.341266	120.742	87.4558	65.3024	26.2754	32.6661	11.6383	28.1162	160.346	147.834	171.049	122.664	25.3478	28.5543	26.5858	16.7388	7.21739
ENSDARG00000095475.2	BX649377.1	121.2	-1.88935	-3.10311	0.135216	-1.07854	-1.21376	4.75304e-08	2.44941e-26	0.935406	0.00357341	0.124282	316.826	174.912	146.464	70.6717	40.3522	52.8202	65.965	159.408	256.875	219.556	298.928	16.2226	29.744	38.8562	20.9235	30.6739
ENSDARG00000071657.6	si:dkey-19a16.4	347.087	-1.88105	-2.68552	-0.393401	-1.19786	-0.804462	6.79673e-15	7.58339e-38	0.442549	5.86904e-07	0.185833	1018.09	572.53	565.333	211.109	158.527	168.308	243.314	476.349	524.234	568.037	620.533	67.9321	104.699	110.433	74.4877	69.4673
0	LOC110440132	114.803	-1.87967	-4.1332	1.74015	-0.513379	-2.25353	0.00050343	3.19862e-25	0.00137353	0.38686	0.0111132	126.537	59.9988	112.88	26.2754	30.7446	34.915	16.2209	134.09	258.972	335.716	606.102	13.1808	17.8464	16.3605	33.4776	13.5326
ENSDARG00000098899.2	zmp:0000001082	588.006	-1.87858	-1.55902	0.182227	0.501788	0.319561	5.07935e-16	4.41628e-15	0.838063	0.0464012	0.638566	941.785	766.764	966.476	319.835	154.684	210.385	285.488	1011.77	979.27	1039.06	1017.39	269.7	271.266	376.292	318.874	479.054
ENSDARG00000017984.11	zgc:172106	27.576	-1.87822	-2.52416	0.846434	0.200493	-0.645942	0.000325453	6.10966e-11	0.223723	0.775823	0.621044	34.7736	37.6263	30.7854	9.96652	4.80384	9.84783	12.9767	48.7601	57.6658	49.783	90.7092	13.1808	9.51809	5.11266	5.85858	19.8478
0	LOC110439806	10.0793	-1.87699	-1.96707	0.356383	0.266297	-0.090086	0.0145907	0.000547225	0.868304	NA	0.970696	20.2846	13.2201	11.1947	2.71814	7.68614	3.58103	2.16279	15.0031	30.4056	15.3178	15.4618	5.06956	4.75905	3.06759	5.02164	6.31521
0	XLOC_025148	20.567	-1.87109	-0.850503	0.480352	1.50094	1.02059	0.0157387	0.233051	0.808904	0.0237406	0.534797	25.1143	34.5756	13.0605	0.906047	6.72537	5.37154	14.0581	25.3178	33.551	44.6771	31.9544	7.09738	21.4157	25.5633	11.7172	27.9674
ENSDARG00000077115.5	si:ch73-44m9.1	271.797	-1.86843	-1.55329	-0.117647	0.197492	0.315139	4.96993e-07	1.09187e-06	0.951434	0.670152	0.778486	526.433	443.381	425.399	187.552	47.0776	146.822	127.604	423.838	448.745	394.435	447.361	126.739	184.413	70.5547	171.573	176.826
ENSDARG00000105089.2	ccl39.6	9.69651	-1.85918	-2.01302	0.391663	0.237822	-0.153842	0.0420799	0.00255358	0.881493	NA	0.953492	7.72746	9.15235	25.1881	0.906047	3.84307	3.58103	7.56976	17.8162	12.5816	16.5943	26.8004	4.05565	7.13857	6.13519	3.34776	2.70652
ENSDARG00000105829.2	CR788316.4	2411.02	-1.85399	-5.37922	1.38844	-2.13679	-3.52523	4.86449e-06	9.25092e-68	0.0028202	3.71689e-10	1.01245e-10	3609.69	2060.3	2100.87	812.724	450.6	683.976	919.185	5087.93	5570.51	6817.72	9649.19	157.156	108.268	144.177	153.16	250.804
ENSDARG00000093316.4	adgrf8	967.968	-1.85232	-3.09727	0.878483	-0.366475	-1.24496	2.03009e-12	7.44523e-47	0.00870474	0.221608	0.011017	1742.54	988.454	974.872	395.943	215.212	356.312	401.197	1683.16	2053.95	2286.19	3061.44	264.631	306.959	282.219	210.072	264.337
ENSDARG00000092520.2	si:dkey-250k15.10	34.4934	-1.84511	-1.17905	0.91003	1.57609	0.666058	0.00049196	0.00372583	0.178042	0.000989291	0.594139	51.1944	27.4571	26.121	12.6847	5.76461	12.5336	7.56976	41.2586	77.5867	62.5479	81.4321	24.3339	32.1236	47.0364	25.1082	17.1413
ENSDARG00000051713.6	mhc1lga	26.5183	-1.84176	-2.17782	-0.0977972	-0.433851	-0.336054	0.00130914	3.38802e-06	0.975019	0.519018	0.844276	78.2406	32.5417	32.6512	16.3088	7.68614	23.2767	5.40697	50.6355	37.7449	39.5711	50.5085	13.1808	10.7079	8.18025	5.02164	12.6304
ENSDARG00000077169.4	si:ch211-153b23.4	758.022	-1.83618	-3.2484	0.735689	-0.676532	-1.41222	6.20397e-05	1.08645e-20	0.370521	0.13819	0.153283	1398.67	683.376	1039.24	230.136	365.092	187.109	383.895	1375.6	1270.74	1294.36	2989.28	176.421	133.253	184.056	204.213	212.913
0	LOC568930	717.873	-1.83601	-3.14373	-0.604042	-1.91176	-1.30772	8.46229e-06	2.3237e-22	0.467762	6.96028e-08	0.151497	2116.36	1113.54	1607.37	598.897	333.386	371.532	502.848	852.364	1244.53	879.5	1266.84	88.2103	107.079	93.0504	218.441	92.0217
ENSDARG00000105731.2	CR788316.1	4869.26	-1.82702	-5.48959	1.28641	-2.37616	-3.66258	7.58326e-07	1.9259e-83	0.00274129	5.75048e-15	1.14639e-13	7803.77	4443.98	4263.32	1692.5	1008.81	1470.91	2033.02	10341.8	11221.8	13509.1	18626.3	306.201	222.485	247.453	295.44	421.315
ENSDARG00000098174.2	CABZ01088274.1	41.3659	-1.82678	-2.29647	-0.240519	-0.710208	-0.469689	0.00183148	1.13184e-06	0.917945	0.245241	0.768781	39.6033	35.5925	161.39	14.4968	21.1369	28.6482	24.8721	50.6355	65.0051	97.013	55.6625	16.2226	10.7079	12.2704	15.0649	13.5326
ENSDARG00000111423.1	si:ch73-27e22.1	85.279	-1.8234	-1.78492	0.344537	0.383023	0.0384856	3.6179e-05	5.86675e-07	0.801528	0.441209	0.980487	131.367	125.082	113.813	57.987	22.0977	41.1818	17.3023	142.53	200.258	153.178	130.91	47.6538	78.5243	20.4506	34.3145	47.8152
ENSDARG00000105749.2	CR788316.2	1587.48	-1.81765	-5.45957	1.40537	-2.23654	-3.64192	1.02579e-06	1.10285e-79	0.000667989	1.17539e-12	2.54721e-13	2208.12	1343.36	1517.82	505.574	323.779	406.447	682.36	3374.76	3642.38	4563.44	6323.87	69.9599	88.0424	98.163	106.291	145.25
0	LOC108181454	7.22001	-1.80196	-1.87405	-0.222951	-0.295039	-0.0720872	0.0214846	0.00535791	0.934605	NA	0.977256	13.5231	14.237	12.1276	2.71814	2.8823	6.2668	3.24418	12.19	9.43622	11.4884	12.3694	4.05565	0	4.09013	4.1847	2.70652
ENSDARG00000070526.6	zc2hc1c	229.765	-1.78389	-1.47308	-0.142133	0.168676	0.310809	0.00611683	0.007035	0.965792	0.822037	0.864012	510.979	361.009	299.458	92.4168	152.762	127.126	81.1045	374.14	328.171	417.411	295.836	158.17	40.4519	81.8025	266.984	88.413
ENSDARG00000117619.1	CABZ01079804.1	649.602	-1.77501	-3.73028	1.20897	-0.746301	-1.95527	0.0250954	1.9048e-12	0.284741	0.290307	0.206862	1201.62	468.804	512.158	297.183	231.545	249.777	71.372	521.358	1412.29	1890.48	2903.73	122.683	84.4731	158.492	142.28	125.402
ENSDARG00000054207.9	CU682777.1	41.5484	-1.77275	-0.0705558	-0.661226	1.04097	1.7022	0.000991393	0.94201	0.523826	0.0383582	0.0959941	79.2065	53.8972	72.7656	29.8995	16.3331	26.8577	6.48836	39.3832	67.102	44.6771	22.6773	39.5425	20.2259	44.9914	61.9336	38.7935
0	il1rl1	11.776	-1.76671	-0.55315	-0.204937	1.00863	1.21356	0.0143273	0.482283	0.939156	NA	0.426973	19.3187	14.237	19.5907	9.96652	2.8823	4.47628	3.24418	18.7539	18.8724	17.8708	6.18472	11.153	15.4669	9.20278	10.8802	6.31521
0	XLOC_008601	41.7421	-1.76637	-2.03292	-0.0947871	-0.361337	-0.26655	5.51176e-05	2.5517e-08	0.967029	0.499061	0.846443	96.5933	68.1342	55.9735	19.027	24.98	25.9625	16.2209	60.9501	84.926	62.5479	67.0011	32.4452	21.4157	15.338	10.0433	6.31521
0	LOC101885705	15.116	-1.75735	-1.01334	-0.24427	0.499732	0.744002	0.0166107	0.139704	0.92772	NA	0.658188	35.7395	22.3724	16.7921	4.53023	15.3723	6.2668	3.24418	15.0031	33.551	20.4238	15.4618	7.09738	19.0362	11.2478	6.69552	9.02173
ENSDARG00000092106.3	si:ch211-214p13.8	16.7661	-1.75146	-0.669836	-0.178321	0.903301	1.08162	0.0134521	0.3716	0.951058	NA	0.477661	30.9099	13.2201	32.6512	15.4028	3.84307	3.58103	7.56976	15.9408	26.2117	15.3178	32.9852	12.1669	7.13857	18.4056	17.5757	15.3369
ENSDARG00000055245.4	zmp:0000000650	42.1745	-1.75106	-1.19973	-0.257614	0.293708	0.551322	0.000190677	0.00430768	0.884171	0.598521	0.649783	81.1384	73.2188	62.5038	28.9935	31.7053	17.0099	7.56976	42.1963	92.2653	48.5065	58.7548	35.4869	19.0362	21.4732	35.9884	18.9456
ENSDARG00000091775.4	CR524827.1	21.8408	-1.75056	-1.84446	1.09295	0.999059	-0.0938929	0.00205741	7.26049e-07	0.0522933	0.0720196	0.957957	24.1483	26.4401	16.7921	7.24838	1.92154	10.7431	6.48836	64.7009	40.8903	38.2946	46.3854	13.1808	5.94881	13.2929	16.7388	16.2391
ENSDARG00000054882.3	FP015808.1	9.70154	-1.74381	-1.50544	0.0993272	0.337695	0.238368	0.0345108	0.0204236	0.978927	NA	0.917273	7.72746	23.3893	13.9934	6.34233	2.8823	7.16206	1.08139	12.19	12.5816	19.1473	20.6157	8.11129	4.75905	3.06759	5.85858	6.31521
ENSDARG00000099715.2	si:dkey-152b24.7	69.867	-1.73734	-1.67444	-0.276762	-0.213854	0.0629081	7.88927e-10	1.5218e-11	0.72398	0.578561	0.95425	162.277	132.201	86.759	32.6177	25.9407	46.5534	47.5813	91.8941	102.75	116.16	109.263	43.5982	27.3645	28.6309	31.8037	32.4782
0	cysltr2a	22.5479	-1.73525	-2.88348	0.217256	-0.930972	-1.14823	0.000229838	2.61289e-12	0.895736	0.10229	0.341581	44.4329	24.4063	42.913	13.5907	12.49	8.95257	9.73255	28.1308	47.1811	56.1654	43.293	10.1391	4.75905	5.11266	5.85858	3.60869
ENSDARG00000078093.4	zgc:172065	140.259	-1.72706	-3.58688	0.562524	-1.2973	-1.85983	6.53708e-11	1.26548e-52	0.172575	6.01626e-06	6.27672e-06	281.086	144.404	201.505	63.4233	48.9992	53.7154	87.5929	312.252	249.536	330.61	343.252	20.2782	21.4157	30.6759	30.1298	25.2609
0	LOC110440153	41.517	-1.71841	-2.98893	0.235757	-1.03477	-1.27052	3.59335e-05	4.23393e-17	0.878174	0.0284014	0.191001	107.219	45.7618	53.1748	23.5572	17.2938	25.0672	17.3023	68.4517	76.5382	71.4833	107.202	4.05565	14.2771	11.2478	11.7172	9.92391
ENSDARG00000040179.6	zgc:101562	58.6867	-1.71715	-1.82108	0.0538931	-0.0500296	-0.103923	6.13487e-09	3.19946e-13	0.976285	0.914319	0.923431	82.1043	75.2527	128.739	28.9935	26.9015	24.1719	36.7674	92.8318	92.2653	90.6306	120.602	33.4591	27.3645	16.3605	30.9668	31.5761
ENSDARG00000098736.3	si:dkey-201i2.4	113.056	-1.70714	-3.25249	0.455964	-1.08939	-1.54535	1.66966e-07	1.83406e-32	0.494821	0.0018242	0.00808431	229.892	153.556	137.135	69.7656	42.2738	54.6107	45.4185	168.785	219.13	222.109	342.221	18.2504	26.1748	19.4281	38.4992	21.6522
ENSDARG00000070770.7	her4.3	43.5701	-1.7045	-2.51049	-0.380732	-1.18673	-0.805995	0.00130274	7.86139e-09	0.81219	0.0254815	0.541288	37.6714	117.964	107.283	17.2149	30.7446	23.2767	36.7674	81.5794	67.102	43.4006	76.2782	11.153	3.56929	12.2704	20.9235	9.92391
0	LOC100005685	15.8377	-1.70245	-2.95372	-0.474938	-1.72621	-1.25128	0.0281546	8.42776e-06	0.824674	NA	0.487263	56.0241	20.3386	24.2552	9.96652	1.92154	14.3241	15.1395	27.1931	24.1148	12.7649	31.9544	2.02782	1.18976	6.13519	3.34776	2.70652
ENSDARG00000007349.12	dmrt1	46.4833	-1.70068	-1.87472	-0.0347198	-0.208756	-0.174036	0.000294372	9.74769e-07	0.992611	0.725578	0.908922	99.4911	74.2357	61.5709	24.4633	22.0977	25.0672	24.8721	54.3863	134.204	65.1009	52.5701	23.32	27.3645	27.6083	7.53246	19.8478
ENSDARG00000105461.2	si:dkey-11o1.6	21.897	-1.69708	-1.2673	0.435584	0.865372	0.429787	0.0106285	0.0162236	0.798106	0.163034	0.797491	38.6373	23.3893	22.3894	17.2149	8.64691	7.16206	1.08139	16.8785	49.278	43.4006	43.293	13.1808	16.6567	16.3605	19.2496	13.5326
ENSDARG00000095410.3	si:ch211-285c6.4	37.3639	-1.68373	-0.523861	0.232981	1.39285	1.15987	0.00338231	0.414121	0.913129	0.00560282	0.365995	54.0922	24.4063	58.7722	11.7786	27.8623	10.7431	6.48836	66.5763	54.5204	56.1654	38.1391	43.5982	40.4519	56.2392	20.9235	27.0652
ENSDARG00000102478.2	ADAMTS7	305.835	-1.67497	-0.0529912	-0.171035	1.45094	1.62198	0.000353399	0.951932	0.936192	0.00035775	0.0616299	460.75	521.684	232.29	171.243	165.252	85.9447	84.3487	284.121	468.666	343.375	342.221	208.866	475.905	293.466	299.625	455.598
ENSDARG00000038248.5	ggact.2	223.411	-1.67373	-1.8947	-0.558483	-0.779447	-0.220963	5.24077e-09	9.60854e-15	0.26428	0.0092366	0.812645	536.093	464.736	360.096	179.397	146.997	156.67	84.3487	266.305	421.484	231.044	312.328	95.3077	107.079	56.2392	87.8787	68.5652
ENSDARG00000101040.2	ccl20a.3	260.004	-1.67054	-3.8877	-1.46213	-3.67929	-2.21716	1.23093e-13	4.91055e-58	3.15038e-10	2.39908e-51	7.38277e-10	724.45	681.342	733.253	167.619	197.918	205.909	326.581	208.168	250.584	292.316	285.528	11.153	19.0362	11.2478	25.1082	19.8478
ENSDARG00000114577.1	si:dkey-159n16.2	286.607	-1.66382	-1.79356	0.316285	0.186554	-0.129731	0.0136954	0.000559276	0.89568	0.802333	0.950774	413.419	106.777	725.79	118.692	153.723	151.298	100.57	737.028	354.382	651.009	326.759	172.365	147.53	174.853	141.443	110.065
ENSDARG00000099023.2	CABZ01034698.1	20.0581	-1.65766	-0.951292	-0.201103	0.505268	0.706371	0.000861018	0.0387549	0.913129	NA	0.553726	26.0802	39.6602	30.7854	9.96652	9.60768	15.2194	5.40697	24.3801	23.0663	30.6357	34.0159	15.2087	15.4669	7.15772	11.7172	22.5543
0	XLOC_012620	387.803	-1.6569	-1.06376	0.238926	0.83206	0.593135	8.96928e-14	5.69696e-08	0.71205	0.000170634	0.318727	667.46	346.772	560.668	218.357	158.527	134.289	154.639	584.184	663.681	630.585	600.948	281.867	355.739	341.525	261.125	244.489
ENSDARG00000117266.1	FO904966.1	640.361	-1.64905	-5.29788	-0.5265	-4.17533	-3.64883	0.00133927	1.24009e-43	0.667566	2.38469e-26	5.70258e-08	1791.81	1161.33	1351.76	462.99	394.876	398.389	574.22	912.377	883.859	754.404	1433.82	6.08347	24.985	31.6985	46.0317	17.1413
ENSDARG00000095894.2	BX511250.1	11.8586	-1.6468	-1.12432	0.428872	0.95135	0.522477	0.0273024	0.0483583	0.805694	NA	0.757929	13.5231	16.2708	14.9263	7.24838	1.92154	5.37154	4.32558	28.1308	22.0178	21.7003	8.24629	7.09738	11.8976	7.15772	10.8802	9.02173
0	LOC101882968	119.657	-1.64432	-2.6141	0.33446	-0.635319	-0.969779	2.11074e-06	9.62518e-21	0.72427	0.0888808	0.24823	255.972	152.539	146.464	84.2624	29.7838	68.0395	54.0697	197.854	203.403	213.173	318.513	38.5286	44.0212	24.5408	41.847	41.5
ENSDARG00000113315.1	zgc:153932	2285.97	-1.6218	-4.63268	-0.153708	-3.16458	-3.01087	1.13026e-09	3.71118e-102	0.895736	9.49996e-47	7.63635e-17	6030.32	3744.33	3810.86	1668.94	829.143	1385.86	2002.74	3461.97	3593.1	4226.45	5002.41	132.822	141.582	171.785	178.268	194.869
ENSDARG00000117512.1	LO018605.3	67.9716	-1.62171	-1.18014	0.0151145	0.456686	0.441571	3.7609e-05	0.000536884	0.996607	0.282494	0.671542	113.014	106.777	89.5576	38.96	24.0192	25.0672	46.4999	143.467	106.944	68.9303	95.8631	45.626	28.5543	34.7661	41.0101	78.4891
0	LOC103909567	39.8711	-1.61497	-1.89682	0.499972	0.21812	-0.281851	2.67411e-06	1.27931e-12	0.364822	0.636334	0.779663	51.1944	53.8972	55.9735	23.5572	11.5292	23.2767	10.8139	67.514	74.4413	99.566	63.9088	21.2921	24.985	14.3154	20.9235	20.75
ENSDARG00000089853.4	si:dkey-22n8.3	343.958	-1.61085	-1.93619	0.3291	0.00375911	-0.325341	1.06204e-11	7.09771e-23	0.547336	0.992414	0.634064	314.894	524.735	665.152	151.31	163.331	185.318	156.802	708.897	493.829	537.401	779.274	137.892	153.479	169.74	179.942	181.337
ENSDARG00000102894.2	CABZ01057159.1	33.3151	-1.60841	-1.42944	0.641615	0.820581	0.178967	0.0259782	0.00996599	0.656641	0.20256	0.931109	43.467	22.3724	53.1748	26.2754	6.72537	15.2194	3.24418	38.4455	69.1989	66.3773	74.2166	26.3617	7.13857	26.5858	21.7604	32.4782
0	LOC100329806	94.6248	-1.60227	-0.712902	0.708387	1.59775	0.889365	0.00499244	0.215786	0.484594	0.000679578	0.487263	138.128	71.185	77.43	47.1144	27.8623	39.3913	10.8139	65.6386	199.209	153.178	207.188	102.405	79.714	155.425	76.1616	63.1521
ENSDARG00000093621.3	si:dkey-27b3.4	45.0239	-1.5972	-2.50638	0.213989	-0.695193	-0.909181	2.36858e-05	1.61259e-15	0.879396	0.107394	0.349133	95.6274	59.9988	60.638	26.2754	12.49	21.4862	35.686	87.2056	82.829	82.9717	81.4321	10.1391	11.8976	26.5858	13.391	11.7283
ENSDARG00000115940.1	galnt8a.1	93.7276	-1.5966	-0.314217	-0.264964	1.01742	1.28238	0.00171878	0.655764	0.891446	0.0263512	0.242579	155.515	110.845	142.732	84.2624	47.0776	39.3913	8.65115	93.7694	115.332	140.414	105.14	110.516	70.1959	122.704	84.531	68.5652
ENSDARG00000099511.2	CABZ01034698.2	246.589	-1.59112	-1.24385	-0.00109086	0.346178	0.347269	1.64257e-14	3.72985e-12	0.99897	0.144792	0.553611	388.305	382.365	363.828	175.773	123.939	103.85	97.3255	343.196	406.806	362.522	398.914	182.504	184.413	108.388	146.465	176.826
0	XLOC_003718	30.1484	-1.57675	-0.350337	-0.689883	0.536527	1.22641	0.036281	0.725827	0.651262	0.445325	0.436772	46.3648	36.6094	73.6985	32.6177	19.2154	13.4289	4.32558	17.8162	31.4541	45.9535	35.0467	16.2226	13.0874	17.383	49.3795	29.7717
ENSDARG00000046091.7	si:ch211-283g2.1	341.707	-1.57522	-1.23956	0.105636	0.441305	0.335669	0.00907994	0.0157689	0.974941	0.45165	0.839599	385.407	487.109	628.769	291.747	139.311	188.004	51.9069	370.389	489.635	787.593	507.147	262.603	189.172	304.714	215.094	168.706
ENSDARG00000052288.6	zmp:0000000634	100.671	-1.57391	-2.12983	0.10166	-0.454262	-0.555922	0.000199489	1.67327e-10	0.963832	0.318096	0.607961	121.708	193.216	175.384	74.2958	66.293	43.8676	34.6046	174.411	177.191	178.708	171.111	43.5982	14.2771	76.6899	29.2929	36.0869
0	LOC110438516	768.428	-1.5643	-0.672008	0.0207287	0.913022	0.892294	0.00936513	0.299161	0.996607	0.0799433	0.507328	1194.86	824.729	1161.45	664.132	371.817	166.518	231.418	753.906	1444.79	1160.33	944.2	499.858	960.138	886.535	522.251	507.924
ENSDARG00000035718.4	cbln6	14.8843	-1.56316	-0.127032	-0.907305	0.52882	1.43612	0.011422	0.903175	0.31586	NA	0.265297	24.1483	39.6602	16.7921	11.7786	7.68614	8.05731	8.65115	10.3146	18.8724	10.2119	17.5234	13.1808	9.51809	6.13519	17.5757	18.0435
ENSDARG00000098332.2	zgc:112970	252.066	-1.55371	-0.65388	-0.191273	0.708558	0.899831	4.58539e-14	0.00110558	0.777403	0.000796183	0.0245881	432.738	452.533	250.948	145.874	117.214	102.059	151.395	302.875	371.158	336.993	315.421	194.671	226.055	203.484	194.17	235.467
ENSDARG00000070579.5	ggact.3	211.723	-1.5512	-1.78244	-0.557771	-0.789017	-0.231246	4.952e-11	3.98121e-18	0.125268	0.00147294	0.753108	448.193	476.939	334.908	178.491	159.487	120.86	113.546	240.987	386.885	255.297	257.697	84.1546	91.6117	64.4195	104.618	69.4673
ENSDARG00000008029.10	mep1a.2	1115.66	-1.54477	-0.548262	-0.373975	0.622532	0.996506	0.0011783	0.319844	0.792863	0.166701	0.372708	1705.84	1687.08	1911.5	1073.67	594.715	520.144	234.662	1118.67	1794.98	1377.33	1166.85	925.701	791.192	1243.4	975.872	728.956
ENSDARG00000104916.2	si:dkey-71l4.4	795.989	-1.54035	-2.73178	0.65894	-0.532487	-1.19143	1.0575e-08	7.35169e-37	0.0948615	0.0583117	0.0165319	1283.72	974.217	957.147	390.506	274.78	242.615	567.732	1614.71	1648.19	1817.72	1688.43	242.325	329.564	306.759	214.257	183.141
0	XLOC_042234	14.8485	-1.52963	-0.606273	-0.101385	0.821968	0.923352	0.0229329	0.382897	0.975019	NA	0.515464	18.3527	20.3386	25.1881	13.5907	2.8823	5.37154	7.56976	13.1277	24.1148	15.3178	26.8004	13.1808	7.13857	20.4506	14.228	9.92391
0	LOC108181164	39.396	-1.52724	-2.11652	-0.0258927	-0.615169	-0.589276	3.61364e-05	1.32656e-11	0.993479	0.149159	0.54587	59.8878	61.0157	79.2958	19.933	33.6269	10.7431	29.1976	79.704	53.4719	63.8244	64.9395	14.1948	10.7079	15.338	20.9235	13.5326
0	si:dkey-9p20.1	11.8919	-1.52653	-0.857734	-0.102564	0.566235	0.668799	0.0435174	0.218429	0.977016	NA	0.685682	21.2505	15.2539	16.7921	3.62419	5.76461	10.7431	4.32558	9.37694	16.7755	25.5297	15.4618	15.2087	7.13857	4.09013	11.7172	7.21739
ENSDARG00000037533.6	mep1b	937.354	-1.51899	-1.65293	0.844328	0.710386	-0.133942	0.028243	0.00169184	0.46917	0.237631	0.948603	1119.52	834.898	1163.32	581.682	302.642	442.257	123.279	1527.5	1974.27	1996.43	1965.71	653.973	211.778	938.684	698.008	463.717
ENSDARG00000093427.3	BX465862.2	38.2319	-1.51824	-0.604272	0.104271	1.01824	0.913964	0.000105765	0.119335	0.953903	0.00691185	0.313916	54.0922	39.6602	55.9735	17.2149	16.3331	28.6482	6.48836	51.5732	46.1326	75.3128	43.293	38.5286	35.6929	36.8111	33.4776	32.4782
0	XLOC_043685	13.7598	-1.51241	-0.540417	-0.63055	0.341438	0.971988	0.00915666	0.434891	0.542055	NA	0.458662	25.1143	23.3893	23.3223	5.43628	7.68614	9.84783	10.8139	15.0031	16.7755	19.1473	11.3386	17.2365	4.75905	6.13519	14.228	9.92391
ENSDARG00000078299.5	si:ch211-13f8.2	40.926	-1.51126	-0.897832	-0.0573939	0.556031	0.613425	0.00144104	0.0398298	0.984042	0.245287	0.592968	67.6153	53.8972	59.7051	19.933	33.6269	25.0672	5.40697	44.0716	51.375	58.7184	78.3398	41.5704	41.6417	28.6309	21.7604	23.4565
0	LOC103911298	18.452	-1.51048	-1.54015	-0.146044	-0.175709	-0.0296653	0.0284171	0.00554626	0.962285	NA	0.989515	34.7736	19.3216	38.2486	10.8726	8.64691	17.9051	5.40697	11.2523	39.8418	33.1887	27.8312	9.1252	11.8976	8.18025	14.228	4.51087
ENSDARG00000100234.2	BX511246.1	22.1041	-1.50576	-2.052	-0.300927	-0.847163	-0.546236	0.00518738	5.71933e-06	0.862613	0.136278	0.694023	26.0802	55.931	41.0472	15.4028	11.5292	20.5909	9.73255	41.2586	26.2117	42.1241	23.7081	12.1669	7.13857	7.15772	10.8802	2.70652
0	tnfrsf13b	11.3075	-1.5001	-0.655597	-0.0837708	0.760737	0.844508	0.03973	0.361406	0.980563	NA	0.579992	11.5912	20.3386	16.7921	8.15442	0.960768	6.2668	7.56976	15.9408	18.8724	12.7649	13.4002	6.08347	11.8976	6.13519	14.228	9.92391
ENSDARG00000031278.6	si:ch73-193i2.2	108.007	-1.4971	-0.2132	-0.587876	0.696025	1.2839	1.42927e-05	0.691048	0.322263	0.0419108	0.0493819	163.243	140.336	217.364	74.2958	77.8222	61.7727	31.3604	77.8286	155.173	131.478	98.9555	121.669	77.3345	124.749	96.2481	78.4891
0	LOC100536726	173.18	-1.49243	-0.861956	-0.184211	0.446266	0.630476	1.6983e-14	9.83932e-07	0.762846	0.0399271	0.185298	313.928	236.944	250.948	131.377	88.3906	90.421	68.1278	203.48	254.778	256.574	227.804	135.864	135.633	124.749	113.824	138.033
0	LOC101886616	20.8938	-1.4894	-0.951556	0.0890944	0.626933	0.537839	0.0114477	0.0628976	0.976285	0.27291	0.696814	28.0121	34.5756	25.1881	11.7786	10.5684	13.4289	5.40697	36.5701	37.7449	28.0827	21.6465	6.08347	30.9338	12.2704	17.5757	14.4348
ENSDARG00000100890.2	si:zfos-1069f5.1	416.014	-1.4782	-1.29265	0.154008	0.339553	0.185545	1.63829e-16	2.69652e-17	0.810263	0.0912664	0.739807	612.402	654.902	524.285	259.129	223.859	204.119	168.697	726.713	673.117	596.12	659.703	275.784	233.193	214.732	269.495	359.967
ENSDARG00000113820.1	cyp46a1.4	128.34	-1.47327	-1.09235	0.0851119	0.46603	0.380918	7.69658e-16	1.53027e-12	0.917945	0.0251322	0.450614	211.539	166.776	172.585	78.8261	65.3322	55.5059	64.8836	185.664	219.13	205.514	170.08	83.1407	102.32	82.825	82.8571	106.456
0	XLOC_014032	35.3189	-1.47139	-0.758709	0.178252	0.890937	0.712685	0.00807235	0.147751	0.935781	0.0733844	0.569875	41.5351	49.8295	46.6446	27.1814	22.0977	16.1146	0	53.4486	47.1811	62.5479	45.3546	30.4173	22.6055	33.7435	39.3362	27.0652
ENSDARG00000094959.2	si:ch73-379f5.5	17.7956	-1.47131	-3.30074	0.42474	-1.4047	-1.82944	0.0163518	8.59195e-11	0.76718	NA	0.133358	13.5231	32.5417	35.4499	13.5907	4.80384	8.95257	11.8953	36.5701	30.4056	34.4652	44.3238	4.05565	2.37952	2.04506	2.51082	7.21739
0	LOC101885459	37.3184	-1.46107	-1.59315	0.0104959	-0.121584	-0.13208	0.0373266	0.00302765	0.997536	0.878275	0.949402	89.8318	47.7956	39.1815	29.8995	27.8623	18.8004	8.65115	25.3178	61.8597	47.23	103.079	26.3617	9.51809	15.338	30.1298	16.2391
ENSDARG00000058794.8	si:dkey-19a16.2	536.676	-1.46056	-1.34253	0.000129566	0.11816	0.11803	2.97429e-15	2.29203e-17	0.999907	0.628084	0.853361	827.805	801.339	841.469	384.164	328.583	210.385	273.593	821.42	828.29	846.311	798.859	430.912	317.666	266.881	287.07	322.076
ENSDARG00000103878.2	anpepb	9306.91	-1.4512	-0.491681	-0.121956	0.837564	0.959519	0.0113295	0.464216	0.966024	0.089808	0.449946	12407.4	12515.3	14242.5	9097.62	4300.4	4067.15	1631.82	9016.87	15041.3	13129.9	10799.5	9475	7693	11188.5	8829.72	5474.39
ENSDARG00000103992.2	si:ch211-237a4.2	166.649	-1.45001	-2.57561	0.421342	-0.704259	-1.1256	3.07748e-07	2.98381e-29	0.452435	0.0187384	0.0439387	344.838	177.962	208.035	83.3563	101.841	97.583	73.5348	332.882	320.831	403.37	249.45	65.9042	45.2109	49.0815	72.8138	39.6956
ENSDARG00000104166.3	si:ch211-232d10.1	229.507	-1.44933	-0.636724	0.298871	1.11147	0.812602	1.22576e-05	0.0580919	0.755337	0.000218808	0.314856	293.644	206.436	324.646	125.034	99.9199	93.1067	84.3487	312.252	343.898	374.011	323.667	186.56	312.907	312.895	115.498	163.293
ENSDARG00000076388.2	zgc:194686	32.5832	-1.44531	-4.49781	-2.12147	-5.17397	-3.05249	0.0108151	9.86449e-08	6.94225e-05	5.89424e-10	0.011017	124.605	102.71	60.638	45.3023	13.4507	42.0771	40.0116	16.8785	23.0663	12.7649	35.0467	1.01391	1.18976	0	1.67388	0.902173
ENSDARG00000113274.1	AL929536.3	467.898	-1.44287	-1.41104	0.130209	0.16204	0.0318308	0.0190367	0.00367956	0.965395	0.808224	0.987256	680.017	716.934	662.353	363.325	295.916	277.53	72.4534	675.14	902.732	753.128	674.134	463.357	191.552	339.48	177.431	240.88
ENSDARG00000051896.7	fbn2a	208.066	-1.44126	-1.29577	-0.149038	-0.00354633	0.145492	1.57835e-06	3.60771e-07	0.908959	0.993665	0.882013	458.818	311.18	237.887	112.35	130.664	136.974	114.628	280.371	338.655	312.739	280.374	150.059	77.3345	95.0954	189.985	101.946
ENSDARG00000092077.2	si:dkey-147f3.4	773.54	-1.44087	-1.89495	0.0498361	-0.404242	-0.454079	1.91348e-25	2.96549e-57	0.948707	0.00841557	0.207063	1037.41	1456.24	1218.36	509.198	486.149	474.486	350.372	1307.15	1330.51	1235.64	1248.28	332.563	346.221	395.72	328.081	320.272
ENSDARG00000093974.2	CR933734.2	74.6211	-1.43875	-0.985781	-0.133682	0.319291	0.452973	3.96276e-07	9.37466e-05	0.911551	0.33529	0.548264	118.81	129.15	95.155	34.4298	31.7053	42.9723	60.5581	105.959	112.186	112.331	86.5861	47.6538	66.6267	56.2392	61.0966	32.4782
0	LOC110437834	484.035	-1.43386	-2.14393	0.461424	-0.248641	-0.710065	1.79026e-07	1.39216e-22	0.370521	0.432521	0.310695	865.476	555.243	590.521	221.981	196.957	196.957	378.488	1008.02	873.375	853.97	956.57	197.713	273.645	260.745	161.529	153.369
ENSDARG00000105371.2	CR382283.1	21.6574	-1.43061	-2.30096	0.805101	-0.06525	-0.870351	0.0269039	2.17497e-07	0.366878	0.935502	0.530964	24.1483	24.4063	29.8525	7.24838	2.8823	9.84783	19.4651	59.0748	31.4541	57.4419	35.0467	10.1391	3.56929	9.20278	9.20634	13.5326
ENSDARG00000091320.4	nlrc6	305.396	-1.42557	-1.39136	0.179011	0.213219	0.0342073	1.60465e-11	5.50051e-15	0.80648	0.402563	0.968415	439.5	528.803	343.304	163.088	138.351	138.765	211.953	366.639	510.604	566.76	537.04	161.212	164.187	207.574	198.355	210.206
ENSDARG00000101653.2	zgc:110171	60.34	-1.42336	-0.475816	0.0353014	0.982843	0.947541	0.00184405	0.358787	0.991464	0.0170271	0.367617	87.8999	67.1173	80.2287	32.6177	39.3915	24.1719	20.5465	48.7601	103.798	102.119	68.0319	50.6956	76.1448	91.0053	36.8254	36.0869
ENSDARG00000071680.7	loxl5a	10.8174	-1.41955	-1.08124	0.0869615	0.425273	0.338311	0.0494709	0.0650186	0.978683	NA	0.851801	11.5912	11.1862	23.3223	7.24838	4.80384	2.68577	8.65115	16.8785	16.7755	15.3178	16.4926	8.11129	4.75905	7.15772	10.8802	7.21739
ENSDARG00000098218.2	si:dkey-261j11.1	92.7797	-1.41717	-1.52716	0.394554	0.284565	-0.10999	5.20059e-07	1.53309e-11	0.471536	0.392403	0.909114	139.094	95.5912	134.336	61.6112	42.2738	34.0198	46.4999	159.408	169.852	158.284	159.772	57.7929	77.3345	65.442	32.6407	50.5217
ENSDARG00000070581.5	ggact.1	242.49	-1.41093	-1.70807	-0.327502	-0.624639	-0.297137	5.70343e-08	4.22339e-15	0.601484	0.0210538	0.692838	499.387	443.381	363.828	227.418	171.017	150.403	104.895	290.685	437.211	301.251	358.714	141.948	103.509	102.253	105.454	78.4891
ENSDARG00000115450.1	CABZ01012382.1	25.2105	-1.4074	-0.870923	-0.38731	0.149169	0.536478	0.00045207	0.0242651	0.672147	0.779137	0.596861	43.467	41.694	40.1144	15.4028	16.3331	17.0099	14.0581	28.1308	33.551	44.6771	22.6773	12.1669	14.2771	19.4281	25.9451	14.4348
0	LOC101884647	90.0017	-1.40279	-0.941919	-0.0353863	0.425487	0.460873	0.000209168	0.00531114	0.990444	0.27988	0.634444	138.128	132.201	124.075	96.041	38.4307	25.9625	37.8488	110.648	144.689	130.202	127.818	77.0573	55.9188	83.8476	59.4228	57.7391
0	LOC110438008	52.0946	-1.39904	-0.530845	-0.294234	0.573957	0.868191	0.00584229	0.350164	0.860271	0.23501	0.449635	83.0702	93.5574	59.7051	38.054	36.5092	32.2293	11.8953	38.4455	88.0714	43.4006	86.5861	43.5982	42.8314	50.104	61.0966	24.3587
ENSDARG00000076269.5	zgc:172131	103.348	-1.39865	-2.42821	0.406278	-0.623288	-1.02957	2.37276e-06	3.92316e-24	0.492648	0.052423	0.104321	184.493	113.896	150.196	38.96	66.293	63.5632	58.3953	235.361	229.615	167.22	159.772	23.32	54.729	40.9013	33.4776	33.3804
ENSDARG00000094678.3	si:dkey-9i23.6	296.584	-1.38801	-2.9259	0.607129	-0.930762	-1.53789	1.81048e-07	6.43765e-43	0.120495	0.000393395	0.00018602	528.365	340.671	355.432	208.391	119.135	147.717	148.151	481.037	500.12	634.414	872.045	85.1686	82.0936	95.0954	63.6075	83.9021
ENSDARG00000075766.5	sccpdha	364.724	-1.38777	-0.865737	0.00369222	0.525725	0.522033	1.92174e-07	0.000361947	0.998183	0.0531352	0.456746	557.343	491.176	501.896	317.116	201.761	148.613	121.116	466.034	567.222	568.037	472.1	268.687	327.184	313.917	219.278	294.108
ENSDARG00000111934.1	si:dkey-108k21.13	21.5822	-1.38351	0.556133	-1.00594	0.933696	1.93964	0.0406056	0.459985	0.276233	0.0982523	0.0829931	18.3527	23.3893	59.7051	19.027	12.49	12.5336	7.56976	11.2523	19.9209	28.0827	9.27708	27.3756	20.2259	19.4281	25.1082	31.5761
ENSDARG00000043198.8	si:rp71-1i20.2	101.852	-1.38302	-2.03465	-0.103138	-0.754772	-0.651635	1.62357e-06	3.34973e-17	0.941214	0.0136972	0.391461	189.323	129.15	201.505	70.6717	62.4499	41.1818	92.9999	180.037	166.707	141.69	156.68	49.6817	40.4519	26.5858	31.8037	48.7174
0	LOC101882926	32.4936	-1.37877	-1.69664	2.03299	1.71512	-0.317872	0.0219738	1.85677e-07	6.97511e-07	0.000247022	0.823181	20.2846	19.3216	17.7249	9.06047	3.84307	11.6383	4.32558	50.6355	121.622	72.7598	68.0319	27.3756	21.4157	27.6083	22.5974	21.6522
ENSDARG00000114554.1	cdx1a	261.333	-1.37509	-0.7133	0.178253	0.840042	0.661789	0.000226276	0.0502803	0.907902	0.0147359	0.467014	303.303	304.061	394.613	188.458	159.487	117.279	48.6627	240.05	493.829	432.729	346.344	238.269	237.952	197.349	256.104	222.837
0	XLOC_032112	47.148	-1.37431	-0.914167	0.106663	0.566802	0.460139	0.00058897	0.00876635	0.954069	0.158109	0.647463	54.0922	69.1511	69.9669	21.7451	24.0192	19.6957	34.6046	75.0156	60.8112	63.8244	77.309	16.2226	45.2109	48.059	49.3795	25.2609
ENSDARG00000110517.1	CU459094.1	19.2983	-1.36768	-2.10341	0.0770485	-0.658685	-0.735733	0.0197536	3.56389e-06	0.978956	NA	0.587681	29.9439	35.5925	27.9868	10.8726	16.3331	15.2194	5.40697	36.5701	35.6479	19.1473	39.1699	7.09738	2.37952	4.09013	13.391	9.92391
ENSDARG00000094215.3	BX005417.1	194.631	-1.36407	-1.06452	0.782611	1.08216	0.299546	5.92318e-08	2.49985e-07	0.00746484	2.56375e-06	0.665145	221.199	172.878	206.169	111.444	54.7638	77.8874	65.965	275.682	287.28	393.158	422.622	165.268	191.552	178.943	131.4	157.88
ENSDARG00000058678.6	aqp10b	80.0002	-1.36211	-0.340121	-0.353862	0.668126	1.02199	0.000192517	0.471156	0.700968	0.0588519	0.199942	109.15	99.6589	147.397	69.7656	51.8815	38.496	23.7907	68.4517	114.283	103.395	86.5861	91.252	57.1086	91.0053	73.6507	54.1304
ENSDARG00000014951.9	svopb	16.3593	-1.35996	-4.31972	1.32281	-1.63695	-2.95976	0.0415136	1.76759e-14	0.0183827	NA	0.00189187	22.2165	20.3386	9.32892	7.24838	8.64691	3.58103	7.56976	41.2586	46.1326	31.9122	52.5701	3.04173	2.37952	2.04506	1.67388	1.80435
ENSDARG00000098115.2	si:dkey-178j11.5	251.04	-1.35374	-1.66961	0.029636	-0.286237	-0.315873	0.000105857	1.63375e-09	0.991464	0.454275	0.744173	520.638	307.112	347.969	155.84	168.134	176.366	112.465	397.582	429.872	456.982	316.451	186.56	69.0062	115.546	174.92	81.1956
ENSDARG00000022631.8	cyp2p9	725.657	-1.35101	-0.58083	-0.096797	0.67338	0.770177	2.74751e-05	0.0863703	0.953159	0.0289341	0.330707	1136.9	980.319	929.16	665.038	396.797	353.627	175.186	765.159	1086.21	970.13	977.185	680.335	666.267	676.916	635.238	516.043
0	LOC101883802	21.8147	-1.33631	-0.836672	0.567855	1.06749	0.499635	0.010267	0.0368797	0.474391	0.0196902	0.667261	19.3187	26.4401	25.1881	4.53023	6.72537	12.5336	14.0581	30.0062	34.5995	43.4006	32.9852	22.3061	23.7952	23.5182	13.391	16.2391
ENSDARG00000043085.6	alox5b.1	237.131	-1.3334	-0.81886	0.172612	0.687148	0.514536	0.00114605	0.0306318	0.918835	0.0693036	0.607465	266.597	219.656	439.392	123.222	139.311	61.7727	166.535	353.511	323.977	324.228	389.637	92.2659	253.419	214.732	254.43	171.413
ENSDARG00000070923.4	zgc:158296	94.1305	-1.33324	-0.921979	-0.137899	0.273365	0.411264	2.11121e-06	0.00023623	0.907902	0.400741	0.582946	136.197	132.201	157.659	62.5172	46.1169	56.4012	60.5581	117.212	141.543	75.3128	180.388	53.7373	64.2471	69.5321	69.466	82.9999
ENSDARG00000117535.1	AL929493.2	180.677	-1.32682	-0.63962	-0.00733851	0.679861	0.687199	4.56712e-05	0.0487773	0.997536	0.0301079	0.392336	214.437	247.114	275.203	143.155	95.116	101.164	50.8255	175.349	284.135	264.233	254.604	113.558	185.603	203.484	121.356	161.489
ENSDARG00000092719.4	AL954655.2	121.044	-1.3262	-1.52949	-0.161583	-0.364879	-0.203296	1.52475e-05	1.47489e-09	0.896722	0.279467	0.832606	195.118	163.725	238.82	86.0745	78.783	75.2016	77.8604	207.23	193.967	201.685	110.294	51.7095	66.6267	56.2392	94.5742	38.7935
0	LOC110440189	37.0595	-1.3252	-0.0539294	-0.676624	0.594643	1.27127	0.0188091	0.955696	0.484594	0.2492	0.267984	52.1604	39.6602	83.9603	24.4633	44.1953	17.0099	7.56976	34.6947	40.8903	31.9122	39.1699	28.3895	39.2621	50.104	35.1515	24.3587
ENSDARG00000114461.1	CABZ01054509.1	39.0628	-1.32347	-1.2666	0.206778	0.263643	0.0568653	0.0125296	0.00237321	0.914954	0.644226	0.973317	77.2746	39.6602	44.7788	21.7451	34.5876	19.6957	9.73255	75.9533	71.2959	54.889	46.3854	38.5286	23.7952	13.2929	32.6407	20.75
ENSDARG00000002259.10	ca15c	119.427	-1.32257	-2.98854	-0.329345	-1.99532	-1.66597	0.00913356	9.07578e-16	0.833241	1.22193e-06	0.065258	201.88	296.943	194.042	98.7591	50.9207	153.984	64.8836	203.48	164.61	118.713	247.389	9.1252	26.1748	23.5182	40.1731	16.2391
ENSDARG00000104962.2	LO018493.2	21.1144	-1.31911	-1.24647	0.475989	0.548629	0.0726404	0.0150716	0.00171264	0.643867	0.300519	0.966529	28.0121	25.4232	24.2552	17.2149	7.68614	12.5336	3.24418	42.1963	40.8903	38.2946	22.6773	16.2226	11.8976	15.338	18.4127	13.5326
ENSDARG00000068621.6	si:ch211-181d7.3	1221	-1.30749	-0.832819	0.209199	0.683873	0.474674	9.92357e-07	0.000615725	0.822859	0.00825315	0.492802	1878.74	1697.25	1117.6	739.334	765.732	597.136	424.988	1472.18	1926.04	2435.54	1402.9	1128.48	1182.62	992.878	751.572	1023.06
ENSDARG00000051940.8	ugt2a4	17.8807	-1.30482	-0.00100681	-0.148219	1.1556	1.30382	0.0366678	0.999001	0.951236	NA	0.274788	21.2505	24.4063	21.4565	15.4028	7.68614	5.37154	7.56976	11.2523	23.0663	25.5297	21.6465	22.3061	26.1748	20.4506	22.5974	9.92391
ENSDARG00000103960.2	CU019624.1	36.0197	-1.30196	-1.48512	0.155239	-0.0279184	-0.183158	0.00948749	0.000120885	0.939416	0.964405	0.899378	51.1944	53.8972	51.3091	16.3088	28.823	25.0672	14.0581	60.0124	84.926	43.4006	43.293	28.3895	14.2771	28.6309	8.3694	24.3587
ENSDARG00000117337.1	CABZ01071874.1	23.821	-1.30155	-0.125261	-0.459915	0.716379	1.17629	0.039074	0.896722	0.755337	0.19168	0.365995	38.6373	30.5078	36.3828	19.027	16.3331	18.8004	2.16279	14.0654	31.4541	22.9768	34.0159	24.3339	13.0874	32.721	26.7821	19.8478
ENSDARG00000104966.2	si:dkey-238k10.3	398.026	-1.29629	-1.79527	0.491725	-0.00725733	-0.498982	1.87695e-11	6.64216e-30	0.0765983	0.980682	0.337781	593.083	447.448	514.023	233.76	178.703	162.937	270.348	768.909	748.607	760.786	637.026	203.796	243.901	252.565	176.594	175.924
ENSDARG00000101484.2	si:dkey-264f17.2	396.402	-1.2945	-1.75545	0.204082	-0.256864	-0.460946	7.2482e-05	5.30097e-12	0.868972	0.474859	0.58339	784.338	451.516	502.829	239.196	276.701	241.719	187.081	651.698	756.994	799.081	463.854	301.132	138.012	139.064	247.734	161.489
ENSDARG00000041554.7	unc93a	246.246	-1.28696	-1.4723	1.01295	0.827612	-0.185336	0.000258177	5.9112e-08	0.00995288	0.0106677	0.860683	273.359	187.115	262.143	127.753	98.9591	81.4684	86.5115	272.869	790.545	442.941	439.115	178.448	183.223	228.024	154.834	132.619
0	LOC556776	20.7235	-1.2867	-1.22297	-0.0443438	0.0193915	0.0637354	0.0148819	0.00442372	0.990298	0.978015	0.97063	43.467	22.3724	27.9868	17.2149	6.72537	15.2194	11.8953	27.1931	37.7449	24.2533	31.9544	8.11129	15.4669	19.4281	11.7172	10.8261
0	XLOC_011066	464.76	-1.28437	-3.91613	-0.114131	-2.7459	-2.63177	0.000281358	4.8413e-48	0.946915	9.15071e-23	1.24316e-08	1058.66	746.425	776.166	335.237	217.134	323.188	538.534	752.969	635.372	749.298	1042.12	33.4591	36.8826	41.9238	82.0201	66.7608
ENSDARG00000067664.5	si:dkey-172m14.2	201.799	-1.28343	-0.909459	0.0682544	0.442225	0.373971	5.04366e-06	0.000240097	0.96585	0.128088	0.617037	362.225	275.588	194.974	125.034	128.743	111.907	89.7557	255.053	364.867	301.251	243.266	214.949	159.428	155.425	103.781	142.543
ENSDARG00000090882.4	si:rp71-36a1.5	237.263	-1.28339	-2.25922	0.16061	-0.815216	-0.975826	9.01967e-05	3.95421e-19	0.906492	0.00937952	0.176673	511.944	315.248	279.868	189.364	77.8222	139.66	200.058	356.324	356.479	436.559	500.962	97.3355	107.079	72.5997	72.8138	82.0978
ENSDARG00000043089.8	alox5b.2	273.191	-1.28272	-0.452979	-0.0423654	0.78738	0.829745	0.0448641	0.535473	0.992553	0.132862	0.533924	319.724	191.182	574.661	147.686	114.331	79.6779	254.128	374.14	368.013	325.504	338.098	126.739	337.892	257.678	341.472	220.13
0	si:ch211-127b16.6	54.0127	-1.28123	-2.56507	0.542175	-0.741665	-1.28384	0.00142118	4.93347e-17	0.42184	0.0713072	0.103628	82.1043	65.0834	73.6985	36.2419	18.2546	25.0672	42.1744	66.5763	98.5561	162.114	104.109	14.1948	16.6567	18.4056	18.4127	22.5543
ENSDARG00000074191.7	zgc:172253	574.221	-1.28046	-0.23828	-0.34882	0.693361	1.04218	0.00499889	0.713882	0.787138	0.086863	0.292982	947.58	851.169	681.011	466.614	266.133	484.334	142.744	482.913	658.438	705.898	749.382	712.78	487.802	572.618	437.72	540.402
ENSDARG00000090392.4	si:dkey-71l4.2	58.6787	-1.27934	-1.51209	0.471851	0.239104	-0.232747	0.0183093	0.000154814	0.688244	0.676689	0.873085	84.0362	61.0157	77.43	23.5572	38.4307	12.5336	48.6627	131.277	96.4591	84.2482	98.9555	27.3756	72.5755	26.5858	25.9451	29.7717
ENSDARG00000100963.2	CU468826.2	23.6604	-1.27474	-0.835083	-0.158987	0.280672	0.439659	0.00622811	0.0490717	0.928994	0.590389	0.700002	29.9439	31.5248	43.8459	15.4028	18.2546	13.4289	10.8139	33.757	25.1633	31.9122	35.0467	27.3756	23.7952	11.2478	11.7172	15.3369
ENSDARG00000099401.2	ccl33.3	161.346	-1.27282	-1.54135	0.12687	-0.141665	-0.268535	1.38156e-08	1.11508e-16	0.893794	0.628754	0.675739	222.165	217.623	269.606	106.914	65.3322	81.4684	139.5	253.178	247.439	268.062	264.912	87.1964	111.838	74.6448	77.8354	93.826
ENSDARG00000069710.7	vwa10.2	23.1197	-1.2723	-1.39229	0.0989797	-0.0210088	-0.119988	0.00575555	0.000126163	0.962285	0.973832	0.933422	38.6373	29.4909	32.6512	13.5907	19.2154	8.05731	15.1395	22.5047	39.8418	35.7416	46.3854	11.153	14.2771	15.338	12.5541	15.3369
0	XLOC_039631	64.1226	-1.27096	-0.162284	-0.31661	0.792065	1.10867	0.00432065	0.808459	0.806056	0.0469833	0.234855	118.81	96.6082	53.1748	27.1814	38.4307	51.0296	31.3604	47.8224	90.1683	84.2482	65.9703	39.5425	88.0424	53.1716	85.3679	55.0326
ENSDARG00000039439.7	il22ra2	62.2694	-1.26627	-3.53053	0.759083	-1.50517	-2.26426	0.00186182	9.82224e-28	0.156618	0.000170634	7.62584e-05	113.014	83.3881	49.4433	40.7721	21.1369	46.5534	27.0348	121.9	125.816	142.967	163.895	5.06956	16.6567	14.3154	11.7172	12.6304
ENSDARG00000040004.11	si:ch211-244a23.1	150.653	-1.2629	-1.02357	0.170972	0.410309	0.239336	0.000545197	0.000913671	0.907902	0.265459	0.820885	217.335	111.862	276.136	115.974	108.567	62.668	48.6627	209.106	232.76	264.233	204.096	117.614	120.166	88.9602	133.073	99.2391
ENSDARG00000091015.4	CR381544.2	406.149	-1.25719	-2.02754	0.42776	-0.342592	-0.770353	1.26017e-08	4.92628e-30	0.261415	0.156987	0.117075	684.846	487.109	493.5	214.733	200.8	212.176	302.79	635.757	690.941	615.267	1044.19	168.309	198.69	189.168	195.007	165.098
ENSDARG00000091847.4	si:ch211-181d7.1	1841.28	-1.25311	-0.627887	-0.0719263	0.553293	0.625219	1.28335e-06	0.0135831	0.96198	0.0301079	0.343583	2806.04	2819.94	2017.85	1133.46	1437.31	1026.86	676.953	2130.44	2555.12	3206.54	1805.94	1749	1695.41	1493.92	1206.03	1699.69
0	LOC101886384	137.171	-1.24763	-0.337746	-0.112824	0.797059	0.909883	0.000143043	0.408652	0.941228	0.00902909	0.207063	185.459	160.675	200.572	103.289	73.0184	84.1542	45.4185	135.966	133.156	186.367	219.557	144.989	113.027	151.335	84.531	173.217
ENSDARG00000099864.3	si:ch73-170d6.2	412.632	-1.24047	-2.01038	0.743681	-0.0262306	-0.769911	1.32827e-07	2.40124e-27	0.00846161	0.937745	0.144835	590.185	500.329	379.687	188.458	197.918	241.719	201.139	770.785	750.704	762.063	997.801	177.434	251.04	264.836	132.237	195.772
0	LOC110439264	126.456	-1.23318	-0.718182	-0.0958809	0.419122	0.515003	0.00122682	0.0469921	0.961435	0.268017	0.579361	211.539	182.03	144.598	108.726	79.7437	78.7826	36.7674	127.526	196.064	109.778	237.081	124.711	105.889	105.321	96.2481	78.4891
0	LOC101885942	19.9241	-1.23296	-0.879762	-0.224242	0.128953	0.353195	0.0465756	0.113021	0.916616	NA	0.819009	35.7395	23.3893	32.6512	9.06047	16.3331	18.8004	7.56976	25.3178	37.7449	24.2533	17.5234	16.2226	9.51809	12.2704	24.2713	8.11956
0	LOC103910941	156.647	-1.23199	-1.70119	0.112391	-0.356812	-0.469203	1.42927e-05	6.24903e-14	0.930867	0.247907	0.521748	317.792	208.47	177.249	97.8531	100.881	120.86	78.9418	218.483	262.117	310.186	224.711	105.447	60.6778	69.5321	95.4112	57.7391
0	LOC559196	190.556	-1.23042	-1.3563	0.2183	0.0924185	-0.125881	2.64844e-07	4.13401e-12	0.759674	0.772843	0.870554	277.223	309.146	200.572	129.565	72.0576	107.431	138.418	270.994	331.316	320.398	297.897	100.377	115.407	103.276	154.834	119.989
ENSDARG00000101872.2	BX842701.1	126.902	-1.22802	-0.501213	0.207533	0.93434	0.726807	0.00978202	0.327339	0.906948	0.0204285	0.489207	174.834	128.133	151.128	95.1349	68.2145	60.8775	33.5232	80.6417	244.293	192.75	182.449	124.711	139.202	142.132	64.4444	147.956
ENSDARG00000045367.10	tuba1b	1530.35	-1.22604	-1.30002	-0.0911881	-0.165178	-0.0739895	2.57106e-09	3.95965e-14	0.927992	0.502002	0.922065	1961.81	2065.38	3055.22	852.59	906.004	839.751	1441.5	2484.89	2215.41	1995.15	2168.77	879.061	820.936	830.295	957.46	1011.34
ENSDARG00000099474.2	CABZ01040931.1	54.7325	-1.2258	-1.01111	-0.241128	-0.0264414	0.214687	0.0170517	0.0205273	0.893794	0.965285	0.878721	123.639	58.9818	75.5642	47.1144	29.7838	43.8676	25.9535	64.7009	103.798	58.7184	63.9088	53.7373	19.0362	31.6985	53.5642	21.6522
ENSDARG00000113320.1	si:dkey-88n24.5	311.349	-1.22344	-0.685668	-0.143495	0.394273	0.537768	7.20898e-14	4.81597e-06	0.800992	0.0259667	0.175543	522.57	473.888	344.237	183.928	189.271	179.947	213.035	431.339	447.696	376.564	360.775	256.52	259.368	251.543	206.724	284.185
0	LOC110437989	26.2004	-1.2226	-0.953992	-0.157212	0.111395	0.268606	0.0154036	0.0290911	0.936867	0.855054	0.844728	35.7395	37.6263	44.7788	18.1209	28.823	11.6383	8.65115	35.6324	36.6964	38.2946	30.9236	10.1391	30.9338	16.3605	15.9019	18.9456
ENSDARG00000033854.7	abrab	361.86	-1.22158	-0.430404	-0.249842	0.541337	0.791179	9.47667e-08	0.0889769	0.685826	0.0188986	0.108939	561.207	447.448	541.077	239.196	289.191	173.68	183.837	335.695	487.538	446.771	469.008	347.772	385.483	348.683	220.115	313.054
ENSDARG00000095536.3	si:ch211-193i15.2	84.4375	-1.22149	-0.558379	-0.537592	0.125522	0.663114	0.000224277	0.114221	0.332212	0.761069	0.415399	111.082	168.81	133.404	81.5442	64.3714	26.8577	63.8022	105.959	95.4107	86.8011	90.7092	58.8069	78.5243	49.0815	74.4877	61.3478
0	LOC101884484	38.0346	-1.21447	-0.897687	-0.0858906	0.230895	0.316786	0.00211721	0.00930293	0.965188	0.61117	0.760491	55.0582	65.0834	45.7117	27.1814	28.823	21.4862	17.3023	65.6386	34.5995	63.8244	44.3238	21.2921	35.6929	20.4506	36.8254	25.2609
ENSDARG00000079361.5	abcg2b	59.6714	-1.21193	-0.129119	-0.361262	0.72155	1.08281	0.00364863	0.845188	0.725085	0.0560041	0.206917	60.8538	96.6082	94.2221	66.1414	31.7053	28.6482	17.3023	61.8878	85.9744	57.4419	55.6625	51.7095	58.2983	63.3969	64.4444	60.4456
ENSDARG00000098663.2	fgf19	55.4406	-1.21034	-0.186688	0.492871	1.51653	1.02365	0.00120711	0.704397	0.419712	4.07549e-07	0.160642	56.0241	56.948	47.5775	27.1814	12.49	17.9051	35.686	81.5794	56.6173	88.0776	75.2474	66.9182	85.6628	49.0815	56.075	73.9782
ENSDARG00000086419.4	si:ch211-282j17.13	60.1337	-1.20975	-2.60087	0.25459	-1.13653	-1.39112	0.0173864	1.11631e-12	0.883482	0.0121432	0.156009	122.673	80.3373	71.8327	31.7116	28.823	54.6107	43.2558	134.09	117.429	112.331	73.1858	28.3895	28.5543	16.3605	5.02164	13.5326
ENSDARG00000094511.3	ccl20b	84.1724	-1.20588	-2.15161	-0.619431	-1.56516	-0.945731	1.57835e-06	2.58444e-20	0.0685878	5.81215e-10	0.0938714	204.778	136.268	158.592	77.92	70.1361	65.3538	75.6976	90.9564	105.895	146.796	92.7708	32.4452	22.6055	15.338	25.9451	25.2609
ENSDARG00000113218.1	FP236810.2	299.854	-1.20374	-0.182624	-0.336787	0.684324	1.02111	0.0364911	0.821845	0.843077	0.15437	0.392336	456.886	391.517	415.137	290.841	193.114	187.109	59.4767	230.673	376.4	334.44	392.73	343.716	242.711	399.81	283.723	199.38
ENSDARG00000091679.3	FO704858.1	178.624	-1.20225	-1.68563	0.633985	0.150601	-0.483384	2.98047e-05	2.72642e-14	0.105765	0.667417	0.503564	221.199	256.266	164.189	97.8531	79.7437	116.383	76.779	248.489	287.28	478.683	315.421	89.2242	96.3707	138.042	105.454	86.6086
ENSDARG00000092680.3	si:dkey-58f10.12	95.907	-1.20024	-0.174863	-0.469	0.55638	1.02538	0.0266438	0.822815	0.697665	0.244314	0.370716	168.072	107.794	149.263	97.8531	72.0576	61.7727	14.0581	75.9533	142.592	99.566	91.74	102.405	80.9038	118.614	88.7157	63.1521
0	LOC101884918	19.1471	-1.19701	-0.637218	0.0449007	0.604695	0.559795	0.0476321	0.258339	0.990589	NA	0.666035	24.1483	19.3216	31.7183	7.24838	13.4507	14.3241	8.65115	17.8162	27.2602	37.0181	22.6773	15.2087	15.4669	15.338	26.7821	9.92391
ENSDARG00000103650.2	si:ch73-329n5.1	245.641	-1.19662	-2.55348	0.739206	-0.617655	-1.35686	4.48745e-06	2.50401e-36	0.0193624	0.0200129	0.00089352	313.928	303.045	300.391	119.598	111.449	100.269	204.383	459.47	411	585.908	586.517	62.8625	97.5605	73.6223	92.9004	107.359
ENSDARG00000104365.2	BX323064.2	60.4796	-1.19516	-0.647725	0.0355426	0.582982	0.547439	0.00194952	0.077246	0.990298	0.111462	0.54729	103.355	67.1173	69.034	46.2084	32.6661	41.1818	18.3837	65.6386	79.6836	79.1422	103.079	41.5704	57.1086	77.7124	45.1948	40.5978
0	LOC110439804	24.0933	-1.19368	-0.661694	0.498341	1.03033	0.531989	0.0190079	0.115828	0.556286	0.0165711	0.62714	27.0461	27.4571	23.3223	12.6847	9.60768	18.8004	3.24418	39.3832	37.7449	39.5711	29.8928	23.32	27.3645	28.6309	17.5757	19.8478
ENSDARG00000069566.6	mucms1	56.3383	-1.19363	-1.23316	-0.637783	-0.677311	-0.0395282	0.00612208	0.000805165	0.361305	0.100915	0.978301	164.209	83.3881	64.3695	59.7991	32.6661	51.0296	37.8488	75.0156	55.5688	59.9949	76.2782	31.4313	22.6055	17.383	30.1298	39.6956
0	LOC100534672	40.5052	-1.19248	-1.37884	-0.214702	-0.401058	-0.186356	0.0457967	0.00270076	0.919668	0.482426	0.909836	75.3428	69.1511	53.1748	30.8056	40.3522	35.8103	7.56976	45.947	70.2474	63.8244	47.4162	37.5147	10.7079	16.3605	27.619	16.2391
ENSDARG00000099390.2	lama2	448.377	-1.19055	0.137095	-0.129357	1.19829	1.32765	0.028894	0.867101	0.958698	0.00507099	0.198997	440.465	449.482	711.797	321.647	297.838	224.71	90.8371	313.19	431.969	568.037	640.118	524.192	556.808	469.342	723.116	410.489
0	LOC100538052	170.78	-1.18972	-0.979557	0.259485	0.469649	0.210164	1.3533e-05	1.94893e-05	0.725789	0.0890609	0.793036	175.8	177.962	297.593	119.598	99.9199	77.8874	83.2673	235.361	276.796	255.297	273.158	143.975	133.253	109.411	94.5742	178.63
0	XLOC_006515	350.399	-1.18761	-0.82729	-0.319898	0.040424	0.360322	0.0209186	0.0713907	0.836029	0.94554	0.778552	678.085	610.157	358.231	292.653	238.27	309.759	122.198	285.059	600.773	351.034	521.578	285.923	199.88	292.444	297.951	162.391
0	zgc:174646	60.6126	-1.1876	-1.07412	0.091019	0.204499	0.11348	0.0189818	0.00843574	0.970107	0.704845	0.940121	107.219	74.2357	70.8998	37.1479	48.0384	39.3913	22.7093	105.959	100.653	91.9071	59.7856	65.9042	30.9338	24.5408	66.1183	24.3587
ENSDARG00000100792.3	zgc:154142	690.461	-1.18359	-0.0803732	-0.392276	0.710937	1.10321	0.0484807	0.933204	0.806285	0.146945	0.368514	1000.71	942.692	960.879	757.455	355.484	434.2	156.802	525.109	950.961	861.629	613.318	753.336	516.357	1009.24	702.193	507.021
ENSDARG00000101450.2	si:ch211-215p11.3	23.9766	-1.18212	-1.02501	0.226535	0.383641	0.157105	0.00937374	0.00400969	0.874948	0.415179	0.903322	36.7055	27.4571	28.9197	11.7786	12.49	12.5336	18.3837	43.1339	41.9388	30.6357	28.862	18.2504	26.1748	18.4056	11.7172	16.2391
ENSDARG00000055527.7	cmn	811.678	-1.18058	0.0336132	-0.425866	0.788326	1.21419	0.0194375	0.96954	0.722144	0.0612822	0.226288	1156.22	785.068	1431.06	447.587	638.911	606.984	289.814	586.059	904.829	864.182	992.647	1453.95	816.177	747.47	588.369	677.532
ENSDARG00000102575.2	si:ch211-106j21.2	154.684	-1.17901	-1.41265	0.229304	-0.00433179	-0.233636	5.56701e-09	2.15786e-17	0.653819	0.989508	0.689374	255.972	186.098	194.974	90.6047	79.7437	107.431	97.3255	277.558	219.13	217.003	280.374	81.1129	104.699	109.411	100.433	73.076
ENSDARG00000098738.2	scn4aa	80.4962	-1.1765	-0.202506	-0.295854	0.678142	0.973996	0.000198972	0.658692	0.71716	0.0244533	0.130964	114.946	111.862	107.283	76.1079	51.8815	43.8676	23.7907	82.5171	85.9744	103.395	91.74	76.0434	73.7652	105.321	74.4877	64.9565
ENSDARG00000101374.2	si:dkey-11n14.1	265.835	-1.17602	-1.12375	0.0819867	0.134255	0.0522685	0.0041901	0.000694956	0.969559	0.774199	0.970245	463.648	315.248	337.707	197.518	143.154	177.261	140.581	353.511	470.762	409.752	342.221	268.687	107.079	97.1405	293.766	135.326
ENSDARG00000090041.3	si:dkey-163m14.6	20.4481	-1.1683	-1.19089	0.568486	0.545891	-0.0225947	0.0237334	0.000919003	0.449268	0.264368	0.988695	28.0121	17.2878	25.1881	11.7786	9.60768	11.6383	8.65115	41.2586	34.5995	37.0181	26.8004	11.153	10.7079	15.338	20.0866	18.0435
ENSDARG00000104417.2	CT573006.2	32.6995	-1.16663	-0.462022	-0.050305	0.654301	0.704606	0.0126598	0.3546	0.986017	0.122151	0.488565	35.7395	51.8633	41.9801	29.8995	19.2154	14.3241	12.9767	50.6355	39.8418	40.8476	35.0467	25.3478	19.0362	46.0139	23.4343	36.9891
ENSDARG00000095665.4	si:ch211-191a16.2	380.677	-1.15892	-0.927841	0.270837	0.501916	0.231079	6.85863e-10	7.19459e-09	0.50775	0.00908776	0.666008	528.365	485.075	415.137	249.163	208.487	210.385	183.837	582.308	638.517	547.613	528.793	370.078	323.615	329.255	204.213	285.989
ENSDARG00000101775.2	zgc:172014	65.0416	-1.15509	-1.26202	0.0910104	-0.0159154	-0.106926	0.00014737	2.8902e-07	0.94848	0.970837	0.915117	108.184	70.168	98.8865	41.6782	46.1169	39.3913	38.9302	102.209	105.895	84.2482	101.017	57.7929	30.9338	25.5633	53.5642	36.0869
0	LOC108190590	730.206	-1.1546	-2.21345	0.0543601	-1.00449	-1.05885	0.000407672	7.63966e-20	0.977721	0.000437327	0.101817	1515.55	836.932	1128.8	516.447	561.088	554.164	453.104	918.941	902.732	1256.06	1743.06	198.727	186.793	222.912	398.384	289.598
ENSDARG00000092833.2	CR318588.2	247.047	-1.15362	0.20653	-0.0916319	1.26851	1.36015	0.00244149	0.704377	0.962285	4.00961e-05	0.0314469	349.668	322.366	177.249	193.894	141.233	65.3538	108.139	204.417	271.553	217.003	369.022	324.452	350.98	265.858	281.212	310.348
ENSDARG00000055656.4	pdzd3b	238.441	-1.14636	-0.020185	-0.371431	0.754744	1.12618	0.00349192	0.977496	0.693458	0.0286482	0.141769	344.838	294.909	337.707	214.733	192.154	129.812	50.8255	225.984	297.765	260.403	223.681	310.257	217.726	286.309	204.213	223.739
0	LOC108179656	40.6981	-1.14569	-1.8105	-0.325257	-0.990067	-0.66481	0.0440398	1.74923e-05	0.842086	0.0437066	0.596861	91.7636	82.3712	40.1144	23.5572	41.313	34.915	29.1976	44.0716	65.0051	42.1241	76.2782	28.3895	5.94881	15.338	21.7604	9.02173
0	LOC110440062	656.459	-1.14468	-1.11443	0.260108	0.290361	0.030253	7.97464e-08	3.66885e-10	0.624227	0.207491	0.970799	898.318	789.136	861.992	366.043	429.463	333.931	408.767	978.953	1160.65	888.435	1042.12	489.719	316.477	384.472	670.389	484.467
ENSDARG00000101274.2	si:dkey-16p6.4	20.9537	-1.14446	-1.66167	0.392808	-0.124408	-0.517216	0.0357264	1.61336e-05	0.733877	0.848109	0.671542	23.1824	36.6094	23.3223	8.15442	11.5292	13.4289	17.3023	30.0062	35.6479	31.9122	47.4162	9.1252	8.32833	15.338	16.7388	7.21739
ENSDARG00000101030.3	si:ch73-158p21.3	127.597	-1.14418	-0.972468	0.11438	0.286096	0.171716	2.36858e-05	1.80283e-05	0.921636	0.33416	0.837073	212.505	126.099	175.384	109.632	58.6068	60.8775	81.1045	195.04	165.658	201.685	180.388	86.1825	108.268	115.546	76.1616	88.413
ENSDARG00000096651.4	LOC108187081	24.8275	-1.1436	-0.064418	-0.490968	0.588214	1.07918	0.0205056	0.937597	0.607112	0.190773	0.287365	41.5351	35.5925	30.7854	17.2149	8.64691	28.6482	9.73255	23.4424	29.3571	29.3592	20.6157	18.2504	24.985	27.6083	22.5974	28.8695
ENSDARG00000077314.5	mblac1	126.948	-1.1427	-0.80867	-0.161828	0.1722	0.334028	5.70343e-08	1.70869e-05	0.823568	0.50756	0.557542	179.664	185.081	192.176	87.8866	103.763	85.0494	58.3953	161.283	180.337	141.69	179.357	79.0851	120.166	106.343	76.1616	94.7282
ENSDARG00000098669.2	exd1	34.1484	-1.14061	-1.14232	-0.0782902	-0.0799925	-0.00170231	0.0143288	0.00238601	0.973764	0.887791	0.998778	58.9219	56.948	36.3828	25.3693	25.9407	17.0099	23.7907	60.0124	33.551	49.783	48.447	35.4869	28.5543	17.383	12.5541	16.2391
ENSDARG00000087438.3	spi2	22.4797	-1.14025	-0.213527	-0.0612092	0.865515	0.926724	0.0474388	0.772706	0.983568	0.067554	0.424596	25.1143	34.5756	25.1881	14.4968	15.3723	13.4289	7.56976	35.6324	30.4056	24.2533	17.5234	26.3617	10.7079	31.6985	17.5757	29.7717
ENSDARG00000035178.8	gna14	896.606	-1.13981	-2.42225	0.591507	-0.690927	-1.28243	9.33008e-07	4.5697e-41	0.0620371	0.00195022	0.00029845	1544.53	939.642	1028.98	538.192	434.267	469.115	685.604	1483.43	1526.57	1658.16	2390.39	300.118	345.031	360.954	287.07	353.652
ENSDARG00000090171.4	BX323556.1	121.367	-1.12923	-0.795915	0.530155	0.86347	0.333315	0.00228966	0.0117512	0.384698	0.00793879	0.720933	113.014	117.964	163.256	59.7991	94.1552	49.2391	36.7674	108.773	242.196	205.514	204.096	98.3494	113.027	128.839	112.15	94.7282
ENSDARG00000058045.8	tlr21	69.4325	-1.12738	-0.475552	-0.356554	0.295273	0.651828	1.1922e-05	0.0859454	0.477873	0.306782	0.300393	101.423	115.93	92.3563	60.7051	41.313	51.0296	34.6046	66.5763	77.5867	90.6306	88.6476	71.9877	49.97	67.4871	51.0533	49.6195
0	si:zfos-411a11.2	49.0811	-1.12713	-0.338151	-0.13616	0.652822	0.788982	0.00192345	0.435097	0.926991	0.0538075	0.341266	64.7175	52.8803	77.43	35.3358	40.3522	29.5435	12.9767	51.5732	58.7143	67.6538	59.7856	55.7651	36.8826	59.3068	42.6839	39.6956
ENSDARG00000100315.3	slc15a1a	1706.62	-1.12704	-0.387769	0.128878	0.868153	0.739275	0.0154594	0.473561	0.949604	0.0241641	0.467688	1932.83	1864.03	2323.83	1192.36	980.944	1162.04	400.116	1688.79	2789.98	2133.01	2312.05	2109.95	1480.06	2290.47	1396.02	1249.51
ENSDARG00000088625.3	si:ch211-142d6.2	129.377	-1.12695	-0.607714	-0.0012709	0.517968	0.519239	0.0137077	0.173961	0.999326	0.207797	0.618531	237.62	160.675	114.746	125.941	71.0968	81.4684	33.5232	143.467	233.809	172.326	134.002	118.628	124.925	138.042	101.27	78.4891
ENSDARG00000005894.13	slc7a9	757.444	-1.1226	-0.264455	-0.356233	0.50191	0.858143	0.0179461	0.673134	0.775703	0.233071	0.402788	1005.54	1023.03	1213.69	834.469	463.09	478.067	208.709	675.14	1045.32	1012.25	645.272	713.794	618.676	890.625	642.77	648.663
ENSDARG00000098586.3	zgc:194887	120.859	-1.11848	-0.21233	-0.0697921	0.836356	0.906148	0.0136192	0.734049	0.977308	0.0281896	0.355902	173.868	133.218	147.397	121.41	75.9007	53.7154	27.0348	111.586	165.658	159.561	141.218	169.323	107.079	138.042	123.03	85.7065
ENSDARG00000069966.4	alox5b.3	76.2847	-1.11404	-0.34744	-0.187558	0.579037	0.766596	0.0254841	0.56087	0.919087	0.182495	0.472514	91.7636	51.8633	166.055	44.3963	48.9992	25.0672	73.5348	100.333	94.3622	86.8011	81.4321	46.6399	66.6267	67.4871	90.3895	84.8043
0	XLOC_043761	209.149	-1.11161	-0.858606	-0.150677	0.102329	0.253006	3.30163e-05	0.000233572	0.89091	0.761307	0.734207	397.964	301.011	219.23	205.673	132.586	137.87	88.6743	253.178	288.329	282.104	279.343	164.254	143.961	167.695	134.747	149.761
ENSDARG00000039501.10	ugt2a6	185.358	-1.1088	-0.712764	-0.1414	0.254637	0.396037	0.000132043	0.0072665	0.905736	0.415404	0.593022	291.712	255.249	244.418	135.907	92.2337	90.421	171.942	225.047	313.492	222.109	195.849	109.502	118.976	137.019	184.127	177.728
0	XLOC_042763	38.2004	-1.1044	-0.621621	-0.113781	0.368997	0.482778	0.00260539	0.0754838	0.941589	0.331027	0.581047	54.0922	48.8125	55.9735	28.0875	34.5876	24.1719	10.8139	48.7601	59.7627	37.0181	49.4777	38.5286	33.3133	30.6759	30.9668	26.163
ENSDARG00000035797.6	si:dkey-17m8.2	246.614	-1.10034	-0.578351	-0.039124	0.482863	0.521987	3.30106e-10	0.000406966	0.970207	0.00777917	0.226613	376.714	309.146	300.391	158.558	136.429	188.004	128.686	332.882	342.849	260.403	341.19	184.532	195.121	255.633	214.257	221.032
ENSDARG00000076996.5	si:ch73-182a11.2	390.117	-1.09971	-0.761762	-0.0724372	0.265513	0.337951	7.44641e-14	5.02576e-09	0.917945	0.106925	0.406683	535.127	570.497	527.084	314.398	280.544	222.919	195.732	472.598	496.974	546.337	555.594	288.965	276.025	312.895	309.668	336.511
ENSDARG00000079589.3	si:dkeyp-73d8.6	39.9962	-1.09851	-0.309911	-0.184326	0.60427	0.788596	0.0338946	0.621682	0.920688	0.17718	0.46704	63.7516	59.9988	37.3157	46.2084	13.4507	28.6482	10.8139	48.7601	47.1811	56.1654	37.1083	37.5147	40.4519	35.7886	33.4776	43.3043
0	XLOC_000946	1527.99	-1.09708	-1.09462	-0.267803	-0.26534	0.00246314	1.97644e-11	3.12001e-15	0.43454	0.137905	0.996546	2730.69	2505.71	1999.19	1279.34	1023.22	1100.27	1106.27	1820.06	2165.09	1961.96	2065.7	796.934	1125.51	714.749	1010.19	1042.91
0	LOC110439623	95.4779	-1.09696	-1.32759	-0.0425327	-0.273164	-0.230631	0.00910115	3.65873e-05	0.988012	0.528057	0.843838	166.14	111.862	151.128	77.92	57.6461	68.0395	63.8022	136.903	144.689	145.52	128.848	84.1546	29.744	41.9238	89.5526	29.7717
0	XLOC_043762	147.886	-1.09531	-0.924458	-0.0936493	0.0772006	0.17085	0.00293513	0.00288422	0.959666	0.864131	0.871436	269.495	184.064	186.578	113.256	115.292	113.698	56.2325	186.601	223.324	224.662	165.957	150.059	98.7502	100.208	123.867	54.1304
ENSDARG00000062964.6	si:dkey-246g23.2	126.43	-1.09517	-0.248237	-0.116485	0.730446	0.846931	3.4423e-06	0.418075	0.907379	0.00114923	0.0690244	166.14	171.861	149.263	101.477	79.7437	72.5158	48.6627	119.087	167.755	176.155	138.125	122.683	139.202	143.154	107.965	119.087
ENSDARG00000069018.6	cyp7a1	2573	-1.09456	-0.213032	-0.226726	0.654804	0.881529	8.14366e-07	0.494225	0.718938	0.00180635	0.0346722	3775.83	2998.92	3535.66	1874.61	1739.95	1583.71	1238.2	2514.9	3039.51	3577.99	2618.2	2885.59	2208.2	3478.65	2159.31	1938.77
ENSDARG00000060671.8	lct	95.7765	-1.09233	-0.556324	-0.47699	0.0590143	0.536004	0.00329226	0.145695	0.486635	0.897915	0.540477	159.379	147.455	144.598	106.007	53.803	83.2589	37.8488	84.3925	148.883	111.054	88.6476	90.2381	52.3495	84.8701	71.9769	67.663
ENSDARG00000090107.3	zmp:0000000984	28.7243	-1.09179	-0.360092	-0.265007	0.466693	0.731699	0.00520102	0.433164	0.807678	0.226885	0.407405	38.6373	42.711	39.1815	28.0875	16.3331	13.4289	17.3023	30.0062	39.8418	31.9122	31.9544	32.4452	27.3645	18.4056	27.619	24.3587
ENSDARG00000058206.6	si:ch211-153b23.5	2256.84	-1.08794	-2.29148	0.717347	-0.486193	-1.20354	0.0127932	1.42343e-14	0.25286	0.213532	0.144835	3315.08	2306.39	2624.23	1177.86	1278.78	1073.41	1642.64	3338.19	2975.55	3539.7	8222.58	845.602	888.752	800.642	930.677	1149.37
ENSDARG00000006588.9	zgc:111983	18246.4	-1.08791	-2.49925	0.109	-1.30234	-1.41134	2.30448e-07	9.03219e-53	0.907902	8.25408e-14	2.42845e-06	37539.1	25680.5	23073.2	13665.9	9494.31	12930.2	18038.7	28347.4	28039.2	30799.1	36901.1	5253.07	5274.21	5488.95	5895.41	5521.3
ENSDARG00000040130.8	si:ch211-215k15.4	125.367	-1.08719	-0.409525	0.118846	0.796509	0.677663	0.00263453	0.304902	0.940052	0.0122975	0.414605	152.617	127.116	172.585	115.068	55.7245	63.5632	48.6627	187.539	203.403	142.967	120.602	104.433	114.217	147.245	159.019	91.1195
ENSDARG00000055504.6	si:ch211-212k18.7	4876.72	-1.08488	-1.10024	0.162264	0.146901	-0.0153626	2.9696e-12	4.93347e-17	0.732953	0.424962	0.980377	8229.75	5612.43	5710.23	3570.73	2659.41	2918.54	3141.45	6993.33	7085.55	7088.33	8006.12	3755.53	3362.27	3876.42	3022.19	2995.22
0	LOC100537439	68.0919	-1.08454	-1.59908	-0.211975	-0.726512	-0.514537	0.0271398	9.91711e-06	0.901352	0.0912664	0.647983	125.571	110.845	98.8865	52.5507	64.3714	67.1443	25.9535	103.146	121.622	104.672	56.6932	45.626	19.0362	20.4506	48.5425	24.3587
ENSDARG00000107431.2	LO018208.1	22.668	-1.08139	-1.0682	-0.603442	-0.590257	0.0131852	0.0387797	0.0212439	0.483235	0.238644	0.993505	56.99	30.5078	31.7183	25.3693	10.5684	20.5909	18.3837	28.1308	23.0663	34.4652	19.5849	13.1808	19.0362	10.2253	10.0433	10.8261
ENSDARG00000076294.4	klb	241.536	-1.08126	-0.397075	0.0474719	0.731655	0.684183	0.000410319	0.247652	0.978999	0.00852326	0.346605	303.303	245.08	347.036	201.142	143.154	151.298	67.0464	250.364	366.964	328.057	289.651	252.464	201.07	276.083	222.626	219.228
ENSDARG00000079166.4	ace	5910.04	-1.07757	-0.223059	0.144001	0.998517	0.854516	0.00463532	0.67318	0.92772	0.00151443	0.307095	6744.14	5635.82	7812.97	4231.24	3073.5	3363.48	2088.17	5757.44	9770.68	7898.9	6323.87	8586.82	4479.45	8096.4	5534.69	5163.14
ENSDARG00000079543.5	dpys	855.842	-1.07745	-0.130669	-0.311671	0.635105	0.946777	0.0191249	0.851079	0.812587	0.103154	0.332111	1376.45	1139.98	965.543	893.362	489.992	561.326	254.128	709.835	1008.63	1040.34	982.339	1037.23	895.891	899.828	595.064	843.532
ENSDARG00000054184.7	btr06	58.7467	-1.07499	0.0742522	-0.225067	0.924179	1.14925	0.0133028	0.917497	0.880136	0.0107106	0.157896	73.4109	68.1342	78.3629	50.7386	30.7446	39.3913	17.3023	41.2586	80.7321	68.9303	60.8164	85.1686	44.0212	85.8926	51.8903	63.1521
ENSDARG00000055133.10	cenpf	556.121	-1.07493	-0.720193	0.0679869	0.422727	0.35474	0.000142836	0.00462394	0.965188	0.125667	0.623351	723.484	590.835	860.126	403.191	477.502	272.158	222.767	524.171	838.775	756.957	920.492	422.801	504.459	538.874	410.101	431.239
ENSDARG00000075600.5	si:dkeyp-41f9.3	1451.09	-1.07363	-1.26585	0.316738	0.124518	-0.19222	0.00038044	9.18016e-08	0.668752	0.724946	0.829377	1902.89	1714.54	1967.47	573.528	861.809	805.731	1298.75	2190.45	2453.42	2117.69	2513.06	1022.02	635.333	755.651	1447.91	957.206
ENSDARG00000051914.6	slc14a2	98.9067	-1.07309	-0.785313	0.127276	0.415054	0.287779	0.00142892	0.00676352	0.92772	0.207749	0.743402	122.673	126.099	133.404	76.1079	40.3522	54.6107	71.372	203.48	90.1683	140.414	121.633	69.9599	64.2471	83.8476	102.944	81.1956
ENSDARG00000096449.3	si:ch211-194e1.7	95.9164	-1.06967	-0.364318	0.0291934	0.73455	0.705356	0.00777577	0.428569	0.99207	0.0350115	0.430745	141.026	106.777	107.283	32.6177	54.7638	59.087	80.0232	113.461	131.059	114.884	123.694	66.9182	139.202	54.1942	87.8787	121.793
ENSDARG00000069559.7	muc13a	788.835	-1.06908	-1.11138	0.35406	0.311767	-0.0422936	0.00118006	2.17343e-05	0.639322	0.344438	0.970696	1179.4	766.764	972.073	495.608	543.795	450.314	364.43	881.433	1199.45	1033.95	1858.51	614.43	403.329	596.136	838.614	423.119
ENSDARG00000098901.2	CABZ01002768.1	99.8406	-1.06803	-0.893214	-0.108927	0.0658886	0.174816	0.0112501	0.0115895	0.954029	0.893991	0.881817	168.072	143.387	120.343	81.5442	57.6461	85.9447	48.6627	127.526	148.883	157.008	101.017	98.3494	44.0212	48.059	114.661	52.3261
ENSDARG00000099963.2	si:dkey-27n6.1	52.3356	-1.06318	-1.22804	0.483139	0.318274	-0.164865	0.00244972	2.32091e-06	0.379419	0.386003	0.868063	74.3768	51.8633	59.7051	46.2084	24.98	24.1719	22.7093	81.5794	81.7806	100.843	83.4937	46.6399	33.3133	40.9013	25.1082	39.6956
ENSDARG00000092948.4	gna15.3	144.296	-1.06282	-1.37093	0.219541	-0.0885747	-0.308115	0.000178312	6.15595e-10	0.801528	0.806149	0.679602	242.449	176.945	166.988	113.256	98.9591	60.8775	101.651	240.987	201.306	192.75	274.189	87.1964	65.4369	81.8025	80.3463	123.598
ENSDARG00000052693.6	si:dkey-172m14.1	632.813	-1.05858	-0.904031	-0.121001	0.0335443	0.154546	2.17343e-07	2.46239e-07	0.891157	0.906136	0.808887	1098.27	938.625	709.931	430.372	415.052	445.838	467.162	748.28	1084.12	810.569	724.643	543.456	503.269	442.756	331.428	431.239
ENSDARG00000095464.2	gstt2	628.159	-1.05694	-1.0172	-0.233702	-0.193965	0.039737	3.86647e-05	1.80416e-06	0.752983	0.498644	0.967196	1036.45	897.947	958.08	636.951	356.445	580.127	277.918	701.395	920.556	796.528	861.737	439.024	402.139	428.441	325.57	431.239
ENSDARG00000090869.3	FO904898.4	246.176	-1.0561	-0.485628	0.169518	0.73999	0.570473	0.000294372	0.103344	0.879823	0.00518755	0.417655	315.86	298.977	264.008	192.082	173.899	99.3735	97.3255	331.006	348.092	335.716	303.051	265.645	327.184	213.709	169.899	202.989
ENSDARG00000114396.1	znf1017	70.8331	-1.05153	-0.898393	0.076529	0.229661	0.153132	0.00321022	0.00238601	0.966017	0.551141	0.882329	100.457	78.3035	105.417	39.8661	54.7638	57.2964	30.279	89.081	124.768	107.225	79.3705	67.9321	38.0724	40.9013	74.4877	45.1087
ENSDARG00000099506.2	RAC1	163.838	-1.04976	-0.732587	0.069998	0.387173	0.317175	0.00102245	0.00951029	0.966523	0.216947	0.69796	234.722	229.826	175.384	163.088	75.9007	111.907	59.4767	177.224	239.051	256.574	223.681	137.892	146.341	154.402	121.356	114.576
ENSDARG00000101576.2	tbxta	109.102	-1.04894	-0.0253537	-0.456915	0.566669	1.02358	0.0420917	0.976363	0.674324	0.193266	0.328178	128.469	127.116	202.438	69.7656	105.684	87.7352	31.3604	84.3925	115.332	126.372	119.571	194.671	102.32	86.9152	66.9552	96.5325
0	XLOC_025819	213.758	-1.04865	-1.29836	-0.106762	-0.356466	-0.249704	0.00443967	4.27098e-06	0.948707	0.32217	0.802485	424.045	293.892	256.545	107.82	177.742	211.281	130.849	228.797	378.497	206.791	391.699	140.934	76.1448	147.245	130.563	117.283
ENSDARG00000031757.9	tmc4	183.301	-1.04694	-0.753599	0.219828	0.513164	0.293336	0.00134144	0.00790588	0.835113	0.0916203	0.72858	201.88	220.673	251.881	163.088	125.861	87.7352	57.3139	203.48	325.025	297.422	222.65	177.434	126.115	155.425	159.856	156.978
0	XLOC_007224	202.989	-1.04626	-0.529653	-0.243204	0.273407	0.516611	4.69011e-05	0.0389158	0.727948	0.318868	0.421134	286.882	310.163	269.606	177.585	146.997	147.717	85.4301	262.554	240.099	228.491	244.296	194.671	201.07	199.394	135.584	117.283
0	LOC103910940	118.909	-1.04509	-0.660426	-0.154936	0.229733	0.384669	0.00100036	0.0247849	0.899555	0.501962	0.624669	197.05	169.827	135.269	99.6652	84.5476	85.0494	54.0697	119.087	147.834	186.367	149.464	136.878	72.5755	71.5772	112.987	80.2934
0	LOC101886439	37.824	-1.04422	-1.18735	0.0884776	-0.0546475	-0.143125	0.0464404	0.00264999	0.970313	0.928211	0.922779	67.6153	45.7618	44.7788	20.8391	22.0977	39.3913	19.4651	63.7632	60.8112	49.783	49.4777	28.3895	11.8976	20.4506	43.5209	17.1413
ENSDARG00000103225.2	LOC103910001	232.38	-1.04383	-1.02018	-0.196545	-0.172894	0.023651	9.01967e-05	4.14146e-06	0.825441	0.573252	0.980377	357.395	326.434	370.358	159.464	210.408	195.166	115.709	255.991	315.589	305.08	350.467	159.184	126.115	169.74	97.0851	203.891
ENSDARG00000117518.1	CABZ01067169.1	179.897	-1.04328	-0.096811	-0.331532	0.614938	0.94647	0.000383049	0.844401	0.61715	0.0242156	0.0999085	225.062	246.097	258.411	156.746	146.997	95.7925	71.372	126.589	244.293	192.75	210.28	201.768	171.326	191.213	156.508	183.141
ENSDARG00000026787.10	aqp7	350.566	-1.04292	-0.188276	0.239561	1.09421	0.854649	0.000347758	0.650484	0.778913	6.29195e-06	0.157612	437.568	292.875	403.009	223.794	230.584	170.994	107.058	328.193	526.331	462.088	469.008	401.509	315.287	503.085	397.547	340.119
ENSDARG00000098976.2	CU457778.1	96.8408	-1.04159	-1.12574	-0.0871438	-0.171291	-0.0841469	0.0202487	0.00123934	0.967975	0.72124	0.951319	174.834	138.302	114.746	64.3293	73.9791	83.2589	55.1511	89.081	144.689	173.602	130.91	89.2242	42.8314	50.104	93.7373	30.6739
ENSDARG00000095522.3	si:dkey-71b5.3	174.88	-1.04055	-0.245976	-0.285678	0.508891	0.79457	0.00891591	0.639381	0.80206	0.153498	0.367917	324.553	224.741	168.853	104.195	93.1945	170.099	97.3255	141.592	260.02	202.961	181.418	113.558	197.5	231.092	114.661	172.315
ENSDARG00000054211.7	st8sia7.1	130.871	-1.04033	0.14393	-0.395552	0.78871	1.18426	0.0244012	0.831075	0.705203	0.0382377	0.169219	198.016	128.133	189.377	151.31	73.9791	74.3063	33.5232	118.15	153.076	153.178	98.9555	181.49	121.356	158.492	140.606	119.989
ENSDARG00000096809.3	si:ch211-168b3.2	305.603	-1.0403	-0.230272	-0.252034	0.557994	0.810028	0.000407672	0.566543	0.763586	0.0420826	0.204337	401.828	367.111	465.513	290.841	220.016	186.213	101.651	281.308	421.484	370.181	310.267	308.229	272.455	342.548	270.332	279.674
ENSDARG00000057942.5	glt8d2	53.6188	-1.03709	-0.006916	-0.25749	0.772681	1.03017	0.00279667	0.99142	0.792105	0.0125705	0.118824	75.3428	68.1342	62.5038	38.054	35.5484	36.7055	22.7093	45.947	48.2296	66.3773	70.0935	46.6399	86.8526	59.3068	48.5425	46.913
ENSDARG00000103584.2	BX927374.1	104.312	-1.03521	-1.89297	0.52982	-0.327933	-0.857753	9.01967e-05	7.22256e-21	0.14775	0.258842	0.11628	164.209	108.811	122.209	82.4503	51.8815	60.8775	61.6395	174.411	199.209	201.685	186.572	74.0155	33.3133	47.0364	51.0533	49.6195
ENSDARG00000096722.2	si:dkey-16i5.8	261.939	-1.03452	-0.0132227	-0.417563	0.603734	1.0213	0.00506545	0.984339	0.577652	0.0641496	0.158308	368.986	348.806	361.029	282.687	166.213	178.156	73.5348	205.355	308.25	296.145	268.004	331.549	228.434	286.309	261.125	226.445
0	XLOC_036929	37.4417	-1.03353	-0.511137	-0.381975	0.140423	0.522398	0.0210727	0.276682	0.701661	0.77987	0.604193	56.0241	74.2357	38.2486	27.1814	24.98	40.2866	16.2209	32.8193	45.0842	39.5711	54.6317	25.3478	20.2259	33.7435	33.4776	36.9891
0	LOC560099	235.203	-1.03328	-0.94334	0.546436	0.636376	0.0899407	0.000241491	3.37122e-05	0.183453	0.0147359	0.922804	255.972	267.452	249.082	131.377	87.4299	114.593	170.86	289.748	333.413	481.236	402.007	165.268	280.784	165.65	169.899	198.478
ENSDARG00000057504.7	si:dkey-202g17.3	172.683	-1.0278	-0.0891645	-0.370324	0.56831	0.938634	0.018482	0.898632	0.718096	0.131481	0.300764	274.325	167.793	266.807	117.786	155.644	145.927	43.2558	176.287	192.918	155.731	206.157	242.325	157.049	197.349	125.541	138.033
ENSDARG00000096851.2	znf1143	41.3467	-1.02412	-0.801152	-0.528701	-0.305732	0.222968	0.0174138	0.0423078	0.469925	0.487814	0.85152	69.5472	99.6589	35.4499	27.1814	28.823	34.0198	44.3372	58.1371	49.278	37.0181	43.293	26.3617	22.6055	27.6083	28.456	29.7717
ENSDARG00000017340.9	uts2b	28.8185	-1.02229	-0.785327	-0.553722	-0.316757	0.236965	0.033389	0.0804966	0.493282	0.515869	0.853747	42.5011	42.711	57.8393	31.7116	25.9407	19.6957	16.2209	29.0685	18.8724	29.3592	52.5701	23.32	17.8464	19.4281	15.0649	18.9456
ENSDARG00000089312.4	si:ch73-106l15.4	149.109	-1.02172	-2.22871	0.584632	-0.622359	-1.20699	0.0113042	1.37225e-15	0.344356	0.083963	0.0980237	105.287	186.098	278.002	82.4503	94.1552	64.4585	134.093	287.872	226.469	260.403	363.868	51.7095	52.3495	48.059	71.9769	78.4891
ENSDARG00000003197.10	LOC110437968	137.615	-1.01644	-0.626219	-0.306849	0.0833747	0.390223	0.00535811	0.0690892	0.740522	0.846719	0.658702	206.71	253.215	150.196	115.974	153.723	62.668	69.2092	156.595	192.918	151.902	155.649	80.099	142.771	89.9828	102.944	117.283
ENSDARG00000058738.6	si:ch211-117c9.2	101.125	-1.01612	-0.340811	-0.142092	0.533218	0.675311	0.0217603	0.509368	0.936394	0.166766	0.477661	159.379	113.896	125.008	70.6717	91.2729	65.3538	34.6046	89.081	153.076	113.607	125.756	148.031	92.8014	110.433	62.7705	62.25
ENSDARG00000116043.1	CABZ01049625.1	540.481	-1.01572	-1.60897	0.354831	-0.238414	-0.593245	0.00660492	2.36397e-09	0.680906	0.528947	0.484889	961.103	605.072	562.534	347.016	366.053	431.514	258.453	809.23	950.961	1085.01	785.459	421.787	170.136	219.844	433.535	239.978
ENSDARG00000068193.4	tmem44	30.2355	-1.01466	-0.482493	0.0780448	0.610211	0.532166	0.00781851	0.187744	0.964503	0.0812215	0.527007	40.5692	37.6263	33.5841	14.4968	12.49	23.2767	23.7907	39.3832	37.7449	43.4006	37.1083	30.4173	26.1748	27.6083	32.6407	23.4565
ENSDARG00000091085.3	lepa	45.606	-1.01373	-1.08475	0.388267	0.317254	-0.0710137	0.00192241	9.42037e-06	0.494821	0.357435	0.946151	60.8538	57.9649	45.7117	15.4028	26.9015	31.334	35.686	68.4517	80.7321	74.0363	63.9088	27.3756	35.6929	31.6985	35.1515	38.7935
ENSDARG00000093686.4	si:rp71-36a1.2	62.2079	-1.01029	-0.711858	-0.0693191	0.229109	0.298428	0.00210595	0.0147648	0.966523	0.52048	0.722834	87.8999	84.405	83.0274	48.0205	31.7053	35.8103	54.0697	83.4548	110.089	65.1009	64.9395	64.8903	32.1236	53.1716	45.1948	51.4239
ENSDARG00000087574.4	nox1	388.318	-1.00614	-1.15324	-0.252695	-0.399799	-0.147103	0.000186325	9.24469e-08	0.72618	0.132155	0.858095	809.452	489.142	522.419	292.653	259.407	301.702	355.779	461.346	354.382	565.484	657.642	188.588	177.274	263.813	246.06	267.945
0	LOC108183529	75.5025	-1.0039	0.231271	-0.616867	0.618299	1.23517	0.0056181	0.637324	0.242388	0.0551289	0.0422442	114.946	142.37	60.638	60.7051	58.6068	50.1344	41.093	75.9533	89.1198	51.0595	58.7548	91.252	64.2471	96.1179	73.6507	79.3912
0	LOC100535476	64.9986	-1.00346	-1.12388	0.0514981	-0.0689291	-0.120427	0.00428513	4.56397e-05	0.97867	0.876123	0.910089	102.389	83.3881	84.8932	43.4903	54.7638	52.8202	28.1162	79.704	96.4591	127.649	72.155	53.7373	40.4519	35.7886	54.4011	29.7717
ENSDARG00000112132.1	BX470182.1	69.4326	-1.00049	-0.604702	-0.0692912	0.326499	0.39579	0.0382958	0.179998	0.977365	0.466742	0.71962	65.6834	112.879	99.8194	66.1414	43.2346	35.8103	40.0116	60.0124	110.089	100.843	83.4937	62.8625	99.94	49.0815	48.5425	32.4782
ENSDARG00000087210.4	vwa3a	44.3122	-0.999031	-0.293702	-0.143289	0.56204	0.705329	0.00415314	0.484019	0.913129	0.0818615	0.368997	55.0582	40.6771	76.4971	27.1814	30.7446	33.1245	23.7907	53.4486	56.6173	40.8476	56.6932	42.5843	51.1598	50.104	33.4776	36.9891
0	LOC100536156	569.555	-0.998655	-0.398542	0.148346	0.748458	0.600112	0.0448641	0.463117	0.940181	0.0589708	0.570258	586.321	589.818	828.408	499.232	345.876	329.455	162.209	545.738	763.285	838.652	815.352	666.14	364.067	704.524	656.998	416.804
ENSDARG00000095333.5	si:ch211-157j23.3	196.841	-0.998267	-0.928216	0.276948	0.346999	0.0700511	2.11121e-06	8.24784e-08	0.534338	0.114669	0.923697	244.381	201.352	278.935	137.719	134.507	107.431	103.814	262.554	363.819	252.744	291.713	184.532	146.341	169.74	148.975	120.891
0	LOC108191775	63.9914	-0.99521	-1.85641	-0.19957	-1.06077	-0.8612	0.00371475	6.27422e-12	0.864153	0.000880803	0.262525	132.333	101.693	83.0274	59.7991	44.1953	52.8202	55.1511	61.8878	76.5382	99.566	130.91	21.2921	21.4157	22.4957	30.9668	29.7717
0	LOC110440088	35.2202	-0.992185	-1.59762	0.174757	-0.430678	-0.605435	0.0436708	5.20007e-06	0.918835	0.358603	0.570274	40.5692	77.2865	30.7854	20.8391	16.3331	25.9625	36.7674	54.3863	60.8112	49.783	57.724	15.2087	23.7952	15.338	22.5974	15.3369
ENSDARG00000012435.7	spic	43.6055	-0.990694	-1.84235	0.88783	0.0361699	-0.85166	0.0454127	8.61894e-09	0.0901545	0.949186	0.400241	60.8538	36.6094	41.9801	25.3693	20.1761	15.2194	33.5232	102.209	85.9744	53.6125	101.017	16.2226	36.8826	22.4957	17.5757	27.9674
ENSDARG00000094978.2	si:ch73-18b11.2	77.839	-0.987647	-0.237843	-0.178733	0.571071	0.749804	0.0222574	0.67108	0.908448	0.125703	0.41593	89.8318	102.71	111.947	69.7656	58.6068	60.8775	14.0581	89.081	102.75	77.8657	88.6476	86.1825	58.2983	69.5321	90.3895	74.8804
0	LOC101882034	32.0014	-0.98744	-1.66882	0.0341412	-0.647237	-0.681378	0.049438	4.56905e-06	0.991464	0.156255	0.524483	52.1604	40.6771	50.3762	11.7786	22.0977	29.5435	33.5232	46.8847	33.551	61.2714	54.6317	12.1669	8.32833	13.2929	20.0866	21.6522
ENSDARG00000068883.5	tspan13a	411.603	-0.985502	-0.623824	0.0507021	0.41238	0.361678	0.00304178	0.042066	0.978685	0.184177	0.657107	561.207	455.584	560.668	438.527	247.878	227.395	147.07	436.966	643.76	566.76	531.886	386.3	325.995	447.869	304.646	303.13
ENSDARG00000068586.6	CU302253.1	2419.26	-0.984273	-0.582371	0.424811	0.826712	0.401901	0.0265526	0.166744	0.649487	0.0206222	0.693644	2447.67	2347.07	3012.31	2067.6	1261.49	1162.94	768.871	2266.41	4403.57	3772.02	3532.5	2625.02	1926.22	2936.71	2480.69	1696.99
ENSDARG00000073675.4	tlr8b	29.9929	-0.982951	-0.04919	-0.198555	0.735207	0.933761	0.0414426	0.948151	0.900286	0.0645426	0.336955	44.4329	37.6263	31.7183	22.6512	24.98	19.6957	8.65115	30.0062	40.8903	17.8708	42.2622	31.4313	30.9338	25.5633	35.9884	35.1848
ENSDARG00000058719.9	si:dkey-119f1.1	243.727	-0.980686	-1.11794	0.157829	0.0205797	-0.13725	2.33259e-10	3.67003e-18	0.719935	0.930404	0.777066	313.928	342.705	313.452	148.592	176.781	156.67	174.104	307.564	326.074	376.564	433.961	136.878	160.618	175.875	179.942	175.924
0	XLOC_038161	43.5157	-0.979083	-0.718591	-0.420388	-0.159895	0.260492	0.0244831	0.071948	0.632753	0.739004	0.819076	56.0241	65.0834	82.0945	26.2754	57.6461	28.6482	24.8721	54.3863	51.375	53.6125	43.293	26.3617	26.1748	32.721	46.0317	21.6522
ENSDARG00000105558.3	btr07	69.5912	-0.978002	-0.51572	0.0261044	0.488386	0.462282	0.00868391	0.154184	0.992553	0.150629	0.588631	89.8318	95.5912	78.3629	67.9535	45.1561	39.3913	24.8721	70.3271	92.2653	90.6306	105.14	48.6677	72.5755	83.8476	61.9336	46.913
0	LOC100148045	131.911	-0.97701	-1.42286	0.21874	-0.227107	-0.445847	0.000144989	1.03155e-12	0.761914	0.428522	0.484976	154.549	184.064	195.907	71.5777	113.371	87.7352	89.7557	240.05	160.416	213.173	215.434	83.1407	67.8164	51.1266	101.27	81.1956
ENSDARG00000059361.6	slc39a4	94.5817	-0.976997	-0.332558	0.178564	0.823003	0.644439	0.000918595	0.310733	0.858139	0.00145936	0.342315	106.253	105.761	111.014	59.7991	61.4891	53.7154	43.2558	92.8318	153.076	109.778	131.941	121.669	74.955	125.771	74.4877	87.5108
ENSDARG00000096933.3	si:ch211-135n15.2	117.061	-0.976394	-1.09553	0.239091	0.119955	-0.119136	0.00385479	2.59523e-05	0.808904	0.759421	0.906418	150.686	119.998	178.182	43.4903	91.2729	67.1443	103.814	240.05	176.143	128.925	159.772	97.3355	74.955	82.825	74.4877	83.9021
ENSDARG00000017653.9	rgs13	108.544	-0.973421	-1.13118	0.138329	-0.0194316	-0.15776	0.0421572	0.00148454	0.941589	0.97183	0.90244	109.15	87.4558	238.82	66.1414	75.9007	57.2964	97.3255	163.159	123.719	162.114	190.695	101.391	58.2983	58.2843	47.7056	99.2391
0	LOC101884253	31.0579	-0.971017	-0.449784	-0.0589821	0.462251	0.521233	0.0352884	0.336801	0.979416	0.266349	0.600035	55.0582	27.4571	37.3157	13.5907	24.98	19.6957	23.7907	26.2554	41.9388	48.5065	38.1391	32.4452	21.4157	29.6534	25.1082	31.5761
ENSDARG00000070041.5	zgc:153920	80.9479	-0.967551	-4.63381	0.303574	-3.36268	-3.66626	0.00926281	1.41303e-39	0.736967	1.79093e-19	1.27126e-14	171.936	93.5574	113.813	65.2354	48.0384	55.5059	90.8371	133.153	133.156	146.796	211.311	6.08347	8.32833	5.11266	4.1847	8.11956
ENSDARG00000075905.5	si:ch211-266g18.9	43.8276	-0.963389	-0.392932	0.0652929	0.63575	0.570457	0.0476103	0.441675	0.978267	0.115007	0.575252	49.2626	42.711	67.1682	43.4903	24.0192	29.5435	10.8139	41.2586	65.0051	52.336	63.9088	44.6121	44.0212	33.7435	34.3145	55.0326
ENSDARG00000058218.6	fam151a	262.031	-0.963207	-0.199107	-0.263654	0.500447	0.7641	0.00277244	0.655463	0.763859	0.0873332	0.279906	346.77	308.129	391.815	235.572	177.742	188.899	112.465	185.664	392.127	331.887	254.604	287.951	237.952	316.985	220.952	202.989
ENSDARG00000030938.9	fermt3b	83.6863	-0.956377	-0.757088	0.260464	0.459752	0.199288	0.00937374	0.0130602	0.796963	0.171695	0.843427	108.184	114.913	76.4971	47.1144	55.7245	36.7055	67.0464	105.959	96.4591	167.22	110.294	67.9321	55.9188	72.5997	53.5642	102.848
0	wu:fj19g03	1298.38	-0.955129	-0.45536	-0.137634	0.362135	0.499769	0.00345006	0.177539	0.917698	0.239638	0.507415	1614.07	1886.4	1687.6	1258.5	929.063	910.476	468.244	1608.15	1647.14	1525.4	1507.01	1639.49	979.174	807.8	965.829	1339.73
ENSDARG00000098415.2	CT956093.1	235.411	-0.954087	-1.02526	0.137806	0.0666342	-0.0711722	3.80017e-05	4.39142e-08	0.880136	0.825158	0.928443	291.712	282.706	353.566	211.109	168.134	102.955	156.802	314.128	415.194	330.61	302.02	149.045	184.413	192.236	153.16	158.782
ENSDARG00000098477.2	tec	171.071	-0.950654	-0.36432	-0.0926982	0.493635	0.586334	0.00191618	0.285675	0.947501	0.0799433	0.411322	208.642	219.656	230.424	130.471	118.174	128.917	75.6976	164.097	221.227	282.104	158.741	155.128	111.838	222.912	154.834	154.272
ENSDARG00000114166.1	CABZ01002349.1	127.336	-0.950583	-0.579086	-0.258541	0.112956	0.371496	0.0386886	0.181241	0.853326	0.817409	0.724489	212.505	167.793	165.122	119.598	92.2337	113.698	49.7441	131.277	200.258	169.773	107.202	166.281	78.5243	71.5772	120.519	71.2717
ENSDARG00000071495.7	si:dkey-236e20.3	52.0954	-0.95027	-0.643531	0.376797	0.683536	0.306739	0.0267344	0.07603	0.667292	0.0575803	0.761992	55.0582	69.1511	49.4433	48.9265	26.9015	28.6482	14.0581	63.7632	74.4413	99.566	63.9088	53.7373	45.2109	35.7886	54.4011	50.5217
ENSDARG00000096700.4	FP565451.1	129.679	-0.949219	-0.517886	-0.404511	0.0268225	0.431333	0.00191271	0.0902531	0.474391	0.945285	0.556425	202.846	177.962	199.639	93.3228	96.0768	79.6779	133.011	200.667	163.561	86.8011	130.91	86.1825	116.597	89.9828	124.704	92.9238
ENSDARG00000069375.6	zgc:162608	1034.54	-0.947832	-0.66097	-0.17264	0.114222	0.286863	1.22576e-05	0.000648229	0.811117	0.659065	0.616442	1368.73	1325.06	1651.22	702.186	549.559	838.856	913.778	1417.79	935.234	1455.2	1332.81	808.087	723.375	717.817	781.702	1031.18
ENSDARG00000020102.10	kctd16b	220.475	-0.947804	-0.444248	-0.143406	0.36015	0.503556	1.14112e-10	0.00190554	0.743081	0.0219657	0.13326	311.996	295.926	271.472	161.276	163.331	145.032	137.337	240.987	298.814	266.786	255.635	171.351	235.573	206.551	171.573	193.967
ENSDARG00000031534.7	CU571315.1	163.89	-0.942944	-0.435529	0.00342883	0.510844	0.507415	0.00264881	0.179644	0.998267	0.0736779	0.485149	203.812	238.978	172.585	127.753	108.567	127.126	61.6395	172.536	286.232	190.197	173.172	197.713	124.925	157.47	140.606	138.935
ENSDARG00000114099.1	trim35-30	137.832	-0.941037	0.734833	-1.0461	0.629768	1.67587	0.0138125	0.027848	0.00754985	0.0524288	0.00108063	248.245	197.284	152.994	118.692	87.4299	82.3636	127.604	72.2025	55.5688	123.819	136.064	116.6	142.771	197.349	186.638	159.685
ENSDARG00000076699.6	ipmka	67.3275	-0.94069	0.167438	-0.397654	0.710474	1.10813	0.0386001	0.788121	0.678679	0.0539564	0.184718	82.1043	78.3035	100.752	63.4233	57.6461	42.0771	17.3023	48.7601	88.0714	65.1009	62.878	86.1825	55.9188	88.9602	82.0201	57.7391
ENSDARG00000113896.1	si:dkey-29p23.1	128.317	-0.937973	-0.857831	0.0216269	0.10177	0.0801428	0.000927428	0.000240862	0.99225	0.765878	0.931051	164.209	117.964	232.29	78.8261	98.9591	78.7826	102.732	210.981	140.495	202.961	143.279	99.3633	95.1809	110.433	83.694	92.9238
ENSDARG00000055523.6	slc22a6l	447.182	-0.936947	-0.200068	-0.820351	-0.0834718	0.736879	0.00736198	0.679094	0.0409834	0.83491	0.342433	786.269	843.033	556.936	530.943	274.78	433.304	282.244	305.688	335.51	523.36	487.562	234.214	322.425	462.184	397.547	378.913
ENSDARG00000098369.2	si:dkey-165o8.1	351.301	-0.936452	-0.932954	0.498267	0.501764	0.00349766	3.1737e-06	1.02965e-08	0.0620076	0.0104497	0.995649	400.862	370.162	395.546	221.075	215.212	200.538	175.186	525.109	586.094	587.184	499.931	253.478	392.621	340.503	232.669	224.641
ENSDARG00000040683.8	si:ch73-40a17.3	1199.92	-0.935128	-0.184007	-0.226105	0.525017	0.751122	0.00404204	0.688573	0.822274	0.0690733	0.290974	1358.1	1359.63	1974.93	1275.71	781.104	744.854	469.325	1362.47	1560.12	1336.48	1090.57	1141.66	954.189	1448.93	1360.03	980.662
0	XLOC_007225	117.881	-0.93506	-0.612403	-0.410246	-0.0875893	0.322657	0.00463113	0.0478413	0.504407	0.824012	0.694427	151.651	207.453	176.317	93.3228	110.488	66.249	103.814	184.726	145.737	112.331	92.7708	95.3077	123.735	76.6899	77.8354	67.663
ENSDARG00000004262.10	cyp46a1.2	223.52	-0.933227	-0.585891	0.0226843	0.370021	0.347337	1.56324e-06	0.000891634	0.988011	0.0623849	0.488351	269.495	259.317	326.512	186.646	93.1945	166.518	150.314	285.997	308.25	289.763	275.22	189.601	191.552	196.326	200.866	186.75
ENSDARG00000039806.10	tbxtb	62.0777	-0.932273	0.188008	-0.671055	0.449227	1.12028	0.0266438	0.746639	0.247542	0.229756	0.144835	85.0021	84.405	97.0208	55.2689	36.5092	66.249	27.0348	37.5078	54.5204	57.4419	74.2166	84.1546	52.3495	68.5096	42.6839	70.3695
0	XLOC_043760	187.275	-0.930444	-0.785093	-0.114431	0.0309206	0.145352	0.000330606	0.000381365	0.916616	0.928173	0.852528	291.712	307.112	185.645	187.552	110.488	119.069	130.849	244.738	288.329	206.791	224.711	127.753	139.202	116.569	148.975	166.902
ENSDARG00000095149.4	znf1062	148.353	-0.929317	-0.455944	-0.171636	0.301736	0.473372	0.000817324	0.106846	0.859795	0.279939	0.47646	238.585	190.166	170.719	116.88	130.664	110.117	60.5581	145.343	227.518	158.284	178.326	118.628	121.356	154.402	133.91	118.185
0	XLOC_004483	38.2476	-0.928198	-0.503185	-0.269554	0.155459	0.425013	0.0111464	0.173896	0.776348	0.705889	0.617279	56.99	56.948	47.5775	28.9935	28.823	34.0198	20.5465	47.8224	39.8418	51.0595	40.2007	27.3756	40.4519	36.8111	18.4127	36.0869
ENSDARG00000104811.2	cyp2aa2	111.969	-0.927611	-0.201552	-0.31611	0.409948	0.726059	6.25364e-05	0.528554	0.489618	0.0758425	0.135708	178.698	132.201	143.665	86.9805	87.4299	87.7352	55.1511	107.835	116.38	150.626	114.417	116.6	122.545	84.8701	107.128	99.2391
ENSDARG00000098063.3	alp3	346.711	-0.926396	-0.378996	0.223607	0.771007	0.5474	0.0080332	0.317665	0.837507	0.00835965	0.48353	342.906	334.569	489.768	223.794	204.644	247.986	141.663	410.71	502.217	409.752	494.777	367.036	167.756	421.283	462.828	325.685
0	LOC100536116	267.751	-0.925188	-1.0649	0.136249	-0.0034669	-0.139716	0.00212197	5.39298e-06	0.908632	0.993454	0.873318	376.714	329.485	352.633	202.955	152.762	130.708	258.453	439.779	335.51	326.781	448.392	198.727	232.004	228.024	144.791	126.304
ENSDARG00000017165.11	slc3a1	822.749	-0.924416	-0.278572	-0.0155886	0.630255	0.645844	0.00743394	0.50895	0.99598	0.0329513	0.402788	839.396	872.524	1292.99	784.637	544.755	512.087	268.186	807.355	1281.23	1027.57	848.337	859.797	767.396	945.841	846.983	664.902
ENSDARG00000052376.5	b3gnt2a	113.664	-0.924162	0.215096	-0.216318	0.92294	1.13926	0.0360549	0.704964	0.88331	0.00746108	0.144835	138.128	133.218	131.538	125.941	77.8222	44.7628	33.5232	87.2056	136.301	118.713	120.602	151.073	116.597	156.447	133.073	113.674
0	XLOC_011861	265.039	-0.923828	-0.849543	-0.240409	-0.166125	0.0742848	0.00174949	0.000520019	0.771145	0.607592	0.938014	398.93	424.059	349.834	189.364	241.153	214.862	178.43	342.258	329.219	311.463	340.159	231.172	192.741	263.813	110.476	122.696
ENSDARG00000086957.4	si:dkeyp-118a3.2	160.014	-0.922369	0.040207	-0.365437	0.597138	0.962576	0.00905249	0.947568	0.623498	0.0503438	0.154337	226.994	207.453	194.974	113.256	140.272	130.708	57.3139	161.283	164.61	140.414	184.511	255.506	159.428	164.628	116.335	142.543
ENSDARG00000094996.4	sult1st9	106.388	-0.920298	-0.745446	0.292016	0.466868	0.174852	0.00244788	0.00292904	0.674907	0.0983722	0.839056	131.367	89.4897	152.994	63.4233	61.4891	77.8874	60.5581	211.919	160.416	121.266	115.448	88.2103	102.32	75.6673	88.7157	101.043
0	LOC795766	53.702	-0.918527	-0.309521	0.102762	0.711768	0.609006	0.0105097	0.439386	0.944151	0.02107	0.436772	66.6494	48.8125	71.8327	48.9265	24.98	27.753	30.279	49.6978	75.4898	59.9949	83.4937	61.8486	53.5393	57.2618	53.5642	45.1087
ENSDARG00000025983.10	l3mbtl3	235.283	-0.918177	-0.477349	0.0155175	0.456345	0.440828	0.00568298	0.147794	0.995852	0.128523	0.568284	242.449	213.555	426.332	215.639	158.527	151.298	96.2441	236.299	318.735	372.734	263.881	217.991	226.055	218.822	220.115	185.848
0	LOC100537936	53.3347	-0.917075	-0.839956	-0.0127751	0.0643436	0.0771187	0.0349572	0.0166851	0.996812	0.896264	0.952881	76.3087	86.4389	54.1077	35.3358	45.1561	43.8676	28.1162	75.9533	74.4413	74.0363	61.8472	47.6538	21.4157	32.721	65.2813	30.6739
ENSDARG00000070157.5	tgm2a	295.413	-0.916549	-0.643267	0.0866157	0.359898	0.273282	0.00720675	0.0330045	0.957026	0.256982	0.750167	295.575	299.994	514.023	194.8	212.33	161.146	216.279	229.735	381.643	541.231	421.592	260.575	285.543	191.213	215.094	305.837
ENSDARG00000029710.8	lrrc30a	247.325	-0.916102	-0.298865	0.0873498	0.704587	0.617237	0.000602654	0.339974	0.942338	0.00291233	0.319757	321.656	222.707	321.848	169.431	206.565	119.069	116.791	257.866	286.232	368.905	316.451	255.506	287.922	283.241	186.638	236.369
ENSDARG00000074009.5	znf1059	139.211	-0.914927	-0.935405	0.00256119	-0.0179169	-0.0204781	8.94644e-05	1.08069e-06	0.998284	0.954061	0.980445	193.187	169.827	206.169	87.8866	116.253	121.755	75.6976	174.411	199.209	185.091	202.034	122.683	86.8526	84.8701	123.867	77.5869
0	XLOC_039630	53.0373	-0.910446	-0.0257918	-0.16365	0.721004	0.884655	0.0494806	0.972352	0.920127	0.0521334	0.342021	84.0362	74.2357	36.3828	24.4633	32.6661	50.1344	30.279	58.1371	65.0051	74.0363	35.0467	62.8625	60.6778	49.0815	61.9336	49.6195
ENSDARG00000040258.8	si:ch73-340m8.2	320.365	-0.903991	-0.881013	0.0961003	0.119078	0.0229781	4.63028e-08	1.95504e-10	0.893231	0.557526	0.971471	470.409	351.857	425.399	197.518	225.78	177.261	291.976	448.218	434.066	442.941	453.546	230.158	233.193	245.408	230.159	267.945
ENSDARG00000087740.4	BX664618.1	134.74	-0.900064	-1.09924	0.501619	0.302438	-0.19918	0.000320319	7.1793e-09	0.139078	0.238376	0.772319	198.016	134.235	125.94	95.1349	67.2537	73.4111	91.9185	201.604	207.597	182.538	272.128	109.502	110.648	100.208	82.8571	102.848
0	XLOC_000947	127.274	-0.898926	-1.01538	-0.284631	-0.401089	-0.116458	0.00945772	0.000200923	0.742735	0.217135	0.90996	229.892	214.572	139.934	129.565	139.311	90.421	57.3139	151.907	157.27	163.39	166.987	62.8625	102.32	60.3293	83.694	86.6086
ENSDARG00000069828.6	si:ch211-117n7.7	329.951	-0.895375	0.0367415	-0.337462	0.594654	0.932116	0.00256971	0.944936	0.58944	0.0235898	0.0912339	458.818	414.907	405.808	309.868	280.544	198.747	126.523	270.994	406.806	359.969	313.359	411.648	392.621	336.413	296.277	295.913
ENSDARG00000041433.6	si:dkey-7c18.24	7979.13	-0.894619	-1.63426	-0.415366	-1.155	-0.739638	0.0487917	6.22973e-08	0.654493	0.000554392	0.430462	17911.3	14038.7	8974.42	6463.74	4751.96	6362.59	11773.1	12748.9	8617.36	11003.3	8545.22	2911.95	3339.66	3922.43	3361.15	2940.18
ENSDARG00000103231.2	si:ch211-199i15.5	921.427	-0.892565	-0.214363	-0.243294	0.434908	0.678202	4.07183e-05	0.454516	0.650049	0.0370798	0.141792	1277.93	1267.09	1087.75	831.751	616.813	701.881	456.348	697.645	1173.24	1128.41	1094.7	902.381	932.773	854.836	825.223	894.054
ENSDARG00000079105.5	mhc2dab	118.5	-0.890106	-0.894409	0.297792	0.293489	-0.00430304	0.00321022	0.00015719	0.658903	0.328321	0.995783	148.754	117.964	157.659	82.4503	48.0384	75.2016	100.57	193.165	136.301	211.897	155.649	86.1825	110.648	82.825	113.824	74.8804
ENSDARG00000117551.1	BX005005.1	33.7	-0.889725	0.0872855	-0.394841	0.58217	0.977011	0.0219738	0.88666	0.595881	0.0840482	0.184985	54.0922	37.6263	40.1144	32.6177	20.1761	25.0672	16.2209	28.1308	32.5025	44.6771	29.8928	33.4591	38.0724	38.8562	34.3145	33.3804
ENSDARG00000070331.6	muc5.1	2668.04	-0.889569	-1.32767	0.70854	0.270435	-0.438105	0.00103984	5.37854e-11	0.0254547	0.315526	0.496553	3227.18	2333.85	3004.85	1434.27	1425.78	1471.8	1834.04	3415.08	4323.89	4599.18	6326.97	1569.53	1424.14	1656.5	2710.85	1930.65
0	LOC101883456	58.5147	-0.888591	-1.00682	0.449918	0.331689	-0.118228	0.0494422	0.0020437	0.565787	0.419532	0.92437	56.0241	52.8803	91.4234	46.2084	31.7053	50.1344	15.1395	73.1402	110.089	98.2895	84.5245	44.6121	42.8314	35.7886	50.2164	53.2282
ENSDARG00000116727.1	CABZ01081294.1	183.511	-0.886461	-0.729562	-0.107228	0.0496716	0.156899	0.00931382	0.0113568	0.941589	0.902094	0.86725	225.062	209.487	319.982	118.692	222.898	107.431	95.1627	208.168	250.584	239.98	236.05	151.073	105.889	128.839	182.453	134.424
ENSDARG00000043243.6	prkchb	666.049	-0.886348	-1.74451	0.454369	-0.403792	-0.858161	0.0202549	1.6753e-11	0.499576	0.233418	0.270737	1169.74	633.546	715.528	395.036	369.896	277.53	776.441	995.832	990.803	1185.86	1429.7	286.937	346.221	402.877	316.363	364.478
ENSDARG00000074927.4	bub1bb	115.368	-0.885804	-0.167782	-0.250449	0.467574	0.718023	6.52476e-05	0.596536	0.624876	0.030473	0.113857	124.605	145.421	180.981	97.8531	86.4691	64.4585	76.779	108.773	140.495	117.437	139.156	113.558	118.976	102.253	98.7589	129.913
ENSDARG00000096920.2	si:zfos-375h5.1	468.925	-0.885594	-0.453659	0.164231	0.596166	0.431935	0.0183515	0.227125	0.903765	0.0575803	0.607957	602.742	463.719	571.863	298.995	423.699	327.664	130.849	482.913	641.663	762.063	562.809	448.149	421.176	449.914	581.673	332.902
ENSDARG00000096269.3	CR388364.1	146.679	-0.883771	-0.697087	0.41706	0.603744	0.186684	0.039098	0.0493371	0.610541	0.0842272	0.864016	173.868	151.522	155.793	113.256	127.782	68.9348	36.7674	168.785	186.627	282.104	220.588	156.142	129.684	143.154	138.932	92.9238
ENSDARG00000092378.2	BX571809.1	43.3077	-0.883522	-0.290641	-0.151506	0.441375	0.592881	0.0262307	0.532541	0.916198	0.216095	0.483593	50.2285	54.9141	61.5709	26.2754	26.9015	25.0672	43.2558	50.6355	46.1326	49.783	53.6009	23.32	38.0724	60.3293	36.8254	46.0108
ENSDARG00000077688.4	cpo	1019.66	-0.883486	0.137265	-0.281361	0.73939	1.02075	0.00436989	0.764733	0.712517	0.00471816	0.0582796	1285.66	1089.13	1394.67	895.174	799.359	612.356	416.337	829.86	1404.95	976.513	924.615	1449.89	969.656	1327.25	1072.12	866.989
ENSDARG00000054340.7	sla1	79.0771	-0.877089	-0.665352	0.499061	0.710798	0.211737	0.0186562	0.0280058	0.370521	0.0220793	0.826447	83.0702	85.422	80.2287	69.7656	35.5484	43.8676	30.279	133.153	110.089	113.607	111.325	100.377	55.9188	64.4195	55.238	92.9238
ENSDARG00000010130.9	smpdl3b	500.255	-0.874755	-0.130042	0.0735165	0.81823	0.744713	0.00499244	0.77835	0.962285	0.00149704	0.260363	579.56	556.26	555.071	453.023	230.584	319.607	224.93	386.33	669.972	704.621	613.318	668.168	511.598	630.902	454.459	445.674
ENSDARG00000096545.4	si:ch211-191a16.5	224.875	-0.874606	-1.16164	0.0683955	-0.218642	-0.287038	0.000548795	3.37773e-09	0.956866	0.416225	0.658702	357.395	287.791	276.136	167.619	147.958	159.356	195.732	431.339	307.201	211.897	333.975	164.254	159.428	150.312	110.476	137.13
ENSDARG00000091702.3	csnk2a4	216.206	-0.873009	-1.58532	0.120178	-0.592138	-0.712316	0.00347797	3.4831e-13	0.920087	0.0282227	0.28025	303.303	364.06	247.216	174.867	95.116	150.403	246.558	331.944	298.814	339.546	354.59	101.391	136.823	96.1179	101.27	117.283
ENSDARG00000104440.2	cdh30	41.0584	-0.872735	-0.00633318	0.154923	1.02132	0.866402	0.039612	0.992241	0.914774	0.00159168	0.288454	56.0241	36.6094	37.3157	38.054	21.1369	21.4862	12.9767	53.4486	41.9388	43.4006	53.6009	51.7095	55.9188	42.9463	44.3578	46.0108
ENSDARG00000094057.4	cyp2j20	71.9557	-0.872655	-0.432506	0.0384925	0.478641	0.440148	0.00208859	0.121499	0.980587	0.0710959	0.502791	79.2065	78.3035	105.417	56.1749	42.2738	37.6008	56.2325	90.0187	75.4898	109.778	86.5861	60.8347	74.955	67.4871	79.5093	51.4239
ENSDARG00000100324.2	AL627305.1	130.571	-0.872262	-0.239792	-0.0249586	0.607512	0.63247	0.0113274	0.576319	0.99207	0.0393496	0.402788	135.231	158.641	178.182	90.6047	127.782	83.2589	41.093	147.218	135.252	150.626	185.542	118.628	164.187	111.456	141.443	119.989
ENSDARG00000095448.3	ftr30	100.431	-0.870164	-1.25766	0.214274	-0.173226	-0.3875	0.00937374	3.06149e-07	0.832541	0.630994	0.620811	128.469	123.048	140.867	67.0475	48.9992	77.8874	92.9999	122.838	140.495	174.879	170.08	47.6538	96.3707	50.104	49.3795	75.7826
ENSDARG00000025311.8	cuzd1.2	346.873	-0.867592	-0.411013	0.455936	0.912515	0.456579	0.00174949	0.141228	0.288606	6.11795e-05	0.478941	345.804	430.161	275.203	272.72	199.84	138.765	155.721	413.523	444.551	626.755	439.115	360.952	416.417	373.224	353.189	304.032
ENSDARG00000053215.10	me1	236.365	-0.865951	-0.630133	-0.0217919	0.214026	0.235818	0.00230722	0.011684	0.99207	0.463855	0.75028	336.145	274.571	310.653	179.397	161.409	201.433	130.849	287.872	287.28	234.874	398.914	206.838	179.654	242.34	121.356	228.25
ENSDARG00000073893.6	dnase2	210.13	-0.86586	-0.754291	-0.0383372	0.0732319	0.111569	0.000301324	0.000186115	0.978597	0.806127	0.878721	303.303	269.486	269.606	209.297	124.9	119.964	162.209	206.293	307.201	246.362	333.975	156.142	140.392	174.853	164.877	173.217
ENSDARG00000098929.2	tex15	31.9772	-0.865064	-0.761894	0.459817	0.562987	0.10317	0.038881	0.0128129	0.460938	0.115933	0.928786	31.8758	39.6602	32.6512	26.2754	13.4507	19.6957	16.2209	43.1339	49.278	54.889	44.3238	28.3895	26.1748	23.5182	25.1082	36.9891
ENSDARG00000042873.5	slc25a27	43.4637	-0.863447	0.224162	-0.515455	0.572155	1.08761	0.0116388	0.616045	0.31586	0.0571362	0.0602184	63.7516	45.7618	63.4367	38.96	23.0584	31.334	33.5232	49.6978	30.4056	40.8476	40.2007	45.626	35.6929	47.0364	51.0533	55.0326
ENSDARG00000007582.9	si:ch1073-155h21.1	65.5046	-0.861364	-1.23593	-0.438997	-0.813567	-0.37457	0.0426995	0.000114067	0.571871	0.0225385	0.703112	139.094	80.3373	103.551	53.4568	49.9599	35.8103	99.4882	84.3925	96.4591	72.7598	63.9088	40.5565	35.6929	26.5858	32.6407	33.3804
ENSDARG00000023176.8	tdo2b	2290.14	-0.860991	-0.136722	0.0630361	0.787306	0.72427	0.00117045	0.73079	0.963949	0.000441085	0.194178	2576.14	2663.33	2539.33	1714.24	1300.88	1897.94	794.825	2542.09	2274.13	3464.39	2556.35	2395.87	2267.69	2613.59	2360.17	2681.26
0	XLOC_009819	237.651	-0.859759	-0.954523	0.268643	0.173879	-0.0947637	9.02788e-07	1.40038e-11	0.419447	0.384622	0.865102	308.133	292.875	267.74	107.82	171.977	179.051	180.593	353.511	373.255	316.569	350.467	197.713	183.223	175.875	186.638	156.978
ENSDARG00000101551.3	si:dkey-261j11.2	123.271	-0.859596	-0.103522	-0.246565	0.50951	0.756075	0.014162	0.846692	0.801528	0.0931388	0.30621	154.549	159.658	158.592	135.001	68.2145	75.2016	68.1278	133.153	134.204	154.455	110.294	123.697	165.377	151.335	92.0634	88.413
ENSDARG00000092801.3	CR855277.2	93.9219	-0.857097	-0.41477	0.104402	0.546729	0.442327	0.049407	0.344094	0.954023	0.127192	0.637242	144.89	104.744	83.0274	47.1144	65.3322	76.9921	55.1511	74.0779	146.786	122.543	134.002	53.7373	108.268	126.794	74.4877	84.8043
ENSDARG00000089477.4	si:ch211-132g1.3	903.04	-0.856365	-0.361126	-0.225752	0.269487	0.495239	1.75894e-06	0.0550953	0.592318	0.145246	0.247959	1235.43	1279.3	1110.14	845.342	724.419	637.423	459.592	887.059	1104.04	1053.1	1089.54	758.406	904.219	758.718	768.311	833.608
ENSDARG00000067806.3	zgc:158432	416.923	-0.855023	-0.959779	0.722945	0.618189	-0.104756	0.00113869	2.05902e-06	0.0127984	0.00794106	0.894094	431.772	362.026	452.453	318.929	211.369	230.081	156.802	514.794	775.867	748.022	706.089	395.425	286.733	424.351	356.537	299.522
0	LOC101884729	35.4293	-0.854171	-0.356931	0.381249	0.878489	0.497241	0.0432159	0.376118	0.612159	0.00811509	0.564764	48.2966	32.5417	28.9197	20.8391	17.2938	25.0672	17.3023	47.8224	44.0357	45.9535	52.5701	32.4452	46.4007	30.6759	46.0317	30.6739
ENSDARG00000053761.7	si:dkey-187j14.4	710.461	-0.85389	-2.30071	0.489119	-0.957703	-1.44682	0.0100732	1.13736e-24	0.347426	0.000314455	0.00158959	1229.63	648.8	903.972	500.138	501.521	346.464	706.15	1356.84	1210.98	1279.04	1360.64	361.966	290.302	278.129	169.062	223.739
ENSDARG00000095013.5	si:dkey-240n22.3	345.457	-0.851469	-1.20495	0.661277	0.307796	-0.353481	0.00158705	1.53029e-09	0.0354747	0.239638	0.588631	375.748	379.314	351.7	217.451	127.782	162.042	312.523	539.174	600.773	676.538	518.486	251.45	254.609	285.286	256.104	218.326
ENSDARG00000051940.8	ugt2a1	41.8443	-0.848852	-0.489097	-0.269995	0.0897609	0.359756	0.0345762	0.217202	0.796963	0.842141	0.695206	54.0922	73.2188	47.5775	43.4903	38.4307	25.0672	21.6279	48.7601	57.6658	48.5065	38.1391	40.5565	35.6929	40.9013	25.1082	30.6739
ENSDARG00000079584.4	zgc:194930	257.962	-0.847653	-0.298946	-0.0018789	0.546828	0.548707	1.98414e-05	0.179322	0.998837	0.00335804	0.230527	356.429	361.009	215.498	187.552	167.174	150.403	186	325.38	326.074	316.569	273.158	252.464	266.507	248.475	215.931	278.772
ENSDARG00000008811.10	cmtm3	55.8136	-0.844404	-0.335993	-0.141405	0.367006	0.508411	0.0480555	0.471479	0.92847	0.33306	0.574597	70.5131	76.2696	68.1011	49.8326	18.2546	43.8676	47.5813	54.3863	62.9081	74.0363	69.0627	53.7373	65.4369	38.8562	34.3145	65.8587
ENSDARG00000006308.9	ptpn18	57.7757	-0.844181	-0.604131	0.505505	0.745555	0.24005	0.00542126	0.0110168	0.194617	0.00421134	0.746915	70.5131	56.948	50.3762	36.2419	36.5092	25.9625	33.5232	68.4517	79.6836	98.2895	91.74	62.8625	45.2109	59.3068	51.0533	57.7391
ENSDARG00000099112.2	si:dkey-71l4.3	159.337	-0.844094	-0.872842	0.371468	0.34272	-0.0287481	6.77062e-05	1.78027e-07	0.263836	0.107547	0.97058	180.629	187.115	180.048	116.88	100.881	74.3063	115.709	210.981	234.857	238.703	260.789	118.628	166.567	143.154	115.498	104.652
ENSDARG00000056226.7	creb3l3a	535.864	-0.840683	-0.443102	0.013205	0.410787	0.397582	0.000990945	0.0778196	0.995852	0.0826067	0.514634	729.279	564.395	687.541	511.01	374.699	340.198	247.639	602.938	785.303	688.027	590.641	605.305	444.971	517.401	377.46	507.021
ENSDARG00000005216.11	zgc:158328	70.589	-0.839474	-0.368716	-0.145038	0.32572	0.470758	0.00174949	0.195687	0.881493	0.222731	0.454728	88.8658	90.5066	95.155	64.3293	58.6068	42.9723	37.8488	75.9533	89.1198	81.6952	84.5245	82.1268	48.7802	63.3969	56.075	69.4673
0	XLOC_005350	157.9	-0.838676	-0.99883	-0.0220841	-0.182238	-0.160154	0.0354017	0.000773135	0.99487	0.646057	0.878808	267.563	230.843	152.994	95.1349	167.174	111.907	111.384	136.903	287.28	164.667	265.943	122.683	83.2833	134.974	107.965	85.7065
ENSDARG00000004455.10	p2rx5	191.819	-0.831641	-0.279969	-0.0981572	0.453515	0.551672	0.00176703	0.36984	0.931544	0.0624566	0.371135	244.381	232.877	239.753	165.807	160.448	113.698	96.2441	151.907	255.826	224.662	261.82	183.518	217.726	198.371	150.649	171.413
ENSDARG00000105714.2	CABZ01083442.1	380.991	-0.830689	-0.269296	-0.241678	0.319715	0.561393	0.000392019	0.336801	0.675374	0.161306	0.303514	532.229	548.124	426.332	405.909	260.368	251.567	209.79	335.695	515.847	450.6	397.884	345.744	358.118	337.435	378.297	341.924
ENSDARG00000100405.2	BX957252.3	481.909	-0.830418	-0.595647	0.116305	0.351077	0.234771	0.00071844	0.0057802	0.906948	0.133278	0.713534	556.377	666.088	532.681	381.446	265.172	283.796	386.058	632.944	634.324	643.35	625.687	369.064	612.727	450.936	306.32	363.576
ENSDARG00000032801.10	grk5	485.42	-0.829834	-1.97429	0.557325	-0.587131	-1.14446	0.00897452	9.33991e-20	0.20481	0.0317792	0.0215218	766.951	469.821	553.205	344.298	288.23	243.51	468.244	690.143	681.505	1012.25	1129.74	221.033	251.04	256.655	169.062	221.032
ENSDARG00000103556.2	si:ch211-218g23.6	44.4281	-0.829638	-0.956084	0.930182	0.803737	-0.126445	0.0338896	0.000119826	0.00551976	0.0103179	0.900315	39.6033	33.5586	46.6446	19.933	19.2154	23.2767	28.1162	68.4517	89.1198	68.9303	78.3398	35.4869	40.4519	33.7435	54.4011	31.5761
0	LOC100007492	183.633	-0.828263	-0.885015	0.234094	0.177342	-0.0567522	0.000420083	1.96981e-06	0.68077	0.488625	0.942191	251.143	195.25	223.894	157.652	109.528	119.964	115.709	226.922	223.324	260.403	341.19	130.795	147.53	174.853	113.824	146.152
ENSDARG00000116259.1	chia.6	583.172	-0.823808	-0.84498	0.703513	0.682341	-0.0211715	0.00127899	2.62365e-05	0.0130666	0.00195419	0.980445	665.528	533.887	517.755	379.634	285.348	392.123	234.662	1006.15	938.38	805.464	977.185	458.288	502.079	537.851	378.297	718.13
ENSDARG00000074345.5	si:ch211-214b16.4	788.346	-0.822319	-1.5258	0.540479	-0.163001	-0.70348	0.0255243	1.05098e-09	0.318277	0.659372	0.368997	711.893	676.257	1392.81	544.534	453.482	757.387	340.639	1057.72	1443.74	1734.75	1159.63	425.843	395.001	497.973	501.327	520.554
ENSDARG00000089399.4	tmem176l.2	1509.63	-0.821224	-0.908288	1.0584	0.97134	-0.0870646	0.00333613	2.5954e-05	5.79361e-05	1.19584e-05	0.921368	1462.42	1118.62	1204.36	993.027	795.516	644.585	421.744	1949.47	2880.14	2983.15	2700.66	1605.02	1174.29	1409.05	1367.56	1444.38
0	XLOC_030027	111.082	-0.82078	-1.25992	0.138151	-0.30099	-0.439141	0.0160919	2.96919e-07	0.912506	0.356989	0.56865	141.026	154.573	150.196	50.7386	98.9591	111.907	74.6162	127.526	167.755	150.626	208.219	92.2659	53.5393	72.5997	68.6291	54.1304
ENSDARG00000038716.7	casq1a	2415.17	-0.815502	-0.28879	-0.154496	0.372215	0.526712	0.00210294	0.347646	0.873915	0.12829	0.391554	2803.14	2861.64	3576.71	2064.88	1876.38	1758.28	1300.92	1630.65	3217.75	2778.91	3444.89	2292.45	2317.66	2141.18	1926.64	2650.59
ENSDARG00000099327.2	zgc:174944	155.036	-0.814334	-0.717271	0.376655	0.473718	0.097063	0.011422	0.00539205	0.514954	0.0922102	0.919757	179.664	157.624	178.182	121.41	107.606	94.8972	65.965	198.791	253.729	238.703	202.034	143.975	179.654	169.74	92.0634	96.5325
ENSDARG00000026017.9	xpnpep2	613.629	-0.812794	-0.216304	0.0576987	0.654189	0.59649	0.00254549	0.530133	0.966982	0.00468612	0.328178	754.394	583.717	778.032	505.574	475.58	364.37	259.535	598.249	882.811	672.709	783.398	644.848	524.685	793.484	666.204	530.478
ENSDARG00000076914.6	lacc1	143.484	-0.811374	-0.615124	-0.0636251	0.132625	0.19625	0.000132442	0.000959798	0.951058	0.59252	0.735369	195.118	148.471	218.297	94.2289	110.488	90.421	134.093	173.473	149.931	195.303	199.973	119.642	120.166	107.366	107.965	130.815
ENSDARG00000041848.5	rh50	241.35	-0.807691	0.259156	-0.630658	0.43619	1.06685	0.0252643	0.552275	0.181793	0.158176	0.0811298	366.089	304.061	317.183	298.089	188.31	164.727	99.4882	205.355	208.645	270.615	166.987	251.45	254.609	278.129	292.092	195.772
ENSDARG00000098791.3	cdhr5b	811.261	-0.80753	-0.266559	0.109528	0.6505	0.540971	0.0197794	0.513876	0.939416	0.0216968	0.471415	925.364	796.255	1042.97	786.449	508.246	525.516	284.407	730.464	1229.85	1063.31	954.508	872.978	722.185	1044	837.777	655.88
0	LOC101885538	49.846	-0.80318	-0.334533	-0.140046	0.328601	0.468647	0.0473977	0.443813	0.923325	0.367306	0.587134	76.3087	56.948	57.8393	23.5572	29.7838	53.7154	38.9302	43.1339	71.2959	49.783	67.0011	52.7234	38.0724	54.1942	41.847	42.4021
0	LOC110437984	162.934	-0.803059	-0.566346	-0.146116	0.0905971	0.236713	0.0282105	0.0826214	0.912765	0.819718	0.794388	278.189	207.453	167.921	83.3563	98.9591	169.204	148.151	128.464	222.275	211.897	225.742	125.725	130.874	173.83	111.313	123.598
ENSDARG00000042033.8	mettl11b	125.602	-0.80072	-0.154329	-0.345335	0.301056	0.646391	0.0211888	0.748261	0.625993	0.347887	0.386294	166.14	144.404	192.176	115.974	130.664	70.7253	67.0464	98.4579	139.446	126.372	163.895	123.697	132.064	130.884	78.6724	129.011
ENSDARG00000079076.4	hgfb	107.113	-0.799993	-0.363765	0.181558	0.617787	0.436228	0.00417581	0.197288	0.832541	0.0111295	0.489207	126.537	115.93	118.477	89.6986	75.9007	67.1443	42.1744	103.146	126.865	148.073	169.049	102.405	108.268	113.501	92.0634	114.576
ENSDARG00000062221.10	arap1a	652.551	-0.799253	-1.0927	-0.335832	-0.629277	-0.293445	0.00129765	8.88213e-09	0.470224	0.0039797	0.636331	1151.39	925.405	957.147	617.018	407.366	548.793	752.65	893.623	723.443	647.179	939.046	315.326	399.76	351.751	487.936	322.978
ENSDARG00000104732.2	mlycd	936.089	-0.79921	-0.46994	-0.31555	0.0137194	0.32927	7.3722e-08	0.000742364	0.190906	0.948027	0.401228	1399.64	1365.73	1170.78	778.294	833.946	717.101	685.604	890.81	1217.27	995.66	1113.25	794.907	834.023	799.62	595.901	784.891
ENSDARG00000053953.5	myadml2	99.2326	-0.798679	-0.508634	-0.382174	-0.0921291	0.290045	0.00211654	0.0429481	0.383303	0.768509	0.657434	160.345	131.184	138.068	98.7591	63.4107	80.5731	86.5115	99.3956	100.653	118.713	121.633	86.1825	80.9038	98.163	51.0533	72.1739
ENSDARG00000115956.1	CABZ01044281.1	6862.22	-0.796489	0.154179	-0.0294238	0.921244	0.950668	1.03352e-06	0.500966	0.977444	9.424e-12	7.2405e-05	6701.64	6722.91	9022	4681.54	5069.01	3704.57	3776.23	7254.94	8737.94	7037.27	6295.01	7603.32	8806.62	7955.29	7715.75	8711.39
ENSDARG00000040298.9	apoa4b.1	11881.5	-0.795146	-0.549162	0.105537	0.351521	0.245984	0.0166107	0.0637534	0.939615	0.233212	0.763436	15236.6	13189.6	14502.7	11334.6	7846.59	9530.01	4272.59	11736.2	16914.9	15796.5	17135.8	11215.9	8029.7	13681.5	9027.24	10653.8
ENSDARG00000035257.6	akr1a1a	84.0677	-0.792559	-0.818523	0.197385	0.17142	-0.0259645	0.00160732	3.18578e-05	0.76834	0.535618	0.975291	115.912	89.4897	101.685	50.7386	73.9791	52.8202	59.4767	105.959	145.737	93.1836	123.694	63.8764	66.6267	60.3293	70.303	71.2717
ENSDARG00000015731.10	ano5a	1637.44	-0.791764	0.0125733	-0.319462	0.484876	0.804338	0.000310881	0.976437	0.436602	0.0157048	0.0395851	2099.94	2020.64	2138.19	1629.07	1117.37	1249.78	821.859	1392.48	1885.15	1857.29	1554.43	1805.78	1519.33	2009.27	1556.71	1541.81
0	LOC797311	86.3227	-0.790151	-0.466383	-0.062927	0.260841	0.323768	0.0263476	0.167712	0.970599	0.437138	0.692547	114.946	105.761	108.215	73.3898	74.9399	72.5158	31.3604	93.7694	106.944	113.607	106.171	51.7095	74.955	83.8476	65.2813	103.75
0	XLOC_030587	46.6825	-0.789017	-2.00757	0.454574	-0.763978	-1.21855	0.0492369	1.54644e-13	0.460027	0.0298949	0.0592301	66.6494	65.0834	47.5775	32.6177	25.9407	35.8103	44.3372	90.9564	66.0535	63.8244	105.14	15.2087	27.3645	24.5408	15.0649	20.75
ENSDARG00000104770.2	CABZ01072815.1	72.2139	-0.788414	-1.37536	0.462855	-0.124086	-0.586941	0.0173812	2.00352e-09	0.333447	0.737693	0.415024	93.6955	82.3712	81.1616	57.987	31.7053	45.6581	63.8022	111.586	112.186	93.1836	154.618	37.5147	41.6417	53.1716	41.0101	54.1304
ENSDARG00000095805.2	si:dkey-16n15.6	71.3205	-0.787982	0.0839744	-0.140561	0.731395	0.871957	0.00568614	0.848833	0.892902	0.00227974	0.0854118	86.934	90.5066	71.8327	64.3293	45.1561	51.9249	29.1976	76.8909	85.9744	76.5892	61.8472	83.1407	83.2833	85.8926	73.6507	73.9782
ENSDARG00000102468.2	si:dkey-71l4.5	182.724	-0.787966	-0.596994	0.0621226	0.253094	0.190972	0.00163107	0.00560115	0.961677	0.311817	0.777661	289.78	192.199	194.974	154.028	140.272	115.488	112.465	213.794	254.778	236.15	238.112	155.128	198.69	164.628	154.834	108.261
ENSDARG00000090190.4	bcam	4278.03	-0.787841	-0.354045	0.0128057	0.446601	0.433796	1.64571e-10	0.00370004	0.990589	0.000160953	0.117139	5501.95	5082.61	4855.7	3099.59	2726.66	3424.36	2671.04	4701.6	5322.03	5297.42	5450.8	3333.74	4378.32	4462.33	3911.02	4229.39
ENSDARG00000069293.5	ahsg2	1608.46	-0.785105	0.0525586	0.0579952	0.895659	0.837664	0.0126035	0.921579	0.970999	0.000275533	0.16336	1870.05	1671.83	1645.62	1446.05	852.201	1205.02	508.255	1540.63	1788.69	1950.47	1921.39	1954.82	1969.06	1833.4	1518.21	2059.66
0	XLOC_004482	158.472	-0.784571	-0.391406	-0.151684	0.241481	0.393165	0.0159158	0.237303	0.894855	0.43759	0.593319	222.165	225.758	167.921	131.377	118.174	153.984	71.372	195.978	196.064	190.197	156.68	128.767	154.669	186.101	92.9004	143.446
ENSDARG00000004794.10	ccdc146	108.234	-0.783746	-0.177904	-0.451448	0.154393	0.605841	0.00190368	0.612871	0.226849	0.577737	0.28708	181.595	115.93	154.86	83.3563	89.3514	105.64	71.372	97.5202	125.816	122.543	96.8939	104.433	95.1809	81.8025	118.846	86.6086
0	dsg2l	524.397	-0.783575	0.00258478	-0.0680397	0.71812	0.786159	0.00570724	0.995687	0.962285	0.00221843	0.152795	578.594	649.817	580.259	503.762	338.19	365.265	191.407	519.483	558.834	651.009	572.086	672.223	577.034	634.992	491.284	506.119
ENSDARG00000078749.6	b4galnt3a	124.161	-0.782851	-0.538225	0.101689	0.346315	0.244625	0.0131736	0.0536727	0.937305	0.230246	0.752081	192.221	134.235	121.276	119.598	69.1753	93.1067	63.8022	143.467	172.997	151.902	172.141	132.822	122.545	96.1179	81.1832	119.989
ENSDARG00000040568.5	pdzd3a	522.812	-0.779245	-0.293762	0.215667	0.70115	0.485483	0.0108717	0.392581	0.805137	0.00528293	0.474617	530.297	562.361	612.91	461.178	345.876	341.988	174.104	522.296	710.862	772.275	637.026	617.472	519.926	622.722	463.665	470.032
ENSDARG00000054447.8	slc29a1b	440.084	-0.772968	-0.289449	0.932537	1.41606	0.483518	0.0257708	0.446875	0.00509159	4.15287e-09	0.511875	360.293	284.74	371.291	255.505	203.683	204.119	128.686	414.461	693.038	665.05	815.352	609.361	384.293	664.645	569.119	417.706
ENSDARG00000114716.1	znf1117	65.8083	-0.772371	-1.03658	0.0363662	-0.22784	-0.264207	0.0215183	3.45366e-05	0.985939	0.502129	0.746844	87.8999	102.71	74.6314	46.2084	58.6068	49.2391	52.9883	80.6417	94.3622	98.2895	89.6784	40.5565	27.3645	38.8562	70.303	40.5978
ENSDARG00000007086.11	aqp10a	342.807	-0.771772	0.103367	-0.551985	0.323153	0.875139	0.0293656	0.843599	0.266011	0.303505	0.189357	568.935	447.448	386.217	374.197	197.918	358.103	163.29	299.125	272.602	361.246	343.252	313.299	284.353	448.891	297.951	368.087
0	LOC103911430	145.599	-0.769393	-0.395788	0.0787513	0.452356	0.373605	0.000370082	0.0590859	0.934297	0.0258724	0.47427	210.573	168.81	135.269	120.504	94.1552	101.164	85.4301	190.352	180.337	188.92	164.926	146.003	155.859	110.433	128.889	147.956
0	ms4a17a.14	579.151	-0.766805	-0.0353949	-0.319413	0.411997	0.73141	0.000986482	0.934213	0.46376	0.0531511	0.103366	666.494	774.899	788.294	619.736	312.25	461.953	351.453	585.121	577.706	619.096	600.948	588.069	704.339	556.257	477.893	581.902
0	LOC100000365	230.019	-0.766694	-0.48938	-0.16635	0.110964	0.277314	0.00484323	0.0525813	0.854681	0.713535	0.675675	236.654	286.774	389.016	198.424	215.212	153.089	148.151	185.664	273.65	331.887	295.836	221.033	197.5	166.673	184.964	195.772
ENSDARG00000099101.2	gch2	354.033	-0.764513	-0.118426	-1.42384	-0.777754	0.646087	0.000575352	0.7397	6.16926e-13	4.73371e-05	0.176671	669.392	667.105	649.293	425.842	400.64	371.532	360.104	254.115	210.742	299.975	223.681	253.478	145.151	218.822	307.157	207.5
0	XLOC_042200	52.0116	-0.764112	-0.42198	-0.22213	0.120002	0.342132	0.00887993	0.151432	0.768389	0.718549	0.617344	80.1724	70.168	58.7722	49.8326	37.4699	38.496	37.8488	62.8255	65.0051	42.1241	67.0011	44.6121	44.0212	41.9238	47.7056	44.2065
ENSDARG00000012269.14	clcn1b	162.668	-0.763342	-0.674394	0.274814	0.363762	0.0889484	0.000381015	0.000114177	0.507157	0.0788002	0.89169	173.868	183.047	200.572	100.571	123.939	113.698	99.4882	171.598	241.148	262.956	226.773	167.295	124.925	162.582	134.747	115.478
ENSDARG00000041411.7	rad51	271.208	-0.762459	-0.825307	-0.164218	-0.227067	-0.0628486	8.24202e-05	2.17497e-07	0.776348	0.26618	0.923791	372.85	424.059	341.438	173.961	203.683	230.081	288.732	357.262	331.316	279.551	383.453	187.574	167.756	185.078	216.767	195.772
ENSDARG00000075555.5	adamts17	89.7798	-0.762126	0.260724	-0.457127	0.565723	1.02285	0.00267445	0.388859	0.214461	0.0120595	0.00880942	118.81	103.727	118.477	69.7656	55.7245	73.4111	69.2092	66.5763	95.4107	68.9303	99.9863	101.391	109.458	74.6448	94.5742	116.38
ENSDARG00000078166.5	si:dkey-78p8.1	276.222	-0.761491	-0.564987	-0.134851	0.061653	0.196504	6.02644e-05	0.000781955	0.836279	0.798771	0.702528	359.327	352.874	385.284	260.942	220.016	220.233	160.046	350.698	374.303	289.763	316.451	258.547	255.799	229.047	184.127	202.087
ENSDARG00000075975.4	slc45a3	73.0162	-0.76001	-0.21041	-0.460867	0.0887328	0.5496	0.0151286	0.605776	0.329567	0.802903	0.427644	122.673	98.642	86.759	86.0745	52.8422	59.087	43.2558	88.1433	83.8775	59.9949	64.9395	55.7651	63.0574	66.4645	63.6075	73.076
ENSDARG00000097224.3	prr33	6283.58	-0.758681	-0.031494	-0.0632307	0.663956	0.727187	0.0286684	0.956607	0.969926	0.0164027	0.304718	7093.81	7046.29	7597.47	6370.42	4605.92	3826.33	2326.08	4650.03	7483.97	8188.67	7419.6	7244.4	7715.6	7662.85	5524.64	5781.13
0	si:ch211-116o3.6	53.9331	-0.758027	-1.19026	0.058967	-0.373266	-0.432233	0.0060445	1.93387e-08	0.964756	0.181849	0.500363	87.8999	67.1173	64.3695	41.6782	36.5092	48.3439	46.4999	87.2056	70.2474	77.8657	69.0627	32.4452	30.9338	30.6759	35.9884	36.0869
ENSDARG00000111491.1	MFAP4 (1 of many)	93.1821	-0.756427	-0.878948	-0.114237	-0.236759	-0.122521	0.00895397	0.000112479	0.918202	0.417129	0.881752	119.776	126.099	140.867	86.0745	53.803	68.9348	97.3255	126.589	94.3622	122.543	132.971	70.9738	47.5905	51.1266	76.9985	74.8804
ENSDARG00000112870.1	CABZ01021599.1	1928.38	-0.756219	-0.39719	-0.166482	0.192547	0.359029	0.000123947	0.040863	0.779224	0.348627	0.460541	2727.79	2650.11	2138.19	1922.63	1013.61	1469.12	1526.93	2041.36	2293	2269.59	2325.45	1515.8	1906	1786.36	1753.39	1514.75
ENSDARG00000086457.3	tnfaip8l1	318.309	-0.755078	-0.33406	0.053991	0.475008	0.421017	0.000800545	0.15703	0.962926	0.0202211	0.432236	384.441	340.671	394.613	275.438	247.878	204.119	155.721	311.315	461.326	423.794	355.621	352.841	296.251	309.827	256.104	322.978
ENSDARG00000052912.7	si:dkey-57n24.6	93.1854	-0.752827	-0.353484	-0.0684086	0.330935	0.399344	0.000153984	0.080227	0.939448	0.0977081	0.41136	121.708	109.828	113.813	71.5777	57.6461	70.7253	73.5348	111.586	105.895	116.16	106.171	87.1964	107.079	75.6673	81.1832	81.1956
0	XLOC_039632	281.153	-0.752394	-0.322614	-0.278412	0.151368	0.42978	0.0247653	0.374062	0.722144	0.654084	0.556425	471.375	426.093	231.357	184.834	236.349	275.739	195.732	406.959	313.492	245.086	273.158	222.047	223.675	225.979	335.613	230.956
ENSDARG00000054786.5	faah2b	340.073	-0.752113	-0.0765855	-0.0466531	0.628874	0.675527	0.0223525	0.881692	0.978685	0.0188086	0.327704	401.828	324.4	453.385	307.15	262.29	218.443	144.907	361.012	474.956	396.988	290.682	361.966	295.061	478.545	391.688	277.869
ENSDARG00000028731.10	stat4	1166.4	-0.75103	-2.65863	1.1042	-0.803404	-1.9076	0.0169931	1.05262e-38	8.38324e-05	0.00130721	1.59369e-07	1550.32	1068.79	951.55	673.193	474.619	645.48	1037.06	2111.69	2150.41	2449.58	3523.23	383.258	419.986	434.576	391.688	396.956
ENSDARG00000044094.6	gfpt2	2388.89	-0.749846	-1.8884	1.12368	-0.0148742	-1.13855	0.0182017	2.19275e-19	6.88831e-05	0.967954	0.0163233	2611.88	2095.89	2022.51	1896.36	915.612	1312.45	1211.16	3299.75	4375.26	4785.55	7093.87	1307.95	1257.58	1471.42	1434.52	1130.42
0	LOC100536462	43.2615	-0.749107	-0.882384	0.280376	0.147099	-0.133277	0.0448641	0.0010362	0.72547	0.705322	0.890499	43.467	51.8633	57.8393	21.7451	25.9407	38.496	35.686	61.8878	58.7143	72.7598	55.6625	27.3756	29.744	46.0139	34.3145	30.6739
ENSDARG00000062341.5	wfs1a	731.462	-0.747618	-0.119755	0.116096	0.74396	0.627863	0.00233232	0.740769	0.902445	0.000250624	0.22947	797.861	811.509	778.032	628.797	442.914	509.401	312.523	710.772	881.762	926.73	931.831	897.312	867.336	911.075	671.226	624.304
0	LOC108182329	81.4185	-0.740855	-0.685195	0.472979	0.528639	0.0556597	0.00540691	0.000638254	0.163386	0.0247888	0.94635	97.5592	66.1003	91.4234	48.0205	54.7638	47.4486	54.0697	117.212	91.2168	139.137	126.787	65.9042	84.4731	77.7124	67.7922	73.076
ENSDARG00000005518.9	slc5a9	139.933	-0.739906	-0.284895	0.0802532	0.535264	0.455011	0.00599615	0.335032	0.945	0.0220682	0.45302	147.788	171.861	161.39	118.692	98.9591	95.7925	69.2092	148.156	183.482	209.344	139.156	138.906	123.735	168.718	158.182	105.554
ENSDARG00000062087.5	nceh1b.1	318.542	-0.739181	-0.156709	-0.0619113	0.520561	0.582473	0.0222574	0.719125	0.968541	0.052071	0.399827	403.76	328.468	398.345	356.076	196.957	200.538	148.151	296.311	421.484	366.352	360.775	409.62	264.127	354.818	301.298	289.598
ENSDARG00000043035.7	capn3b	164.726	-0.739002	-0.13746	-0.578017	0.0235248	0.601542	0.0155471	0.752227	0.138274	0.947992	0.368466	232.79	207.453	270.539	157.652	163.331	93.1067	154.639	106.897	182.434	142.967	203.065	121.669	124.925	162.582	146.465	165.098
ENSDARG00000117537.1	CABZ01044154.1	778.833	-0.733782	-0.623307	0.270725	0.381201	0.110476	0.000290831	0.000240346	0.499077	0.0443385	0.855843	924.398	800.322	917.033	661.414	479.423	555.955	419.581	795.165	1272.84	1207.56	977.185	666.14	766.207	722.93	641.096	654.076
ENSDARG00000098662.2	si:ch73-359m17.9	688.002	-0.732574	-0.684551	0.201815	0.249838	0.0480228	0.000858391	0.000135577	0.723525	0.246822	0.948056	820.077	848.118	763.106	583.494	581.265	490.601	293.058	932.068	860.793	996.937	939.046	663.098	516.357	628.857	561.587	529.576
ENSDARG00000055138.7	zgc:110410	179.339	-0.731976	-0.0440961	-0.126234	0.561646	0.68788	0.049438	0.940165	0.92772	0.0578635	0.365995	214.437	199.318	222.961	176.679	156.605	119.069	57.3139	161.283	211.791	236.15	170.08	206.838	186.793	215.754	178.268	156.076
0	LOC100536112	61.4237	-0.730889	-0.388814	-0.474856	-0.132781	0.342075	0.00818038	0.191939	0.224141	0.670142	0.603503	85.968	92.5405	88.6247	40.7721	63.4107	54.6107	56.2325	71.2648	60.8112	54.889	68.0319	35.4869	59.4881	51.1266	42.6839	56.8369
ENSDARG00000091757.5	adgrf6	1741.44	-0.730303	-0.850706	-0.0530258	-0.173429	-0.120403	1.62896e-05	4.2325e-10	0.951153	0.339119	0.814914	2947.06	2121.31	1932.95	1616.39	1099.12	1440.47	1470.7	2017.92	2236.38	2314.27	2430.59	1180.19	1215.94	1264.87	1352.5	1222.44
0	LOC796314	93.3899	-0.730245	-1.01496	0.693417	0.408697	-0.28472	0.0305659	9.30751e-06	0.0489617	0.160019	0.709961	101.423	92.5405	87.6918	58.893	54.7638	56.4012	56.2325	152.844	160.416	171.049	123.694	109.502	93.9912	60.3293	47.7056	66.7608
ENSDARG00000105625.2	si:cabz01007812.1	137.252	-0.730225	-0.416088	0.0839309	0.398068	0.314137	0.000206734	0.0232146	0.917945	0.035114	0.513176	174.834	159.658	150.196	106.007	110.488	85.0494	87.5929	168.785	198.161	134.031	181.418	141.948	107.079	128.839	134.747	127.206
ENSDARG00000045554.8	snx20	121.326	-0.727944	-0.735059	0.473676	0.466561	-0.00711484	0.00030022	1.4376e-06	0.0435555	0.0136932	0.992546	114.946	119.998	149.263	82.4503	83.5868	78.7826	63.8022	157.533	200.258	172.326	182.449	111.53	105.889	113.501	91.2265	113.674
ENSDARG00000001870.10	atp1a1a.4	20129.9	-0.727731	-0.155772	-0.13609	0.435869	0.571959	0.0171284	0.706253	0.902304	0.0918187	0.386294	25051.5	21409.4	27075.3	20505.7	16143.8	13876.5	8679.27	18256.9	25339.4	24304.3	21322.8	23258.1	17143.3	24551	19818.7	15342.4
ENSDARG00000008637.10	mttp	1219.41	-0.727293	0.194934	-0.343411	0.578816	0.922227	0.0406165	0.659727	0.625988	0.0404984	0.140694	1543.56	1595.56	1335.9	1430.65	816.653	842.437	512.581	856.115	1369.3	1341.59	1136.96	1475.24	1251.63	1647.3	1257.08	1097.94
0	XLOC_042229	238.327	-0.726491	-0.45148	-0.142879	0.132132	0.275011	0.0166107	0.111628	0.894403	0.674805	0.701345	361.259	265.418	299.458	160.37	257.486	214.862	112.465	242.863	317.686	325.504	233.988	213.935	190.362	180.988	197.518	239.076
ENSDARG00000018264.8	trim101	949.081	-0.725172	-0.331474	-0.0624395	0.331259	0.393698	0.00229427	0.183938	0.95768	0.131587	0.477623	1039.34	1229.47	1220.22	896.986	818.574	644.585	452.023	990.205	1067.34	1243.3	1155.51	943.951	982.743	987.765	805.973	707.304
ENSDARG00000117211.1	CR936462.1	131.862	-0.72501	0.0745352	-0.629517	0.170029	0.799546	0.000194169	0.825107	0.00350948	0.423668	0.0156807	178.698	196.267	180.981	129.565	114.331	118.174	84.3487	131.277	114.283	116.16	116.479	150.059	109.458	121.681	139.769	108.261
ENSDARG00000095783.2	si:dkey-249d8.1	145.672	-0.724405	-0.505769	0.212585	0.431221	0.218636	0.0111778	0.0422052	0.777415	0.0835646	0.755564	175.8	174.912	144.598	138.625	75.9007	104.745	78.9418	175.349	251.633	174.879	162.864	121.669	116.597	151.335	132.237	150.663
ENSDARG00000036371.5	acta1a	7764.74	-0.721979	-0.598961	-0.149817	-0.0267986	0.123018	0.000252955	0.000354506	0.814615	0.915346	0.835533	9145.45	8878.8	13017.6	5727.12	6165.25	6208.61	6993.37	7105.85	9800.04	9347.72	11055.2	6518.44	6525.84	5784.46	4973.94	6988.23
ENSDARG00000092578.2	si:ch211-222e20.4	589.308	-0.72194	-0.397145	-0.0979377	0.226858	0.324796	6.54647e-06	0.00981214	0.880994	0.17038	0.427892	780.474	662.02	783.629	550.877	478.462	388.542	380.651	671.389	644.808	741.639	717.427	534.331	442.591	487.747	595.064	569.271
ENSDARG00000017794.10	sdr16c5b	1598.41	-0.719184	0.0736411	-0.184512	0.608313	0.792825	0.0179054	0.877788	0.843656	0.0138521	0.166282	1862.32	2034.87	1752.9	1761.36	1129.86	1055.51	627.209	1369.03	1726.83	1850.91	1683.27	1819.97	1709.69	1915.2	1565.08	1710.52
ENSDARG00000029290.5	stx11b.1	626.666	-0.718164	-1.45052	-0.105909	-0.838265	-0.732356	0.0149368	9.56416e-13	0.928622	0.000311508	0.214112	1008.43	733.205	1030.85	607.957	461.169	427.038	752.65	797.978	660.535	929.283	1048.31	257.533	297.44	257.678	409.264	347.337
ENSDARG00000101557.3	scarb1	2213.43	-0.717917	0.0957847	-0.291223	0.522479	0.813702	0.0394764	0.850447	0.708085	0.0617858	0.21689	2777.06	2421.31	2932.08	2347.57	1783.19	1504.93	953.79	1768.49	2563.51	2463.62	2064.67	2624	2030.92	3244.49	2234.63	1700.6
ENSDARG00000017126.11	ilvbl	844.214	-0.717628	-0.0552992	-0.253214	0.409114	0.662328	0.00808525	0.902121	0.686413	0.083071	0.235778	1228.67	979.302	951.55	860.745	691.753	572.964	434.72	637.632	1086.21	892.265	919.461	913.534	779.294	979.585	844.473	735.271
ENSDARG00000039499.7	soul2	1946.8	-0.717352	-1.16117	0.0406417	-0.403172	-0.443814	7.53876e-05	5.1264e-17	0.96841	0.0180816	0.307777	3259.06	2306.39	2321.97	1671.66	1284.55	1467.33	1974.63	2460.51	2456.56	2761.04	3139.78	1119.36	1215.94	1188.18	1315.67	1206.21
ENSDARG00000044047.7	slc18b1	200.084	-0.717215	-0.0641263	-0.278667	0.374421	0.653088	0.0352884	0.904147	0.719862	0.197559	0.356049	271.427	258.3	228.559	204.767	177.742	142.346	88.6743	204.417	232.76	162.114	232.958	237.255	192.741	240.295	191.659	135.326
ENSDARG00000102395.2	CABZ01063602.1	169.516	-0.715976	-0.196192	0.0444012	0.564185	0.519784	0.00257486	0.505774	0.972751	0.00645967	0.33414	189.323	153.556	235.089	135.907	113.371	112.802	107.058	167.847	229.615	225.938	174.203	151.073	176.085	160.537	161.529	218.326
ENSDARG00000102200.2	man2a1	282.106	-0.714921	-0.232967	-0.0634992	0.418455	0.481954	0.000170312	0.298732	0.942717	0.0189354	0.270577	370.918	337.62	305.989	233.76	206.565	217.547	164.372	262.554	350.189	395.711	289.651	300.118	293.871	288.354	239.365	257.119
ENSDARG00000020956.7	pck2	3054.72	-0.713584	0.0777897	-0.180303	0.611071	0.791374	0.0211331	0.870739	0.85469	0.014617	0.17628	3753.62	3570.43	3436.77	3392.24	1919.61	2201.44	1233.87	2588.04	3326.79	3452.9	3295.42	3510.16	2899.45	3928.57	3084.96	3281.2
ENSDARG00000101312.2	si:dkey-31n13.4	79.8414	-0.712954	-0.557255	0.109075	0.264775	0.1557	0.00887993	0.0147334	0.914361	0.315572	0.83321	89.8318	94.5743	101.685	58.893	75.9007	59.9822	36.7674	106.897	92.2653	108.501	104.109	76.0434	51.1598	75.6673	70.303	74.8804
ENSDARG00000103586.2	si:dkey-65j6.2	629.864	-0.712625	-0.194094	0.236251	0.754781	0.51853	0.00133927	0.486818	0.641425	3.49588e-05	0.30011	551.548	624.394	799.488	443.057	483.266	415.399	263.86	640.445	750.704	871.841	842.152	719.877	711.478	666.69	637.748	655.88
ENSDARG00000106998.2	si:dkey-240n22.6	2109.09	-0.709751	-0.446874	0.0307513	0.293628	0.262877	0.00368237	0.0485311	0.983753	0.195908	0.65889	2471.82	2724.35	2426.45	1743.23	1259.57	1275.74	1936.78	2704.31	2598.11	2607.86	2471.83	1546.21	2712.66	2013.36	1448.74	1804.35
ENSDARG00000102483.2	numa1	514.777	-0.708349	-0.307057	-0.0368398	0.364452	0.401292	0.000201547	0.128122	0.974123	0.0427493	0.386479	651.039	532.87	674.481	380.54	446.757	369.741	319.011	451.969	663.681	682.921	620.533	511.011	502.079	521.491	395.873	512.434
ENSDARG00000068220.6	mbl2	368.118	-0.708111	-0.172004	0.262602	0.798709	0.536107	0.00948749	0.625725	0.665641	0.0002188	0.371653	422.113	386.433	326.512	340.674	241.153	198.747	143.825	438.841	477.053	511.871	388.606	416.718	375.965	434.576	369.091	417.706
0	XLOC_001115	234.963	-0.70774	-0.715299	0.17689	0.169331	-0.00755949	0.0109635	0.0010323	0.835113	0.545583	0.993101	259.836	320.332	260.277	147.686	126.821	190.69	221.686	340.383	238.002	334.44	353.56	202.782	243.901	142.132	176.594	200.282
0	XLOC_027304	313.52	-0.707673	-0.0625899	-0.0642652	0.580818	0.645084	0.00599872	0.882508	0.959762	0.00775471	0.226288	354.497	363.043	368.492	302.62	220.016	207.7	154.639	289.748	390.03	389.329	317.482	410.634	315.287	365.044	308.831	258.924
ENSDARG00000102557.2	ftr87	125.018	-0.705988	-0.219945	-0.0319203	0.454123	0.486043	4.91254e-05	0.279042	0.975019	0.00632442	0.211472	142.958	156.607	143.665	96.041	78.783	93.1067	94.0813	140.654	168.803	128.925	138.125	126.739	118.976	112.478	132.237	128.109
0	XLOC_016049	75.0298	-0.705072	-0.325271	0.144412	0.524213	0.379801	0.0186398	0.27884	0.886529	0.0387667	0.563112	69.5472	90.5066	91.4234	51.6447	48.0384	51.0296	55.1511	96.5825	71.2959	102.119	101.017	81.1129	99.94	61.3519	71.9769	57.7391
ENSDARG00000095633.2	si:ch211-133l5.7	1502.7	-0.704105	-0.120892	0.00884808	0.59206	0.583212	0.0366959	0.795157	0.996867	0.0265861	0.407349	1792.77	1724.71	1596.18	1618.2	972.297	988.364	604.499	1251.82	2055	1864.95	1689.46	1591.84	1264.72	1873.28	1663.84	1491.29
ENSDARG00000041115.6	cnfn	347.343	-0.702256	-0.134269	-0.210548	0.357439	0.567987	2.00717e-07	0.480556	0.43301	0.00798953	0.0216835	375.748	481.007	441.258	300.808	265.172	249.777	246.558	351.635	350.189	382.946	411.284	378.189	308.148	336.413	359.884	318.467
ENSDARG00000019503.8	zgc:103759	45.2938	-0.702008	-0.733404	-0.149235	-0.180631	-0.0313959	0.0422754	0.00865058	0.895736	0.611481	0.976132	63.7516	61.0157	59.7051	38.054	30.7446	39.3913	43.2558	45.947	54.5204	62.5479	59.7856	22.3061	28.5543	46.0139	39.3362	29.7717
0	c13h10orf71	1106.68	-0.701068	-0.242335	-0.0329092	0.425823	0.458732	0.00882728	0.436757	0.983568	0.0652075	0.442684	1325.26	1123.71	1485.16	831.751	1026.1	769.026	599.092	897.374	1365.11	1183.3	1682.24	1236.97	1017.25	1176.93	1121.5	866.086
ENSDARG00000054778.6	pogza	619.631	-0.700939	-0.740634	0.0749829	0.0352874	-0.0396955	6.06952e-06	5.62836e-09	0.911463	0.865976	0.942362	825.873	744.391	748.179	414.063	607.205	452.105	428.232	855.177	806.272	740.363	852.46	519.123	535.393	521.491	411.775	451.989
ENSDARG00000099099.3	CABZ01015815.1	360.497	-0.699053	-0.86455	0.264355	0.0988586	-0.165496	0.0224606	0.000126493	0.70325	0.761412	0.838254	443.363	393.551	437.526	256.411	199.84	197.852	394.709	530.735	516.895	478.683	514.362	219.005	384.293	302.669	219.278	278.772
ENSDARG00000079271.4	dcxr	146.07	-0.695326	-1.17244	0.323371	-0.153747	-0.477118	0.00626524	1.32731e-10	0.463989	0.570978	0.407471	157.447	156.607	214.565	122.316	97.0376	111.012	104.895	177.224	210.742	270.615	226.773	68.946	91.6117	106.343	116.335	104.652
ENSDARG00000098508.2	CABZ01111959.1	82.764	-0.694455	-0.432364	0.405816	0.667908	0.262092	0.00960614	0.0577556	0.277484	0.00259018	0.671542	77.2746	92.5405	83.9603	67.9535	48.9992	42.9723	48.6627	107.835	115.332	97.013	126.787	76.0434	85.6628	76.6899	73.6507	102.848
ENSDARG00000039684.7	sirt5	696.643	-0.694053	-1.03749	0.165965	-0.177475	-0.343441	6.23912e-07	8.69716e-21	0.629111	0.241658	0.337846	968.831	797.272	867.59	502.856	525.54	523.725	620.72	872.994	887.005	954.813	1225.6	485.664	474.715	479.567	481.241	478.152
ENSDARG00000104956.3	si:dkey-165o8.2	1139.28	-0.693831	-1.13306	0.518949	0.0797162	-0.439233	0.00142118	1.15867e-12	0.0494055	0.751612	0.38917	1516.51	1139.98	1121.34	805.476	655.244	624.889	1030.57	1891.33	1637.71	1784.53	1903.86	781.726	1018.44	879.377	724.79	712.717
ENSDARG00000117546.1	CABZ01070747.1	1400.12	-0.692444	-0.027763	0.11299	0.777671	0.664681	0.0182082	0.955775	0.919668	0.000650457	0.262608	1383.22	1507.09	1558.86	1231.32	1061.65	786.036	590.441	1113.04	1620.93	1564.97	2117.24	1520.87	1585.95	1751.6	1389.32	1619.4
ENSDARG00000017757.9	pik3cg	650.592	-0.69148	-0.52796	0.115085	0.278605	0.163521	1.28749e-06	2.00432e-05	0.811117	0.0524935	0.678779	735.075	717.951	847.999	508.292	564.931	435.095	390.383	773.598	841.92	944.601	766.905	590.096	587.742	585.91	517.229	601.75
0	LOC108181166	286.225	-0.691335	-0.478803	-0.0527536	0.159778	0.212532	1.20857e-06	0.000179146	0.939615	0.315596	0.576889	406.658	339.654	328.378	225.606	229.624	223.814	207.628	329.131	418.339	324.228	309.236	245.367	237.952	237.227	268.658	248.098
ENSDARG00000030616.9	nfe2l1a	1872.45	-0.691068	-0.101714	0.294496	0.883849	0.589353	0.0264862	0.819736	0.655033	0.000161259	0.370706	1978.23	1643.36	1960.94	1398.94	1473.82	1078.78	657.488	1746.92	2224.85	2656.37	2502.75	1902.1	2540.14	2529.74	1862.19	1802.54
ENSDARG00000031848.7	pparg	1555.95	-0.68947	0.00815416	0.0251367	0.722761	0.697624	0.00312541	0.984969	0.987643	0.000143235	0.117787	1937.66	1514.21	1640.02	1472.33	927.141	1038.5	769.953	1483.43	1943.86	1912.18	1570.92	1959.89	1547.88	1946.9	1601.9	1628.42
ENSDARG00000035185.7	fzd9a	103.733	-0.68923	-0.400557	0.176462	0.465135	0.288673	0.00235889	0.0526501	0.770369	0.0232327	0.592482	107.219	122.031	119.41	65.2354	76.8614	78.7826	67.0464	136.903	157.27	109.778	119.571	117.614	111.838	94.0729	90.3895	85.7065
ENSDARG00000036864.6	slc34a2b	1430.22	-0.688662	-0.468259	0.445372	0.665774	0.220402	0.00907387	0.047492	0.240422	0.00187781	0.734788	1337.82	1410.48	1583.12	1087.26	958.846	926.591	608.825	1718.79	1788.69	2150.88	2206.91	1390.07	1117.19	2009.27	1384.3	1204.4
ENSDARG00000100104.3	zgc:101785	122.337	-0.687861	-0.582149	0.0371302	0.142843	0.105713	0.0102336	0.00894801	0.979668	0.61252	0.888282	164.209	124.065	162.323	88.7926	88.3906	73.4111	124.36	165.972	117.429	142.967	189.665	95.3077	113.027	108.388	107.965	91.1195
ENSDARG00000091947.3	znf106b	150.729	-0.687212	0.0350795	-0.670974	0.051317	0.722291	0.00050343	0.92703	0.00143743	0.837486	0.0451393	222.165	238.978	184.713	154.028	146.037	136.079	96.2441	134.09	138.398	141.69	126.787	129.781	157.049	117.591	147.301	140.739
ENSDARG00000057027.5	rtn2b	256.283	-0.686698	-0.508631	0.0274129	0.205479	0.178067	0.0164985	0.0409788	0.988768	0.452109	0.810765	294.61	269.486	371.291	211.109	221.937	177.261	164.372	217.545	337.607	297.422	419.53	243.339	230.814	222.912	162.366	258.924
ENSDARG00000100249.2	si:ch211-266k2.1	90.1016	-0.686044	-0.0329625	0.153386	0.806467	0.653081	0.0400036	0.949791	0.890927	0.00144438	0.329047	106.253	96.6082	78.3629	80.6382	47.0776	61.7727	42.1744	81.5794	100.653	108.501	126.787	111.53	122.545	101.231	81.1832	94.7282
ENSDARG00000079255.4	zgc:174935	493.883	-0.684554	-0.834227	0.307141	0.157468	-0.149673	2.11642e-07	3.70376e-15	0.105031	0.281444	0.686459	599.844	575.581	528.017	336.143	313.21	347.36	418.499	672.327	755.946	666.326	714.335	424.829	430.694	417.193	336.45	365.38
ENSDARG00000055618.5	acta1b	20408.6	-0.684229	-0.357785	-0.239364	0.0870803	0.326444	0.0252736	0.240966	0.750912	0.788068	0.634593	23363	22124.3	34919.1	15110.1	16909.5	15970.5	18730.8	14187.3	23177.5	22247.9	31207.1	17894.5	20149.8	18118.2	12547.4	19881.2
ENSDARG00000021633.10	sh3bgr	2507.49	-0.683299	0.114212	-0.306777	0.490734	0.797511	0.0306539	0.79644	0.635114	0.0560973	0.172416	2822.46	3013.16	3351.88	2846.8	1915.77	1707.26	1157.09	1945.72	2630.61	2564.46	2763.54	2378.64	3133.83	3288.46	2337.57	2262.65
ENSDARG00000100573.2	ckap2l	238.188	-0.681855	-0.267703	-0.250983	0.163169	0.414151	0.00277121	0.298001	0.607297	0.48918	0.434872	329.383	245.08	350.767	191.176	238.27	163.832	176.267	185.664	307.201	285.933	260.789	228.13	199.88	218.822	215.094	214.717
ENSDARG00000095615.3	si:dkeyp-86h10.3	845.586	-0.681252	-0.120853	-0.546845	0.0135537	0.560399	0.000152323	0.649748	0.00770507	0.953091	0.132813	1472.08	1189.81	903.972	676.817	695.596	684.872	909.452	723.9	770.625	864.182	896.784	740.155	753.119	773.034	695.497	779.478
ENSDARG00000002355.10	shpk	109.519	-0.680032	-0.435508	-0.185997	0.0585269	0.244524	0.00174468	0.0337993	0.741328	0.828761	0.653196	134.265	152.539	141.8	100.571	97.0376	90.421	67.0464	105.959	141.543	137.861	118.54	99.3633	85.6628	105.321	77.8354	96.5325
ENSDARG00000041787.6	cx32.3	1027.82	-0.679889	0.166576	-0.538621	0.307843	0.846465	0.0409767	0.696987	0.218395	0.281099	0.153215	1374.52	1498.95	1199.7	1178.77	734.987	971.354	502.848	740.779	950.961	1087.57	960.693	1214.67	719.806	1231.13	1009.35	1069.08
ENSDARG00000046012.9	slc47a1	472.297	-0.678904	-0.0160313	-0.43358	0.229293	0.662873	0.0117347	0.973051	0.273577	0.365166	0.225575	652.005	628.462	590.521	522.789	358.366	386.751	288.732	380.704	526.331	463.365	477.254	403.537	329.564	611.474	492.121	444.771
ENSDARG00000037810.7	adtrp1	704.698	-0.678623	-0.312487	-0.24709	0.119047	0.366137	4.53331e-08	0.0128144	0.242867	0.404111	0.226288	912.807	979.302	866.657	681.347	571.657	572.069	469.325	679.828	813.612	825.887	782.367	636.736	638.902	634.992	615.151	594.532
ENSDARG00000075375.4	zgc:171501	79.3181	-0.676349	-0.333979	0.0202731	0.362644	0.34237	0.0179151	0.24293	0.991627	0.152849	0.591996	93.6955	89.4897	97.0208	62.5172	65.3322	52.8202	52.9883	114.399	85.9744	103.395	75.2474	74.0155	91.6117	53.1716	87.0418	70.3695
ENSDARG00000038069.7	mgat3a	202.512	-0.6736	-0.175416	0.0116675	0.509852	0.498184	0.02574	0.644404	0.996607	0.0401055	0.43714	254.04	182.03	257.478	207.485	139.311	127.126	104.895	199.729	270.505	224.662	238.112	237.255	254.609	192.236	176.594	174.119
0	XLOC_043579	516.48	-0.673591	-0.355523	-0.233623	0.0844449	0.318068	0.00929932	0.169883	0.702794	0.767726	0.596073	947.58	576.598	501.896	462.99	342.994	415.399	472.569	582.308	570.367	570.59	574.148	433.954	544.911	436.621	487.936	342.826
ENSDARG00000070170.5	si:ch211-225p5.8	136.795	-0.671484	-0.000860326	-0.222724	0.447899	0.670623	0.00312541	0.998382	0.673182	0.0270942	0.125915	157.447	177.962	161.39	122.316	116.253	86.8399	89.7557	141.592	122.671	137.861	164.926	120.655	174.895	115.546	150.649	147.956
ENSDARG00000075159.6	meltf	792.082	-0.670967	-0.167636	-0.0482188	0.455113	0.503331	0.0191595	0.649825	0.975019	0.0566029	0.41593	893.488	972.183	912.368	828.127	514.972	584.603	396.872	685.455	1127.1	986.725	784.428	809.101	740.032	985.72	722.279	729.858
ENSDARG00000101910.2	pcdh20	919.328	-0.66933	-0.739998	0.165314	0.0946455	-0.0706683	7.3722e-08	4.4582e-13	0.562222	0.521717	0.862016	1169.74	1046.42	1085.89	762.892	642.754	592.66	772.115	1126.17	1239.29	1202.45	1369.92	787.809	787.622	738.268	642.77	742.489
ENSDARG00000061797.9	zgc:154006	132.521	-0.669238	-0.0808125	-0.0473985	0.541027	0.588426	0.0412453	0.866059	0.977308	0.039447	0.381268	148.754	142.37	164.189	120.504	73.0184	114.593	72.4534	133.153	150.98	182.538	122.664	165.268	121.356	176.898	130.563	101.043
ENSDARG00000077836.3	ttc22	192.338	-0.668346	-1.40817	0.242449	-0.497379	-0.739828	0.0137077	6.93944e-14	0.692449	0.0350141	0.150356	257.904	256.266	225.76	154.028	136.429	157.565	173.023	245.676	230.663	321.675	370.052	76.0434	122.545	92.0278	142.28	115.478
ENSDARG00000078979.4	arhgef40	255.717	-0.667601	-0.374147	-0.0398175	0.253636	0.293454	0.000107843	0.0236154	0.966117	0.14176	0.490704	283.018	339.654	309.72	224.7	228.663	179.051	148.151	279.433	316.638	335.716	279.343	252.464	246.281	221.889	217.604	229.152
ENSDARG00000076862.4	fam198a	293.323	-0.665899	-0.531417	-0.168011	-0.0335287	0.134482	9.99855e-05	0.000390739	0.708151	0.881435	0.785116	415.351	349.823	390.882	251.881	214.251	217.547	289.814	273.807	332.365	394.435	375.206	228.13	258.178	221.889	224.3	255.315
ENSDARG00000079881.5	tcaim	851.701	-0.665654	-0.467501	-0.0400306	0.158122	0.198153	1.50353e-09	1.86376e-06	0.94411	0.193109	0.506222	1130.14	988.454	1042.97	723.025	748.438	613.251	570.976	951.76	1027.5	1014.81	1107.06	744.211	747.17	791.439	698.845	727.152
ENSDARG00000059826.8	crtac1a	3342.62	-0.662715	-0.613194	-0.139259	-0.089738	0.0495211	2.60014e-06	2.26765e-07	0.728637	0.589005	0.920851	3810.61	4844.65	4575.84	3172.07	2702.64	2559.54	2708.89	3459.15	3865.7	3842.23	4850.88	2962.65	2491.36	2593.14	2484.04	2558.56
ENSDARG00000056757.5	slc39a8	173.224	-0.662305	-0.324069	0.265626	0.603862	0.338236	0.0293871	0.283511	0.684117	0.0129607	0.609524	217.335	154.573	177.249	143.155	130.664	118.174	69.2092	187.539	253.729	197.856	241.204	183.518	189.172	211.664	153.997	142.543
ENSDARG00000099133.2	si:ch73-72b7.1	159.172	-0.660453	-0.208363	0.16425	0.61634	0.45209	0.00368745	0.43129	0.803453	0.00126538	0.377443	175.8	177.962	160.457	119.598	122.018	114.593	75.6976	141.592	204.451	211.897	212.342	162.226	171.326	147.245	179.942	169.609
ENSDARG00000004954.12	grna	270.202	-0.660264	-0.412768	0.425351	0.672846	0.247495	0.0219397	0.11423	0.308939	0.00314596	0.711725	352.566	238.978	222.028	215.639	129.704	171.889	168.697	395.707	332.365	349.758	378.299	215.963	254.609	328.233	225.974	342.826
ENSDARG00000090598.4	pkp1a	85.3653	-0.658493	0.228361	-0.184791	0.702062	0.886854	0.0345108	0.517815	0.837797	0.00371633	0.0852689	113.014	90.5066	84.8932	75.2019	71.0968	42.0771	55.1511	67.514	85.9744	93.1836	92.7708	88.2103	83.2833	114.524	92.0634	116.38
ENSDARG00000100531.3	abhd14b	202.817	-0.654309	0.0653666	-0.330355	0.389321	0.719676	0.0348924	0.892528	0.56071	0.133278	0.227872	277.223	232.877	245.351	247.351	132.586	138.765	120.035	161.283	243.245	219.556	178.326	205.824	204.639	244.385	181.616	212.011
ENSDARG00000032010.11	slc15a2	1166.72	-0.651643	0.0381313	-0.217994	0.47178	0.689774	0.0342931	0.939117	0.78527	0.0578629	0.24823	1356.17	1304.72	1518.75	1327.36	887.749	825.427	505.011	1008.02	1451.08	1256.06	1077.17	1116.32	1267.1	1350.76	1252.06	1163.8
ENSDARG00000098046.3	FP017161.1	137.428	-0.649466	-0.318285	-0.19723	0.13395	0.331181	0.00184405	0.142439	0.696424	0.555307	0.500386	183.527	172.878	170.719	99.6652	106.645	119.069	123.279	170.66	171.949	104.672	161.833	114.572	117.786	134.974	134.747	111.869
ENSDARG00000105530.2	si:dkey-19b23.14	200.915	-0.645969	0.0806245	0.111868	0.838462	0.726593	0.0151425	0.83675	0.90871	3.34816e-05	0.133171	251.143	170.844	195.907	158.558	128.743	86.8399	153.558	200.667	234.857	257.85	198.942	220.019	236.763	211.664	226.811	281.478
ENSDARG00000089362.4	grn1	400.188	-0.643241	-0.577636	0.573688	0.639293	0.0656045	2.66132e-07	7.08008e-09	3.37876e-06	3.29784e-09	0.868351	368.986	398.636	397.412	262.754	265.172	251.567	213.035	575.744	649.002	527.189	557.655	386.3	405.709	338.458	396.71	408.685
ENSDARG00000104384.2	AGBL1	360.913	-0.643233	-0.186009	0.13061	0.587834	0.457224	0.00535811	0.512252	0.871986	0.00220814	0.376982	415.351	384.399	375.023	305.338	228.663	300.806	165.453	361.012	404.709	454.43	495.808	393.398	347.41	370.156	342.309	430.337
0	LOC108180802	783.932	-0.642936	-1.02594	-0.198529	-0.581536	-0.383006	0.00367281	2.89534e-10	0.721303	0.00191518	0.456692	1394.81	1011.84	956.214	860.745	555.324	626.68	829.429	797.978	961.446	1005.87	1143.14	528.248	474.715	496.95	427.676	471.837
ENSDARG00000017047.10	slc27a4	561.363	-0.639524	-0.0992786	-0.229217	0.311029	0.540246	0.0254607	0.806578	0.738195	0.21072	0.372795	649.107	641.682	788.294	533.662	492.874	507.611	243.314	484.788	699.329	613.99	567.963	576.916	490.182	597.158	594.228	500.706
ENSDARG00000087933.4	zgc:174972	207.026	-0.638713	-0.595144	0.139479	0.183047	0.0435684	9.01967e-05	8.60319e-06	0.763586	0.289651	0.93721	250.177	217.623	261.21	137.719	174.86	179.947	130.849	244.738	287.28	260.403	279.343	188.588	183.223	186.101	171.573	158.782
0	LOC103909209	90.3979	-0.638128	-0.382583	-0.205958	0.0495881	0.255546	0.00204355	0.0596352	0.665641	0.84991	0.615934	111.082	111.862	127.806	67.0475	88.3906	77.8874	67.0464	108.773	105.895	103.395	87.6168	82.1268	77.3345	78.7349	71.9769	79.3912
ENSDARG00000037628.7	trpt1	610.471	-0.636873	-0.492395	-0.100388	0.0440894	0.144478	1.40881e-07	3.64476e-06	0.806056	0.783765	0.670653	744.734	876.592	701.535	554.501	501.521	445.838	488.79	753.906	626.984	716.109	789.582	493.775	541.342	525.581	498.816	507.924
ENSDARG00000089205.3	si:dkey-73n8.3	138.521	-0.636127	-0.219712	-0.159552	0.256863	0.416415	0.0382155	0.538486	0.871986	0.348847	0.51981	138.128	212.538	160.457	118.692	97.9983	97.583	124.36	106.897	163.561	162.114	178.326	152.087	135.633	128.839	92.0634	147.054
ENSDARG00000100555.2	aqp11	666.125	-0.634508	-0.219363	-0.39857	0.0165753	0.415146	0.00184405	0.362661	0.16522	0.94824	0.381313	900.25	957.946	836.804	770.14	542.834	612.356	386.058	654.511	698.28	633.138	739.074	595.166	568.706	608.406	549.87	604.456
ENSDARG00000023820.7	faxdc2	6742.83	-0.632635	-0.272245	0.0958625	0.456252	0.36039	0.0248868	0.369573	0.932054	0.0482784	0.557542	8174.69	6660.88	7830.7	6428.4	4640.51	5597.15	2824.6	6871.43	8920.37	8581.82	7925.72	6899.67	5438.4	7849.97	6970.87	6270.1
ENSDARG00000017985.7	zgc:77739	511.127	-0.632562	-0.586436	0.43518	0.481307	0.0461266	0.0199344	0.00654489	0.251113	0.0315657	0.95575	572.798	484.058	527.084	464.802	351.641	327.664	216.279	604.813	813.612	728.874	709.181	499.858	400.95	597.158	444.415	434.848
ENSDARG00000102493.2	ticam1	457.89	-0.632543	-0.837191	0.262191	0.0575442	-0.204647	0.0232013	3.30046e-05	0.658607	0.852358	0.761992	559.275	589.818	451.52	441.245	203.683	301.702	430.395	705.146	679.408	574.419	598.887	330.535	395.001	342.548	381.645	341.022
ENSDARG00000025089.9	loxl4	571.256	-0.632248	-0.449597	-0.0386954	0.143956	0.182651	0.000396514	0.00462017	0.968541	0.446743	0.695206	751.496	678.291	672.615	550.877	417.934	482.544	354.697	571.994	725.54	774.828	659.703	466.399	531.823	530.694	429.35	541.304
ENSDARG00000063223.6	arl14	299.753	-0.629845	-0.0900142	-0.199101	0.34073	0.539831	0.0484952	0.843599	0.820887	0.201692	0.410514	389.271	328.468	375.023	301.714	302.642	176.366	160.046	257.866	327.122	419.964	266.974	295.048	274.835	346.638	308.831	265.239
ENSDARG00000076980.5	ppp1r16a	291.95	-0.628582	0.0915137	-0.254133	0.465962	0.720095	0.0163827	0.809746	0.651262	0.0326365	0.132813	374.782	333.552	336.774	270.002	290.152	185.318	154.639	267.243	363.819	287.21	250.481	330.535	310.528	353.796	285.397	276.967
ENSDARG00000005462.9	kif4	341.11	-0.626589	-0.262936	-0.175002	0.188652	0.363654	0.0297926	0.402333	0.837797	0.48407	0.560493	396.998	402.704	476.708	291.747	308.406	264.996	236.825	218.483	470.762	358.693	460.761	321.41	301.01	315.962	267.821	364.478
ENSDARG00000102282.2	CABZ01063298.1	350.002	-0.626286	-0.339433	-0.152393	0.13446	0.286853	0.00355242	0.110364	0.816129	0.549912	0.574597	460.75	511.515	346.103	304.432	269.976	298.121	264.942	425.713	430.921	448.047	277.282	325.466	328.374	280.174	285.397	342.826
ENSDARG00000042722.7	blnk	130.361	-0.625963	-0.496176	0.70008	0.829866	0.129787	0.0424978	0.039832	0.0181326	0.00026242	0.866195	122.673	110.845	116.611	106.914	81.6653	60.8775	51.9069	153.782	178.24	229.768	198.942	141.948	143.961	138.042	107.965	141.641
ENSDARG00000074846.4	si:dkeyp-68b7.12	118.54	-0.625204	-0.299067	0.470842	0.79698	0.326138	0.0228026	0.25356	0.165822	0.000129876	0.58339	133.299	104.744	101.685	90.6047	85.5083	72.5158	43.2558	135.966	162.513	154.455	175.234	121.669	116.597	129.861	128.889	139.837
ENSDARG00000117000.1	AL929536.6	262.696	-0.624022	-0.594529	0.285116	0.314609	0.0294925	0.000650812	4.93967e-05	0.346075	0.0683498	0.963491	301.371	275.588	291.995	218.357	186.389	189.794	155.721	287.872	368.013	344.652	412.315	245.367	236.763	270.971	205.05	212.913
ENSDARG00000038583.7	abraa	1998.89	-0.622375	0.174376	-0.617018	0.179733	0.796751	0.0271398	0.619431	0.0465586	0.497256	0.101817	3080.36	2370.46	2621.43	2295.92	2028.18	1564.01	1101.94	1363.41	1929.18	1875.16	1851.29	2039.99	2097.55	2327.28	1740.84	1695.18
ENSDARG00000011410.10	aadat	139.983	-0.619351	-0.234546	-0.106366	0.278439	0.384804	0.0275826	0.45795	0.918802	0.266079	0.523833	169.038	143.387	194.042	119.598	136.429	110.117	72.4534	127.526	166.707	163.39	171.111	154.115	117.786	124.749	156.508	112.772
ENSDARG00000104904.2	si:ch73-221f6.1	206.217	-0.618425	-0.575863	0.265004	0.307566	0.0425617	2.74751e-05	1.18143e-06	0.249473	0.03469	0.932368	223.131	223.724	237.887	147.686	145.076	155.775	145.988	256.928	323.977	280.827	237.081	179.462	196.311	180.988	183.29	181.337
ENSDARG00000071429.8	tdo2a	2055.31	-0.617705	0.157634	-0.141663	0.633675	0.775339	0.0487896	0.690868	0.893794	0.00825315	0.166107	2326.93	2430.46	2147.52	2101.12	1272.06	1795.89	828.348	1807.87	1929.18	2458.51	2151.25	2219.45	2203.44	2451.01	2126.66	2635.25
0	LOC103911264	115.375	-0.617554	-1.16068	0.0558634	-0.487263	-0.543126	0.0326385	8.31472e-09	0.966566	0.0478876	0.37621	146.822	163.725	148.33	86.9805	135.468	95.7925	80.0232	159.408	167.755	142.967	164.926	96.3216	53.5393	54.1942	81.1832	68.5652
ENSDARG00000086283.4	cnsta	1045.73	-0.615733	-0.416085	-0.0356951	0.163953	0.199648	0.000883623	0.0128144	0.973501	0.383949	0.670343	1278.9	1195.91	1336.83	849.872	1073.18	828.113	563.406	1131.8	1229.85	1342.86	1255.5	899.339	957.758	933.571	903.058	951.793
ENSDARG00000078585.4	mon1a	238.989	-0.613819	-0.423794	-0.164964	0.0250602	0.190024	1.03055e-06	0.000250555	0.550326	0.88731	0.575782	313.928	299.994	303.19	231.042	190.232	182.632	194.651	258.804	282.038	274.445	276.251	214.949	202.259	190.191	189.985	219.228
ENSDARG00000015057.8	ube2d4	2858.81	-0.613009	-0.128883	-0.136644	0.347482	0.484127	0.00513451	0.669955	0.851103	0.0719184	0.317587	3534.35	3014.17	3682.12	2297.73	2461.49	2289.17	1869.73	2586.16	2825.62	3316.31	3681.97	2791.3	2508.02	2626.88	3909.35	2346.55
ENSDARG00000117668.1	FO704648.2	94.5595	-0.610865	-0.334596	-0.0278178	0.248452	0.276269	0.0162423	0.17713	0.986064	0.293867	0.634624	109.15	102.71	125.94	63.4233	88.3906	75.2016	68.1278	100.333	104.847	107.225	129.879	97.3355	86.8526	77.7124	105.454	70.3695
ENSDARG00000052157.7	il12rb2	132.019	-0.610685	-0.352659	0.370465	0.628492	0.258027	0.0399267	0.193652	0.411289	0.00651161	0.695167	119.776	148.471	131.538	98.7591	96.0768	92.2115	60.5581	150.969	192.918	199.132	147.402	173.379	138.012	97.1405	129.726	136.228
ENSDARG00000088277.3	susd5	360.533	-0.609012	-0.106207	-0.147127	0.355679	0.502805	0.000403825	0.676159	0.763859	0.0258601	0.164666	448.193	426.093	414.204	250.975	318.975	334.826	219.523	325.38	418.339	395.711	413.345	389.342	380.724	335.39	333.939	363.576
ENSDARG00000104290.2	ripk2	331.202	-0.60748	-0.161925	-0.235625	0.20993	0.445555	0.0252643	0.638392	0.700404	0.400808	0.443727	440.465	403.72	395.546	348.828	224.82	294.54	215.197	282.246	350.189	439.112	335.006	248.408	390.242	299.602	361.558	269.75
ENSDARG00000051925.6	cyb5r2	415.056	-0.607341	0.182296	-0.18382	0.605816	0.789637	0.0483555	0.62132	0.834901	0.0104597	0.140386	490.694	446.431	471.11	433.09	332.426	239.929	226.011	337.57	483.344	505.489	328.821	519.123	483.043	535.806	420.981	387.032
ENSDARG00000007221.9	pbk	133.998	-0.607143	-0.517235	-0.181463	-0.0915552	0.0899082	0.00694869	0.00741795	0.755337	0.718549	0.889277	165.175	179.996	180.048	109.632	120.096	100.269	130.849	127.526	160.416	159.561	171.111	101.391	114.217	89.9828	92.0634	141.641
ENSDARG00000090063.3	fa2h	2247.2	-0.604566	0.0814569	-0.284087	0.401936	0.686023	0.0316605	0.843599	0.607428	0.0812097	0.193743	2905.53	2547.4	2681.13	2614.85	1511.29	1734.11	1270.64	1781.62	2582.38	2560.63	1984.26	2684.84	2298.62	2611.55	2196.13	1990.19
ENSDARG00000022730.11	aasdh	162.036	-0.604414	0.029036	0.0592424	0.692692	0.63345	0.0295655	0.948437	0.962761	0.00118004	0.239948	167.106	184.064	163.256	121.41	127.782	130.708	69.2092	161.283	181.385	224.662	149.464	152.087	215.347	184.056	186.638	174.119
ENSDARG00000061201.6	acsf2	984.837	-0.60224	-0.114887	-0.0657528	0.4216	0.487353	0.00617174	0.712219	0.946915	0.0256315	0.309849	1136.9	951.845	1319.11	902.423	846.436	639.213	604.499	888.934	1158.56	1132.24	1163.76	1087.93	987.502	1057.3	779.191	1101.55
ENSDARG00000092651.2	si:dkey-57a22.11	77.9341	-0.601792	-0.611325	-0.160893	-0.170426	-0.0095335	0.0190367	0.00378745	0.832346	0.515733	0.991224	95.6274	93.5574	118.477	81.5442	54.7638	59.9822	74.6162	85.3302	101.701	93.1836	87.6168	68.946	54.729	58.2843	52.7272	65.8587
ENSDARG00000023768.9	mfsd4aa	281.292	-0.601135	-0.227012	0.222121	0.596244	0.374123	0.0487896	0.499426	0.761829	0.0112494	0.556062	353.531	206.436	322.781	220.169	210.408	198.747	145.988	301.938	377.449	372.734	322.636	331.549	251.04	391.63	252.756	240.88
ENSDARG00000031745.9	si:busm1-266f07.2	154.531	-0.600593	-0.594612	0.156033	0.162015	0.00598155	0.00937374	0.00108328	0.815349	0.484465	0.993505	179.664	155.59	201.505	126.847	99.9199	110.117	136.256	171.598	196.064	236.15	196.88	122.683	164.187	102.253	134.747	138.033
ENSDARG00000031240.7	kidins220a	1355.85	-0.600266	0.181868	-0.155179	0.626956	0.782135	0.0218735	0.568135	0.849297	0.00225152	0.0771997	1371.62	1542.68	1628.83	1214.1	1232.67	938.229	608.825	1249.01	1369.3	1429.67	1392.59	1528.98	1853.65	1683.09	1333.25	1317.17
ENSDARG00000025559.8	pex11g	170.709	-0.600111	-0.33537	0.21233	0.477071	0.264741	0.0206329	0.172036	0.723525	0.0258269	0.652118	186.425	167.793	196.84	167.619	111.449	115.488	88.6743	184.726	241.148	211.897	214.404	200.754	161.808	180.988	138.932	162.391
ENSDARG00000097501.3	si:dkey-111k8.3	466.809	-0.598828	-0.520994	-0.075574	0.00226021	0.0778342	1.27046e-05	8.67025e-06	0.893794	0.991534	0.857409	650.073	583.717	525.218	415.876	379.503	408.237	342.802	601.062	600.773	518.254	503.024	452.204	393.811	369.134	359.884	365.38
0	XLOC_035411	382.834	-0.597769	-0.434488	0.0991772	0.262458	0.163281	0.00913356	0.0299929	0.90871	0.208831	0.782064	418.249	416.94	487.902	332.519	308.406	283.796	240.069	438.841	377.449	427.623	645.272	347.772	373.585	327.21	398.384	301.326
ENSDARG00000094281.3	si:ch73-196i15.3	386.127	-0.595431	-0.517489	-0.405896	-0.327954	0.0779422	8.17147e-05	9.29958e-05	0.0301177	0.02538	0.868074	657.8	451.516	528.95	341.58	340.112	350.045	416.337	401.333	417.291	448.047	384.483	315.326	277.214	291.421	278.701	277.869
ENSDARG00000014031.10	abcc2	6860.96	-0.595415	0.14492	-0.14395	0.596385	0.740334	0.031137	0.686178	0.876581	0.00575621	0.128433	7292.79	7136.8	8646.98	6890.49	5289.99	4923.91	3258.24	5493.01	7645.43	7948.69	6761.96	8653.73	6593.66	8893.98	7591.05	6754.57
ENSDARG00000078598.6	si:ch1073-184j22.2	149.429	-0.593759	-0.285524	-0.37214	-0.0639054	0.308234	0.0145886	0.272835	0.304731	0.816813	0.579992	179.664	204.403	218.297	166.713	122.018	150.403	90.8371	133.153	183.482	151.902	152.556	136.878	138.012	117.591	121.356	123.598
ENSDARG00000115610.1	ccl25a	1612.1	-0.592056	-0.209606	0.21191	0.59436	0.38245	0.00300939	0.36339	0.632328	0.000290429	0.405808	1798.57	1462.34	1797.68	1287.49	1135.63	1091.32	959.196	1644.72	2516.33	1924.94	1727.6	1776.37	1764.42	1947.92	1400.2	1558.96
0	LOC103912045	197.932	-0.591967	-0.995701	0.127088	-0.276646	-0.403734	0.0451991	8.75905e-07	0.899226	0.285332	0.514187	208.642	244.063	291.995	193.894	184.467	153.089	126.523	272.869	352.286	204.238	253.573	136.878	158.238	142.132	144.791	99.2391
ENSDARG00000003200.8	foxm1	136.844	-0.591584	-0.242276	-0.0869887	0.262319	0.349308	0.0381164	0.435309	0.937846	0.295951	0.567402	146.822	132.201	210.834	115.974	123.939	111.907	81.1045	127.526	181.385	128.925	177.295	134.85	143.961	118.614	118.846	135.326
ENSDARG00000086838.5	itga2.3	125.054	-0.591556	-0.46964	0.150249	0.272166	0.121916	0.0286601	0.0374425	0.856987	0.257973	0.863031	152.617	115.93	156.726	96.947	77.8222	99.3735	102.732	117.212	160.416	159.561	193.788	127.753	105.889	92.0278	112.15	129.913
ENSDARG00000039979.6	tecrl2b	104.05	-0.591179	-0.181727	-0.133031	0.276422	0.409453	0.0433004	0.605042	0.893773	0.278853	0.500376	135.231	104.744	134.336	106.914	69.1753	76.0968	78.9418	86.2679	136.301	126.372	108.233	115.586	86.8526	116.569	92.0634	91.1195
ENSDARG00000001760.11	tnxba	1223.13	-0.590486	-0.261646	-0.00680714	0.322033	0.32884	0.0216059	0.33792	0.996951	0.142875	0.560493	1616.97	1160.31	1480.5	977.625	893.514	1030.44	868.359	954.573	1661.82	1336.48	1698.74	1234.94	972.035	1368.15	1334.92	980.662
ENSDARG00000021383.8	naalad2	752.226	-0.590307	-0.185251	-0.1823	0.222756	0.405056	9.64758e-05	0.311561	0.593465	0.136298	0.243357	918.602	904.049	943.154	750.207	610.088	588.184	498.523	712.648	861.841	842.482	834.937	738.127	602.019	791.439	713.073	726.249
ENSDARG00000094719.3	CR318588.3	7341.08	-0.590227	-0.102967	0.235873	0.723133	0.48726	0.0123445	0.758745	0.643333	6.9472e-05	0.341759	7882.01	7350.36	6999.49	6763.64	4663.57	4908.69	3351.24	7822.25	9544.21	8958.39	8583.36	8628.39	8218.87	9508.52	7626.2	6648.11
ENSDARG00000104656.2	si:dkeyp-97a10.3	307.907	-0.589999	-0.658088	-0.0132624	-0.0813513	-0.0680889	4.45423e-05	2.36103e-08	0.990589	0.639693	0.881763	402.794	379.314	375.955	246.445	238.27	235.453	308.197	362.888	372.206	390.605	405.099	214.949	236.763	218.822	252.756	285.989
ENSDARG00000091619.3	mvb12ba	1251.42	-0.589629	-0.303253	-0.10767	0.178705	0.286376	0.0128703	0.202826	0.901352	0.426752	0.596655	1684.59	1374.89	1515.02	1213.2	1136.59	1055.51	645.592	1164.62	1393.42	1613.48	1491.55	1147.75	1112.43	1214.77	1280.52	978.858
ENSDARG00000105584.2	slc8b1	354.29	-0.588914	-0.0513787	0.0812412	0.618776	0.537535	0.0495041	0.911019	0.946915	0.0069255	0.376491	420.181	346.772	366.627	298.089	310.328	243.51	151.395	353.511	358.576	465.918	422.622	409.62	419.986	465.252	309.668	326.587
ENSDARG00000039051.8	hhatla	7580.32	-0.588452	-0.144869	-0.164395	0.279189	0.443583	0.0010401	0.541923	0.725789	0.0924753	0.265297	8449.02	8714.06	10266.5	7261.06	6561.08	5627.59	4871.68	6442.9	8489.45	8478.43	9225.54	7402.57	7663.26	8182.3	6508.05	7141.6
ENSDARG00000077356.5	sypl1	721.145	-0.58756	-0.404009	-0.0401602	0.14339	0.183551	0.000259051	0.00518374	0.962637	0.395661	0.658937	964.001	908.117	745.381	656.884	527.462	640.109	495.278	854.24	858.696	853.97	826.691	530.276	759.068	604.316	667.878	645.956
ENSDARG00000079703.4	si:dkey-18p12.4	300.165	-0.587094	-0.594855	0.782027	0.774267	-0.00776046	0.0315358	0.00351741	0.00158759	0.000138181	0.992613	289.78	253.215	247.216	214.733	166.213	206.804	111.384	520.42	416.242	523.36	352.529	330.535	318.856	305.737	280.375	265.239
ENSDARG00000101452.2	SUSD2	381.653	-0.586652	0.142974	-0.122407	0.607219	0.729626	0.0487917	0.707041	0.90635	0.00777754	0.171903	403.76	468.804	399.278	377.822	304.563	280.215	164.372	295.374	413.097	435.282	415.407	422.801	370.016	454.004	481.241	420.413
ENSDARG00000058873.8	ptpdc1b	713.981	-0.586029	-1.30295	0.100709	-0.616215	-0.716924	0.000628987	3.96661e-25	0.876581	2.24845e-05	0.00919396	789.167	945.743	1090.55	525.507	689.831	616.832	679.115	973.327	1060	1025.02	982.339	472.483	339.082	452.981	353.189	428.532
ENSDARG00000042379.6	zgc:103681	193.168	-0.583424	-0.515854	0.337219	0.404789	0.0675705	0.0312757	0.0163947	0.432237	0.0701625	0.931051	180.629	188.132	243.485	175.773	137.39	142.346	87.5929	229.735	273.65	257.85	271.097	220.019	172.515	186.101	155.671	168.706
ENSDARG00000071049.7	si:dkey-119m7.4	221.608	-0.58135	0.0634138	-0.109569	0.535195	0.644764	0.0083147	0.853052	0.893231	0.00326421	0.108296	245.347	263.384	239.753	202.048	171.977	179.947	110.302	197.854	249.536	228.491	249.45	280.853	220.106	235.182	224.3	247.195
ENSDARG00000087461.3	si:dkey-21c1.4	170.009	-0.577695	-0.180784	-0.15108	0.245831	0.396911	0.00143646	0.414447	0.759482	0.158873	0.346902	179.664	209.487	225.76	149.498	153.723	124.441	121.116	160.346	172.997	196.579	210.28	166.281	177.274	158.492	147.301	166.902
ENSDARG00000102300.2	ca9	172.348	-0.577595	-0.470718	-0.139562	-0.0326853	0.106877	0.00681514	0.0106238	0.833241	0.899174	0.859006	236.654	209.487	210.834	169.431	157.566	138.765	120.035	170.66	212.839	222.109	191.726	142.962	126.115	185.078	140.606	122.696
ENSDARG00000101693.2	CABZ01028771.1	408.936	-0.577046	-0.728304	0.114856	-0.0364026	-0.151258	0.00173373	2.40513e-07	0.856677	0.872822	0.754947	517.74	499.312	459.916	355.17	240.192	320.502	405.523	483.85	539.961	616.543	494.777	292.006	347.41	321.075	319.711	329.293
ENSDARG00000026224.11	fanci	150.557	-0.576755	-0.645482	0.0893936	0.0206666	-0.068727	0.0241866	0.000913671	0.92772	0.944937	0.926523	193.187	160.675	187.511	111.444	115.292	113.698	144.907	138.779	189.773	197.856	243.266	106.461	115.407	115.546	128.052	147.054
ENSDARG00000057903.8	si:ch211-266g18.10	8929.38	-0.576486	-0.335459	-0.0340066	0.207021	0.241027	0.00309235	0.071362	0.975748	0.263562	0.605537	11703.2	9678.1	10462.4	7195.82	7006.88	7572.08	6697.07	7019.58	11663.2	10491.4	12297.3	8706.46	8088	8928.74	8399.53	6960.27
0	XLOC_042487	276.589	-0.576031	-0.504166	-0.129591	-0.0577258	0.0718651	0.00928849	0.00636202	0.859659	0.819906	0.912979	394.101	337.62	325.579	247.351	254.603	242.615	200.058	274.744	363.819	356.14	295.836	258.547	192.741	197.349	291.255	193.065
ENSDARG00000101088.2	si:ch73-359m17.5	136.302	-0.575647	-1.00243	0.426944	0.000162653	-0.426781	0.00570697	6.78146e-12	0.0811193	0.999416	0.361511	149.72	160.675	142.732	101.477	88.3906	90.421	126.523	195.978	203.403	222.109	191.726	87.1964	107.079	123.726	101.27	88.413
ENSDARG00000007151.11	kcnk2b	271.418	-0.573731	-0.511365	-0.110517	-0.0481518	0.0623655	0.00906976	0.00497535	0.891176	0.85107	0.925452	286.882	312.197	430.996	223.794	258.447	269.472	169.779	308.501	314.541	352.311	298.928	215.963	247.47	200.416	230.159	222.837
ENSDARG00000101659.2	RF00560	236.871	-0.573332	-0.278454	-0.116135	0.178743	0.294878	0.00410653	0.177759	0.866723	0.364608	0.524043	288.814	258.3	315.317	242.821	170.056	207.7	150.314	240.05	304.056	251.468	265.943	247.394	222.485	214.732	208.398	202.087
ENSDARG00000101322.2	tfr1a	777.894	-0.573251	-0.522641	0.46572	0.51633	0.0506102	0.0354964	0.0159203	0.179208	0.0163097	0.949931	867.408	832.864	630.635	655.978	436.189	561.326	433.639	919.878	1112.43	1199.9	1060.68	837.491	835.213	595.113	559.076	908.489
ENSDARG00000088862.3	stxbp6	492.79	-0.571674	-0.401191	0.0297242	0.200207	0.170483	0.000224911	0.0036216	0.974323	0.195653	0.671876	667.46	563.378	504.695	398.661	421.777	403.761	330.907	625.442	533.671	629.308	574.148	459.302	370.016	431.508	476.219	494.391
ENSDARG00000088044.3	si:ch73-139j3.4	294.888	-0.570944	-0.0808297	0.159973	0.650088	0.490115	0.0258016	0.825107	0.83194	0.000997493	0.365146	298.473	318.298	299.458	284.499	183.507	191.585	161.128	263.492	384.788	374.011	344.283	342.702	337.892	347.661	254.43	332
0	LOC101883107	159.003	-0.57054	-0.838881	0.258209	-0.0101327	-0.268342	0.00385393	7.29353e-09	0.449268	0.968044	0.564187	170.97	185.081	195.907	125.941	116.253	111.907	142.744	219.421	220.178	176.155	261.82	120.655	140.392	126.794	107.128	122.696
0	XLOC_014039	261.607	-0.568283	-0.817297	-0.0422415	-0.291256	-0.249015	0.00101219	9.61626e-10	0.962285	0.078707	0.556062	334.213	369.145	315.317	191.176	224.82	292.749	205.465	341.321	316.638	343.375	317.482	209.88	171.326	174.853	197.518	180.435
ENSDARG00000092976.4	si:ch211-127i16.2	736.996	-0.568221	-0.00879858	-0.109934	0.449488	0.559422	0.00567305	0.980744	0.884119	0.00989828	0.167208	820.077	794.221	910.503	661.414	640.832	541.63	424.988	583.246	926.846	776.104	834.937	791.865	794.761	826.205	728.138	736.173
ENSDARG00000075132.4	fh	3372.68	-0.566993	-0.327958	-0.000525307	0.23851	0.239035	3.70803e-06	0.00449037	0.998996	0.0486792	0.449072	3676.34	3805.34	4351.01	2991.77	2980.3	2320.51	2356.36	3590.43	3900.3	4190.71	4093.25	3010.3	3115.99	3400.94	3156.1	3023.18
ENSDARG00000009430.9	tmem30c	211.851	-0.561094	-0.136526	0.0612109	0.485779	0.424569	0.0267174	0.674704	0.956566	0.017718	0.42975	271.427	201.352	222.028	209.297	142.194	154.879	120.035	186.601	274.699	250.192	256.666	225.088	221.296	235.182	195.844	222.837
ENSDARG00000013749.6	slc25a55b	1171.12	-0.560929	-0.204244	0.0712193	0.427904	0.356685	0.00318804	0.348006	0.928994	0.00903461	0.415529	1352.31	1241.67	1289.26	1040.14	959.807	796.779	711.557	1039.9	1422.77	1414.35	1564.73	1243.06	1263.53	1283.28	1062.91	1051.93
ENSDARG00000089307.4	pmaip1	577.582	-0.559998	-0.877943	-0.24697	-0.564915	-0.317945	0.018482	2.43402e-07	0.60647	0.00319023	0.547307	737.007	616.258	1083.09	515.541	500.56	513.878	675.871	722.025	620.694	713.556	682.381	316.34	333.133	383.449	436.883	390.641
ENSDARG00000099217.2	zgc:109982	60.0006	-0.557696	0.284288	-0.91188	-0.0698959	0.841984	0.0475669	0.387804	0.000421199	0.821006	0.0796544	80.1724	92.5405	87.6918	65.2354	54.7638	68.0395	46.4999	45.0093	57.6658	44.6771	37.1083	57.7929	54.729	53.1716	53.5642	61.3478
ENSDARG00000017882.10	rdh1	1227.86	-0.557489	-0.0250407	0.0843974	0.616846	0.532449	0.0451169	0.955912	0.939156	0.00345082	0.346902	1397.71	1183.7	1304.18	1198.7	953.082	845.123	521.232	1194.62	1386.08	1381.16	1531.75	1426.57	1246.87	1563.45	1297.26	1214.33
ENSDARG00000076312.5	myot	1331.66	-0.55685	-0.0160957	-0.170451	0.370304	0.540754	0.0100843	0.966363	0.764875	0.0448479	0.215898	1546.46	1527.43	1602.71	1363.6	1167.33	971.354	734.267	1176.81	1419.63	1432.22	1513.19	1376.89	1533.6	1473.47	1248.71	1218.84
ENSDARG00000038107.7	sgcg	1771.54	-0.556037	-0.0958216	-0.111436	0.348779	0.460215	0.0173548	0.772826	0.893794	0.0764907	0.36189	2090.28	2057.25	2034.64	1755.92	1442.11	1424.35	981.906	1389.66	2143.07	1951.75	2147.13	1774.34	1932.17	1928.49	1544.99	1746.61
ENSDARG00000098348.2	znf326	246.531	-0.555955	-0.71165	-0.00744366	-0.163139	-0.155695	0.00369746	1.31283e-06	0.996607	0.401002	0.753827	326.485	284.74	317.183	162.182	254.603	232.767	192.488	298.187	305.104	325.504	304.082	224.074	183.223	190.191	185.801	157.88
ENSDARG00000025074.8	slc25a10	1649.74	-0.554516	-0.570272	0.180237	0.164481	-0.015756	8.60472e-07	8.06559e-10	0.408181	0.161371	0.970799	1903.85	1739.96	1984.26	1348.2	1285.51	1309.76	1164.66	1939.15	2083.31	2076.84	2404.82	1452.93	1227.83	1554.25	1398.53	1521.97
ENSDARG00000094760.4	si:dkey-125i10.3	1047.43	-0.554334	-0.112801	0.00654697	0.448081	0.441534	3.16125e-06	0.493077	0.995852	2.5635e-05	0.0561903	1305.94	1113.54	1074.69	815.442	798.398	671.443	889.987	1186.18	1083.07	1151.39	1258.59	1170.05	1027.95	1106.38	1028.6	1077.19
ENSDARG00000103754.2	aspm	906.254	-0.553439	-0.193081	-0.118206	0.242152	0.360358	0.000971293	0.323681	0.830605	0.125668	0.363337	1075.08	910.151	1250.08	738.428	796.477	734.111	670.464	781.099	1147.02	995.66	1053.46	847.63	919.686	833.363	789.235	958.108
ENSDARG00000052497.5	zgc:110789	638.637	-0.553357	-0.229972	-0.14806	0.175325	0.323385	0.0181429	0.369521	0.834092	0.424129	0.527739	894.454	766.764	664.219	599.803	506.325	598.032	406.604	629.193	810.466	673.985	684.442	582.999	588.932	788.372	513.881	509.728
ENSDARG00000045257.6	decr2	289.393	-0.548131	-0.301231	-0.0354658	0.211435	0.2469	0.00222351	0.0855354	0.969926	0.221083	0.564764	322.622	342.705	356.365	283.593	237.31	223.814	184.918	294.436	328.171	340.822	366.96	301.132	241.522	288.354	235.18	282.38
ENSDARG00000100782.2	F7 (1 of many)	310.192	-0.547182	-0.16048	-0.0585102	0.328192	0.386702	0.0293656	0.600651	0.960381	0.120271	0.468179	439.5	357.959	276.136	305.338	223.859	262.31	186	318.816	339.704	345.928	370.052	367.036	302.199	277.106	263.636	327.489
ENSDARG00000043133.6	cldnf	676.861	-0.544592	-0.833513	-0.142202	-0.431124	-0.288922	0.0094135	4.73892e-08	0.820887	0.0153793	0.546139	1131.11	804.39	792.958	737.522	490.952	555.955	710.476	774.536	815.709	776.104	929.769	453.218	396.191	483.657	495.469	481.761
ENSDARG00000102977.2	cant1b	1526.51	-0.542608	-0.019482	-0.14776	0.375366	0.523126	0.0456081	0.964855	0.859795	0.0851285	0.343451	1836.24	1754.2	1715.59	1641.76	1273.98	1116.39	822.941	1345.59	1768.77	1697.73	1575.04	1883.85	1382.5	1853.85	1452.93	1302.74
ENSDARG00000099989.2	creld1a	692.814	-0.542374	-0.224518	0.0827868	0.400643	0.317856	0.00567305	0.29223	0.914361	0.0171106	0.475863	865.476	722.019	703.401	644.199	541.873	517.459	391.465	689.205	848.211	836.099	862.768	778.684	704.339	739.29	624.357	616.184
ENSDARG00000052565.6	cenpi	159.253	-0.541972	-0.211844	-0.0531554	0.276972	0.330128	0.00904305	0.360083	0.955372	0.139064	0.477069	195.118	146.438	212.699	119.598	125.861	118.174	145.988	160.346	185.579	176.155	191.726	130.795	166.567	152.357	145.628	175.022
ENSDARG00000068760.6	tnks1bp1	852.73	-0.54118	-0.376987	0.283171	0.447364	0.164193	0.047831	0.118521	0.566821	0.037664	0.804927	988.149	725.07	961.812	636.045	732.105	620.413	461.755	839.237	1118.72	1146.29	1237.97	980.452	641.282	826.205	1011.86	716.326
ENSDARG00000038293.7	zgc:103559	270.587	-0.538907	-0.573337	0.658311	0.623881	-0.0344304	0.0385494	0.00269106	0.00727308	0.00156487	0.965597	297.507	206.436	243.485	190.27	151.801	216.652	125.442	350.698	394.224	472.3	358.714	302.146	237.952	278.129	240.202	263.435
0	si:dkey-172k15.5	1957.28	-0.53581	-0.489404	0.0908662	0.137273	0.0464064	3.36683e-05	5.48034e-06	0.842138	0.312094	0.91423	2303.75	2235.21	2261.33	1592.83	1532.42	1408.24	1722.66	2459.57	2453.42	2425.33	2318.24	1478.28	2080.89	1679	1513.19	1852.16
ENSDARG00000100047.2	ergic1	242.526	-0.535717	-0.664564	0.0838747	-0.0449723	-0.128847	0.00554457	6.07619e-06	0.909488	0.844406	0.80454	285.916	305.078	281.733	243.727	184.467	178.156	195.732	292.561	261.069	312.739	366.96	185.546	187.982	201.439	169.062	228.25
ENSDARG00000101423.2	cyp2y3	4693.22	-0.535234	0.0754976	-0.200315	0.410417	0.610732	0.0412261	0.841082	0.748645	0.0491769	0.216091	5550.25	5208.71	5532.98	5335.71	3691.27	3512.09	2448.28	4017.08	5090.32	5297.42	4503.51	5245.98	4942.27	5568.71	4412.35	4734.61
ENSDARG00000086805.4	itprid1	449.055	-0.534481	-0.737641	0.224633	0.0214724	-0.203161	4.61186e-05	4.52349e-13	0.306367	0.902425	0.542005	495.524	484.058	565.333	357.889	342.033	347.36	376.325	513.857	598.676	649.732	649.395	381.231	324.805	393.675	330.591	374.402
ENSDARG00000061940.7	htr4	142.651	-0.534261	0.179736	-0.0902452	0.623752	0.713997	0.0452488	0.558099	0.92772	0.00193541	0.113814	168.072	143.387	150.196	114.162	104.724	137.87	65.965	119.087	146.786	150.626	162.864	171.351	159.428	163.605	168.225	156.076
ENSDARG00000104045.2	tlr22	207.012	-0.533614	-0.708652	-0.401863	-0.576902	-0.175039	0.0117679	1.73018e-05	0.146349	0.00113608	0.743402	333.247	321.349	240.686	243.727	160.448	201.433	218.442	218.483	269.456	209.344	205.126	137.892	138.012	138.042	144.791	131.717
ENSDARG00000052739.8	egf	410.117	-0.532515	-0.0665303	-0.265025	0.200959	0.465985	0.000949385	0.794485	0.313199	0.199453	0.160642	490.694	447.448	567.198	362.419	391.033	345.569	287.651	350.698	415.194	434.006	473.131	430.912	418.796	396.742	373.275	377.108
ENSDARG00000054837.7	zgc:136870	451.983	-0.532272	-0.0140866	-0.399119	0.119067	0.518185	0.049353	0.974653	0.284355	0.648044	0.346339	659.732	521.684	545.742	385.07	441.953	295.435	471.488	376.015	387.933	532.295	452.515	413.676	365.257	586.933	390.014	405.978
ENSDARG00000103294.2	si:ch211-221j21.3	350.827	-0.530457	0.0496189	-0.290279	0.289797	0.580076	0.00892319	0.881318	0.376975	0.10479	0.125915	448.193	382.365	438.459	343.392	302.642	263.206	261.697	314.128	453.987	303.804	311.297	378.189	322.425	398.787	364.069	326.587
ENSDARG00000100875.2	GAN	842.116	-0.530149	-0.230549	0.0287095	0.328309	0.2996	0.000712724	0.166058	0.975019	0.0209466	0.424596	1064.46	938.625	843.334	693.126	715.772	639.213	578.546	881.433	1100.89	947.154	942.139	760.434	993.451	840.521	715.584	819.173
ENSDARG00000112632.1	si:ch211-106j21.6	216.125	-0.529876	-1.15753	0.363559	-0.264091	-0.627651	0.0261202	3.54634e-13	0.271696	0.214708	0.150356	296.541	223.724	231.357	136.813	177.742	201.433	178.43	361.95	338.655	314.016	274.189	140.934	146.341	167.695	159.019	109.163
ENSDARG00000079399.5	F2RL3	87.9407	-0.52986	-0.585683	0.331097	0.275275	-0.0558222	0.0421572	0.00182699	0.375868	0.224671	0.939363	102.389	84.405	94.2221	75.2019	52.8422	64.4585	67.0464	104.084	123.719	128.925	116.479	82.1268	84.4731	64.4195	71.1399	91.1195
ENSDARG00000096519.3	irbpl	219.786	-0.529768	-0.124147	-0.486342	-0.0807214	0.405621	0.00822966	0.654441	0.0312095	0.7149	0.369113	297.507	345.756	244.418	198.424	173.899	234.557	211.953	227.86	244.293	165.943	203.065	192.643	203.449	196.326	193.333	183.141
ENSDARG00000009470.9	hnf1a	168.806	-0.526858	-0.116543	0.197354	0.607669	0.410315	0.012384	0.668547	0.663892	0.000241115	0.367877	167.106	168.81	181.914	135.001	128.743	119.964	94.0813	166.91	203.403	188.92	232.958	184.532	166.567	205.529	160.693	195.772
ENSDARG00000099877.2	si:dkeyp-72e1.6	272.07	-0.526549	-0.190972	0.0620478	0.397625	0.335577	0.0279014	0.480004	0.951242	0.0425819	0.51036	324.553	301.011	273.337	240.102	220.977	179.051	191.407	323.505	400.515	273.168	252.543	297.076	316.477	281.196	219.278	258.924
ENSDARG00000096874.2	tmem176l.3b	1686.42	-0.525993	-0.889702	0.00537092	-0.358338	-0.363709	0.0163061	6.29423e-09	0.997454	0.0511727	0.447892	2636.03	1938.26	1900.3	1353.63	1116.41	1512.98	2014.64	2168.89	2094.84	2107.48	2293.5	1236.97	1169.54	1058.32	1168.37	1212.52
ENSDARG00000056209.5	myoz1a	3368.89	-0.524049	-0.152403	0.0655299	0.437176	0.371646	0.0120466	0.556852	0.941589	0.0112008	0.41772	3570.09	3689.41	3758.62	3114.99	2677.66	2530	1891.36	3013.75	3866.75	4327.29	4168.5	3535.51	4054.71	3508.31	3008.8	3186.48
ENSDARG00000013252.8	tmc5	396.031	-0.523563	-0.550088	0.397306	0.370781	-0.0265244	0.0249218	0.00190893	0.190906	0.0542448	0.971124	418.249	410.839	393.68	365.137	257.486	278.425	231.418	417.274	641.663	546.337	543.224	391.37	318.856	433.553	362.395	326.587
ENSDARG00000099621.2	si:ch211-69b22.5	146.696	-0.523046	-0.0177266	-0.354695	0.150625	0.50532	0.0210896	0.964155	0.275618	0.493584	0.280086	182.561	172.878	195.907	147.686	137.39	129.812	95.1627	112.523	179.288	136.584	147.402	138.906	139.202	145.199	142.28	144.348
ENSDARG00000093476.4	si:dkey-175d9.2	224.995	-0.522153	-0.549524	0.0729829	0.045612	-0.0273709	0.032364	0.00340539	0.940585	0.866954	0.971124	313.928	284.74	196.84	207.485	174.86	198.747	155.721	265.368	267.36	245.086	336.036	190.615	222.485	178.943	197.518	164.196
ENSDARG00000030022.8	nup188	4560.05	-0.521331	-0.28667	-0.048906	0.185755	0.234661	1.00174e-12	2.47578e-05	0.879823	0.0145479	0.189357	5238.25	5207.69	5630.94	3859.76	4032.34	3631.16	3409.64	5282.97	5102.9	4846.82	5484.81	4246.26	4113.01	4395.86	4320.29	4158.12
ENSDARG00000095059.3	si:ch211-106h4.5	93.665	-0.521203	-0.55617	-0.197745	-0.232713	-0.0349674	0.0415084	0.0068157	0.737675	0.32182	0.965238	149.72	110.845	107.283	86.0745	91.2729	84.1542	80.0232	109.71	122.671	102.119	92.7708	75.0294	54.729	84.8701	76.9985	70.3695
ENSDARG00000056378.5	ifi30	1106.59	-0.52066	-0.244369	-0.09248	0.183811	0.276291	9.00484e-07	0.0222609	0.785061	0.0894304	0.293395	1290.49	1276.24	1368.55	995.746	892.553	832.589	937.569	1107.42	1372.45	1166.71	1275.08	1043.31	956.568	1070.59	1129.03	990.586
ENSDARG00000096554.2	si:dkey-25o16.4	332.931	-0.51998	-0.243397	-0.144744	0.131839	0.276583	0.0117679	0.261607	0.806056	0.519805	0.553611	435.636	358.976	412.338	236.478	333.386	259.625	294.139	276.62	407.854	422.517	352.529	293.02	298.63	299.602	294.603	350.945
ENSDARG00000045443.6	agtr1b	177.286	-0.51854	-0.102387	-0.305696	0.110457	0.416153	0.0469521	0.77471	0.476987	0.667496	0.442392	231.824	211.521	222.028	189.364	156.605	173.68	97.3255	175.349	197.112	155.731	188.634	175.407	171.326	190.191	138.095	162.391
ENSDARG00000078094.5	lmf2a	657.349	-0.518089	-0.116586	-0.0266114	0.374891	0.401503	4.09306e-05	0.492594	0.970387	0.00111168	0.127236	772.746	753.544	687.541	451.211	607.205	488.81	514.744	735.152	741.267	698.239	721.55	690.474	766.207	641.127	624.357	623.402
ENSDARG00000100690.2	si:ch211-256e16.11	637.811	-0.51667	-0.614637	0.222182	0.124216	-0.0979668	0.000361599	5.48634e-08	0.379419	0.415145	0.816115	694.506	714.9	734.186	511.917	531.305	525.516	427.151	782.037	799.982	949.707	806.075	580.971	649.61	528.649	492.121	476.347
ENSDARG00000068763.5	plcg2	553.607	-0.516055	-0.635686	0.346035	0.226404	-0.11963	0.00101387	1.09425e-07	0.0840186	0.128123	0.779918	683.881	521.684	569.064	486.547	397.758	374.217	395.79	694.832	822	690.58	799.89	540.415	468.766	512.288	456.132	443.869
ENSDARG00000105644.2	zgc:172079	2200.13	-0.514806	-0.215855	0.0411287	0.340079	0.298951	0.0433004	0.431486	0.975019	0.0988498	0.58339	2336.59	2254.53	2770.69	2427.3	1537.23	1526.41	1377.7	2059.18	2938.86	2699.77	2403.79	2367.48	1973.81	2313.99	2363.52	1851.26
ENSDARG00000005115.10	calub	345.55	-0.513662	-0.46645	-0.00543075	0.0417813	0.0472121	0.0134752	0.00586769	0.997322	0.861782	0.940767	428.874	408.805	401.144	339.768	227.702	267.682	322.255	362.888	438.26	359.969	483.439	308.229	278.404	282.219	262.799	356.358
ENSDARG00000057125.8	pld1b	966.14	-0.513384	0.0312264	-0.125664	0.418947	0.54461	0.00638695	0.924693	0.832098	0.00829186	0.125915	1158.15	954.895	1163.32	954.067	758.046	731.425	615.313	912.377	1100.89	1074.8	918.431	1033.18	972.035	1220.9	921.471	968.934
ENSDARG00000011851.13	map2k5	817.125	-0.512726	-0.298758	-0.193351	0.0206175	0.213968	3.16125e-06	0.00438704	0.323254	0.889435	0.45302	1098.27	908.117	1043.91	693.126	773.418	712.625	671.546	830.797	910.071	913.965	905.03	710.752	685.303	760.763	807.647	648.663
ENSDARG00000039871.6	rpz4	914.463	-0.510408	-0.261333	-0.0706491	0.178426	0.249075	0.0145118	0.213391	0.934562	0.357127	0.598941	1229.63	1102.35	898.375	959.504	661.969	788.721	610.988	846.738	1020.16	1051.83	1183.34	897.312	911.357	802.687	820.201	846.239
ENSDARG00000103971.2	si:ch73-173p19.2	257.122	-0.508572	-0.175464	0.0229154	0.356024	0.333109	0.0130539	0.457857	0.986179	0.0408011	0.458892	283.984	315.248	260.277	226.512	227.702	213.071	135.174	287.872	278.893	317.845	280.374	229.144	249.85	271.993	276.19	259.826
ENSDARG00000063186.6	si:ch211-220f12.4	370.628	-0.507274	-0.0797704	-0.259748	0.167756	0.427504	0.00326466	0.758285	0.362624	0.320218	0.247572	453.023	519.65	386.217	304.432	342.033	335.721	290.895	361.95	445.599	375.287	329.852	371.092	317.666	321.075	397.547	378.011
ENSDARG00000099799.2	si:dkey-11f4.16	640.075	-0.504473	-0.311503	0.140642	0.333611	0.192969	0.00348669	0.0515193	0.763586	0.0278671	0.64598	721.552	658.969	713.662	496.514	570.696	517.459	381.732	664.825	731.831	792.699	890.599	644.848	574.655	694.299	630.216	556.641
ENSDARG00000089233.3	csgalnact1b	225.28	-0.503317	-0.546653	0.0204988	-0.0228364	-0.0433352	0.000817324	6.08337e-06	0.98203	0.907014	0.930266	260.802	261.351	287.331	174.867	198.879	197.852	190.325	230.673	285.184	294.869	287.589	191.629	174.895	176.898	210.909	180.435
ENSDARG00000106669.2	CABZ01068358.1	627.213	-0.502417	-0.333752	-0.0267391	0.141926	0.168665	0.0266638	0.105734	0.983383	0.509076	0.755412	964.001	659.986	582.125	645.105	429.463	512.087	488.79	650.76	774.818	773.551	689.596	587.055	616.297	562.392	525.598	573.782
ENSDARG00000060756.4	abhd6a	338.796	-0.500672	-0.153476	-0.197151	0.150045	0.347196	0.0428138	0.606696	0.725789	0.511813	0.49969	367.055	405.754	455.251	386.882	312.25	248.881	207.628	333.819	369.061	398.264	328.821	333.577	371.206	290.399	309.668	302.228
0	zgc:136308	180.691	-0.50031	-0.647689	0.327358	0.17998	-0.147378	0.0236058	4.13706e-05	0.291584	0.380937	0.78694	178.698	193.216	211.766	150.404	124.9	133.393	141.663	242.863	256.875	238.703	238.112	146.003	197.5	113.501	179.105	144.348
ENSDARG00000019541.12	gpt2l	5012.64	-0.500303	-0.124867	0.0156228	0.391059	0.375436	0.0235862	0.66016	0.992187	0.0297048	0.428414	5820.71	5782.25	4983.51	5267.76	3665.33	4077.9	2620.22	5598.04	5384.94	5813.12	5560.06	5257.13	5058.87	5555.41	4827.47	4929.47
ENSDARG00000003632.6	zgc:172270	171.029	-0.500093	-0.420748	0.0756397	0.154984	0.0793444	0.0385494	0.0343401	0.935703	0.492442	0.903172	199.948	213.555	173.518	127.753	133.547	145.032	147.07	186.601	189.773	231.044	218.527	172.365	128.494	183.033	112.987	173.217
ENSDARG00000103052.2	pcyox1	1277.57	-0.500083	-0.0920271	-0.0117563	0.396299	0.408055	0.0420368	0.783353	0.995852	0.0424646	0.424596	1539.7	1457.26	1247.28	1336.42	960.768	1017.91	683.441	1235.88	1547.54	1499.87	1330.75	1413.39	1395.59	1437.68	1144.1	1193.58
ENSDARG00000045411.7	acad11	517.046	-0.496924	-0.0930904	-0.0311616	0.372672	0.403833	0.0465213	0.782435	0.980587	0.0609079	0.432992	576.662	547.107	607.313	540.004	430.424	389.437	273.593	478.224	613.354	605.055	563.84	623.555	492.561	550.122	498.816	482.663
ENSDARG00000055290.5	mpeg1.1	458.488	-0.494982	-0.633595	0.724743	0.58613	-0.138613	0.00503195	6.64074e-07	2.59995e-06	2.60405e-05	0.755132	479.103	381.348	377.821	346.11	241.153	286.482	297.383	747.342	631.178	667.603	681.35	465.385	416.417	456.049	376.623	484.467
ENSDARG00000101816.2	col5a3b	5198.38	-0.494863	-0.259241	0.00077831	0.2364	0.235622	0.00277121	0.115747	0.99897	0.117299	0.545967	6201.29	5342.94	6252.24	3588.85	4027.54	3854.98	5371.28	6010.62	6476.39	5476.13	5777.56	4952.96	4740.01	4380.52	5066	5654.82
ENSDARG00000076952.4	fer1l4	291.762	-0.494218	-0.357946	0.176452	0.312725	0.136272	0.0394969	0.0845488	0.762374	0.114437	0.820725	334.213	317.282	297.593	275.438	246.917	226.5	147.07	351.635	397.37	331.887	348.406	307.215	273.645	225.979	281.212	305.837
ENSDARG00000089369.5	fdxr	694.318	-0.494211	-0.0569799	-0.208281	0.22895	0.437231	0.0108945	0.850402	0.599408	0.187848	0.287365	851.953	718.968	903.972	735.71	555.324	582.812	467.162	569.181	781.109	777.381	731.858	704.668	686.493	723.952	653.65	664.902
ENSDARG00000103503.2	dgat1a	747.411	-0.494089	0.0377593	0.00202324	0.533871	0.531848	0.0385967	0.921579	0.99858	0.00348434	0.247461	778.542	739.307	875.986	697.656	574.539	563.117	429.313	757.657	853.454	852.694	733.92	925.701	698.39	1049.12	739.018	690.163
ENSDARG00000089357.3	miga2	557.292	-0.493393	-0.115419	-0.0258574	0.352116	0.377974	0.00458821	0.617543	0.978995	0.0194496	0.330707	613.367	597.954	658.622	464.802	538.03	433.304	333.069	596.374	621.742	633.138	598.887	530.276	646.041	507.176	614.314	529.576
ENSDARG00000068478.6	gpx4a	9565.58	-0.493352	-0.26399	0.0597525	0.289114	0.229362	0.00969261	0.162246	0.941655	0.079341	0.60258	11937	9345.57	10712.4	9211.78	7205.76	8101.18	5783.3	9890.8	9806.33	12288.7	12480.8	8495.56	8971.99	9878.68	9686.75	9252.69
0	XLOC_026514	184.855	-0.491622	-0.692688	0.0787839	-0.122281	-0.201065	0.026273	1.48689e-05	0.926091	0.580457	0.694843	233.756	197.284	234.156	117.786	180.624	177.261	155.721	224.109	205.5	255.297	253.573	135.864	122.545	148.267	148.138	167.804
ENSDARG00000019686.11	fgl2b	431.927	-0.491552	-0.210863	0.196487	0.477176	0.280689	0.0448641	0.415846	0.720534	0.0121078	0.591059	435.636	463.719	449.654	424.936	328.583	318.711	204.383	500.729	513.75	462.088	583.425	469.441	397.38	476.5	445.252	436.652
ENSDARG00000056228.6	pld1a	843.688	-0.491532	0.136802	-0.0422871	0.586047	0.628334	0.0389634	0.640724	0.970107	0.0010661	0.128724	910.875	767.781	1008.46	716.683	740.752	620.413	469.325	707.959	1037.98	851.417	883.384	1046.36	917.306	1100.24	803.463	916.608
ENSDARG00000091150.4	mki67	2455.81	-0.491332	-0.277438	-0.0815533	0.132341	0.213894	0.00368745	0.0904794	0.899555	0.430575	0.596073	2940.3	2587.06	3187.69	2149.14	2279.9	1868.4	1969.22	2106.06	3141.21	2744.45	2992.37	2165.71	2371.2	2209.69	2034.6	2545.93
ENSDARG00000040110.10	kif20bb	255.197	-0.490532	-0.336391	-0.0751298	0.0790114	0.154141	0.0350722	0.109011	0.934542	0.743122	0.785398	313.928	256.266	343.304	227.418	225.78	228.291	184.918	234.424	361.722	262.956	297.897	211.907	251.04	212.687	200.866	269.75
ENSDARG00000030478.9	zgc:66484	1014.56	-0.489054	0.232903	-0.276276	0.445681	0.721957	0.0326676	0.325382	0.471536	0.0137248	0.0422442	1178.44	1153.2	1145.59	1159.74	775.34	726.053	640.185	859.866	1083.07	1036.51	850.399	1192.36	1126.7	1207.61	1094.72	1003.22
ENSDARG00000043814.7	st6galnac1.1	307.006	-0.488469	-0.3074	-0.162299	0.0187701	0.181069	0.00259592	0.04541	0.668859	0.926683	0.652031	428.874	384.399	317.183	305.338	246.917	247.986	273.593	312.252	362.77	314.016	356.652	287.951	278.404	292.444	244.387	258.924
ENSDARG00000111129.1	acy1	5155.59	-0.488339	-0.00206697	-0.0314292	0.454843	0.486272	0.0355066	0.99542	0.979242	0.0125705	0.295385	5822.64	5790.39	5278.3	5154.5	4229.3	3773.51	2894.89	4623.77	5946.91	5791.42	5675.51	5091.86	5986.88	6648.5	4901.12	4879.86
ENSDARG00000062042.9	mthfsd	112.953	-0.486748	-0.239626	-0.169684	0.0774383	0.247122	0.0448641	0.344401	0.780967	0.76015	0.645182	127.503	150.505	133.404	87.8866	114.331	85.0494	104.895	120.963	131.059	99.566	134.002	91.252	116.597	118.614	87.8787	103.75
ENSDARG00000094012.2	si:dkey-192g7.3	305.303	-0.486696	-0.751929	-0.220395	-0.485628	-0.265233	0.00257486	1.44618e-09	0.449268	0.000544561	0.488351	454.954	378.297	403.009	291.747	282.466	273.053	330.907	341.321	309.298	403.37	363.868	213.935	239.142	182.011	188.312	229.152
ENSDARG00000062402.8	frem1b	911.76	-0.485855	-0.451486	0.137109	0.171478	0.0343687	0.0443453	0.018611	0.849527	0.425821	0.963168	1008.43	893.88	1163.32	826.315	884.867	705.462	500.685	967.701	1084.12	1150.12	1294.67	956.118	725.755	784.282	850.331	792.108
ENSDARG00000076230.4	atp10b	429.646	-0.484457	-0.452433	-0.114321	-0.0822976	0.0320234	0.000770921	0.000166806	0.788788	0.61131	0.947602	613.367	474.905	505.627	426.748	350.68	366.16	375.244	514.794	507.459	514.424	427.776	374.133	392.621	357.886	330.591	341.924
ENSDARG00000030975.8	ccdc80l1	305.954	-0.482034	-0.177528	-0.21428	0.0902264	0.304506	0.000823502	0.290645	0.399163	0.571337	0.37621	362.225	361.009	395.546	310.774	252.682	272.158	230.337	272.869	344.946	336.993	333.975	296.062	283.163	275.061	277.864	289.598
ENSDARG00000096655.2	BX901920.1	1170.24	-0.481237	-0.46583	0.423669	0.439077	0.0154071	0.00507479	0.000648229	0.0281628	0.00207575	0.978167	1240.26	1099.3	1152.12	906.953	696.557	901.524	829.429	1272.45	1700.62	1556.04	1717.29	1070.69	1061.27	1175.91	1000.14	1343.34
ENSDARG00000069728.4	rpz3	257.489	-0.480733	-0.533528	-0.0436033	-0.0963982	-0.0527949	0.0248243	0.00122222	0.966024	0.660245	0.932908	349.668	297.96	295.727	230.136	279.583	186.213	205.465	255.991	325.025	340.822	300.99	222.047	173.705	220.867	198.355	237.272
ENSDARG00000115094.1	CABZ01087415.1	360.612	-0.479907	-0.181924	0.0221095	0.320092	0.297983	0.0417262	0.48816	0.98835	0.0953542	0.549325	415.351	429.144	357.298	292.653	342.033	303.492	208.709	414.461	382.691	398.264	430.869	359.939	423.555	367.089	380.808	263.435
ENSDARG00000090833.3	igfbp6b	343.612	-0.479053	-0.0510959	-0.0285321	0.399425	0.427958	0.0127157	0.864487	0.978267	0.012299	0.287819	418.249	405.754	311.586	286.311	293.034	295.435	208.709	360.075	363.819	404.646	356.652	346.758	417.606	369.134	317.2	342.826
ENSDARG00000098387.2	tmem176l.3a	1822.9	-0.478124	-0.406075	0.0195361	0.091585	0.0720489	9.59059e-05	9.31991e-05	0.979242	0.495413	0.848302	2335.63	2065.38	1962.8	1784.01	1400.8	1515.67	1388.51	1957.91	2129.44	2138.12	2375.96	1625.3	1524.08	1686.15	1552.52	1724.05
ENSDARG00000055177.5	pxdc1a	440.159	-0.477697	-0.289498	-0.49079	-0.302591	0.188199	0.00612208	0.0894919	0.00754985	0.0502769	0.656813	584.389	628.462	604.514	486.547	406.405	489.706	354.697	500.729	417.291	388.052	415.407	319.382	409.278	352.773	310.505	374.402
ENSDARG00000025218.10	myo5ab	357.958	-0.477294	0.0778117	-0.195806	0.3593	0.555106	0.0407073	0.809818	0.703432	0.0547488	0.202124	402.794	397.619	429.13	318.929	263.25	262.31	334.151	290.685	465.52	308.91	365.929	413.676	355.739	341.525	330.591	446.576
ENSDARG00000077040.5	si:ch211-85n16.4	584.182	-0.476714	0.319911	-0.271179	0.525446	0.796624	0.0350841	0.117241	0.473582	0.00239872	0.0128215	679.051	658.969	614.776	583.494	429.463	497.763	357.941	465.096	527.38	533.572	631.872	603.277	680.544	838.476	633.564	611.673
ENSDARG00000013685.10	vsig8b	1045.71	-0.475924	-0.383188	-0.270005	-0.177269	0.0927366	0.00117216	0.00248567	0.21905	0.212158	0.826636	1549.36	1350.48	1158.65	1025.65	835.868	1053.72	974.336	1155.24	1145.98	1079.91	1105	945.979	725.755	825.183	862.885	937.358
ENSDARG00000021086.8	znf367	310.12	-0.47569	-0.373605	-0.228219	-0.126135	0.102084	0.0215498	0.0383274	0.555784	0.533917	0.854037	425.976	382.365	375.023	318.022	264.211	279.32	272.511	276.62	373.255	292.316	404.068	243.339	258.178	222.912	254.43	319.369
ENSDARG00000077330.4	SH3TC1	183.881	-0.475531	0.336599	-0.147293	0.664837	0.81213	0.0379421	0.0904794	0.815128	6.82005e-05	0.0104759	196.084	184.064	200.572	169.431	143.154	146.822	95.1627	151.907	180.337	200.409	169.049	220.019	235.573	214.732	197.518	237.272
ENSDARG00000102245.3	tk1	436.637	-0.47528	-0.47755	0.00816633	0.00589603	-0.0022703	0.0262751	0.00443479	0.996607	0.981434	0.996759	523.536	462.702	564.4	310.774	387.189	384.065	406.604	418.212	532.622	502.936	626.718	335.605	389.052	321.075	362.395	458.304
ENSDARG00000070141.6	si:ch211-191i18.2	172.339	-0.474964	-0.183814	-0.24517	0.0459797	0.29115	0.0483555	0.500688	0.581424	0.860377	0.570469	231.824	224.741	181.914	185.74	122.018	171.889	130.849	149.093	217.033	168.496	183.48	159.184	160.618	160.537	154.834	155.174
ENSDARG00000100478.2	TULP1	823.781	-0.473554	-0.5221	-0.289104	-0.33765	-0.0485454	0.0153001	0.000561024	0.331857	0.0404997	0.934088	962.069	1274.21	1057.9	621.548	855.083	775.293	912.697	1023.96	902.732	950.983	716.396	629.639	579.414	666.69	629.379	622.5
ENSDARG00000076332.5	si:ch211-159i8.4	1053.81	-0.472177	-0.0752394	-0.0942477	0.30269	0.396937	0.0181455	0.792597	0.894501	0.071862	0.355371	1188.1	1103.37	1301.38	1067.32	904.083	818.265	661.813	948.947	1153.32	1150.12	1236.94	1192.36	1095.77	1130.92	912.265	995.999
0	LOC101885358	190.344	-0.471726	-0.86538	0.424687	0.0310329	-0.393654	0.0395147	1.09261e-08	0.100287	0.903073	0.407405	214.437	177.962	219.23	158.558	140.272	148.613	140.581	225.984	273.65	293.592	304.082	143.975	107.079	175.875	156.508	165.098
ENSDARG00000060707.5	pex11a	278.569	-0.469813	-0.0182999	-0.140737	0.310776	0.451513	0.010837	0.954387	0.775682	0.0497821	0.227872	321.656	314.231	319.049	271.814	211.369	235.453	198.976	254.115	339.704	276.998	284.497	303.159	318.856	293.466	237.691	276.065
ENSDARG00000024537.9	emilin1a	587.905	-0.469688	-0.112009	0.0473311	0.40501	0.357679	0.0124413	0.648575	0.956566	0.00888483	0.382795	653.937	654.902	597.051	561.749	484.227	411.818	375.244	567.305	669.972	688.027	701.965	577.929	709.098	605.339	516.392	631.521
ENSDARG00000009459.8	slc35e4	782.106	-0.469395	0.0709904	-0.344401	0.195984	0.540385	0.0303879	0.819234	0.248961	0.306942	0.181897	1001.67	1003.71	844.267	774.67	768.614	723.368	474.732	650.76	774.818	829.717	739.074	687.432	760.258	890.625	852.005	737.978
ENSDARG00000022712.12	stat3	3672.79	-0.468959	-0.800859	0.348635	0.0167361	-0.331899	0.00366079	5.21917e-12	0.0850192	0.932321	0.368808	4445.22	4073.81	3525.4	3259.96	2520.09	3326.77	2492.61	4406.23	5138.55	5136.59	5768.28	2847.06	2820.93	2977.61	2825.51	3200.01
ENSDARG00000021177.11	cept1b	452.069	-0.467504	-0.79365	0.0389494	-0.287197	-0.326146	0.00107844	1.25139e-13	0.955593	0.0304489	0.329047	529.331	528.803	616.642	414.063	362.209	440.466	397.953	579.495	529.477	541.231	643.211	322.424	278.404	327.21	353.189	368.989
ENSDARG00000059060.6	lgalsla	387.742	-0.467391	-0.460339	-0.0496769	-0.0426249	0.00705201	0.0216659	0.00441667	0.956866	0.851755	0.991699	465.58	520.667	417.936	432.184	276.701	308.864	335.232	443.529	448.745	395.711	518.486	315.326	287.922	330.278	354.863	351.848
ENSDARG00000111876.1	CABZ01048392.1	311.135	-0.467079	-0.456192	-0.137382	-0.126495	0.0108876	0.00380416	0.000607859	0.742209	0.443947	0.983826	434.67	376.263	351.7	260.035	283.427	251.567	328.744	408.835	342.849	351.034	305.113	243.339	260.558	260.745	259.451	259.826
0	si:busm1-163l24.4	325.226	-0.466758	-0.747681	0.699492	0.418569	-0.280923	0.00327001	9.57096e-12	2.66192e-07	0.00182885	0.434902	350.634	272.537	281.733	207.485	203.683	213.966	249.802	462.283	503.265	487.618	507.147	292.006	333.133	301.647	256.104	280.576
ENSDARG00000036420.7	si:dkey-33c9.6	160.212	-0.466341	-0.929479	0.4992	0.0360619	-0.463138	0.00978309	1.94559e-14	0.00373243	0.868181	0.189357	187.391	166.776	150.196	124.128	126.821	114.593	121.116	247.551	206.548	239.98	255.635	112.544	126.115	124.749	134.747	124.5
ENSDARG00000056830.8	si:ch211-107m4.1	438.327	-0.466159	-0.0624857	-0.0847881	0.318885	0.403673	0.0204349	0.83378	0.908447	0.057353	0.345158	458.818	506.43	517.755	411.345	401.601	342.883	273.593	421.963	518.992	450.6	473.131	453.218	531.823	471.387	390.851	388.837
ENSDARG00000041108.4	ctsh	1781.67	-0.465828	-0.117234	-0.301538	0.0470555	0.348594	0.020301	0.650842	0.311708	0.831188	0.421134	2255.45	2128.43	2254.8	2043.14	1693.83	1440.47	1229.54	1506.87	2102.18	1729.64	1844.08	1593.87	1776.31	1718.88	1677.23	1512.04
ENSDARG00000054797.6	zgc:153441	610.903	-0.465614	-0.751404	-0.101814	-0.387605	-0.28579	0.00423724	3.79382e-10	0.851245	0.00593885	0.447892	766.951	782.018	816.28	467.52	640.832	534.468	643.429	800.791	798.933	681.644	655.58	423.815	503.269	442.756	385.829	430.337
ENSDARG00000096257.2	si:ch73-367p23.2	37641.9	-0.465418	-0.123474	-0.0854485	0.256496	0.341944	0.0261202	0.640562	0.911463	0.147739	0.443958	40622.3	41337.1	47163.3	37194.1	33605.7	31398.5	22490.8	31660.3	44842	41282.9	44479.5	38744.6	38799.3	38778.5	33829.1	36041.8
ENSDARG00000090340.3	si:dkey-27o4.1	324.95	-0.463277	-0.711735	0.219805	-0.0286529	-0.248458	0.0174138	2.49728e-07	0.535427	0.898513	0.569046	415.351	346.772	342.371	310.774	254.603	280.215	220.604	373.202	491.732	459.535	392.73	294.034	274.835	265.858	228.485	248.098
ENSDARG00000028213.8	ttn.2	115144	-0.462027	0.0266865	-0.127774	0.36094	0.488713	0.0446658	0.942003	0.856987	0.0475344	0.276674	122471	131409	134613	117165	99725.8	89564.2	69585.5	94935	124238	130486	124429	128570	131287	137143	102988	103688
ENSDARG00000055338.9	si:dkeyp-50d11.2	334.851	-0.461887	-0.200507	-0.178477	0.0829026	0.261379	0.0412985	0.410325	0.732215	0.716429	0.593022	378.646	427.11	403.942	278.156	318.975	324.978	247.639	257.866	363.819	422.517	384.483	320.396	303.389	306.759	358.21	260.728
ENSDARG00000054645.9	si:ch211-51c14.1	1446.19	-0.461721	-0.0794216	-0.0267964	0.355503	0.382299	0.00377422	0.732294	0.976575	0.00935717	0.264338	1615.04	1528.44	1650.29	1357.26	1160.61	1102.06	1019.75	1334.34	1705.86	1683.69	1553.39	1461.05	1741.81	1541.98	1257.08	1426.34
ENSDARG00000040309.8	pxdc1b	351.737	-0.461316	-0.167659	0.273587	0.567244	0.293657	0.0146786	0.424688	0.337323	9.56562e-05	0.475345	364.157	311.18	371.291	301.714	251.721	268.577	189.244	384.455	414.145	464.641	426.746	404.551	375.965	398.787	328.917	371.695
ENSDARG00000010059.10	itpkb	1030.28	-0.460795	-0.348258	0.371389	0.483926	0.112537	0.00100049	0.00367098	0.0207157	2.73552e-05	0.764025	1075.08	972.183	1011.25	863.463	701.361	696.51	700.743	1189.93	1330.51	1471.79	1287.45	1141.66	1114.81	984.698	883.809	1059.15
ENSDARG00000073845.4	zgc:110843	1092.51	-0.460394	-0.225031	-0.22696	0.00840352	0.235363	0.000240624	0.0798556	0.257782	0.957769	0.443958	1343.61	1429.8	1265.93	1142.53	930.984	848.704	991.638	1026.78	1204.69	1213.94	1158.6	1004.79	1011.3	1042.98	973.361	890.445
ENSDARG00000075436.7	sytl2b	529.166	-0.459595	-0.035219	-0.0638618	0.360514	0.424376	0.037444	0.921201	0.941978	0.0416131	0.350484	591.151	679.308	493.5	505.574	473.659	425.247	302.79	549.489	568.27	621.649	511.27	624.569	555.619	535.806	517.229	511.532
ENSDARG00000103298.2	ephx5	362.991	-0.459316	-0.108558	0.117226	0.467985	0.350758	0.02266	0.67827	0.851544	0.00330619	0.415024	364.157	412.873	363.828	355.17	286.309	258.729	203.302	381.642	439.308	413.582	415.407	410.634	386.673	386.517	337.287	392.445
ENSDARG00000093899.4	BX510657.1	553.325	-0.458417	0.0705135	-0.276003	0.252928	0.528931	0.0320695	0.816661	0.4195	0.161152	0.184985	636.55	596.937	725.79	524.601	537.069	484.334	353.616	424.776	603.918	564.207	566.932	561.707	612.727	573.64	483.751	602.652
ENSDARG00000076442.5	zgc:174310	820.894	-0.456351	-0.311259	-0.0253664	0.119726	0.145092	0.000156398	0.0042439	0.969926	0.343022	0.645182	873.203	983.369	997.262	790.979	654.283	679.5	646.674	927.38	954.107	905.03	951.416	673.237	848.3	795.529	686.291	767.749
ENSDARG00000073998.5	si:ch211-23l10.3	379.409	-0.455166	-0.227836	-0.0158847	0.211445	0.22733	0.00230634	0.132174	0.988012	0.129121	0.517154	378.646	451.516	460.849	288.123	315.132	343.779	308.197	346.947	428.824	478.683	452.515	361.966	364.067	361.976	354.026	375.304
ENSDARG00000103785.2	sult2st2	1320.12	-0.454612	0.0261731	-0.20727	0.273514	0.480785	0.0392888	0.941019	0.646503	0.132804	0.262608	1556.12	1518.27	1519.68	1414.34	1111.61	1138.77	802.394	1373.72	1412.29	1397.75	1122.53	1271.44	1308.74	1651.39	1257.08	1265.75
ENSDARG00000009351.4	fgf6a	1542.41	-0.454327	-0.0409584	0.0244722	0.43784	0.413368	0.0387797	0.904179	0.984716	0.0105114	0.364487	1741.58	1584.37	1631.63	1376.29	1352.76	1164.73	928.917	1335.28	1835.87	1844.52	1710.07	1617.19	1917.9	1808.86	1477.2	1351.46
ENSDARG00000035944.8	sync	211.044	-0.453494	-0.328315	0.117288	0.242468	0.125179	0.0282649	0.0669082	0.853404	0.174008	0.8105	228.926	267.452	199.639	187.552	154.684	187.109	145.988	228.797	248.487	259.127	270.066	180.476	184.413	191.213	199.192	243.587
ENSDARG00000044622.6	polq	135.148	-0.453294	0.106643	-0.140141	0.419797	0.559937	0.0275483	0.691178	0.802722	0.0112084	0.125432	146.822	148.471	154.86	133.189	96.0768	106.536	101.651	143.467	147.834	117.437	134.002	138.906	149.91	130.884	159.856	152.467
ENSDARG00000087251.4	si:ch73-50f9.4	296.98	-0.451171	-1.13262	0.445227	-0.236225	-0.681451	0.00272162	6.39965e-27	0.00344153	0.0965678	0.00145398	363.191	324.4	296.66	230.136	215.212	237.243	279	427.589	455.035	414.858	487.562	209.88	224.865	198.371	200.029	187.652
ENSDARG00000090427.4	si:dkey-246i14.3	185.764	-0.451163	-0.192662	0.0999258	0.358426	0.2585	0.02324	0.359518	0.881493	0.0286434	0.549325	194.153	205.419	198.706	153.122	144.115	152.194	133.011	188.477	242.196	217.003	208.219	171.351	178.464	219.844	154.834	211.109
ENSDARG00000020529.10	hacl1	460.164	-0.451106	-0.0469526	-0.126596	0.277557	0.404153	0.012582	0.869121	0.805996	0.0736173	0.287365	569.9	477.956	527.084	452.117	386.229	401.075	294.139	419.149	495.926	492.724	517.455	493.775	447.35	502.063	408.427	477.25
ENSDARG00000074125.5	znf1161	205.271	-0.448713	-0.362763	0.0597311	0.145682	0.0859506	0.0141004	0.0184036	0.936189	0.405928	0.862268	219.267	257.283	219.23	163.994	193.114	162.937	158.965	248.489	253.729	265.509	199.973	196.699	209.398	189.168	183.29	163.293
ENSDARG00000037064.6	galca	1076.45	-0.448245	-0.0171366	-0.24732	0.183788	0.431108	0.00184307	0.947928	0.266961	0.174908	0.125915	1337.82	1238.62	1261.27	1156.12	851.24	888.99	852.138	1039.9	1228.81	1008.43	1032.85	1155.86	1117.19	1002.08	1014.37	1037.5
ENSDARG00000055284.7	afap1	1204.27	-0.447668	-0.0626968	-0.173885	0.211087	0.384971	4.61186e-05	0.71718	0.387955	0.0462008	0.0732078	1466.29	1334.21	1410.53	1101.75	1047.24	1076.99	887.824	1139.3	1278.08	1362.01	1202.93	1137.61	1330.15	1148.3	1164.18	1180.94
ENSDARG00000052074.5	si:ch211-122f10.4	847.443	-0.447273	0.00998155	-0.154278	0.302977	0.457255	0.0250954	0.976614	0.756041	0.0668742	0.246521	878.999	920.32	1095.22	906.953	676.381	638.318	607.743	761.408	1061.05	801.634	844.214	853.713	929.204	885.512	861.211	837.217
ENSDARG00000100443.2	CR376766.2	2060.44	-0.446933	-0.246718	-0.18059	0.0196261	0.200216	0.000323715	0.041892	0.437598	0.90122	0.509972	2581.94	2589.1	2332.23	2017.77	1735.15	1982.1	1600.46	2040.42	2493.26	2038.55	2253.3	1933.53	1958.35	1939.74	1694.8	1776.38
ENSDARG00000030270.10	tnnt3a	3840.57	-0.44683	-0.124468	-0.108002	0.214361	0.322362	0.00496842	0.536309	0.829618	0.135015	0.369904	4476.13	4243.64	4539.45	3344.22	2668.05	3225.61	3734.05	3777.03	4016.68	3925.2	4684.92	4087.08	4153.46	3555.34	3122.62	3895.58
ENSDARG00000005464.9	dnase1l1	270.323	-0.446208	-0.73741	0.270875	-0.020327	-0.291202	0.0219738	4.81309e-08	0.3563	0.928788	0.487822	352.566	256.266	292.928	221.075	174.86	219.338	269.267	367.576	363.819	339.546	379.329	202.782	232.004	207.574	212.583	233.663
ENSDARG00000104208.3	zgc:172128	587.624	-0.445847	-0.334463	-0.033851	0.0775335	0.111384	0.00277153	0.0103216	0.965188	0.631922	0.780247	706.097	649.817	698.736	542.722	456.365	448.524	565.569	715.461	652.148	682.921	625.687	475.524	616.297	565.46	461.154	539.5
ENSDARG00000069048.5	serpinf1	1255.08	-0.445269	-0.508376	0.118842	0.0557346	-0.0631074	0.000369846	2.647e-07	0.71755	0.701753	0.865698	1390.94	1333.19	1548.6	1053.73	961.729	1033.13	1137.63	1449.68	1495.12	1400.31	1839.95	1135.58	1091.01	1019.46	1043.66	1147.56
ENSDARG00000101085.2	ss18l2	168.5	-0.444242	-0.0800455	-0.324664	0.0395324	0.364197	0.0471033	0.798095	0.302093	0.872067	0.434691	219.267	201.352	207.102	152.216	164.291	179.947	116.791	159.408	168.803	150.626	188.634	146.003	146.341	142.132	192.496	160.587
ENSDARG00000068849.7	fam83ha	1482.44	-0.443427	0.0904602	-0.0538116	0.480076	0.533887	0.0367959	0.749047	0.952428	0.00314596	0.166076	1701.97	1530.48	1535.54	1446.96	1215.37	1214.86	794.825	1330.59	1559.07	1627.52	1609.06	1737.84	1706.12	1668.77	1495.61	1544.52
ENSDARG00000017728.7	phb2b	874.202	-0.437151	-0.394795	-0.0769712	-0.0346156	0.0423557	4.8826e-05	1.39644e-05	0.837797	0.799662	0.903944	978.49	1003.71	1159.58	841.718	725.38	752.016	775.359	962.075	996.045	948.43	1064.8	823.296	797.14	706.569	750.735	701.891
ENSDARG00000080051.2	mir459	928.259	-0.436408	-0.523169	0.455122	0.368361	-0.086761	0.00277694	2.10524e-06	0.00217718	0.00303501	0.83321	961.103	900.998	888.113	682.253	713.851	741.273	569.895	1224.63	1385.03	1106.71	1308.07	942.938	743.601	961.179	887.993	834.51
0	XLOC_026713	480.081	-0.435243	-0.383209	-0.0693075	-0.0172738	0.0520337	0.0275869	0.0183988	0.927949	0.938745	0.927968	561.207	627.445	528.017	385.07	406.405	497.763	402.279	596.374	526.331	552.719	505.085	376.161	530.634	334.368	431.024	420.413
ENSDARG00000032990.11	plxnb3	2586.17	-0.434219	-0.292905	-0.132279	0.00903577	0.141315	0.00531739	0.0380396	0.740751	0.960897	0.714656	3113.2	2940.96	3255.79	2379.28	2457.64	2451.21	1896.77	2829.96	3166.38	2955.07	2375.96	2354.3	2480.65	1927.47	2350.13	2443.99
ENSDARG00000059774.6	dub	1025.24	-0.433983	-0.562476	0.342469	0.213976	-0.128493	0.0179151	2.47591e-05	0.138355	0.181793	0.779402	1087.64	1001.67	1120.4	833.563	844.515	666.966	824.022	1267.76	1173.24	1434.77	1552.36	1022.02	951.809	1019.46	722.279	881.423
ENSDARG00000094460.2	CR354556.3	4916.37	-0.432973	-0.0343307	-0.289287	0.109355	0.398643	0.0117439	0.903498	0.238788	0.515964	0.26124	6845.57	5074.47	5913.6	4274.73	5379.34	3749.34	4210.95	4693.16	4400.42	5324.23	5042.61	4756.26	4980.34	5232.29	4407.33	4377.34
ENSDARG00000089961.4	si:cabz01007807.1	309.197	-0.432821	-0.333424	-0.151497	-0.0520995	0.0993973	0.0205005	0.041644	0.736285	0.799662	0.843061	454.954	337.62	337.707	289.935	260.368	263.206	303.872	383.517	355.431	328.057	288.62	280.853	235.573	260.745	276.19	290.5
ENSDARG00000003854.9	acsl1b	1971.25	-0.432289	0.113027	-0.480046	0.0652698	0.545316	0.0162445	0.624123	0.00878929	0.731055	0.0771807	2598.36	2461.98	2384.47	2341.23	1783.19	1773.5	1455.56	1601.58	1856.84	1912.18	1748.21	2134.28	1925.03	2012.34	1675.55	1875.62
ENSDARG00000042859.8	slc5a6a	1307.03	-0.431643	0.00393241	-0.354373	0.0812023	0.435575	0.0373539	0.99114	0.181232	0.692903	0.291929	1781.18	1691.15	1348.03	1522.16	986.709	1281.11	972.173	1155.24	1346.23	1284.15	1242.1	1207.57	1337.29	1359.97	1211.05	1186.36
ENSDARG00000010728.9	scin	989.954	-0.431064	-0.179679	0.0382139	0.289599	0.251385	0.000292302	0.161475	0.946915	0.00746108	0.380721	1075.08	1103.37	1073.76	890.644	748.438	726.949	851.057	1012.71	1133.39	1099.06	1208.08	985.522	1023.2	1064.46	990.1	853.456
ENSDARG00000104235.2	myo5c	535.498	-0.430596	-0.107699	-0.0385875	0.28431	0.322897	0.00244165	0.56382	0.954675	0.0241772	0.311894	662.63	562.361	561.601	484.735	440.992	443.152	396.872	505.417	597.627	607.608	611.256	599.222	560.378	522.514	471.197	540.402
ENSDARG00000040485.6	gsdmeb	732.593	-0.430312	-0.282588	0.287991	0.435716	0.147724	0.0194166	0.0882867	0.273077	0.00281307	0.73767	675.187	698.63	840.536	580.776	665.812	484.334	459.592	828.922	880.714	994.384	904	692.501	847.11	777.124	673.737	718.13
ENSDARG00000078227.4	cspg4	1322.16	-0.429474	-0.0220232	-0.0258731	0.381577	0.407451	0.0281016	0.945354	0.980381	0.0145183	0.309128	1399.64	1401.33	1505.69	1244	996.316	1181.74	839.162	1186.18	1420.68	1447.54	1587.41	1349.52	1478.87	1316	1190.13	1610.38
ENSDARG00000099694.2	neurl1b	1010.23	-0.428015	-0.195002	0.0748089	0.307821	0.233012	0.00676099	0.239552	0.899163	0.0228985	0.516371	1106.96	1064.72	1107.34	978.531	875.26	723.368	670.464	978.015	1198.4	1194.79	1235.91	999.717	1044.61	1027.64	945.742	1012.24
ENSDARG00000102953.2	ints4	1416.12	-0.425454	-0.263309	0.0139011	0.176046	0.162145	0.000811466	0.0258284	0.988074	0.144775	0.605572	1623.73	1657.59	1498.22	1126.22	1367.17	1198.75	1051.11	1665.35	1744.65	1429.67	1590.5	1273.47	1515.76	1348.72	1268.8	1298.23
ENSDARG00000117113.1	zgc:173607	246.521	-0.425153	-0.141086	-0.151373	0.132694	0.284067	0.0400036	0.566201	0.76766	0.489545	0.514611	345.804	251.181	269.606	237.384	202.722	244.405	174.104	242.863	273.65	262.956	261.82	226.102	221.296	239.272	272.842	218.326
ENSDARG00000067701.5	myoz3a	1700.7	-0.424257	-0.634208	0.593387	0.383436	-0.209951	0.00171674	1.67578e-10	1.49372e-06	0.000790424	0.507929	1446	1427.77	1961.87	1114.44	1159.65	1307.08	1225.22	2336.73	2276.23	2575.95	2543.98	1639.49	1514.57	1543	1555.03	1584.22
ENSDARG00000038489.6	b3gnt7	1824.91	-0.423135	-0.94405	0.189329	-0.331587	-0.520916	0.00191405	2.29915e-22	0.440433	0.00533233	0.0181252	2398.41	2024.7	2062.62	1837.46	1477.66	1456.58	1678.32	2445.51	2481.73	2145.78	2784.15	1346.47	1273.05	1172.84	1323.2	1290.11
ENSDARG00000098237.2	fbn2b	2615.94	-0.422971	-0.0444212	0.0783726	0.456923	0.37855	0.0297926	0.882611	0.912188	0.00237074	0.352771	2628.3	2450.8	3113.06	2171.79	2204	2173.68	1596.14	2264.53	3064.67	3087.82	3119.16	3055.93	2838.77	2685.17	2490.73	2910.41
ENSDARG00000056028.4	slc22a7a	526.052	-0.422529	-0.231049	-0.311558	-0.120078	0.19148	0.0202267	0.204248	0.20554	0.49266	0.647983	630.754	700.663	665.152	585.306	481.345	384.065	536.371	469.785	509.556	608.884	559.717	497.83	459.248	463.207	454.459	410.489
ENSDARG00000076228.5	kif2c	288.781	-0.421982	-0.288666	0.0303694	0.163685	0.133316	0.049407	0.132614	0.977516	0.388672	0.795938	342.906	293.892	334.908	197.518	236.349	256.939	277.918	263.492	338.655	353.587	370.052	254.492	259.368	285.286	239.365	315.761
ENSDARG00000104042.2	b4galt4	2413.38	-0.42147	-0.512098	0.0879146	-0.00271384	-0.0906284	0.0145886	7.05509e-05	0.885342	0.989983	0.846443	3412.64	2560.62	2322.9	2398.31	1772.62	1942.71	2145.49	2812.15	2878.05	2803.17	3262.44	2090.69	1952.4	2013.36	2152.61	2093.94
ENSDARG00000093818.3	ch25hl3	689.478	-0.420428	-0.2226	-0.150986	0.0468413	0.197827	0.000308727	0.0556063	0.525123	0.737114	0.487632	934.057	798.289	728.589	644.199	602.401	632.051	570.976	707.959	809.418	719.939	717.427	644.848	616.297	674.871	593.391	636.934
ENSDARG00000045064.10	ablim1b	8566.9	-0.419631	-0.116072	-0.0493213	0.254238	0.303559	0.0030639	0.518022	0.937255	0.0424231	0.346909	9817.74	9729.97	9179.66	8398.15	6901.2	7646.39	5685.97	9019.68	9698.34	10038.3	8261.75	8163	8879.19	8606.65	8731.8	8312.62
ENSDARG00000032769.7	slc38a9	513.044	-0.416185	-0.187148	-0.0131076	0.215929	0.229037	0.0145843	0.299002	0.991464	0.147899	0.546139	658.766	525.752	535.48	478.393	454.443	439.571	343.883	487.601	589.239	596.12	601.979	496.817	522.305	533.761	462.828	481.761
ENSDARG00000002196.9	bach1b	1406.63	-0.415817	-0.383266	0.152009	0.18456	0.032551	0.0338727	0.0142618	0.745228	0.278336	0.955553	1678.79	1434.89	1477.7	1328.26	1266.29	1029.55	963.522	1550.01	1651.34	1854.74	1748.21	1531.01	1415.82	1281.23	1034.46	1260.34
ENSDARG00000020984.10	slc16a10	4406.58	-0.414038	-0.0407694	-0.128328	0.244941	0.373268	0.000274955	0.829239	0.629111	0.0192543	0.0938685	5120.41	4858.88	5013.36	4215.84	3342.51	3877.36	3565.36	4206.5	5053.62	4370.69	4658.12	4746.12	3989.27	4714.89	4287.64	4484.7
ENSDARG00000014196.6	myl1	40774.5	-0.410293	-0.170335	-0.192901	0.0470563	0.239957	0.00151596	0.226393	0.388303	0.751741	0.430462	46530.9	46449.2	53116.1	37427	37177.9	37360	34612.2	35981.2	43125.6	42191.7	49119	41903.9	39451.3	38003.4	33511.1	36431.6
ENSDARG00000020149.10	acoxl	739.322	-0.408484	-0.224826	0.102881	0.28654	0.183658	0.0210727	0.192215	0.854173	0.0511357	0.649291	802.69	759.645	819.079	723.025	588.951	599.822	477.976	702.333	946.767	851.417	911.215	719.877	680.544	733.155	721.442	791.206
ENSDARG00000071065.7	g6pd	1973.89	-0.408012	-0.191311	-0.119373	0.0973278	0.216701	0.00115296	0.142741	0.706418	0.451578	0.467622	2429.32	2314.53	2158.71	1957.97	1826.42	1754.7	1392.84	2030.11	2146.22	2016.85	2278.04	1882.83	1869.12	1906	1737.49	1881.03
ENSDARG00000039265.8	arhgap4a	168.345	-0.406335	-0.779931	0.36175	-0.0118457	-0.373596	0.0357395	9.62151e-10	0.0934809	0.95601	0.347905	169.038	194.233	180.048	123.222	147.958	135.184	140.581	255.053	218.082	200.409	253.573	138.906	120.166	140.087	127.215	149.761
ENSDARG00000077828.5	slc29a3	465.965	-0.405366	-0.320895	0.192012	0.276483	0.0844714	0.008003	0.0123644	0.477976	0.0356479	0.840803	523.536	416.94	532.681	376.916	408.326	355.417	342.802	511.043	589.239	616.543	531.886	444.093	475.905	494.905	419.307	415.902
ENSDARG00000090997.3	vegfba	601.152	-0.404489	-0.117308	0.0548477	0.342028	0.287181	0.000236035	0.386039	0.901044	0.000390367	0.246354	629.788	677.274	622.239	554.501	489.992	475.381	419.581	650.76	657.39	690.58	674.134	646.875	580.604	611.474	600.923	636.934
ENSDARG00000061985.7	rbm47	2668.53	-0.402912	-0.123503	-0.0808226	0.198586	0.279408	0.012965	0.532208	0.891446	0.163198	0.433559	3272.58	2952.14	2829.46	2825.96	1944.59	2402.87	1954.08	2493.33	2958.78	2984.43	2980	2630.09	2643.65	2708.69	2540.11	2575.7
ENSDARG00000006279.9	rragd	165.51	-0.402426	0.0353878	-0.0973897	0.340424	0.437814	0.0399513	0.90759	0.880994	0.0297048	0.245542	186.425	166.776	192.176	144.968	126.821	144.136	134.093	142.53	175.094	181.261	183.48	163.24	178.464	154.402	174.92	199.38
ENSDARG00000075299.4	prxl2c	410.182	-0.402266	0.0247961	-0.0996069	0.327455	0.427062	0.0132806	0.928372	0.843545	0.0152097	0.170484	482.001	463.719	410.472	376.009	365.092	326.769	298.465	393.832	441.405	467.194	387.576	429.898	506.838	424.351	395.036	394.25
ENSDARG00000010767.10	epha4l	585.025	-0.402252	-0.466825	0.206376	0.141802	-0.0645734	8.26055e-05	6.72474e-09	0.169133	0.168679	0.835591	661.664	590.835	641.83	491.983	494.795	494.182	428.232	729.526	701.426	773.551	713.304	517.095	528.254	573.64	489.61	530.478
ENSDARG00000075141.6	gprc5bb	506.581	-0.402178	-0.296796	-0.118351	-0.0129692	0.105382	0.0372939	0.0792512	0.832608	0.951114	0.831412	565.071	652.868	589.588	416.782	574.539	479.858	350.372	539.174	588.191	519.53	572.086	405.565	437.832	456.049	478.73	479.054
ENSDARG00000009438.8	myog	632.305	-0.401262	-0.360371	-0.111444	-0.0705525	0.0408913	0.0457967	0.0272946	0.856899	0.72652	0.944275	731.211	656.936	886.247	580.776	636.989	437.781	643.429	725.776	601.821	731.427	749.382	587.055	556.808	547.054	550.707	493.489
ENSDARG00000025375.11	idh1	6951.72	-0.400585	-0.109451	-0.244202	0.046932	0.291134	0.0217603	0.617701	0.368064	0.802635	0.437998	8167.93	7756.11	9126.48	7751.23	6107.6	6201.45	5240.44	6328.5	7479.78	7411.29	6982.55	6968.61	5675.16	7480.84	6246.92	6302.58
ENSDARG00000102587.3	mios	714.828	-0.399491	-0.21563	-0.114038	0.0698237	0.183862	9.601e-07	0.00677053	0.514166	0.457883	0.385491	843.259	796.255	862.925	643.293	676.381	610.565	599.092	724.838	799.982	791.422	771.028	651.945	657.938	661.578	685.454	661.293
ENSDARG00000056239.7	tmem45b	926.918	-0.398666	-0.172926	-0.447208	-0.221467	0.22574	0.0213852	0.36095	0.0112856	0.1372	0.555388	1308.84	1167.43	1164.25	1126.22	786.869	868.399	899.72	765.159	1020.16	871.841	904	828.366	804.279	763.831	850.331	700.989
ENSDARG00000102911.3	iffo2b	339.151	-0.397855	0.0121396	-0.230305	0.179689	0.409994	0.00795141	0.96404	0.322427	0.18979	0.159733	390.237	422.025	373.157	309.868	272.858	307.073	309.279	318.816	385.837	293.592	346.344	373.119	316.477	334.368	307.994	365.38
ENSDARG00000062377.6	crhr2	145.006	-0.397563	-0.209352	0.138738	0.326949	0.188211	0.0430557	0.267407	0.770369	0.0382377	0.659958	159.379	161.692	137.135	111.444	123.939	105.64	123.279	176.287	184.531	159.561	150.495	148.031	148.72	144.177	153.16	132.619
ENSDARG00000060457.5	pmp22b	3338.01	-0.396725	-0.0647528	-0.204238	0.127734	0.331973	0.0248434	0.795989	0.517208	0.4333	0.37621	4347.66	3884.67	3497.41	3645.03	2648.84	3070.73	2512.08	2825.27	3559.55	3630.33	3562.4	3187.74	3267.09	3281.3	3059.85	3428.26
ENSDARG00000102191.3	LOC101886030	2638.73	-0.39642	-0.0811154	0.0370754	0.35238	0.315304	0.0100843	0.702626	0.961435	0.0054644	0.350499	3114.17	2899.26	2434.85	2511.56	2108.89	2007.17	1928.13	3001.56	2958.78	2824.87	2770.75	2720.32	3005.34	2912.17	2738.47	2283.4
ENSDARG00000068457.7	tnnt3b	130499	-0.395644	-0.118243	-0.0713204	0.206081	0.277402	0.0189818	0.567064	0.908959	0.15624	0.448442	135975	144072	160082	126360	125015	105980	88729.5	119629	142081	144100	152726	136083	132639	136509	119398	118602
ENSDARG00000074316.6	itga1	1777.2	-0.395039	-0.0696547	0.122369	0.447753	0.325384	0.00868391	0.744608	0.752757	0.000161186	0.318412	1865.22	1888.44	1722.12	1612.76	1302.8	1495.08	1137.63	1749.74	2016.21	1953.03	2228.56	1909.2	1754.9	1935.65	1852.99	2010.94
ENSDARG00000080675.6	si:dkey-71b5.7	2333.18	-0.394764	-0.179939	-0.0462409	0.168584	0.214825	0.0352567	0.360668	0.954565	0.303137	0.59751	2910.36	2611.47	2369.55	1785.82	2033.95	2264.1	1918.39	2063.87	2658.92	2632.12	2836.72	1959.89	2353.35	2682.1	2035.44	2214.84
ENSDARG00000074424.6	ibtk	1705.81	-0.394679	-0.0855022	-0.205692	0.103486	0.309177	0.0384344	0.735187	0.548557	0.565109	0.436772	1922.21	1973.86	2126.06	1651.72	1803.36	1557.75	1092.21	1618.46	1734.17	1744.96	1865.72	1781.44	1497.91	1768.98	1536.62	1617.6
ENSDARG00000098641.3	nbeal2	461.035	-0.394562	-0.103614	0.0802247	0.371173	0.290948	0.0306591	0.650308	0.899555	0.0102474	0.450614	543.82	487.109	425.399	407.721	314.171	362.579	392.546	413.523	567.222	534.848	539.101	455.246	518.736	461.162	500.49	452.891
ENSDARG00000019549.10	cds1	2998.63	-0.393955	-0.2264	-0.0591128	0.108442	0.167555	0.000349241	0.0317641	0.893794	0.335402	0.536384	3854.07	3236.88	3198.89	2817.81	2592.15	2325.88	2706.73	3025	3438.98	3477.15	3231.52	2995.09	2816.17	2893.76	2650.59	2717.35
ENSDARG00000103156.2	gpc6a	389.373	-0.392625	-0.556827	0.0458802	-0.118322	-0.164202	0.0158486	2.68182e-06	0.947834	0.451829	0.66453	453.988	459.651	452.453	295.371	370.856	346.464	376.325	465.096	503.265	449.324	461.792	273.756	333.133	274.038	348.167	366.282
ENSDARG00000069208.7	stx7l	542.233	-0.391846	-0.373471	0.0545961	0.0729707	0.0183746	0.0119596	0.00284728	0.931544	0.654013	0.971124	687.744	632.529	511.225	486.547	493.835	453	426.069	632.006	672.068	628.032	603.01	535.345	510.408	502.063	409.264	492.587
ENSDARG00000078761.4	rmdn2	816.487	-0.391407	-0.0425391	-0.139902	0.208965	0.348868	0.00191913	0.834451	0.612149	0.0690081	0.180367	1014.23	890.829	876.918	780.106	714.811	661.595	670.464	743.592	851.357	880.776	893.692	864.866	748.36	899.828	800.115	772.26
ENSDARG00000033683.9	tpma	195511	-0.390658	-0.179599	-0.0775199	0.133539	0.211059	0.0136914	0.279631	0.893773	0.363472	0.55183	208212	212337	248549	182519	194379	166493	137108	179689	216324	220590	228857	192803	190127	196232	177599	176360
ENSDARG00000053260.3	zgc:113090	462.042	-0.390634	-0.16804	-0.067986	0.154608	0.222594	0.00235889	0.227569	0.889578	0.207749	0.458662	539.957	503.379	526.151	368.761	392.954	402.866	433.639	516.67	487.538	508.042	484.47	441.051	536.583	423.328	416.796	410.489
ENSDARG00000090156.3	pttg1ipa	1335.17	-0.387654	-0.150532	0.0587885	0.295911	0.237122	0.0315375	0.451267	0.934562	0.0423409	0.538797	1687.48	1423.7	1185.71	1266.65	857.966	1078.78	1175.48	1483.43	1424.87	1524.13	1534.84	1428.6	1338.48	1298.61	1369.23	1284.69
ENSDARG00000086254.4	hhla2b.2	1038.85	-0.387008	-0.204493	0.0317616	0.214277	0.182515	0.0423861	0.278249	0.973764	0.177012	0.663752	1300.15	1133.87	985.134	1042.86	730.184	902.419	808.883	1181.5	1275.99	1235.64	967.908	1039.26	1052.94	1066.5	923.145	975.249
ENSDARG00000036282.8	rnaset2	1345.34	-0.385626	-0.188917	0.0244558	0.221165	0.196709	0.0348958	0.311137	0.979668	0.147134	0.621964	1706.8	1329.12	1389.08	1270.28	1205.76	1130.71	907.29	1282.77	1477.29	1604.54	1638.95	1334.31	1357.52	1449.95	1241.18	1199.89
ENSDARG00000101593.2	zgc:163077	308.166	-0.385118	-0.547441	0.178462	0.0161393	-0.162322	0.0117959	7.77919e-07	0.519731	0.930404	0.650149	340.974	346.772	336.774	269.096	236.349	288.273	250.883	388.206	407.854	363.799	384.483	232.186	242.711	258.7	313.853	269.75
ENSDARG00000016494.9	ddc	1024.15	-0.385023	-0.0512691	-0.074893	0.258861	0.333754	0.0424965	0.852408	0.911893	0.0921645	0.392947	1195.83	1125.74	1083.09	1045.58	868.534	890.781	668.301	991.143	1274.94	1067.14	977.185	1109.22	958.948	1072.64	1083	974.347
ENSDARG00000035890.6	fuca1.1	4390.14	-0.384933	-0.528601	-0.235622	-0.37929	-0.143667	0.0107387	1.7819e-06	0.300499	0.00187146	0.691599	6396.41	5204.64	5385.59	3989.32	3881.5	4047.46	5430.76	4854.44	4562.94	4993.62	4826.14	3616.62	3277.79	3288.46	3289.17	3197.3
ENSDARG00000058871.6	zgc:171857	358.893	-0.384316	-0.755158	0.163457	-0.207385	-0.370842	0.011315	1.02578e-12	0.585594	0.129526	0.23248	438.534	426.093	376.888	337.955	306.485	319.607	302.79	400.396	461.326	542.507	454.577	258.547	298.63	288.354	254.43	275.163
ENSDARG00000022689.11	itgb1b.2	803.593	-0.383051	-0.235339	0.0623369	0.210049	0.147712	0.00809474	0.0808006	0.909933	0.0984775	0.667389	883.829	811.509	931.026	725.744	721.537	633.842	603.418	954.573	817.806	1073.53	815.352	783.753	811.417	794.507	777.517	718.13
ENSDARG00000063921.3	mt-nd5	63800.4	-0.383019	-0.0800976	-0.148052	0.154869	0.302921	0.0154594	0.711172	0.675374	0.276689	0.376359	75990.9	71202.3	72400.8	67046.6	54142.2	59661.7	43667.8	58521.5	73043.7	66470.5	66201.2	60748.5	64922.9	63325.4	60116.6	63344.3
ENSDARG00000044626.5	ccdc90b	349.295	-0.382191	-0.461419	0.136891	0.0576629	-0.0792277	0.0178174	0.000123066	0.714429	0.739018	0.85476	435.636	373.213	350.767	304.432	321.857	285.587	273.593	427.589	469.714	390.605	410.253	306.201	309.338	349.706	264.473	315.761
ENSDARG00000015337.11	comta	1347.78	-0.3816	0.087623	-0.173068	0.296155	0.469223	0.0114715	0.663596	0.548147	0.0188986	0.0711275	1458.56	1540.65	1515.95	1398.94	1133.71	1178.16	906.208	1260.26	1342.04	1374.78	1363.73	1538.1	1319.45	1417.23	1375.93	1440.77
ENSDARG00000035810.7	rgcc	5578.55	-0.381035	-0.0817393	-0.0181252	0.28117	0.299296	0.00211721	0.631827	0.980194	0.00912873	0.271131	6423.45	5419.21	6386.58	4416.07	5177.58	4162.94	4910.61	5394.56	5649.15	6377.33	6585.69	5560.29	5829.83	5969.54	5461.87	5532.13
ENSDARG00000092166.3	si:dkey-147f3.8	561.714	-0.376539	-0.611073	0.187105	-0.0474293	-0.234535	0.0306455	3.85396e-07	0.556601	0.798771	0.527739	747.632	524.735	604.514	435.809	442.914	511.192	539.616	754.844	705.619	665.05	722.581	477.552	481.854	427.418	431.861	514.239
ENSDARG00000020890.8	tmod4	6930.06	-0.376132	-0.150615	-0.036167	0.189351	0.225518	0.041524	0.455879	0.966351	0.225141	0.566233	7060.97	7472.39	8605	6446.52	6805.12	5795	4722.45	6093.14	7661.16	8002.3	8333.91	7095.35	6898.24	7055.47	6301.32	6532.64
ENSDARG00000055416.8	serpinb1	3707.36	-0.375728	-0.0189471	-0.149955	0.206827	0.356781	0.0490501	0.950739	0.730866	0.1905	0.359924	4228.85	4198.9	4161.63	4059.09	3177.26	3013.43	2685.1	3376.64	4281.95	4082.21	3390.26	3864.02	3356.32	3990.94	4060.83	3390.37
ENSDARG00000014179.8	pfkma	1912.98	-0.37563	-0.0552066	-0.0565687	0.263854	0.320423	0.0332644	0.82656	0.935781	0.065839	0.384364	2111.53	2132.5	2063.56	1881.86	1842.75	1472.7	1282.53	1795.68	1965.88	2163.65	2163.62	2036.95	2032.11	2027.68	1693.13	1941.48
ENSDARG00000102202.2	phospho2	514.1	-0.374248	-0.0667543	-0.091718	0.215776	0.307494	0.0431788	0.792559	0.881493	0.160145	0.424381	660.698	579.649	483.238	511.917	440.992	453.895	363.348	466.972	536.816	559.101	594.764	531.29	524.685	516.378	480.404	521.456
ENSDARG00000020204.9	nf2a	367.087	-0.372577	-0.390263	0.0355625	0.0178764	-0.0176861	0.00675831	0.000334265	0.95561	0.914319	0.969849	474.273	382.365	392.748	315.304	315.132	316.921	340.639	398.52	464.472	400.817	443.238	352.841	311.718	324.142	304.646	335.608
ENSDARG00000077034.5	NMNAT3	201.943	-0.372285	-0.331391	-0.0725609	-0.0316663	0.0408945	0.0448658	0.0312284	0.911893	0.877087	0.938657	258.87	222.707	227.626	172.149	197.918	161.146	201.139	241.925	229.615	211.897	214.404	180.476	148.72	205.529	177.431	179.532
ENSDARG00000039356.7	zgc:194209	417.715	-0.37119	-0.17849	0.138547	0.331247	0.1927	0.0382269	0.325463	0.738934	0.0191615	0.618661	409.556	411.856	482.305	332.519	355.484	333.931	322.255	392.894	480.199	547.613	497.87	486.677	429.504	424.351	363.232	413.195
ENSDARG00000093659.3	entpd5b	986.124	-0.368905	-0.019519	-0.0203563	0.32903	0.349386	0.0302099	0.943991	0.982454	0.0151576	0.317768	1027.75	1036.25	1111.07	943.195	835.868	866.609	629.371	977.078	1008.63	1127.14	1063.77	1089.95	1093.39	1103.31	951.601	912.999
ENSDARG00000076259.4	tbr1a	308.885	-0.367655	0.0038338	-0.11852	0.252969	0.371488	0.0296734	0.989531	0.793233	0.070575	0.270757	352.566	331.519	345.17	278.156	281.505	294.54	206.546	303.813	308.25	348.481	306.144	304.173	315.287	340.503	285.397	340.119
ENSDARG00000005841.10	tnni2a.2	1251.42	-0.367295	-0.252638	0.0292706	0.143928	0.114658	0.0093584	0.0465291	0.966808	0.269585	0.744829	1389.01	1431.83	1331.24	1090.88	1002.08	1240.83	954.871	1312.77	1367.2	1456.47	1514.23	1239	1313.5	1108.42	1024.41	1245.9
ENSDARG00000104493.2	LO018176.1	816.986	-0.365973	0.0321581	-0.115442	0.282689	0.398131	0.0338946	0.905293	0.806056	0.0419913	0.231945	1045.14	802.356	853.596	769.234	692.714	613.251	720.208	771.723	965.64	755.681	830.814	875.006	876.854	833.363	742.366	923.825
ENSDARG00000103522.2	si:zfos-943e10.1	1298.12	-0.364989	-0.59699	-0.0943174	-0.326318	-0.232001	0.0356435	6.4612e-07	0.864262	0.0181593	0.528192	1707.77	1510.14	1594.31	1320.11	1054.92	1150.41	1458.8	1387.79	1560.12	1457.75	1604.93	877.033	863.767	1017.42	1068.77	1135.84
ENSDARG00000111506.1	BX470259.1	403.994	-0.364957	-0.167136	0.132468	0.33029	0.197822	0.0282377	0.331924	0.73396	0.0130606	0.587249	423.079	450.499	389.016	343.392	367.974	324.978	268.186	488.539	498.023	431.453	424.684	383.258	403.329	471.387	400.057	396.054
ENSDARG00000091304.4	card19	400.899	-0.364911	-0.368531	-0.0509716	-0.0545914	-0.00361978	0.0174138	0.00256549	0.934893	0.741451	0.993894	465.58	469.821	467.379	372.385	330.504	339.302	412.011	403.209	443.502	494.001	467.977	399.481	337.892	328.233	310.505	372.598
ENSDARG00000041779.9	trdn	1944.57	-0.364894	-0.36538	-0.132917	-0.133403	-0.000485855	0.000978856	4.67701e-05	0.565787	0.214267	0.998737	2222.61	2243.34	2554.26	1714.24	1723.62	1958.82	1872.97	1829.44	2213.32	2182.79	2315.15	1697.29	1618.08	1594.13	1691.46	1681.65
ENSDARG00000063631.7	VIT	3291.44	-0.362775	-0.307972	0.0418905	0.0966939	0.0548034	5.14834e-06	5.72655e-06	0.901352	0.249535	0.825042	3625.15	3750.43	3607.49	2888.48	2824.66	2969.57	2702.4	3502.29	4193.88	3720.96	3659.29	3138.06	2957.75	2887.63	3042.28	3192.79
ENSDARG00000073909.5	ppip5k1b	1247.99	-0.359472	-0.250386	0.211306	0.320392	0.109086	0.00113523	0.0102256	0.183571	0.000655423	0.698848	1373.56	1184.72	1277.13	1082.73	987.669	987.468	926.755	1354.03	1516.09	1587.95	1467.84	1288.68	1145.74	1369.17	1197.66	1220.64
ENSDARG00000096887.2	CR381618.1	1972.05	-0.358932	0.231092	-0.113541	0.476483	0.590025	0.0384344	0.144948	0.812032	0.000190364	0.0172276	2059.37	1930.13	2221.22	1871.89	1676.54	1571.18	1335.52	1610.02	2221.71	1806.23	2017.25	2190.05	2246.27	2459.19	2206.17	2130.03
ENSDARG00000075339.4	ipp	357.336	-0.357632	-0.20358	-0.129402	0.0246509	0.154052	0.011294	0.144194	0.690535	0.880866	0.644101	441.431	384.399	422.6	360.607	350.68	313.34	272.511	389.143	382.691	345.928	402.007	338.646	318.856	332.323	323.896	338.315
ENSDARG00000114227.1	CABZ01075242.1	599.435	-0.357391	-0.423282	0.103186	0.0372944	-0.0658913	0.0310071	0.000587763	0.831451	0.83491	0.881752	727.348	637.614	628.769	532.756	467.894	482.544	593.685	605.751	693.038	765.892	793.705	564.749	499.7	560.347	478.73	558.445
ENSDARG00000011257.11	enpp2	670.531	-0.356925	-0.197943	-0.0438911	0.115091	0.158982	0.018482	0.182053	0.945954	0.417904	0.648733	766.951	735.239	758.441	635.139	536.108	611.461	569.895	617.003	660.535	816.952	833.906	592.124	644.851	667.713	610.966	671.217
ENSDARG00000056334.7	mlh3	324.631	-0.354896	-0.212343	0.000242657	0.142796	0.142553	0.0164985	0.130605	0.999703	0.292821	0.679726	360.293	373.213	346.103	270.002	310.328	301.702	241.151	379.766	339.704	329.334	387.576	308.229	316.477	337.435	288.744	304.032
ENSDARG00000002507.12	itga10	688.077	-0.353941	0.0451951	-0.203281	0.195855	0.399136	0.0327661	0.854601	0.460292	0.161116	0.203474	709.961	778.967	856.395	635.139	528.422	669.652	613.15	619.816	703.523	592.29	798.859	696.557	694.821	664.645	672.063	774.967
ENSDARG00000004687.8	acaa1	1012.7	-0.353631	-0.043658	-0.00928598	0.300687	0.309973	0.0436708	0.865344	0.994922	0.029304	0.38917	1118.55	1012.86	1125.07	949.537	943.474	804.836	698.581	1006.15	1179.53	1064.59	1064.8	1128.48	1052.94	1122.74	850.331	1080.8
ENSDARG00000043342.7	gpx3	902.144	-0.353604	-0.114746	-0.0141588	0.224698	0.238857	0.0335367	0.561153	0.990298	0.101305	0.494799	1120.48	991.505	840.536	841.718	730.184	827.217	679.115	916.127	1000.24	1069.7	914.307	892.242	972.035	990.833	824.386	823.684
ENSDARG00000034368.10	hexb	3545.38	-0.353421	-0.267308	-0.255089	-0.168976	0.0861127	0.018482	0.0400767	0.214461	0.199379	0.828134	4759.15	4265	4102.86	3021.67	3567.33	3250.68	3862.74	3959.88	4150.89	3317.59	3234.61	3064.04	3045.79	3345.72	2874.89	2903.19
ENSDARG00000099885.2	trim105	856.253	-0.352677	-0.395465	0.123029	0.0802403	-0.0427884	0.000396514	5.19298e-07	0.550785	0.44827	0.888319	955.308	957.946	895.576	709.435	812.81	660.7	751.569	961.137	1022.26	1058.21	1039.03	714.808	814.987	779.169	786.724	780.38
ENSDARG00000068264.6	grhpra	333.532	-0.352535	-0.355713	0.0629153	0.059737	-0.00317822	0.0425345	0.00840072	0.920127	0.736756	0.994692	312.962	380.331	418.868	260.035	269.015	311.549	322.255	398.52	397.37	390.605	362.837	330.535	270.076	315.962	310.505	285.087
ENSDARG00000100246.2	FP016234.1	935.506	-0.352349	-0.413642	0.143229	0.0819359	-0.0612928	0.0261003	0.000462964	0.677043	0.598103	0.885791	1160.09	984.386	912.368	871.617	725.38	790.512	804.557	1066.16	1282.28	1027.57	1123.56	834.449	715.047	887.557	881.298	901.271
ENSDARG00000060871.6	mctp1b	364.228	-0.350811	-0.247546	0.143863	0.247128	0.103265	0.00530336	0.0241518	0.556211	0.0242114	0.745603	361.259	397.619	390.882	302.62	313.21	300.806	284.407	383.517	424.63	442.941	445.3	376.161	342.651	329.255	384.156	348.239
ENSDARG00000075608.5	mical2a	835.713	-0.350557	0.0423498	0.00669291	0.3996	0.392907	0.0405991	0.866678	0.996568	0.00205741	0.22759	872.237	972.183	772.435	771.952	706.164	659.804	595.848	731.402	921.604	911.412	942.139	880.075	1002.97	927.436	816.017	887.739
ENSDARG00000071413.6	mier2	470.66	-0.347286	-0.176985	-0.0264191	0.143882	0.170301	0.0136954	0.214508	0.969926	0.263463	0.596073	587.287	499.312	481.372	469.332	399.679	399.285	373.081	529.797	494.877	513.148	514.362	448.149	421.176	503.085	430.187	466.424
ENSDARG00000020187.9	GCA	1250.71	-0.346903	-0.535056	-0.044218	-0.232371	-0.188152	0.003773	1.48622e-09	0.930179	0.0279906	0.496553	1545.49	1556.92	1388.14	1098.13	1108.73	1254.26	1246.85	1350.28	1517.13	1363.29	1574.01	974.369	1060.08	934.594	1108.11	931.043
ENSDARG00000077205.6	zgc:153116	376.062	-0.346585	-0.27477	-0.0560374	0.0157779	0.0718153	0.0337324	0.0493456	0.92867	0.932136	0.865631	422.113	450.499	418.868	376.009	291.113	332.14	354.697	416.336	420.436	446.771	374.175	314.313	395.001	319.03	314.689	370.793
ENSDARG00000070835.5	tnnc2	89019.4	-0.345354	-0.300976	-1.8583e-06	0.0443754	0.0443772	0.00675831	0.00423577	0.999984	0.752421	0.90626	89540.1	99240	111982	80937.2	83107.4	79962.6	71636.9	87407.2	99506	102871	111234	83312.1	85614.1	84489.7	74491	78979
ENSDARG00000039429.8	adka	1263.25	-0.344586	-0.0324252	-0.122376	0.189785	0.31216	0.00683992	0.876591	0.676793	0.0912187	0.239948	1420.89	1377.94	1437.59	1241.28	1105.84	1178.16	919.185	1223.69	1280.18	1240.75	1444.13	1273.47	1248.06	1254.65	1210.22	1355.97
ENSDARG00000015890.9	mafa	942.951	-0.344434	-0.0928482	-0.0201454	0.231441	0.251586	0.0297714	0.640724	0.980961	0.07597	0.4549	1135.94	907.1	1031.78	894.268	808.006	825.427	699.662	996.769	1119.76	975.236	951.416	1076.77	924.445	1000.04	841.125	899.467
ENSDARG00000059227.8	fabp1b.1	4287.44	-0.34428	-0.145814	0.0252975	0.223764	0.198466	0.0229329	0.373574	0.975019	0.0755629	0.548929	4784.27	4370.76	4729.76	4029.19	3245.47	3539.85	3768.66	3912.06	5395.42	5125.1	4412.8	4151.97	3941.68	4629	4357.11	4205.93
ENSDARG00000042978.8	cyp2p6	1588.74	-0.343621	-0.0711455	-0.0564675	0.216008	0.272475	0.0468974	0.756309	0.932483	0.125023	0.444728	1830.44	1902.67	1500.09	1624.54	1162.53	1485.23	1223.06	1509.69	1656.58	1724.53	1819.34	1590.83	1501.48	1635.03	1578.47	1675.34
ENSDARG00000061798.7	arhgap27l	1934.79	-0.342243	0.0121516	0.18548	0.539874	0.354395	0.00207085	0.951853	0.282951	9.83433e-11	0.0839217	1852.66	1687.08	2107.4	1500.41	1552.6	1368.85	1520.44	2046.99	2254.21	2131.73	2132.7	2262.04	2237.94	2266.95	1942.54	2092.14
ENSDARG00000052615.8	tnmd	2644.8	-0.342145	-0.0607508	-0.0394394	0.241955	0.281394	0.0384344	0.789366	0.956566	0.069495	0.413455	2724.9	3034.51	2868.64	2627.54	2278.94	2126.24	2040.59	2259.84	2831.91	3048.25	3057.31	2655.43	2881.6	2803.78	2375.24	2702.01
ENSDARG00000007362.10	sft2d1	699.455	-0.341359	-0.254743	0.0649806	0.151596	0.0866157	0.00672116	0.0199282	0.888247	0.188423	0.793408	745.7	817.61	717.394	694.032	551.481	560.431	592.604	774.536	783.206	785.04	836.998	685.404	676.974	627.834	618.499	723.543
ENSDARG00000075904.7	rfx1b	1581.29	-0.341012	-0.0489004	0.0111078	0.303219	0.292111	0.000288443	0.736074	0.986969	0.00018562	0.125916	1605.38	1723.69	1709.99	1386.25	1376.78	1317.82	1220.89	1640.03	1796.03	1760.28	1577.1	1653.69	1691.84	1767.96	1538.3	1534.6
ENSDARG00000059886.7	fam222ba	3135.25	-0.340519	-0.507695	0.0239768	-0.143198	-0.167175	0.00442964	7.57866e-09	0.969594	0.196266	0.549325	3778.73	3634.5	3489.95	2413.71	2780.46	2936.44	3354.48	3687.01	3925.47	3630.33	3537.66	2702.07	2556.8	2571.67	2490.73	2674.04
ENSDARG00000033296.7	gpr37b	2224.91	-0.340467	-0.202483	-0.0241325	0.113852	0.137985	0.00822966	0.0974071	0.970999	0.350658	0.651542	2238.07	2486.39	2709.12	1928.97	2270.29	1940.02	1686.97	2528.96	2335.99	2530	2353.29	2085.62	2184.4	2108.46	1970.99	2241
ENSDARG00000088929.5	ypel5	2679.26	-0.337543	-0.453395	0.0416643	-0.0741871	-0.115851	0.0249925	3.06804e-05	0.948216	0.617929	0.747672	3063.94	3051.8	3043.09	2041.32	2261.65	2525.52	2838.66	3515.42	2961.92	3020.17	3069.68	2319.83	2277.2	2429.53	2444.7	2003.73
ENSDARG00000042535.5	actc1a	7033.88	-0.334235	-0.278701	-0.171439	-0.115905	0.055534	0.0230147	0.023056	0.512966	0.388663	0.888813	7975.71	7756.11	9491.24	5944.57	6066.29	6670.56	7999.07	6842.36	7613.98	7586.16	7822.64	6069.27	6353.33	6074.86	5741.41	6534.44
ENSDARG00000014488.10	ca2	4356.05	-0.331322	-0.00324762	-0.323359	0.00471507	0.328074	0.0403935	0.99065	0.0746745	0.979765	0.314124	5525.14	5294.13	4828.65	4806.58	3751.8	4051.93	3970.88	3831.42	4051.28	3722.24	5067.35	4024.21	3989.27	4395.86	3954.54	4431.48
ENSDARG00000001804.8	zgc:112148	432.519	-0.330294	-0.596783	0.115968	-0.150521	-0.266489	0.0250866	4.59262e-09	0.742735	0.255779	0.399145	500.353	485.075	486.037	381.446	320.896	395.704	464.999	503.542	533.671	566.76	524.67	331.549	352.169	364.021	354.863	354.554
ENSDARG00000087641.4	cdh26.2	367.051	-0.327786	-0.132333	-0.103115	0.0923375	0.195452	0.037911	0.449375	0.81219	0.53555	0.564764	403.76	419.991	418.868	323.459	351.641	326.769	317.93	366.639	378.497	425.07	375.206	389.342	389.052	361.976	285.397	339.217
ENSDARG00000053254.6	mylpfa	337254	-0.326412	-0.19728	0.000875741	0.130008	0.129132	0.010699	0.101719	0.99897	0.26475	0.668567	356139	369968	386016	328944	305612	293353	254672	321255	391822	377314	393342	339129	340849	331299	300282	306070
ENSDARG00000016088.11	rtn2a	1614.2	-0.325377	0.0110097	-0.169986	0.166401	0.336387	0.0319509	0.965511	0.530639	0.198578	0.26076	1717.43	1930.13	1799.55	1663.5	1494.95	1485.23	1148.44	1487.18	1624.08	1575.19	1768.83	1592.85	1715.64	1635.03	1528.25	1660.9
ENSDARG00000011855.9	aak1a	1131.63	-0.322169	-0.0431939	-0.2892	-0.0102249	0.278975	0.00840539	0.816126	0.0376777	0.944245	0.287365	1345.54	1316.92	1378.81	1051.92	984.787	1246.2	1025.16	1159.93	1134.44	1101.61	1013.26	1019.99	1066.03	992.878	1081.33	1187.26
ENSDARG00000027009.9	zgc:85777	2537.35	-0.322072	-0.162186	0.024111	0.183997	0.159886	0.00167465	0.11685	0.963949	0.0462008	0.507328	2794.44	2592.15	2835.06	2295.02	2225.14	2184.43	2063.3	2555.22	2816.19	2835.08	2943.93	2491.18	2494.93	2817.07	2266.43	2388.05
ENSDARG00000008287.11	fam114a1	353.773	-0.32126	-0.297337	0.0340891	0.0580115	0.0239224	0.0347065	0.0150366	0.961756	0.708371	0.958677	408.59	363.043	403.009	331.613	334.347	273.053	315.767	380.704	434.066	375.287	413.345	315.326	285.543	331.3	349.841	345.532
ENSDARG00000016856.8	pon2	602.248	-0.320801	-0.0132007	0.0232968	0.330897	0.307601	0.0252643	0.95607	0.975019	0.00329892	0.291634	642.345	607.106	639.031	591.649	511.128	444.047	468.244	626.38	684.65	625.479	622.595	619.5	709.098	593.068	597.575	654.076
ENSDARG00000014727.10	acox1	2569.89	-0.320771	-0.126824	0.0578533	0.251801	0.193948	0.0223551	0.414908	0.911037	0.0280624	0.524043	2733.59	2706.05	2711.92	2607.6	1968.61	2209.49	1912.99	2616.17	2877	2948.69	2873.83	2717.28	2464	2727.09	2340.08	2703.81
ENSDARG00000071378.4	si:dkey-78l4.14	625.687	-0.320636	-0.342687	-0.117694	-0.139745	-0.022051	0.0328046	0.00330381	0.742735	0.293702	0.962655	798.827	688.46	733.253	643.293	541.873	535.364	652.081	665.763	638.517	730.151	696.812	574.888	479.474	492.86	544.848	594.532
ENSDARG00000070228.7	cdk6	938.581	-0.320619	0.0964741	-0.112785	0.304308	0.417093	0.0389566	0.606758	0.772504	0.0121659	0.122249	1040.31	1015.91	977.671	846.248	925.219	796.779	668.301	827.984	970.882	1013.53	931.831	1055.48	1087.44	977.54	980.894	901.271
ENSDARG00000098313.2	nadka	324.26	-0.316928	0.185115	-0.00440342	0.49764	0.502044	0.0384344	0.194287	0.996853	4.32158e-06	0.0244179	327.451	336.603	317.183	273.626	244.035	264.101	268.186	351.635	351.237	294.869	303.051	362.98	414.037	343.571	343.145	392.445
ENSDARG00000074996.5	tbrg1	843.774	-0.314793	-0.292871	0.0905573	0.11248	0.0219222	8.23341e-05	9.45145e-06	0.629526	0.160908	0.935774	951.444	899.981	880.65	744.771	748.438	735.901	697.499	949.884	966.688	959.919	1001.92	802.004	854.249	765.876	772.496	768.652
ENSDARG00000096214.2	si:ch211-197k17.3	1826.76	-0.313153	-0.0833281	-0.346609	-0.116784	0.229825	0.00474515	0.564442	0.00208986	0.264858	0.363154	2406.14	2393.85	1907.76	1926.26	1817.77	1777.98	1672.92	1806.94	1819.09	1706.66	1697.71	1567.51	1646.63	1675.93	1710.71	1694.28
0	LOC100149643	248.771	-0.312938	-0.0465274	-0.0355556	0.230855	0.266411	0.0425891	0.83196	0.958836	0.0646232	0.404273	270.461	246.097	287.331	223.794	219.055	217.547	202.221	254.115	287.28	260.403	245.327	270.714	235.573	264.836	239.365	256.217
ENSDARG00000090747.3	si:ch73-269m14.2	2449.97	-0.312409	-0.107908	-0.0106002	0.193901	0.204501	0.02324	0.500094	0.991174	0.0924894	0.48914	2771.26	2699.94	2476.83	2450.86	2092.55	2242.62	1743.21	2465.2	2630.61	2584.89	2838.79	2415.14	2449.72	2580.87	2328.37	2428.65
ENSDARG00000089769.4	hapln1a	2511.75	-0.309665	-0.044591	-0.0786613	0.186413	0.265074	0.0414426	0.837251	0.873965	0.135445	0.399195	2546.2	2677.57	3030.03	2390.15	2056.04	2202.33	2230.92	2178.26	2650.53	2736.79	2859.4	2493.21	2498.5	2364.09	2374.4	2899.58
ENSDARG00000090986.3	si:dkeyp-115e12.6	2067.99	-0.308995	-0.0155869	-0.139576	0.153832	0.293408	0.00158583	0.930693	0.424999	0.0862384	0.126834	2276.7	2258.6	2380.74	1957.97	2035.87	1714.42	1734.56	2149.2	2058.14	2255.55	1912.11	2105.89	2102.31	2116.64	2058.87	1970.35
ENSDARG00000036820.5	mgll	4068.33	-0.308928	-0.55864	0.165935	-0.0837772	-0.249712	0.00832072	1.05205e-11	0.387955	0.463411	0.331367	5278.82	3832.8	4331.42	3615.13	3576.94	3476.28	3803.26	5029.79	4876.43	5237.43	4968.39	3353	3344.42	3508.31	3405.51	3455.32
ENSDARG00000061099.7	nfasca	6580.28	-0.307391	-0.165192	-0.0391701	0.103029	0.142199	0.00567297	0.132174	0.934297	0.330093	0.586073	7342.06	7420.52	7072.25	5624.74	6083.58	6322.3	5493.48	6116.58	6928.28	8050.81	7245.4	6032.77	6508	6214.95	6461.18	6367.54
ENSDARG00000078322.4	col12a1a	10719.7	-0.305595	-0.0399257	0.151245	0.416914	0.265669	0.000413222	0.769281	0.278476	8.20554e-10	0.128433	11016.5	10376.7	10606	8967.15	8438.42	9239.95	7871.47	10925.1	11567.8	12360.2	12533.3	12211.5	11501.4	11370.5	10948	11581.2
ENSDARG00000103044.2	ASS1	1394.72	-0.305047	-0.223823	-0.185537	-0.104313	0.0812236	0.00287127	0.0141079	0.215547	0.293589	0.762993	1728.05	1600.64	1622.3	1321.92	1350.84	1422.56	1245.77	1360.59	1417.53	1422.01	1604.93	1294.76	1275.42	1322.13	1143.26	1182.75
ENSDARG00000005789.11	enpp1	1119.58	-0.304884	-0.0791554	-0.00405921	0.221669	0.225728	0.00377422	0.562257	0.996607	0.0151375	0.343583	1135.94	1194.89	1264.07	1100.85	880.063	964.192	933.243	1107.42	1224.61	1224.15	1226.64	1156.87	1114.81	1171.82	1103.09	1110.58
ENSDARG00000077385.5	rgs19	1704.77	-0.304618	-0.184277	-0.058014	0.0623268	0.120341	0.00721833	0.0856674	0.890927	0.594421	0.657182	1941.53	1993.18	1785.56	1474.14	1649.64	1597.14	1452.31	1909.15	1921.84	1840.69	1653.38	1435.7	1691.84	1544.02	1661.33	1724.96
ENSDARG00000075625.4	lrig1	2864.5	-0.304174	0.0298533	-0.119404	0.214623	0.334027	0.0489309	0.898888	0.738195	0.0818271	0.260617	3186.61	2976.55	3240.87	2922.91	2672.86	2558.64	1997.33	2722.13	2761.67	2993.36	3067.62	2859.23	2926.81	3112.59	2751.86	3080.92
ENSDARG00000060951.7	polg	466.727	-0.303832	-0.25987	0.0313871	0.0753493	0.0439622	0.0329293	0.0272505	0.962285	0.585682	0.911996	516.774	554.226	464.58	412.251	448.679	426.142	368.755	472.598	546.252	545.06	529.824	394.412	433.073	473.432	449.437	432.141
ENSDARG00000029474.7	camk1b	1524.63	-0.303788	-0.0902583	-0.0660872	0.147443	0.21353	2.21615e-06	0.24764	0.709758	0.0194272	0.124214	1654.64	1660.64	1715.59	1292.93	1354.68	1401.97	1386.35	1608.15	1618.84	1531.78	1645.13	1462.06	1545.5	1445.86	1553.36	1516.55
ENSDARG00000002385.10	atm	654.464	-0.303629	0.068628	-0.101663	0.270593	0.372257	0.0435531	0.728447	0.798737	0.0219657	0.171628	674.221	686.426	753.777	607.957	639.871	559.536	474.732	622.629	710.862	621.649	672.073	748.267	703.149	705.547	640.259	650.467
ENSDARG00000102701.2	eva1ba	779.639	-0.30335	-0.0816805	0.0206246	0.242295	0.22167	0.0436708	0.661887	0.97867	0.0425038	0.477202	866.442	816.593	796.69	750.207	647.558	694.719	583.953	769.847	841.92	873.117	871.014	784.767	743.601	896.76	698.008	839.021
ENSDARG00000099154.2	CABZ01032488.1	591.737	-0.302662	-0.052763	-0.0868046	0.163095	0.249899	0.0175394	0.771718	0.81219	0.140282	0.365995	694.506	626.428	631.568	536.38	499.599	487.02	590.441	620.754	668.923	565.484	593.733	534.331	597.26	594.091	609.292	617.989
ENSDARG00000097789.2	pon3.2	1024.97	-0.298272	-0.143403	0.124595	0.279464	0.154869	0.00631744	0.198998	0.562915	0.00191982	0.533924	1126.28	998.623	1038.31	960.41	800.32	828.113	840.243	1102.73	1255.02	1145.01	1096.76	1021.01	1101.72	1059.34	1027.76	997.804
ENSDARG00000044695.6	ccdc80l2	562.637	-0.297877	-0.287735	0.0550835	0.0652247	0.0101411	0.0288961	0.00774916	0.911353	0.629799	0.980487	592.117	616.258	631.568	486.547	497.678	444.943	569.895	579.495	628.033	654.838	688.565	555.623	533.013	512.288	474.545	536.793
ENSDARG00000087793.4	si:dkey-54n8.2	496.089	-0.297383	-0.178782	-0.0610928	0.0575078	0.118601	0.0484949	0.212238	0.907902	0.700343	0.730168	594.049	581.683	487.902	484.735	439.071	453	426.069	524.171	494.877	494.001	610.226	438.01	474.715	497.973	445.252	491.684
ENSDARG00000071259.5	fbxo34	3687.45	-0.297351	-0.206595	-0.0614053	0.0293504	0.0907557	1.11959e-05	0.000679775	0.762374	0.724829	0.612048	3975.78	4254.83	4197.08	3479.22	3302.16	3418.99	3280.95	3809.85	4180.25	3921.37	3968.53	3549.7	3668.04	3419.34	3276.62	3296.54
ENSDARG00000090468.3	ppp1r3aa	456.658	-0.296547	-0.198472	-0.137699	-0.0396238	0.098075	0.0478426	0.151327	0.653095	0.800064	0.785092	552.514	520.667	509.359	456.648	436.189	442.257	380.651	438.841	524.234	463.365	491.685	475.524	393.811	439.688	407.59	373.5
ENSDARG00000037556.7	st3gal5	1334.66	-0.295467	-0.273936	0.0574751	0.079007	0.0215319	0.0138125	0.00463578	0.89426	0.499157	0.953724	1433.44	1535.56	1382.55	1318.3	1249	1145.93	1010.02	1464.68	1550.69	1508.81	1513.19	1240.01	1256.39	1265.89	1145.77	1334.31
ENSDARG00000101293.2	zgc:153916	1548.25	-0.292431	-0.0397089	-0.0546201	0.198102	0.252722	0.00294539	0.792103	0.881365	0.0217783	0.226288	1736.75	1603.7	1679.21	1464.17	1468.05	1251.57	1280.37	1531.26	1590.53	1649.22	1676.06	1581.7	1591.9	1664.68	1464.65	1538.21
ENSDARG00000062655.5	ydjc	675.786	-0.29088	-0.106246	-0.185745	-0.00111082	0.184634	0.0266438	0.485831	0.351763	0.994455	0.515464	789.167	771.848	777.099	732.086	555.324	649.957	608.825	616.065	717.153	700.792	709.181	649.917	663.887	622.722	602.597	645.956
ENSDARG00000043806.7	postna	2573.47	-0.290841	0.0226601	-0.084747	0.228754	0.313501	0.00892319	0.901913	0.780975	0.0140704	0.132813	2877.51	2567.74	2883.57	2405.55	2122.34	2302.6	2247.14	2439.88	2759.57	2472.56	2799.62	2751.76	2626.99	2480.66	2503.29	2934.77
ENSDARG00000067976.6	ar	706.436	-0.288512	0.0188461	-0.175114	0.132244	0.307358	0.00945318	0.922498	0.299439	0.18881	0.147953	831.668	804.39	736.052	682.253	610.088	696.51	596.929	712.648	732.88	643.35	708.15	697.571	705.529	759.741	689.639	695.576
ENSDARG00000033666.8	pi4k2a	1262.3	-0.286839	-0.225253	-0.00795855	0.0536277	0.0615863	0.000410319	0.00141419	0.990298	0.546957	0.787256	1390.94	1423.7	1362.02	1231.32	1141.39	1072.52	1118.16	1309.96	1419.63	1349.25	1458.56	1228.86	1133.84	1199.43	1193.48	1163.8
ENSDARG00000104177.2	cpne3	3185.97	-0.28613	-0.116936	-0.150971	0.0182232	0.169194	0.004302	0.290614	0.357713	0.87828	0.462938	3488.95	3790.09	3617.76	3306.17	2620.01	3003.59	2983.57	3196.6	3213.56	3165.69	3507.77	2935.27	2919.68	3183.14	2962.77	3080.92
ENSDARG00000044373.8	atg4c	775.043	-0.284846	-0.074486	0.0583082	0.268669	0.21036	0.0266438	0.646435	0.896007	0.00864771	0.442377	855.817	773.882	786.428	702.186	676.381	694.719	567.732	844.863	858.696	846.311	805.044	802.004	893.511	807.8	736.507	748.804
ENSDARG00000011445.10	elmsan1a	1711.37	-0.284624	0.0521173	0.235055	0.571797	0.336742	0.00906784	0.732581	0.0685878	7.9796e-14	0.0764702	1638.22	1552.85	1613.9	1257.59	1507.44	1247.99	1246.85	1830.38	1914.5	1904.52	1892.52	2029.85	1896.48	2111.53	1776.82	1960.42
ENSDARG00000103315.3	CU464124.1	575.757	-0.282405	-0.247448	-0.0609676	-0.0260101	0.0349576	0.0215183	0.015584	0.887867	0.8502	0.92311	651.039	682.359	617.574	555.407	519.775	547.897	513.662	629.193	628.033	616.543	618.472	484.65	615.107	540.919	486.262	505.217
ENSDARG00000030786.12	mpi	1805.48	-0.280033	-0.0207143	-0.0969192	0.1624	0.259319	0.00151699	0.893481	0.624178	0.041775	0.141792	2010.11	1976.91	1931.09	1684.34	1698.64	1591.77	1521.52	1735.67	2042.42	1875.16	1727.6	1846.33	1806.06	1881.46	1765.94	1792.62
ENSDARG00000056680.7	stc2a	1770.82	-0.277663	-0.200598	0.146234	0.223298	0.0770646	0.000299127	0.00292712	0.208572	0.000942745	0.703112	1792.77	1760.3	1913.36	1505.85	1498.8	1401.97	1611.28	2045.11	2000.48	2023.23	1998.69	1801.72	1822.71	1790.45	1719.08	1647.37
ENSDARG00000039093.8	got1	11068.1	-0.275136	0.0398034	-0.25137	0.0635689	0.314939	0.0329855	0.830147	0.0943584	0.61117	0.191489	12922.3	12528.6	12540.9	12384.8	9604.8	10596.3	9270.79	10616.6	10904.1	10629.3	10405.8	11019.2	10924.4	12058.7	10352.1	10330.8
ENSDARG00000104771.2	timm44	909.014	-0.273113	-0.176528	-0.205304	-0.108719	0.0965849	0.00921085	0.0738844	0.131375	0.26606	0.705867	1039.34	1066.76	1098.95	912.389	820.496	867.504	937.569	939.57	900.635	842.482	1019.45	876.019	793.571	790.417	800.952	838.119
ENSDARG00000020645.10	slc7a3a	4552	-0.27273	-0.0458346	-0.286868	-0.0599726	0.226896	0.0447047	0.805874	0.0489468	0.647108	0.417674	5542.52	5609.38	4962.99	4951.55	4335.95	4739.49	3753.52	4483.12	4370.02	4671.94	4088.1	3904.57	4159.41	4406.09	4486.84	4366.52
ENSDARG00000078313.5	LOC100332329	2832.93	-0.272603	-0.181814	0.0114298	0.10222	0.0907898	0.000661018	0.0124437	0.981266	0.186864	0.655756	3099.68	3051.8	3044.03	2715.42	2579.66	2420.77	2432.06	2905.92	3277.51	3135.05	3042.88	2834.9	2747.16	2705.62	2525.89	2808.47
ENSDARG00000086906.3	stambpb	1020.78	-0.272259	-0.211821	0.114126	0.174564	0.0604379	0.017227	0.0292853	0.630339	0.070722	0.844276	1071.22	1010.83	1114.81	788.261	894.475	914.057	935.406	1133.67	1141.78	1187.13	1153.45	966.258	1099.34	1047.07	902.221	972.543
ENSDARG00000099004.2	CABZ01102170.1	2843.8	-0.270396	-0.0639427	-0.301178	-0.0947242	0.206454	0.0172303	0.672069	0.00925674	0.365852	0.402788	3534.35	3712.8	2906.89	2960.06	2629.62	2914.96	2716.46	2745.57	2850.79	2815.93	2574.9	2531.74	2735.26	2619.73	2601.21	2650.59
ENSDARG00000063292.7	ssuh2rs1	3086.97	-0.269986	0.0375602	0.0254911	0.333037	0.307546	0.0265526	0.832324	0.965188	0.000304354	0.176671	3196.27	3171.8	3122.39	2850.42	2527.78	2531.79	2583.45	2823.4	3425.35	3113.35	3518.07	3537.54	3397.96	3247.56	2947.7	3396.68
ENSDARG00000104103.2	rps6kc1	1804.03	-0.269685	-0.274076	0.00388621	-0.000504563	-0.00439077	0.0058496	0.000430229	0.996607	0.996472	0.989613	1859.42	1888.44	2232.41	1578.33	1691.91	1666.07	1680.49	1927.9	1991.04	2124.07	1958.49	1551.28	1634.73	1735.24	1662.16	1682.55
ENSDARG00000028087.9	aldh2.2	1286.77	-0.269599	0.0242873	0.00985478	0.303741	0.293886	0.0318498	0.901091	0.990589	0.00158484	0.226288	1453.73	1183.7	1355.49	1112.63	1183.67	1071.62	1048.95	1234.01	1388.17	1319.89	1420.42	1474.23	1275.42	1439.72	1301.44	1325.29
ENSDARG00000036894.8	zgc:101853	2810	-0.268553	-0.17509	-0.0198383	0.0736244	0.0934627	0.00359179	0.0387632	0.966566	0.420637	0.681112	2874.62	3000.95	3340.69	2549.62	2599.84	2696.51	2353.11	3040.01	2856.03	3136.33	3091.33	2835.91	2655.55	2669.83	2730.94	2528.79
ENSDARG00000028800.8	CYTH2	3188.63	-0.266822	-0.137968	-0.136811	-0.00795684	0.128854	0.00192345	0.111259	0.329282	0.94068	0.526043	3746.85	3735.18	3377.07	3152.14	2932.26	3106.54	2838.66	3196.6	3448.41	3483.53	3043.91	2854.16	3024.37	2973.52	3079.94	3024.99
ENSDARG00000039820.6	mea1	1420.53	-0.26011	-0.274303	-0.128399	-0.142592	-0.0141929	0.0372939	0.00443968	0.588783	0.175348	0.970696	1698.11	1612.85	1639.09	1460.55	1401.76	1432.41	1213.32	1498.44	1504.55	1402.86	1629.67	1279.56	1094.58	1215.79	1288.05	1356.87
ENSDARG00000078159.5	zgc:175284	852.01	-0.259457	-0.121609	0.0860214	0.223869	0.137848	0.047401	0.368224	0.805136	0.0290497	0.622948	822.975	845.067	974.872	656.884	816.653	717.101	755.894	980.828	879.665	958.642	922.554	904.409	867.336	882.445	840.288	806.543
ENSDARG00000105276.2	grb2a	867.441	-0.259012	-0.216375	-0.120427	-0.0777904	0.0426368	0.00819447	0.00979222	0.505865	0.415626	0.877407	987.183	1007.78	984.201	833.563	802.241	795.883	889.987	964.888	944.67	839.929	898.846	845.602	763.827	758.718	809.321	752.413
ENSDARG00000057736.7	ano10a	1312.78	-0.258657	-0.105859	-0.0752677	0.0775306	0.152798	0.0133042	0.360091	0.798106	0.436882	0.508832	1537.77	1384.04	1407.73	1341.86	1105.84	1170.1	1206.84	1295.89	1352.52	1388.82	1444.13	1279.56	1323.02	1313.95	1211.89	1240.49
ENSDARG00000005908.11	clk4b	2107.09	-0.257198	-0.340209	-0.0563305	-0.139342	-0.0830116	0.000955382	1.46697e-08	0.820887	0.0522252	0.67559	2302.78	2557.57	2368.61	2010.52	1959.97	1975.83	2119.53	2296.41	2274.13	2236.41	2458.43	1761.16	1834.61	1943.83	1765.11	1848.55
ENSDARG00000104891.2	si:dkey-109j17.5	653.172	-0.255852	-0.247071	0.0192105	0.0279911	0.00878059	0.041673	0.0130151	0.976567	0.834366	0.981192	688.71	700.663	747.246	610.676	633.146	586.393	554.755	763.283	747.558	707.174	667.95	679.321	619.866	574.663	611.803	557.543
ENSDARG00000104485.2	si:ch1073-224n8.1	900.785	-0.254853	-0.288976	-0.0408561	-0.0749788	-0.0341226	0.0155364	0.000370696	0.919707	0.459403	0.911133	1077.98	1040.32	924.496	827.221	868.534	837.065	867.278	1021.15	1068.39	899.924	948.323	824.31	788.812	783.259	823.549	811.956
ENSDARG00000009342.10	txndc5	1667.88	-0.252099	-0.0538198	-0.0733723	0.124907	0.198279	0.036841	0.73813	0.835113	0.225955	0.433559	1816.92	1815.22	1800.48	1781.29	1404.64	1485.23	1407.97	1598.77	1755.14	1719.43	1812.12	1708.44	1604.99	1611.51	1624.5	1739.39
ENSDARG00000063701.7	rreb1a	1933.79	-0.251701	0.143891	-0.0343977	0.361194	0.395592	0.0382958	0.215786	0.944168	4.12146e-05	0.0281133	2071.93	1882.33	1972.13	1772.23	1750.52	1526.41	1587.49	1749.74	2048.71	2033.44	1888.4	1990.31	2124.91	2241.39	2002.8	2297.84
ENSDARG00000029995.9	tnni2b.2	14345	-0.248748	-0.266841	0.0478878	0.0297946	-0.0180932	0.0213799	0.00130453	0.901631	0.797662	0.956281	14221.4	16028.8	16280.8	13407.7	13434.4	13159.4	12212.2	14300.8	15285.6	17329.6	17225.5	13195	13910.7	13341	12818.6	13369.3
ENSDARG00000077938.5	cd248b	516.374	-0.247145	0.0265314	0.0420428	0.315719	0.273676	0.0401827	0.884105	0.926729	0.000415521	0.23357	512.91	557.277	504.695	451.211	447.718	449.419	418.499	541.987	515.847	575.696	529.824	577.929	587.742	554.212	503.838	533.184
ENSDARG00000020054.13	aox6	862.474	-0.24691	-0.269542	0.141253	0.118621	-0.0226318	0.0067281	0.000125239	0.312547	0.15025	0.935915	876.101	908.117	911.435	761.079	805.123	749.33	711.557	939.57	956.204	1010.98	1059.65	825.324	809.038	849.724	825.223	801.13
ENSDARG00000063916.3	mt-nd4l	10179.3	-0.245372	-0.104262	-0.105529	0.0355815	0.14111	0.0116388	0.323275	0.591186	0.732765	0.515464	11606.7	11105.9	11180.7	10716.7	9221.45	8941.83	9241.59	9790.47	10562.3	10522.1	11130.4	9279.32	10349.7	10082.2	9598.03	9538.68
ENSDARG00000044895.5	fmoda	3561.24	-0.239505	-0.0379089	-0.0125684	0.189028	0.201596	0.0111778	0.78215	0.980961	0.0162086	0.322168	3589.41	3676.19	3991.84	3259.05	3089.83	2989.26	3379.36	3340.07	3754.57	3846.06	3944.82	3611.55	3593.08	3755.76	3537.75	3621.32
ENSDARG00000020777.10	cep85l	2183.11	-0.237886	-0.0528158	-0.0134636	0.171607	0.18507	0.0233094	0.706592	0.981064	0.0470003	0.410514	2300.85	2450.8	2175.5	2018.67	2017.61	2094.01	1695.63	2226.09	2242.67	2328.31	2353.29	2215.4	2208.2	2224.01	2089.84	2288.81
ENSDARG00000099222.2	prpsap1	968.122	-0.236371	-0.0761028	-0.0342444	0.126024	0.160269	0.0141679	0.511872	0.929101	0.134236	0.449946	1040.31	1050.49	1020.58	898.799	936.749	884.514	798.069	979.891	1041.13	1042.89	989.555	919.618	1012.49	967.315	909.754	997.804
ENSDARG00000022085.9	si:dkey-34e4.1	1451.16	-0.235895	-0.0265686	-0.0793358	0.129991	0.209326	0.0236379	0.868265	0.764526	0.144181	0.342591	1615.04	1547.76	1535.54	1350.92	1404.64	1325.88	1236.03	1461.87	1612.54	1432.22	1421.45	1301.86	1462.22	1501.08	1472.18	1537.3
ENSDARG00000095643.3	si:dkey-253d23.3	693.241	-0.230624	-0.19155	0.0739976	0.113071	0.0390739	0.0495041	0.0491161	0.817899	0.257568	0.900329	735.075	747.442	702.468	607.957	559.167	640.109	676.953	737.966	720.298	805.464	805.044	637.75	669.836	661.578	695.497	689.26
ENSDARG00000032373.8	rnf145b	2302.16	-0.230502	-0.165922	-0.102661	-0.0380806	0.0645801	0.00787728	0.0313273	0.535361	0.679663	0.772318	2658.25	2645.03	2433.92	2318.57	2198.24	2291.86	1977.87	2385.49	2492.21	2347.46	2380.09	2176.87	2126.1	2210.71	2043.81	2148.07
ENSDARG00000078856.5	slc22a23	2817.49	-0.228407	-0.0760057	-0.0203265	0.132075	0.152402	0.000118274	0.278317	0.941978	0.017075	0.267566	3011.78	3097.56	2887.3	2643.84	2586.39	2560.43	2442.87	3089.7	2909.5	2935.92	2887.23	2777.1	2872.08	2815.03	2751.02	2812.07
ENSDARG00000086169.4	sgk494b	2781.22	-0.227098	-0.341282	-0.167864	-0.282049	-0.114184	0.0174138	6.70764e-07	0.190875	0.000129476	0.597251	3215.59	3419.93	3261.39	3095.96	2571.01	2735.91	2870.02	3070.95	3023.78	2785.3	2861.46	2352.27	2271.26	2364.09	2402.86	2197.69
ENSDARG00000007869.8	ehd3	2141.61	-0.224457	-0.0265629	-0.132513	0.0653814	0.197894	0.0345108	0.867689	0.442234	0.508375	0.371653	2571.31	2304.36	2189.5	2160.92	1978.22	1983.89	1937.86	2005.73	2245.82	2175.13	2168.77	1947.72	2177.26	2057.33	2199.48	2162.51
ENSDARG00000038428.8	sulf1	1607.71	-0.223852	0.0221908	-0.00955472	0.236488	0.246043	0.0475669	0.897401	0.990298	0.00613253	0.256318	1638.22	1642.34	1716.52	1537.56	1354.68	1442.26	1369.04	1574.39	1639.81	1586.67	1817.28	1816.93	1687.08	1607.42	1549.18	1743.9
ENSDARG00000101562.2	znf1014	885.946	-0.222146	-0.404987	0.0518538	-0.130986	-0.18284	0.0294985	7.80243e-09	0.880994	0.13234	0.399428	960.137	983.369	990.731	852.59	883.906	811.103	805.639	1074.6	1044.27	1000.77	933.892	781.726	828.074	742.358	733.16	748.804
ENSDARG00000098671.2	prelid1a	1581.45	-0.219458	-0.222088	0.00645049	0.00382051	-0.00262997	0.0490858	0.0102643	0.994455	0.976026	0.993537	1658.51	1822.34	1664.28	1646.29	1412.33	1399.29	1431.77	1666.28	1803.37	1659.43	1759.55	1529.99	1371.8	1450.97	1456.28	1570.68
ENSDARG00000077075.5	fastk	1846.48	-0.218599	-0.0625271	-0.0662926	0.0897791	0.156072	0.0389634	0.63205	0.825842	0.334129	0.480799	1945.39	2064.36	1967.47	1781.29	1651.56	1752.91	1661.02	1918.52	1905.07	1762.83	2020.34	1977.13	1770.37	1940.76	1758.41	1666.31
ENSDARG00000033444.9	map4k6	1002.87	-0.216567	-0.226536	-0.0153498	-0.0253186	-0.00996871	0.0378	0.00497478	0.977308	0.81877	0.974189	1055.76	1137.94	1098.95	929.604	1035.71	940.02	870.522	1136.49	1076.78	1067.14	1060.68	945.979	851.869	966.292	935.699	936.456
ENSDARG00000061885.7	satb2	1560.13	-0.215365	0.182141	-0.0558731	0.341633	0.397507	0.0403734	0.0350593	0.86797	4.25801e-06	0.00428496	1505.89	1547.76	1699.73	1380.82	1462.29	1401.97	1211.16	1478.74	1534.96	1553.49	1532.78	1685.12	1822.71	1775.11	1702.34	1667.22
ENSDARG00000035389.9	fcho2	2808.52	-0.215236	-0.221506	0.0551441	0.0488735	-0.00627055	0.00493912	0.000254501	0.808381	0.531453	0.980377	3122.86	2975.53	2854.65	2573.17	2549.88	2435.99	2727.28	3102.83	3124.44	2988.26	3183.07	2559.11	2673.39	2812.98	2565.22	2687.57
ENSDARG00000077950.6	tor1	822.487	-0.21354	-0.18494	0.0156468	0.0442471	0.0286003	0.0422053	0.0326429	0.977087	0.669388	0.923431	914.739	843.033	884.382	790.073	747.477	700.091	803.476	890.81	926.846	868.011	875.138	828.366	738.842	811.89	784.213	752.413
ENSDARG00000056619.7	arhgap42a	860.351	-0.213032	-0.0051316	-0.0583746	0.149525	0.2079	0.0384344	0.976179	0.853326	0.0731868	0.320076	954.342	859.304	923.563	803.664	762.85	785.14	798.069	796.103	903.78	882.053	926.677	898.325	904.219	853.814	838.614	875.108
ENSDARG00000025904.8	tecrb	3829.78	-0.208076	-0.162797	0.0543625	0.0996417	0.0452792	0.00895397	0.0166666	0.819122	0.159979	0.836106	3918.79	3917.21	4212.01	3459.29	3528.9	3271.27	3651.87	3872.68	4293.48	4191.98	4327.24	3720.04	3875.05	3729.17	3728.57	3578.92
ENSDARG00000024090.8	dnajc4	1233.86	-0.202276	-0.186614	-0.168183	-0.152522	0.0156614	0.0218241	0.0105622	0.125268	0.038342	0.953695	1474.01	1468.44	1306.05	1244	1227.86	1205.02	1245.77	1279.95	1201.55	1220.32	1334.87	1085.9	1092.2	1114.56	1096.39	1144.86
ENSDARG00000004171.10	rabac1	1690.05	-0.194459	-0.241119	-0.0901132	-0.136773	-0.0466603	0.0319693	0.000353597	0.619068	0.0670569	0.844728	2012.04	1902.67	1788.35	1743.23	1647.72	1618.62	1633.99	1786.31	1732.07	1681.13	1938.91	1494.51	1533.6	1520.5	1490.59	1516.55
ENSDARG00000014015.8	zgc:77086	1574.08	-0.193807	0.0707525	-0.137773	0.126787	0.26456	0.0445585	0.521616	0.319856	0.105579	0.103366	1692.31	1685.05	1692.27	1620.92	1383.51	1469.12	1433.93	1470.3	1540.2	1502.43	1630.7	1618.2	1540.74	1687.18	1569.26	1649.17
ENSDARG00000007560.12	sema3bl	1803.92	-0.187403	0.0184871	0.00839828	0.214288	0.20589	0.0418521	0.895712	0.988984	0.00207753	0.243929	1867.15	1863.01	1809.81	1695.21	1621.78	1650.85	1515.03	1821	1839.01	1907.07	1864.69	1934.54	1922.65	1762.84	1772.64	2015.46
ENSDARG00000078011.4	NAV1 (1 of many)	3281.81	-0.184345	-0.0881673	-0.0506726	0.0455055	0.0961781	0.0275869	0.31076	0.839069	0.573783	0.60258	3537.25	3524.67	3494.61	3036.16	3259.89	3179.06	2908.95	3394.45	3507.13	3403.12	3285.12	2959.61	3287.31	3118.72	3218.87	3393.98
ENSDARG00000036911.7	scamp1	3349.26	-0.181992	-0.0892718	-0.113623	-0.020902	0.0927205	0.00184405	0.139744	0.171858	0.756724	0.500472	3642.53	3704.67	3691.45	3118.61	3292.55	3281.12	3283.11	3425.4	3425.35	3247.38	3498.49	3220.18	3094.57	3132.01	3207.99	3322.7
ENSDARG00000103253.2	zgc:112023	1263.83	-0.177197	-0.158567	0.0448407	0.0634713	0.0186306	0.0440516	0.0262091	0.876581	0.419935	0.941349	1402.53	1296.58	1268.73	1146.15	1154.84	1209.49	1167.91	1397.16	1322.12	1368.39	1368.88	1251.17	1278.99	1235.22	1154.14	1198.99
ENSDARG00000020820.9	srp68	2448.11	-0.170711	-0.112447	-0.0435224	0.0147415	0.058264	0.0441105	0.147348	0.875411	0.872157	0.77223	2738.42	2655.2	2481.49	2493.44	2345.23	2266.79	2219.02	2414.56	2526.81	2644.88	2605.83	2326.93	2353.35	2342.62	2351.8	2403.39
ENSDARG00000044808.11	slc4a4b	2995.72	-0.163688	0.176572	-0.359511	-0.019251	0.34026	0.0260522	0.0021141	1.44603e-09	0.80691	0.000191373	3484.12	3552.13	3169.03	3112.27	2999.52	3056.41	2974.91	2742.76	2684.08	2615.52	2558.41	2931.22	3080.29	2962.27	2962.77	3045.74
ENSDARG00000052674.7	csnk1a1	12809	0.147123	0.0523229	-0.0146652	-0.109465	-0.0948	0.0135926	0.448355	0.959278	0.0273566	0.472357	12360.1	12764.5	12091.2	13749.3	13088.5	13638.3	14474.5	12703.9	11964.1	12162.4	12282.8	12811.8	12759	12817.4	12816.1	12460.8
ENSDARG00000007257.8	rab5ab	5469.82	0.148439	0.119484	-0.0633436	-0.0922983	-0.0289547	0.0396861	0.0501014	0.685036	0.117897	0.877931	5463.32	5403.96	5084.26	5864.84	5658.92	5786.05	6266.68	5155.44	5014.83	4943.84	5235.36	5331.15	5600.21	5644.37	5583.23	5480.7
ENSDARG00000093406.3	zgc:111986	13783.6	0.149472	0.111533	-0.0245099	-0.062449	-0.0379391	0.0148591	0.0369256	0.917945	0.256486	0.813675	13543.3	13375.7	12747	14783.1	13902.3	15023.3	14951.4	13530.9	12912.9	12695.9	12849.8	14334.7	13967.8	14352.2	13870.6	13695.9
ENSDARG00000029150.10	hsp90ab1	214719	0.151411	0.138689	0.0641227	0.0514006	-0.0127221	0.0168826	0.00660087	0.625993	0.379321	0.947636	197479	194183	201375	222501	211624	209928	234168	206276	202021	209535	208825	235665	222606	229769	226306	223239
ENSDARG00000019644.7	ldhba	24483.5	0.153491	0.105736	0.0650474	0.0172925	-0.0477549	0.038971	0.110959	0.685036	0.825343	0.79056	22090.9	22714.1	23275.7	24980.6	24339.1	24291	27360.3	24952	23670.2	23408.2	22926.7	25131.8	25700	25287.2	25988.7	25619
ENSDARG00000005945.7	sart1	4044.33	0.156475	0.0583469	-0.0285916	-0.12672	-0.0981284	0.0209186	0.450987	0.909546	0.021478	0.504045	3812.54	3871.45	4091.66	4208.59	4360.93	4256.95	4681.35	3906.44	3854.17	3811.59	3820.09	4026.24	3951.2	3940.84	4071.71	4043.54
ENSDARG00000070832.7	snrka	4057.08	0.159278	0.180701	-0.0136323	0.00779056	0.0214229	0.0232013	0.000695712	0.968541	0.921726	0.915386	3723.67	3880.6	3823.92	4142.45	4271.57	4224.72	4379.65	3867.99	3840.54	3607.35	3771.65	4183.4	4252.21	4064.56	4343.72	4535.23
ENSDARG00000105243.2	ogt.1	37729	0.160173	0.0316765	0.0843894	-0.0441073	-0.128497	0.0489309	0.771813	0.568171	0.557507	0.443288	35578.2	35506	34638.3	35234.4	40740.4	41608	39933.7	37626.9	37552	37938.5	36338.3	38171.7	39453.7	37975.8	37801.2	37566.5
ENSDARG00000006253.9	mier3a	2321.6	0.160556	-0.119373	0.0724262	-0.207503	-0.279929	0.0497659	0.0957132	0.675374	0.000567517	0.0148974	2224.54	2294.19	2227.75	2386.53	2424.02	2547.01	2700.24	2419.25	2330.75	2334.7	2370.81	2212.35	2264.12	2063.47	2186.09	2159.8
ENSDARG00000079840.6	kcnma1a	8490.12	0.161523	0.0730123	0.0409773	-0.0475335	-0.0885108	0.0468005	0.393371	0.878933	0.521329	0.611194	7891.67	8287.96	7793.38	8457.95	9483.74	9223.83	8581.94	8384.86	8168.62	8359.72	7971.07	8303.93	8899.42	8468.6	9074.94	8490.35
ENSDARG00000016443.12	eif3c	31335.6	0.161961	0.26699	0.023205	0.128235	0.10503	0.0116388	4.07603e-09	0.928982	0.0161098	0.459784	27787	28363.1	29049.3	33240.1	32552.7	31522.9	29775.1	29048.8	28188.1	29035	29170.2	36105.4	33653.6	35393.9	34675.3	33808.9
ENSDARG00000054272.6	caprin1b	27925	0.166611	0.10473	0.140248	0.0783682	-0.0618802	0.0130452	0.0922489	0.0804342	0.186079	0.698402	24456.5	25029.6	25718	28475.2	28217.8	28308.9	27544.2	28547.2	26902.7	28209.1	26852	31026.7	29353.8	30121.7	30509	27528
ENSDARG00000040001.9	fryl	8535.72	0.16817	0.12238	0.129702	0.0839119	-0.0457906	0.048012	0.0989347	0.260551	0.239638	0.830504	7608.65	7704.25	7673.04	7898.01	9238.74	8932.87	8366.75	8879.03	8373.07	8094.21	8179.29	9357.39	9001.74	9139.39	9185.42	8939.64
ENSDARG00000041887.6	sf3a1	4333.83	0.172532	0.105647	0.0796572	0.0127724	-0.0668848	0.0284132	0.153034	0.612716	0.882084	0.713957	3844.41	4122.63	3975.05	4326.37	4577.1	4512.1	4529.96	4268.39	4065.96	4056.68	4430.32	4820.13	4431.86	4639.22	4421.55	4319.61
ENSDARG00000020072.9	thbs4b	5850.57	0.172566	0.151736	0.219979	0.199149	-0.0208299	0.0497659	0.0327831	0.0093539	0.00239187	0.932908	4970.69	5107.01	4991.9	5735.28	5434.1	5587.3	5890.35	6309.75	5377.6	5689.3	6019.79	6859.11	6329.53	6416.38	6379.99	6510.98
ENSDARG00000046010.6	kdm2bb	3917.41	0.1741	0.151148	0.0650323	0.042081	-0.0229514	0.0498282	0.0372474	0.763994	0.615115	0.926219	3536.28	3503.32	3700.78	3740.16	4378.22	4070.73	3969.8	3953.32	3658.11	3685.22	3681.97	4243.22	4264.11	4243.51	4019.82	4030.01
ENSDARG00000089066.4	nhsl2	4957.68	0.175995	0.100678	0.0964742	0.0211572	-0.075317	0.0437413	0.230056	0.528483	0.814845	0.700624	4395.96	4479.57	4700.84	5138.19	5392.79	5305.29	4609.98	4938.84	4651.01	4960.43	4805.53	5112.14	5274.21	5366.24	5173.96	5017.89
ENSDARG00000025391.7	pfdn2	1202.54	0.17647	0.0583296	-0.079197	-0.197337	-0.11814	0.0478902	0.586637	0.6802	0.0033514	0.527007	1175.54	1195.91	1185.71	1409.81	1344.11	1317.82	1285.78	1166.49	1126.06	1060.76	1130.77	1172.08	1123.14	1239.31	1185.94	1121.4
ENSDARG00000062323.7	adam23a	8342.69	0.176838	0.0686108	-0.0312432	-0.13947	-0.108227	0.0188091	0.416405	0.911551	0.0237883	0.509644	8029.8	8052.04	8090.04	8244.12	9345.39	9396.62	9449.22	8234.83	7695.76	7791.68	7813.36	8046.4	8120.12	8355.1	8422.97	8395.62
ENSDARG00000016981.10	bcar3	1112.09	0.179903	0.120572	-0.0117964	-0.0711276	-0.0593312	0.0428614	0.139564	0.979821	0.356883	0.781606	1003.6	1069.81	1087.75	1237.66	1141.39	1196.96	1198.18	1024.9	1063.15	1008.43	1082.33	1173.1	1121.95	1077.75	1138.24	1168.31
ENSDARG00000101082.2	eif3s6ip	13580.5	0.18497	0.0923416	0.0841353	-0.00849278	-0.092628	0.0226399	0.262685	0.603349	0.926601	0.608322	11966.9	12120.8	13293.7	14089	14512.4	13716.2	14345.8	13279.6	12967.5	13380.1	13210.6	14737.2	12994.6	14421.8	14708.4	13543.4
ENSDARG00000062558.6	rspry1	1286.76	0.187439	-0.0522072	0.0640522	-0.175594	-0.239646	0.0394969	0.647662	0.789319	0.0132249	0.135708	1179.4	1300.65	1203.43	1388.06	1400.8	1495.08	1303.08	1301.52	1269.7	1229.26	1328.68	1233.93	1259.96	1222.95	1252.9	1218.84
ENSDARG00000014582.8	exoc3	2099.71	0.187681	0.156502	0.0369386	0.00576029	-0.0311783	0.0389048	0.038737	0.909933	0.952825	0.898442	1902.89	1952.5	1945.08	2210.75	2360.61	2090.43	2146.57	2116.38	1910.31	1940.26	1963.65	2270.15	2142.76	2350.8	2122.48	2169.73
ENSDARG00000102216.2	dlg1l	6721.15	0.191039	0.290996	-0.0583829	0.0415739	0.0999568	0.00672116	1.29049e-08	0.752198	0.560389	0.534791	6196.46	6337.5	6133.76	7168.64	7204.8	7304.4	6731.68	6052.82	6278.23	6115.65	5458.01	7242.37	7396.75	7346.89	7334.94	7235.43
ENSDARG00000008237.11	sars	3800.04	0.19212	0.130346	-0.0446776	-0.106451	-0.0617738	0.0240913	0.0913538	0.879396	0.139738	0.766139	3615.49	3602.98	3670	4354.46	3860.37	4104.75	4267.18	3527.61	3323.65	3440.13	3781.96	3857.93	3672.79	3763.94	3954.54	4002.94
ENSDARG00000035868.9	spire1a	2680.8	0.198675	-0.00552024	0.103495	-0.100701	-0.204196	0.0260522	0.971217	0.516646	0.187201	0.247729	2598.36	2441.64	2424.59	2626.63	2876.54	2875.57	3047.37	2697.75	2568.75	2559.36	2863.52	2589.53	2621.05	2690.28	2735.12	2676.75
ENSDARG00000010411.12	epn1	5566.67	0.199517	0.0567432	0.0713455	-0.0714281	-0.142774	0.00928283	0.556719	0.690299	0.316696	0.402788	5105.92	5146.67	5229.79	5734.37	6269.97	6268.59	5427.52	5369.24	5432.12	5306.36	5580.68	5697.17	5465.77	5528.83	5809.2	5694.52
ENSDARG00000087421.4	serbp1b	19951	0.199783	0.206798	-0.0281825	-0.0211682	0.00701427	0.010267	0.000695712	0.928994	0.806173	0.977532	19380.5	19124.3	17252.9	21133.5	20099.3	21987.5	22164.3	19474	17973.9	17702.3	17748.1	21329.7	21113.5	21113.2	21121	20498.3
ENSDARG00000019930.10	tal1	1379.41	0.200778	-0.0608635	0.0862339	-0.175408	-0.261642	0.049438	0.623319	0.700311	0.0271965	0.144835	1268.27	1348.45	1294.85	1392.59	1465.17	1551.48	1586.4	1471.24	1356.72	1370.95	1334.87	1234.94	1274.23	1355.88	1363.38	1401.08
ENSDARG00000002795.11	meis3	1614.56	0.201345	-0.0363474	0.166507	-0.0711862	-0.237693	0.0295833	0.777642	0.156618	0.391369	0.163024	1501.06	1474.55	1436.65	1562.02	1742.83	1632.95	1830.8	1676.6	1629.32	1645.39	1650.29	1669.91	1620.46	1655.48	1606.09	1498.51
ENSDARG00000007863.11	tra2a	4895.32	0.202304	-0.0312622	0.0795756	-0.15399	-0.233566	0.0495041	0.828584	0.738934	0.0582764	0.229357	4725.34	4621.94	4475.08	4818.36	5102.64	5303.5	5984.43	5123.56	4918.37	4665.56	4763.26	4818.11	4930.37	4593.21	4787.3	4694.01
ENSDARG00000029600.6	wdr32	859.487	0.203937	0.0365482	-0.0318109	-0.1992	-0.167389	0.0214419	0.775777	0.928982	0.00452774	0.381958	822.009	871.507	803.22	941.383	992.473	951.658	947.301	829.86	806.272	785.04	830.814	873.992	809.038	793.484	840.288	853.456
ENSDARG00000061338.7	ddx6	2938.5	0.204423	0.0454467	-0.0180599	-0.177037	-0.158977	0.0443371	0.734783	0.970107	0.0259667	0.451152	2871.72	2880.96	2716.58	3101.4	3143.63	3182.64	3586.98	2998.75	2883.29	2706.15	2559.44	2969.75	2874.46	2777.2	2929.29	2833.73
ENSDARG00000002758.12	dedd1	18207.7	0.205959	0.0413184	0.0622185	-0.102422	-0.164641	0.0149565	0.723438	0.787882	0.165006	0.370716	17358.8	17565.4	16000	18485.2	19794.7	21142.4	18892	17676.5	17966.6	18290.8	16958.5	18872.9	18626.9	18784.9	17557.3	17349.7
ENSDARG00000031049.9	igsf21a	2891.57	0.208815	0.108048	0.013788	-0.0869797	-0.100768	0.0394969	0.287988	0.979004	0.324219	0.653196	2538.47	2740.62	2836.92	2848.61	3268.53	3078.79	3314.47	2922.79	2697.71	2694.66	2607.89	2962.65	2860.19	2892.74	3129.32	2870.72
ENSDARG00000045130.5	klhl11	1805.63	0.209347	0.0648201	-0.0115524	-0.156079	-0.144526	0.0493174	0.612879	0.985641	0.0638213	0.513349	1762.83	1851.83	1552.33	1936.22	1956.12	1995.53	2076.28	1745.99	1735.22	1633.9	1714.2	1706.41	1801.3	1734.21	1960.95	1726.76
ENSDARG00000061473.7	tbkbp1	2136.21	0.211579	-0.00515298	0.0500084	-0.166723	-0.216732	0.0379175	0.975847	0.885104	0.0398665	0.286924	1948.29	2127.41	1981.46	2108.37	2510.49	2389.44	2343.38	2182.95	2024.59	2171.31	1982.2	2015.66	2069	2013.36	2188.6	2122.81
ENSDARG00000020581.11	otofb	2204.87	0.213552	0.193249	-0.00739384	-0.0276972	-0.0203034	0.0320325	0.0166943	0.991464	0.789694	0.945068	2050.68	2155.89	1909.63	2337.6	2201.12	2287.38	2632.11	2046.05	1960.64	1972.17	2130.64	2270.15	2343.83	2368.18	2257.23	2354.67
ENSDARG00000061180.6	vps45	1660.6	0.214604	0.00183687	0.0842658	-0.128502	-0.212767	0.03973	0.991668	0.72618	0.133426	0.31376	1510.72	1551.83	1573.79	1550.25	1896.56	1806.63	1923.8	1631.59	1626.18	1649.22	1647.2	1689.18	1576.43	1677.97	1602.74	1655.49
ENSDARG00000070674.3	psmd6	4430.75	0.216969	0.144369	-0.0109954	-0.0835954	-0.0726	0.0445159	0.140128	0.986878	0.376229	0.778723	4092.66	4212.12	4130.85	4851.88	4854.76	4624	4941.97	4455.92	3999.91	3894.56	4099.44	4885.02	4373.56	4835.55	4645.85	3993.92
ENSDARG00000099961.2	bnip3	8717.73	0.217604	0.0201483	0.185381	-0.0120743	-0.197455	0.0250954	0.895469	0.117668	0.911601	0.333052	7740.02	8176.1	7375.44	8905.54	9892.07	8555.97	8756.05	8821.83	8365.73	9442.18	8686.44	8922.42	9434.81	9281.52	8683.25	8444.34
ENSDARG00000044625.5	pcf11	9480.63	0.219482	0.254618	-0.0277078	0.00742791	0.0351357	0.0300079	0.000764497	0.94848	0.947713	0.898686	8680.84	9512.34	7912.79	10149.5	9608.64	10628.5	10137	8583.66	8004.01	8786.06	8770.96	9632.16	10429.5	10055.6	10905.3	9893.23
ENSDARG00000060697.10	kmt2bb	8409.86	0.219802	0.0937962	0.0899532	-0.0360526	-0.126006	0.0389566	0.41155	0.703432	0.73743	0.583012	7697.52	7734.75	7508.85	8206.07	9432.82	8649.97	9335.67	8058.55	8703.34	8532.04	7264.98	8575.66	9332.49	8581.08	8284.03	8659.96
ENSDARG00000102012.3	ppp1cbl	6137.12	0.221602	0.0754268	0.122597	-0.0235788	-0.146176	0.0198514	0.498871	0.441246	0.819288	0.477661	5199.62	5236.16	6154.29	5863.03	6774.37	6487.03	6673.28	5919.67	6058.05	6045.44	6062.05	6315.65	6295.03	6437.86	6477.08	6195.22
ENSDARG00000059003.6	strip2	1322.94	0.223003	0.20355	-0.0722873	-0.0917405	-0.0194533	0.00677174	0.00294946	0.730437	0.221353	0.93973	1197.76	1322.01	1228.62	1379	1488.23	1519.25	1444.74	1201.19	1138.64	1187.13	1224.57	1388.04	1323.02	1316	1396.02	1412.8
ENSDARG00000074740.4	arhgap18	1275.21	0.225499	0.201697	0.105227	0.0814245	-0.0238024	0.03973	0.0226819	0.637398	0.398827	0.939592	1168.78	1169.47	1031.78	1234.94	1389.27	1349.15	1278.21	1208.69	1178.48	1310.95	1137.99	1479.3	1353.95	1377.35	1416.94	1318.08
ENSDARG00000003576.7	klhl32	1062.99	0.226145	-0.0468412	0.129173	-0.143813	-0.272987	0.028108	0.73813	0.456094	0.0900762	0.144364	963.035	1029.13	949.684	1054.64	1150.04	1156.67	1228.46	1175.87	1037.98	1053.1	1018.42	1070.69	1036.28	1042.98	1017.72	1023.06
ENSDARG00000110654.1	wdr21	1006.03	0.226229	0.197903	0.146294	0.117967	-0.0283269	0.0186159	0.0116107	0.311954	0.147303	0.920886	851.953	823.712	939.422	1005.71	1081.82	983.887	1010.02	985.517	943.622	1014.81	919.461	1088.94	1105.29	1158.53	1116.48	1067.27
ENSDARG00000117291.1	CU633745.1	2412.89	0.227243	0.13414	0.037803	-0.0552999	-0.0931029	0.0164677	0.138025	0.917945	0.548403	0.67202	2255.45	2193.51	2198.83	2515.19	2504.72	2616.84	2741.33	2396.75	2446.08	2233.85	2020.34	2409.05	2562.75	2540.99	2539.28	2431.36
ENSDARG00000074746.4	kcnd1	758.499	0.227576	0.0927311	0.033466	-0.101379	-0.134845	0.0388549	0.44703	0.940585	0.280635	0.570258	681.949	677.274	753.777	790.979	826.26	822.741	861.871	760.47	689.892	709.727	722.581	745.225	710.288	751.561	818.527	812.858
ENSDARG00000074734.5	msl1a	1104.22	0.227781	0.167686	0.168497	0.108402	-0.0600946	0.0207228	0.049481	0.210338	0.199992	0.81288	990.081	1030.15	847.999	1159.74	1131.78	1087.74	1095.45	1108.35	1034.84	1083.74	1067.89	1237.99	1190.95	1186.14	1232.81	1181.85
ENSDARG00000023858.7	ccdc174	1053.79	0.228507	0.0953527	0.118968	-0.0141869	-0.133154	0.0474933	0.444738	0.580794	0.908373	0.588363	904.113	952.862	980.469	1077.29	1204.8	1071.62	1079.23	1152.43	940.477	986.725	1024.6	1101.11	1069.6	1138.08	1118.15	1059.15
ENSDARG00000067713.5	snx18a	1648.6	0.228713	0.120664	0.0895672	-0.0184821	-0.108049	0.0240668	0.232719	0.697847	0.869107	0.636869	1379.35	1560.98	1525.28	1807.56	1700.56	1721.58	1746.45	1715.04	1491.97	1568.8	1556.49	1720.61	1635.92	1659.57	1882.28	1705.11
ENSDARG00000037965.9	srrm2	5613.32	0.228771	0.0178607	0.0637017	-0.147209	-0.21091	0.0343959	0.918669	0.843656	0.0959444	0.346902	5002.57	5297.18	5403.31	5618.4	5767.49	6232.78	6920.92	5752.76	5336.71	5206.79	5582.74	5743.81	5382.48	5324.32	5824.27	5416.65
ENSDARG00000076891.5	rfxap	1947.23	0.228863	0.114872	0.0641844	-0.0498062	-0.113991	0.0119596	0.215994	0.808381	0.58413	0.584402	1812.09	1750.13	1769.7	2052.2	1925.38	2148.62	2207.13	1988.85	1819.09	1870.05	1753.37	1954.82	1957.16	2118.68	2091.51	1936.97
ENSDARG00000040162.6	zgc:165461	3864.56	0.230831	0.0722932	0.0651218	-0.0934161	-0.158538	0.00352116	0.451598	0.763859	0.203169	0.381154	3457.07	3571.45	3646.67	3905.06	4410.89	4093.11	4297.46	3793.91	3744.08	3660.97	3690.22	3717	3704.92	3894.82	4080.92	4164.43
ENSDARG00000024195.11	znf395b	5143.77	0.232169	0.244413	0.0743837	0.0866274	0.0122436	0.0310074	0.00311269	0.799504	0.366066	0.970799	4475.17	4645.33	4485.34	4642.58	5430.26	5316.93	5922.79	4923.83	4849.17	4756.19	4570.51	5778.28	5596.64	5626.99	5990.82	5289.44
ENSDARG00000034086.7	zgc:65895	3376.21	0.232411	0.087479	-0.122599	-0.267531	-0.144932	0.0413903	0.497434	0.551303	0.00185407	0.549079	3393.32	3376.2	3203.55	3576.17	3820.01	4134.3	4091.99	3317.56	2887.48	2873.37	3130.5	3092.43	3008.91	3254.72	3557.83	3301.05
ENSDARG00000057484.8	srsf2a	8068.73	0.233476	0.0437525	0.0622724	-0.127451	-0.189724	0.018832	0.750981	0.837138	0.133907	0.37621	7757.41	7821.19	6861.42	8858.42	7735.14	9419.89	9160.49	8026.66	7676.89	7505.75	8025.7	7857.81	8231.96	8049.37	8083.17	8028.44
ENSDARG00000109337.1	nanos1	4637.5	0.233978	0.0688008	0.0570897	-0.108088	-0.165177	0.0048521	0.50431	0.825842	0.149963	0.379809	4329.31	4220.25	4299.7	4624.46	5075.74	4876.46	5578.91	4616.27	4404.62	4534.08	4269.52	4813.04	4775.7	4527.77	4622.42	4631.76
ENSDARG00000089418.4	si:dkey-164f24.2	5311.28	0.235496	0.00659353	-0.0153888	-0.244292	-0.228903	0.0448641	0.972703	0.979668	0.00661345	0.338776	4913.7	5146.67	5264.31	5640.14	5930.82	5655.34	6834.41	5611.16	4788.36	4900.44	4912.73	4948.9	4943.46	4902.02	5426.72	5161.33
ENSDARG00000057527.7	mef2ab	1269.31	0.236543	0.278063	-0.0983397	-0.0568198	0.0415199	0.0236379	0.000451129	0.669789	0.573139	0.884021	1192.93	1132.86	1234.22	1319.2	1512.25	1421.67	1339.85	1162.74	1091.46	1147.56	1033.88	1240.01	1328.96	1424.39	1391.83	1335.22
ENSDARG00000087205.3	akt3b	3863.12	0.237854	0.229638	-0.0991823	-0.107398	-0.00821561	0.0116082	0.00240042	0.614224	0.201202	0.978246	3616.45	3750.43	3588.84	3844.36	4763.49	4311.56	4307.19	3542.61	3344.62	3427.37	3321.19	3931.95	4222.46	4096.26	3835.7	3905.51
ENSDARG00000069421.5	grpel2	2883.94	0.238395	0.140577	-0.0620413	-0.159859	-0.0978182	0.00345006	0.0723817	0.798106	0.0242114	0.618531	2839.84	2765.03	2621.43	3353.28	3075.42	3204.12	3305.82	2754.95	2771.1	2579.78	2397.61	2816.65	2845.91	2986.81	2963.61	2861.69
ENSDARG00000042742.10	stx6	1852.67	0.23985	0.156144	-0.0284916	-0.112198	-0.0837065	0.0108863	0.0727217	0.944709	0.177652	0.714068	1636.29	1802	1759.43	1880.05	2078.14	2126.24	2100.07	1786.31	1733.12	1644.12	1627.61	1849.37	1988.09	2003.14	1791.05	1837.73
ENSDARG00000102571.2	metap2b	6725	0.239923	0.14124	-0.0894288	-0.188112	-0.0986832	0.0292909	0.178958	0.730815	0.0341321	0.695434	6442.77	6609.02	6316.61	7223.91	6900.23	7694.73	8681.43	6547.92	5777.06	5868.01	6075.45	6992.95	6919.65	6492.05	6607.64	6450.54
ENSDARG00000013087.12	ndrg3a	12391.3	0.240144	-0.00244919	0.0914736	-0.151119	-0.242593	0.0132806	0.988625	0.675374	0.066209	0.206533	11288.9	11549.3	11533.3	11964.3	13616	13575.7	14977.3	12594.2	11749.1	12533.8	11952	11676.2	11907.1	12080.2	13083.9	12180.2
ENSDARG00000052073.5	blcap	3842.63	0.241362	0.138517	0.121689	0.0188444	-0.102845	0.0182625	0.159329	0.508095	0.869861	0.662063	3406.85	3436.2	3364.94	3925.9	3829.62	4243.52	4089.83	3908.31	3503.98	3570.34	3822.16	4274.65	4212.95	4269.07	4080.92	3542.83
ENSDARG00000035887.9	zgc:91944	1181.36	0.242023	0.178322	-0.0135296	-0.077231	-0.0637014	0.0166619	0.0458559	0.980587	0.408783	0.808358	1070.25	1064.72	1143.73	1242.19	1411.37	1319.61	1196.02	1127.11	1110.33	994.384	1094.7	1296.79	1212.37	1202.5	1219.42	1196.28
ENSDARG00000037069.9	zdhhc14	2788.63	0.243017	0.358954	0.0190967	0.135033	0.115937	0.0360144	9.40946e-06	0.975019	0.160211	0.652031	2681.43	2479.27	2160.58	2836.83	3007.2	3078.79	2625.62	2625.54	2406.24	2489.15	2368.75	3208.02	3318.25	3165.76	3144.38	3022.28
ENSDARG00000030537.7	psmc1a	3120.8	0.24419	0.0224442	-0.00207886	-0.223825	-0.221746	0.0319258	0.899851	0.997536	0.0126643	0.350484	3035.93	2955.19	2923.68	3318.85	3521.21	3365.27	3876.8	3312.87	2834.01	2886.14	2832.6	3237.42	2989.87	3036.92	3071.57	2734.49
ENSDARG00000078041.4	xpo1a	3170.65	0.244355	0.102609	-0.0594058	-0.201151	-0.141745	0.0315358	0.406564	0.876581	0.0266781	0.565826	2949.96	3148.41	2999.25	3382.27	3219.53	3818.27	3950.33	2814.96	2828.77	3053.36	2945.99	3290.14	2997.01	2929.55	3334.37	3068.29
ENSDARG00000070074.7	lrp8	4849.97	0.246222	0.120552	-0.0262573	-0.151927	-0.12567	0.00632507	0.193895	0.948707	0.0517367	0.545714	4665.46	4724.65	4296.9	5011.35	5784.78	5575.66	5271.8	4602.2	4604.87	4506	4205.61	4563.62	5080.28	4689.33	5032.52	4984.51
0	XLOC_017089	1206.1	0.247105	0.170125	-0.10331	-0.180291	-0.0769808	0.0185521	0.075585	0.651262	0.0373254	0.767683	1206.45	1185.74	1072.83	1264.84	1322.98	1367.95	1530.17	1068.97	1084.12	1116.93	1031.82	1164.98	1205.23	1171.82	1259.59	1243.19
ENSDARG00000020008.10	vcp	12858.5	0.247773	0.130671	-0.034181	-0.151283	-0.117102	0.0261853	0.23886	0.940585	0.103347	0.641602	11869.4	12175.7	12258.2	15235.2	14706.5	13445.9	14086.2	12355.1	10970.1	11280.3	12662.2	13840.9	12283.1	13865.5	13175.9	11525.3
ENSDARG00000037101.6	mtmr7a	939.427	0.248481	0.162431	-0.0298562	-0.115907	-0.0860505	0.00671171	0.0573662	0.941589	0.155585	0.70353	843.259	941.675	845.2	994.84	1053.96	1084.16	1030.57	885.184	848.211	875.67	824.629	1030.13	936.342	960.157	956.623	920.217
ENSDARG00000020101.7	psmc2	4087.07	0.249372	0.21013	-0.0634384	-0.102681	-0.0392424	0.0181225	0.0168221	0.848916	0.275763	0.893159	3870.49	3856.19	3734.37	4751.31	4529.06	4384.07	4499.68	3981.45	3583.67	3547.36	3507.77	4451.07	4176.06	4527.77	4335.35	3657.41
ENSDARG00000097537.4	wwp1	3805.7	0.251086	0.0577564	0.1454	-0.0479302	-0.19333	0.0316394	0.70737	0.450788	0.679313	0.433559	3276.44	3304	3600.96	3561.67	4228.34	4162.05	4206.62	3973.01	3641.33	3749.04	3651.05	4250.32	3734.66	4093.19	3932.78	3525.69
ENSDARG00000071493.5	olfm3a	941.331	0.251142	0.106481	0.0314257	-0.113235	-0.144661	0.0347007	0.410325	0.951058	0.267344	0.575158	857.748	834.898	910.503	935.946	1041.47	985.678	1173.31	939.57	875.471	906.306	826.691	970.313	943.481	936.639	997.633	925.63
ENSDARG00000093269.3	si:ch73-62b13.1	466.191	0.251543	0.24045	-0.0234869	-0.0345797	-0.0110927	0.0294289	0.0102226	0.96665	0.77008	0.974923	435.636	446.431	396.479	505.574	507.285	487.915	528.802	443.529	404.709	405.923	419.53	480.594	505.649	528.649	489.61	472.739
ENSDARG00000022810.9	fzr1b	2421.24	0.253417	0.142446	0.0625073	-0.048464	-0.110971	0.00250742	0.0804966	0.806056	0.58221	0.582698	2169.49	2149.79	2242.67	2346.66	2740.11	2585.5	2761.88	2306.73	2280.42	2319.38	2231.65	2441.5	2488.98	2632	2627.99	2415.12
ENSDARG00000006963.9	cse1l	2235.1	0.253913	-0.0267525	0.0556375	-0.225028	-0.280665	0.00431382	0.851987	0.853667	0.00238307	0.0830755	2005.28	2228.09	2069.15	2517	2339.47	2555.06	2608.32	2245.78	2153.55	2083.23	2246.08	2266.09	1958.35	2146.29	2102.39	2237.39
ENSDARG00000029818.8	srsf5a	25606.1	0.25538	-0.0074755	0.0462918	-0.216563	-0.262855	0.0204881	0.968917	0.90947	0.0152079	0.227872	24639	26044.5	21441.6	26461.1	26571	30154.9	31602.7	25747.2	24028.8	24932.4	24591.5	25246.4	24273.5	24604.1	25473.9	23885
ENSDARG00000078624.5	arhgef9b	4910.71	0.2558	0.201718	-0.136922	-0.191004	-0.0540823	0.0013393	0.00341342	0.27769	0.0060632	0.809856	4763.02	4904.64	4497.47	5414.54	5582.06	5915.86	5636.23	4505.62	4455.99	4137.1	4072.64	4614.31	4749.53	5134.13	5057.63	5130.66
ENSDARG00000103158.2	ldb1b	5000.26	0.255883	0.224315	-0.0250791	-0.0566471	-0.031568	0.0453832	0.031153	0.966351	0.644574	0.930768	4439.43	4645.33	4670.99	4529.33	5777.1	5547.01	6050.4	4867.57	4466.48	4369.42	4318.99	5110.11	5527.63	5085.05	5420.02	5179.38
ENSDARG00000100206.2	klhdc4	1091.93	0.256318	0.192053	-0.0922695	-0.156534	-0.0642648	0.0140859	0.0377044	0.713447	0.0759534	0.816472	1048.04	999.64	1055.1	1091.79	1275.9	1249.78	1327.95	1047.4	932.089	979.066	921.523	1124.43	1125.51	1068.55	1131.54	1092.53
ENSDARG00000042557.8	rnf144ab	1523.59	0.256539	0.0215283	0.0589984	-0.176013	-0.235011	0.0422638	0.914177	0.893735	0.0827333	0.368514	1373.56	1467.43	1403.07	1540.28	1587.19	1775.29	1858.92	1547.2	1390.27	1539.44	1418.36	1329.24	1481.25	1574.7	1614.46	1476.86
ENSDARG00000038566.6	gnptg	1241.61	0.257005	0.0415781	0.10362	-0.111807	-0.215427	0.0030639	0.746646	0.558374	0.158485	0.247461	1082.81	1129.81	1171.71	1288.4	1366.21	1334.83	1405.81	1318.4	1181.62	1205	1141.08	1251.17	1300.41	1201.47	1276.33	1210.72
ENSDARG00000031164.6	tuba8l2	11370.4	0.2585	0.229231	0.110985	0.081716	-0.0292693	0.0184229	0.0103245	0.624857	0.423119	0.928114	9480.63	10114.4	10011.8	12465.4	12099.9	11658.9	10995.6	11058.2	10350.5	10732.7	10490.3	13579.3	11815.5	13401.3	12833.6	10837.8
ENSDARG00000068214.7	ccni	33600.8	0.259918	0.0172521	0.173534	-0.069132	-0.242666	0.0295196	0.930062	0.323428	0.541032	0.326503	30453.9	29709.6	29399.2	31525.9	33838.2	35164.8	42467.4	35380.1	33083.4	34052.9	32163.6	34775.1	32845.8	33979.7	35051.9	33721.4
ENSDARG00000098689.2	ptpn23b	1518.56	0.261114	0.175368	0.212052	0.126306	-0.0857465	0.00437165	0.0330941	0.0542092	0.121547	0.70535	1318.5	1248.79	1274.33	1538.47	1689.03	1410.03	1502.06	1419.67	1453.18	1553.49	1511.13	1739.87	1729.91	1622.76	1678.9	1606.77
ENSDARG00000014536.9	pfdn1	1476.99	0.26116	0.167867	0.0701673	-0.0231257	-0.093293	0.010267	0.073839	0.818473	0.83896	0.704069	1237.36	1308.79	1417.06	1548.43	1543.95	1538.95	1705.36	1523.75	1286.47	1328.82	1404.96	1539.12	1507.43	1525.62	1627.01	1588.73
ENSDARG00000022378.10	mtmr1b	471.583	0.262907	0.33845	-0.0333284	0.0422146	0.075543	0.0278537	0.000130272	0.948707	0.724878	0.801822	410.522	429.144	425.399	499.232	452.522	551.478	520.151	412.586	409.951	431.453	395.822	526.22	537.772	530.694	518.903	493.489
ENSDARG00000096941.2	si:dkey-77f5.8	605.987	0.263521	0.0851558	0.0717165	-0.106649	-0.178365	0.0125405	0.505044	0.822859	0.258423	0.446648	506.149	574.564	573.729	618.83	692.714	653.538	684.522	598.249	592.385	552.719	572.086	642.82	619.866	621.699	588.369	603.554
ENSDARG00000087452.4	peli3	2168.09	0.263862	0.179743	-0.0561198	-0.140239	-0.0841192	0.0224187	0.0860566	0.893486	0.155246	0.766139	1943.46	2089.79	2054.23	2179.95	2370.21	2574.76	2622.38	1971.97	1906.12	1900.69	2026.53	2151.52	2141.57	2214.8	2500.78	2040.72
ENSDARG00000061020.7	ccdc186	3545.83	0.265006	0.116223	0.165943	0.0171592	-0.148783	0.00363381	0.232391	0.208242	0.874162	0.47815	3222.35	3074.17	2966.6	3647.74	3967.97	3808.42	3413.96	3477.91	3390.75	3426.09	3560.34	4060.72	3720.38	3828.36	3407.18	3760.26
ENSDARG00000078055.5	acd	507.663	0.265503	0.0335824	0.0915794	-0.140342	-0.231921	0.0388095	0.860938	0.786508	0.188423	0.386294	429.84	460.668	500.963	539.098	564.931	586.393	539.616	508.23	517.944	463.365	485.5	500.872	465.197	523.536	557.402	479.054
ENSDARG00000094010.4	swt1	593.389	0.265531	0.0933766	0.0655422	-0.106613	-0.172155	0.0415084	0.538668	0.881493	0.344723	0.530017	535.127	518.633	566.265	657.79	658.126	660.7	619.639	517.607	622.79	598.673	525.701	621.528	541.342	656.465	610.129	583.706
ENSDARG00000104343.2	ppic	2594.46	0.265866	0.26269	-0.0419093	-0.0450855	-0.00317628	0.00916525	0.00125081	0.917819	0.672534	0.992546	2406.14	2470.12	2231.48	2906.6	2785.27	2978.52	2720.79	2257.03	2410.43	2339.8	2198.67	2498.28	2875.65	2938.76	2551.83	2941.99
ENSDARG00000074617.5	wfs1b	743.158	0.266552	0.181783	0.0809524	-0.0038165	-0.0847689	0.0436708	0.126149	0.833748	0.979717	0.789581	667.46	624.394	683.81	791.885	794.555	783.35	800.232	685.455	763.285	723.768	616.41	813.157	823.315	860.971	768.311	690.163
ENSDARG00000003803.9	LHX3	987.798	0.2675	0.0973986	0.012844	-0.157257	-0.170101	0.020387	0.464689	0.986331	0.104695	0.496553	978.49	916.252	854.529	1051.01	1115.45	1086.84	1160.34	979.891	852.405	959.919	906.061	898.325	1027.95	929.481	1027.76	1060.05
ENSDARG00000043102.9	lxn	4032.63	0.26765	-0.0585111	0.363516	0.0373551	-0.326161	0.0418632	0.735187	0.00304504	0.781216	0.171903	3442.59	3421.96	3250.2	3715.7	3845.95	4280.22	4394.79	4876.95	4013.54	4373.25	4085.01	4356.78	3675.17	4345.76	4400.63	4043.54
ENSDARG00000045150.6	csnk1e	3588.31	0.26963	0.0866389	0.0618774	-0.121114	-0.182991	0.00158705	0.39986	0.818858	0.124763	0.359154	3242.64	3485.01	3093.47	3506.4	4123.62	4011.65	4144.98	3510.73	3363.49	3391.63	3399.53	3574.04	3635.91	3640.21	3772.93	3516.67
ENSDARG00000103359.2	slitrk5a	3556.51	0.269664	0.0677608	0.0190662	-0.182837	-0.201904	0.0420799	0.689787	0.977721	0.0872988	0.465867	3260.99	3276.54	3395.73	3380.46	4036.19	3956.14	4598.09	3628.88	3162.18	3440.13	3189.25	3613.58	3251.62	3478.65	3608.05	3627.64
ENSDARG00000070607.5	mrpl36	848.455	0.269692	0.0502139	0.0549828	-0.164495	-0.219478	0.0386886	0.779497	0.906693	0.123018	0.421134	771.78	766.764	807.884	887.02	841.633	995.526	1050.03	903.937	750.704	776.104	816.383	834.449	857.818	846.656	873.766	794.815
ENSDARG00000039910.6	rbm42	919.595	0.269739	0.0909415	0.043647	-0.135151	-0.178798	0.0180843	0.501948	0.921311	0.168856	0.47427	817.179	791.17	922.63	1006.62	941.552	999.107	1125.73	934.881	819.903	824.611	896.784	941.924	913.737	945.841	897.2	934.652
ENSDARG00000057729.8	ephb6	1824.82	0.270754	0.142673	0.0808045	-0.047276	-0.12808	0.0088453	0.166559	0.773862	0.659929	0.593182	1679.76	1638.27	1576.59	1700.65	2066.61	2091.32	2015.72	1624.09	1769.82	1738.58	1770.89	1804.76	1955.97	1920.31	1856.33	1987.49
ENSDARG00000068143.5	slc39a6	1595.04	0.271507	0.0318476	0.0552742	-0.184385	-0.239659	0.0169735	0.855335	0.893794	0.0512288	0.321058	1391.91	1439.97	1594.31	1673.47	1639.07	1825.43	1989.76	1482.49	1532.86	1482	1634.83	1542.16	1474.11	1644.23	1641.24	1532.79
ENSDARG00000093126.3	si:ch73-112l6.1	1758.08	0.27223	0.402435	0.0938239	0.224029	0.130205	0.0363687	8.95025e-06	0.779192	0.0286482	0.651501	1477.88	1425.73	1501.02	1785.82	1941.71	1681.29	1683.73	1590.33	1490.92	1716.88	1472.99	2299.55	2130.86	2160.61	1819.51	1950.5
ENSDARG00000099833.2	fbxo7	643.112	0.273243	-0.0728999	0.148213	-0.19793	-0.346143	0.0246042	0.638392	0.485329	0.0455886	0.102603	589.219	536.938	633.434	671.381	707.125	690.243	771.034	674.202	649.002	652.285	625.687	607.333	588.932	647.262	673.737	571.978
ENSDARG00000092774.4	tarsl2	3700.18	0.273498	0.264708	0.0204631	0.0116725	-0.0087906	0.0205056	0.00467524	0.973764	0.931077	0.980671	2959.62	3465.69	3450.77	4249.36	3944.91	4248.89	3469.11	3177.85	3419.06	3387.8	3372.73	4022.19	3959.53	4211.81	4174.66	3688.99
ENSDARG00000104756.2	CDHR1 (1 of many)	1142.11	0.275559	0.0171407	0.141515	-0.116904	-0.258419	0.0228026	0.93265	0.516646	0.272724	0.301561	968.831	1018.96	1085.89	1060.07	1287.43	1252.46	1364.72	1212.44	1159.61	1050.55	1094.7	1136.59	1119.57	1161.6	1160.84	1139.44
ENSDARG00000010965.8	psma8	4969.96	0.276147	0.219606	-0.0448517	-0.101393	-0.056541	0.0241866	0.0346927	0.925082	0.359197	0.861701	4614.26	4645.33	4478.81	5801.42	5384.14	5379.6	5616.76	5076.68	4285.09	4170.28	4220.04	5570.43	5030.31	5537.01	5232.55	4476.58
ENSDARG00000101024.2	nufip1	595.266	0.276757	0.121117	-0.0845491	-0.240189	-0.15564	0.0221255	0.36506	0.806319	0.0133302	0.563957	560.241	570.497	575.594	611.582	688.871	777.083	678.034	546.676	505.362	547.613	546.317	604.291	590.122	543.987	605.108	572.88
ENSDARG00000032131.10	drd3	492.931	0.277324	0.0466757	0.178334	-0.0523149	-0.230649	0.0380462	0.800408	0.390357	0.687095	0.407405	398.93	429.144	470.178	490.171	487.109	555.059	567.732	502.604	491.732	494.001	471.069	519.123	471.146	534.784	474.545	529.576
ENSDARG00000093569.4	bckdhbl	1138.3	0.280163	0.172709	0.269343	0.161889	-0.107454	0.000228546	0.0128251	0.000873852	0.0177883	0.572032	984.286	915.235	906.771	1188.73	1103.92	1146.82	1101.94	1101.79	1090.41	1122.03	1195.71	1297.81	1288.51	1234.2	1267.96	1266.65
ENSDARG00000102658.2	zgc:174624	422.845	0.280903	0.246273	0.174821	0.14019	-0.0346306	0.0238408	0.0141079	0.372074	0.175348	0.923431	337.111	365.077	362.895	415.876	452.522	436.885	419.581	425.713	427.775	375.287	371.083	479.58	481.854	452.981	503.001	458.304
ENSDARG00000041397.5	eif2b2	1417.77	0.283143	0.10823	0.00280056	-0.172112	-0.174913	0.0472955	0.499069	0.997536	0.138041	0.562432	1209.35	1273.19	1456.24	1417.96	1570.86	1572.07	1834.04	1400.92	1246.63	1307.12	1307.04	1383.99	1340.86	1503.12	1538.3	1322.59
ENSDARG00000054696.5	psmb4	5036.34	0.283961	0.15296	0.0061338	-0.124867	-0.131001	0.0484949	0.279631	0.995852	0.311652	0.679602	4668.35	4741.94	4428.44	5717.16	5742.51	5488.82	5516.19	5426.44	4143.55	4415.37	4540.61	5738.74	4819.72	5300.8	5433.42	4459.44
ENSDARG00000079102.5	PRRG3	1056.24	0.284213	0.148313	0.101408	-0.0344923	-0.135901	0.0245379	0.24146	0.742735	0.796707	0.63264	990.081	927.438	883.449	1094.5	1250.92	1178.16	1021.92	1032.4	1004.43	1062.04	909.154	1097.05	1042.23	1071.61	1231.98	1102.46
ENSDARG00000098140.2	ankrd13d	1557.02	0.284564	0.0522421	0.0467187	-0.185604	-0.232322	0.00174468	0.692729	0.894591	0.0204045	0.239811	1448.9	1414.55	1442.25	1594.64	1853.32	1794.09	1751.86	1401.85	1484.63	1497.32	1548.24	1619.22	1401.54	1503.12	1550.85	1605.87
ENSDARG00000029370.8	ankrd6b	2795.42	0.285845	0.254393	0.00449068	-0.0269611	-0.0314517	0.00735824	0.00370443	0.996607	0.823487	0.923346	2381.02	2368.43	2756.7	3015.32	3194.55	3171.9	2819.19	2394.87	2554.07	2665.31	2430.59	3114.74	3125.5	3005.22	3048.97	2680.36
ENSDARG00000078442.5	AL954696.1	479.161	0.28684	0.195937	0.14041	0.0495069	-0.0909029	0.0415078	0.119335	0.612725	0.719883	0.788166	374.782	404.737	457.117	483.829	534.187	521.935	471.488	472.598	421.484	446.771	476.223	548.526	511.598	476.5	564.098	500.706
ENSDARG00000045857.7	cebpz	2136.75	0.287573	0.25986	-0.0667906	-0.0945033	-0.0277127	0.0218739	0.0109575	0.877009	0.412105	0.941217	1856.52	2090.8	1943.21	2486.19	2466.29	2530.89	2098.99	2074.18	1673.36	1776.87	1969.83	2383.71	2104.69	2269	2240.49	2222.95
ENSDARG00000062971.8	sdhaf2	1274.54	0.287654	0.339705	-0.218873	-0.166822	0.0520508	0.00244972	5.70623e-06	0.0685878	0.0475344	0.850608	1179.4	1221.33	1249.14	1589.21	1331.62	1539.84	1478.27	1023.02	1035.89	1049.27	1074.08	1366.75	1415.82	1330.31	1231.14	1277.48
ENSDARG00000100192.3	znf1155	460.299	0.288054	0.122779	0.0861384	-0.0791365	-0.165275	0.0216699	0.370975	0.812737	0.500488	0.549433	381.544	415.924	435.661	466.614	503.442	494.182	546.104	458.533	437.211	439.112	410.253	496.817	485.423	455.026	500.49	438.456
ENSDARG00000057626.7	josd2	1150.75	0.288344	0.0124684	-0.0165938	-0.292469	-0.275875	0.0262307	0.954529	0.981382	0.00400188	0.301561	1071.22	1114.55	1097.08	1165.18	1329.7	1283.8	1571.27	1155.24	1070.49	1091.4	1009.14	1072.72	1061.27	1054.23	1165.86	1098.85
ENSDARG00000035679.10	si:rp71-45k5.4	1953.05	0.28902	0.12655	0.000999215	-0.161471	-0.16247	0.00692148	0.272723	0.99853	0.0835802	0.502671	1862.32	1812.17	1729.58	2253.34	2167.49	2160.26	2222.26	1938.21	1738.36	1659.43	1868.82	2165.71	1790.59	2051.2	2034.6	1794.42
ENSDARG00000077327.5	ano11	1024.49	0.289113	0.15362	0.0249889	-0.110504	-0.135493	0.00502983	0.137255	0.962285	0.246183	0.576889	1004.57	877.609	908.637	1049.2	1185.59	1150.41	1163.58	1002.4	871.278	1009.7	905.03	1024.05	1026.76	1072.64	1036.97	1103.36
ENSDARG00000025854.7	ddx51	838.25	0.291367	0.169052	0.00514671	-0.117169	-0.122315	0.0169514	0.15295	0.996404	0.281054	0.665609	704.165	796.255	792.025	867.993	932.906	877.352	1066.25	773.598	729.734	744.192	818.444	876.019	801.899	916.188	868.744	846.239
ENSDARG00000030213.7	sap30l	1220.64	0.291679	-0.0206299	0.0402377	-0.272071	-0.312309	0.0302982	0.926058	0.941655	0.0104009	0.23642	1075.08	1146.08	1209.03	1229.51	1321.06	1373.32	1679.4	1234.01	1122.91	1182.03	1163.76	1193.37	1112.43	1130.92	1170.04	1187.26
ENSDARG00000114226.1	CABZ01102109.1	706.294	0.291846	-0.107636	0.127776	-0.271705	-0.399482	0.0454127	0.518217	0.684358	0.0161691	0.10512	648.141	652.868	654.89	715.777	873.338	773.502	831.592	709.835	738.122	744.192	658.672	600.236	605.589	620.677	728.975	744.293
ENSDARG00000038312.7	rcl1	1870.7	0.292387	0.256444	0.102745	0.066802	-0.0359427	0.0189095	0.0119233	0.734131	0.583853	0.922106	1579.3	1640.3	1606.44	1986.96	1795.68	2131.61	1964.89	1874.45	1570.61	1769.21	1694.61	2132.26	2107.07	2021.54	2268.11	1788.11
ENSDARG00000061796.7	rasgrp4	966.735	0.29245	0.141885	0.00270774	-0.147857	-0.150565	0.0223098	0.285582	0.997536	0.177082	0.598859	833.6	944.726	884.382	1046.48	1017.45	1048.35	1238.2	912.377	893.295	882.053	867.922	957.132	914.927	915.166	1114.8	996.901
ENSDARG00000079188.4	nxph2b	454.955	0.293708	0.143069	-0.0501538	-0.200792	-0.150638	0.03473	0.32859	0.927001	0.0731868	0.623323	400.862	443.381	432.862	451.211	556.285	524.621	556.918	420.087	381.643	413.582	428.807	483.636	456.869	410.035	473.708	444.771
ENSDARG00000061665.7	hcn2b	1330.77	0.294463	0.157402	0.0426815	-0.0943793	-0.137061	0.008003	0.154166	0.925518	0.366336	0.596073	1231.56	1120.65	1241.68	1253.97	1487.27	1536.26	1603.71	1291.21	1229.85	1184.58	1228.7	1312	1387.26	1434.61	1376.77	1372.21
ENSDARG00000098269.2	slc1a9	1459.55	0.294849	0.226428	-0.0924235	-0.160845	-0.068421	0.0273259	0.0504318	0.804284	0.154115	0.846443	1314.63	1377.94	1393.74	1562.02	1566.05	1699.2	1858.92	1438.42	1372.45	1115.65	1178.19	1442.8	1571.68	1509.26	1411.92	1540.01
ENSDARG00000104269.2	si:ch211-271d10.2	2393.58	0.297075	0.255219	0.0850048	0.0431491	-0.0418557	0.0177222	0.0135219	0.814815	0.743326	0.906276	2015.9	2150.8	2047.7	2465.35	2628.66	2794.99	2288.23	2249.53	2188.15	2361.5	1991.48	2739.59	2868.52	2496	2683.23	2327.61
ENSDARG00000105575.2	si:dkey-6n21.12	572.325	0.297431	0.11346	0.181776	-0.00219376	-0.18397	0.00543889	0.346164	0.263355	0.986901	0.449799	457.852	513.549	506.56	556.313	615.852	590.87	661.813	582.308	553.592	541.231	555.594	612.402	612.727	572.618	617.662	606.26
ENSDARG00000043182.8	hhla2a.1	1712.63	0.297916	0.0930321	0.0829351	-0.121949	-0.204884	0.0376793	0.587333	0.848819	0.329116	0.493923	1576.4	1648.44	1393.74	1876.42	1582.38	1962.4	2149.81	1682.22	1605.21	1484.55	1746.15	1628.34	1785.83	1739.33	1796.07	1744.8
ENSDARG00000067591.5	puraa	2042.66	0.300119	0.0124273	-0.075158	-0.362849	-0.287691	0.0482855	0.959872	0.881493	0.00133338	0.354456	2039.08	2038.94	1861.12	2265.12	2080.06	2402.87	3005.19	1979.47	1861.03	1778.15	1895.62	1820.98	1906	1830.33	1904.04	2014.55
ENSDARG00000061204.9	ddx20	530.881	0.300508	-0.109533	0.189195	-0.220847	-0.410041	0.0224187	0.46971	0.352575	0.0399542	0.056889	469.443	484.058	480.439	520.977	646.597	581.917	606.662	602.938	545.204	495.277	531.886	484.65	550.86	505.13	483.751	504.315
ENSDARG00000019572.12	taf7	2043.32	0.301301	0.0206111	-0.013706	-0.294396	-0.28069	0.0169735	0.923379	0.986685	0.00341194	0.285196	1918.34	1956.57	1922.69	2076.66	2372.14	2251.57	2830.01	2071.37	1867.32	1917.28	1799.75	1898.04	2002.37	1894.75	1912.41	2001.92
ENSDARG00000095946.4	si:ch73-341k19.1	408.388	0.301776	0.469019	-0.103639	0.0636034	0.167243	0.031137	2.29688e-06	0.782446	0.635219	0.587681	350.634	346.772	386.217	434.903	478.462	458.372	408.767	345.072	337.607	297.422	361.806	418.745	498.51	449.914	472.034	488.978
ENSDARG00000009640.6	psmb1	3115.73	0.302176	0.052821	0.0304179	-0.218938	-0.249356	0.00353977	0.727438	0.94955	0.0142141	0.265297	2844.67	2928.75	2864.91	3467.44	3582.7	3315.14	3838.95	3341.94	2822.48	2750.83	2841.88	3259.73	2928	3146.33	3060.69	2857.18
ENSDARG00000100534.2	irak4	506.15	0.302703	0.0945064	0.225427	0.0172307	-0.208197	0.0242697	0.55837	0.221731	0.907333	0.470779	437.568	404.737	444.989	504.668	512.089	510.296	593.685	501.667	464.472	576.972	469.008	564.749	522.305	509.221	540.663	541.304
ENSDARG00000053395.6	cdkn2aipnl	619.526	0.305359	0.236373	-0.217574	-0.28656	-0.0689853	0.0133028	0.0315993	0.215464	0.00392885	0.838441	620.129	564.395	623.172	778.294	648.518	750.225	803.476	557.928	484.393	514.424	515.393	614.43	610.348	563.415	614.314	649.565
ENSDARG00000040620.4	psmg1	719.526	0.305944	0.000769308	-0.0685956	-0.37377	-0.305175	0.012906	0.99743	0.874012	8.13882e-05	0.222543	673.255	696.596	719.26	761.985	938.67	805.731	940.813	705.146	644.808	630.585	673.103	637.75	679.354	684.073	699.682	621.597
ENSDARG00000023759.7	zgc:73226	2465.39	0.306661	0.225562	-0.337708	-0.418807	-0.0810991	0.00240216	0.0123869	0.00109496	7.86879e-08	0.761317	2355.91	2713.16	2450.71	3090.53	3061.97	3398.4	2845.15	2057.3	1861.03	1991.32	2022.4	2182.95	2505.64	2393.75	2295.73	2220.25
ENSDARG00000101917.2	pmfbp1	331.488	0.307029	0.255115	0.106807	0.0548931	-0.0519138	0.010335	0.0109835	0.720322	0.646378	0.87566	281.086	281.689	289.197	333.425	357.406	373.322	340.639	301.938	313.492	293.592	313.359	369.064	353.359	379.359	367.417	355.456
ENSDARG00000089190.3	tanc1b	1488.69	0.308554	0.363557	0.00377667	0.0587802	0.0550036	0.0306539	0.000635675	0.996867	0.677551	0.885301	1275.03	1235.57	1369.49	1553.87	1821.62	1652.64	1377.7	1310.9	1172.19	1493.49	1215.3	1727.7	1575.24	1658.55	1709.87	1669.92
ENSDARG00000062190.7	PDE3B	3968.97	0.309884	0.236141	0.0451493	-0.0285938	-0.0737431	2.61473e-05	0.000241042	0.88053	0.751303	0.715614	3396.22	3673.14	3420.91	4077.21	4249.48	4523.73	4487.79	3689.83	3584.71	3743.94	3413.96	4298.98	4198.67	4168.86	4537.05	4039.03
ENSDARG00000011247.13	rnpc3	2301.44	0.309923	0.110176	0.1752	-0.0245462	-0.199747	1.27928e-06	0.124483	0.0396859	0.760247	0.166107	2046.81	1942.33	1960.01	2309.51	2520.09	2526.42	2478.56	2299.23	2129.44	2235.13	2291.44	2387.76	2435.44	2431.58	2512.49	2316.78
ENSDARG00000101984.2	pde6gb	3189.3	0.310009	0.0772159	0.107784	-0.125009	-0.232793	0.0467675	0.69777	0.788788	0.355804	0.471611	2834.05	2931.8	2761.36	3230.06	3130.18	3354.53	4383.97	3132.84	3181.05	2865.71	3069.68	2957.58	3224.25	3047.14	3455.73	3468.86
ENSDARG00000100823.2	selenok	1346.14	0.310056	-0.0959614	0.166043	-0.239975	-0.406018	0.0200653	0.555369	0.470224	0.0276765	0.0710397	1207.42	1160.31	1283.66	1393.5	1432.5	1470.91	1743.21	1456.24	1288.57	1397.75	1320.44	1299.83	1119.57	1223.97	1359.19	1381.23
ENSDARG00000036613.6	tab1	2323.44	0.310615	0.00120612	0.260411	-0.0489985	-0.309409	0.0281016	0.99571	0.139189	0.736123	0.276563	1876.81	1931.15	2140.99	2100.22	2546.03	2494.19	2700.24	2690.25	2284.61	2281.08	2242.99	2561.14	2274.82	2402.95	2494.08	2153.49
ENSDARG00000101387.2	CAMK2N1	2952.49	0.310646	-0.00837635	0.0685788	-0.250443	-0.319022	0.0142917	0.970403	0.877009	0.0163364	0.201686	2709.44	2759.94	2689.53	2868.54	3305.04	3318.72	4004.4	3112.21	2803.61	2801.89	2688.29	2759.87	2916.11	2852.86	2812.12	2837.34
ENSDARG00000020043.8	cnot8	1512.28	0.310699	-0.00148664	0.0911336	-0.221052	-0.312186	0.0242661	0.994884	0.818858	0.0503208	0.259616	1327.19	1300.65	1509.42	1471.42	1616.01	1744.86	2014.64	1561.26	1407.05	1467.96	1440.01	1458	1370.61	1473.47	1528.25	1505.73
ENSDARG00000090969.4	cbln18	649.86	0.311003	0.279875	0.00673392	-0.0243939	-0.0311278	0.0224606	0.012125	0.995852	0.871402	0.938592	566.037	553.209	605.447	669.569	699.439	696.51	790.499	562.617	610.209	634.414	507.147	720.891	630.574	690.209	770.822	690.163
ENSDARG00000098802.3	map7d1a	2304.8	0.311167	0.102747	0.112018	-0.096402	-0.20842	0.00518738	0.438949	0.660537	0.366066	0.410782	1916.41	2094.87	2105.54	2231.59	2612.33	2629.37	2647.25	2157.63	2071.77	2093.44	2489.35	2373.57	2211.77	2339.55	2432.15	2470.15
ENSDARG00000016457.11	irf9	475.438	0.311558	-0.432198	0.38804	-0.355716	-0.743756	0.0468005	9.61803e-05	0.011054	0.00251726	4.07929e-05	460.75	398.636	403.942	554.501	481.345	491.496	564.488	504.48	518.992	576.972	606.102	401.509	465.197	388.562	420.144	369.891
ENSDARG00000069496.5	arl2	707.003	0.314268	0.211333	-0.0142962	-0.117232	-0.102935	0.00334098	0.0322816	0.982425	0.24011	0.702604	654.903	642.699	624.105	766.516	722.497	835.275	862.952	679.828	641.663	580.802	629.81	779.698	704.339	748.493	723.953	714.521
ENSDARG00000016528.9	wdcp	778.709	0.314292	0.068027	-0.155831	-0.402096	-0.246265	0.0115959	0.695709	0.495333	2.44553e-05	0.372708	696.438	819.644	781.763	917.826	896.396	900.629	1097.61	733.277	682.553	642.073	688.565	750.294	728.134	675.893	749.061	699.184
ENSDARG00000063445.8	snap47	2055.77	0.314519	0.393648	-0.0658141	0.0133152	0.0791293	3.55939e-05	7.96419e-11	0.782428	0.891364	0.703083	1857.49	1803.01	1799.55	2303.17	2289.51	2347.36	2109.8	1685.97	1867.32	1766.66	1637.92	2193.09	2367.63	2358.98	2322.51	2182.36
ENSDARG00000038891.6	AL954146.1	629.184	0.316808	0.105999	0.0589162	-0.151893	-0.210809	0.00926038	0.466134	0.896007	0.156062	0.439599	539.957	624.394	538.279	745.677	694.635	686.662	698.581	611.377	606.015	606.331	540.132	578.943	594.881	663.623	700.519	636.934
ENSDARG00000086272.4	si:dkey-4p15.5	2934.72	0.318401	0.168639	0.0852514	-0.0645111	-0.149762	0.0286601	0.243258	0.84971	0.654183	0.647983	2588.7	2645.03	2509.48	3034.35	2986.07	2911.38	3946.01	2835.59	2780.54	2648.71	2686.23	2908.91	2735.26	3183.14	3298.38	3257.75
ENSDARG00000029581.7	tbc1d7	1238.66	0.318712	0.290448	0.0483119	0.0200482	-0.0282637	0.000905141	0.000258937	0.899555	0.864131	0.927968	1084.74	999.64	1138.13	1234.04	1482.46	1350.94	1293.35	1154.3	1070.49	1049.27	1166.85	1382.98	1328.96	1384.51	1360.03	1337.92
ENSDARG00000020387.9	nipsnap3a	343.629	0.31886	0.365635	0.0413758	0.0881502	0.0467744	0.0310303	0.00101929	0.948216	0.512772	0.909723	304.269	288.808	287.331	380.54	330.504	355.417	399.034	304.751	314.541	280.827	306.144	448.149	361.688	393.675	371.601	370.793
ENSDARG00000033179.6	tmem243b	442.923	0.319404	0.185745	0.0242966	-0.109363	-0.13366	0.00859229	0.117405	0.969826	0.329044	0.645182	411.487	380.331	399.278	486.547	514.011	488.81	493.116	354.449	434.066	402.094	426.746	496.817	427.124	471.387	461.154	439.358
ENSDARG00000010407.10	ppp4r4	995.059	0.32243	0.137501	0.0101653	-0.174764	-0.184929	0.0333132	0.402678	0.992638	0.167573	0.574871	868.374	949.811	900.241	1054.64	1076.06	1092.21	1311.73	1031.46	808.369	988.001	822.567	974.369	1010.11	993.9	1097.23	941.869
ENSDARG00000040274.6	scamp5b	1991.72	0.322467	-0.0538432	0.289445	-0.0868652	-0.37631	0.044784	0.806505	0.134968	0.56036	0.209927	1809.19	1566.07	1715.59	1810.28	2062.77	2034.92	2584.53	2306.73	2099.03	1944.09	1944.06	1831.12	2066.62	1952.01	2089.84	2050.64
ENSDARG00000088298.5	si:ch211-235i11.4	615.754	0.322581	0.283944	0.127911	0.0892739	-0.0386372	0.00370344	0.00196534	0.58823	0.403111	0.908304	472.341	550.158	530.816	597.991	625.46	636.528	733.185	564.492	587.143	542.507	566.932	682.362	711.478	683.051	695.497	672.119
ENSDARG00000031795.9	abcf1	4249.06	0.322585	0.0940495	-0.112872	-0.341408	-0.228536	0.0216296	0.58773	0.742735	0.00187928	0.451078	3973.85	4307.71	3978.78	5159.03	4313.85	4980.31	5992	4160.55	3544.87	3480.98	3926.27	4129.66	3969.05	3855.97	4321.96	3890.17
ENSDARG00000056084.6	igsf21b	1929.5	0.322971	0.00783114	0.0406241	-0.274516	-0.31514	0.0382958	0.975858	0.951058	0.0254815	0.319757	1715.5	1795.89	1846.19	2029.55	2106.96	2206.81	2595.35	2171.7	1654.48	1705.39	1812.12	1669.91	1827.47	1801.7	2021.21	1911.71
ENSDARG00000076943.5	lhfpl4b	482.247	0.323262	0.0820543	0.196809	-0.0443989	-0.241208	0.0458795	0.689821	0.459671	0.78571	0.473581	421.147	411.856	407.674	443.057	488.07	533.573	607.743	518.545	452.939	469.747	453.546	471.469	534.203	448.891	535.642	517.847
ENSDARG00000016742.9	rgs7bpb	543.903	0.323381	-0.10325	0.0962766	-0.330354	-0.426631	0.0478902	0.598541	0.840145	0.00820855	0.134075	507.115	508.464	497.231	547.252	587.99	647.271	743.999	587.934	581.9	508.042	476.223	539.401	498.51	464.229	485.425	521.456
ENSDARG00000039310.7	parla	396.422	0.324218	0.0256093	0.142495	-0.156113	-0.298609	0.0448658	0.921578	0.683433	0.249504	0.369603	331.315	325.417	397.412	428.56	408.326	443.152	482.302	397.582	344.946	380.393	428.807	431.926	364.067	384.472	368.254	425.826
ENSDARG00000111106.1	arl3l1	2107.57	0.324238	0.194404	-0.317579	-0.447413	-0.129835	0.0450547	0.207217	0.0834271	0.000147856	0.724901	2029.43	2256.56	2113	2513.37	2375.02	2596.25	3199.84	1932.59	1793.93	1627.52	1489.49	1962.93	2158.23	1814.99	1872.24	1985.68
ENSDARG00000037646.9	rgs11	614.055	0.326979	0.173765	-0.0230546	-0.176268	-0.153214	0.0280041	0.246156	0.977087	0.158873	0.649495	567.003	547.107	569.064	659.602	704.243	594.451	861.871	579.495	551.495	524.636	551.471	603.277	632.953	621.699	639.422	617.087
ENSDARG00000101722.2	larp1	3889.46	0.327197	0.149883	-0.0313676	-0.208682	-0.177314	0.0132463	0.281299	0.961756	0.0617858	0.549433	3335.37	3518.57	3900.42	4088.99	4199.52	4971.36	4731.1	3913.94	3245.01	3212.92	3655.17	4303.04	3727.52	3761.89	3868.34	3798.15
ENSDARG00000044102.8	znf593	984.229	0.328609	0.255852	0.00801513	-0.064742	-0.0727572	0.0264862	0.0445246	0.994922	0.659234	0.852887	851.953	936.591	830.274	1153.4	1056.84	1048.35	1125.73	1027.71	742.316	797.805	938.016	967.271	1081.49	1029.69	1129.03	1031.18
ENSDARG00000099741.2	mvb12a	795.79	0.328622	0.106112	0.0577319	-0.164779	-0.22251	0.00313592	0.4322	0.893794	0.0975436	0.386294	733.143	751.51	663.286	866.181	825.3	906	1000.29	805.48	739.17	721.215	711.243	857.769	785.243	819.048	791.745	756.021
ENSDARG00000012674.9	rpusd4	353.783	0.329601	0.0470261	-0.1174	-0.399975	-0.282575	0.038468	0.843599	0.777415	0.000805798	0.400241	300.405	407.788	323.714	414.063	431.385	444.943	436.883	325.38	314.541	324.228	303.051	293.02	325.995	330.278	369.091	315.761
ENSDARG00000032296.7	pomp	2117.56	0.32971	0.0125255	0.0284527	-0.288732	-0.317185	0.0182625	0.958171	0.966566	0.0106086	0.264567	1925.1	2055.21	1911.5	2218	2302.96	2321.4	3034.39	2130.44	1853.69	1976	2050.23	2137.33	1966.68	2064.49	2036.28	1897.27
ENSDARG00000115456.1	zgc:173575	594.942	0.332559	0.312065	0.143031	0.122536	-0.0204946	0.0365979	0.0131415	0.677043	0.378085	0.967196	436.602	496.261	545.742	542.722	731.144	561.326	649.918	574.807	569.319	525.913	506.116	676.279	693.631	652.375	693.823	663.097
ENSDARG00000053404.7	ppp2cab	5333.62	0.333748	0.108338	0.122705	-0.102706	-0.225411	0.001811	0.39734	0.593012	0.326684	0.367125	4539.88	4485.67	4990.04	5359.27	5397.59	5977.63	6822.51	5350.48	4770.53	5233.6	4993.13	5648.5	5431.26	5388.74	5528.83	5420.26
ENSDARG00000039915.3	bola1	475.278	0.334515	0.165888	0.138438	-0.030189	-0.168627	0.0384344	0.313081	0.701661	0.860603	0.634444	350.634	399.653	473.909	469.332	525.54	492.391	574.22	481.975	424.63	454.43	436.023	527.234	517.546	503.085	527.272	446.576
ENSDARG00000091326.3	cep120	694.924	0.335092	0.221823	0.126067	0.0127982	-0.113269	0.00746761	0.0514237	0.656366	0.930913	0.711858	581.492	575.581	619.44	645.105	747.477	753.806	845.65	722.025	626.984	605.055	627.749	754.35	730.514	770.989	745.714	766.847
ENSDARG00000061101.7	snx19a	765.443	0.335387	0.0449521	0.143772	-0.146663	-0.290434	0.0167732	0.829716	0.623498	0.235562	0.33414	691.608	701.68	629.702	737.522	865.652	839.751	962.441	854.24	690.941	740.363	691.658	792.879	740.032	798.597	778.354	731.663
ENSDARG00000053222.9	asb5b	1260.62	0.335704	0.24223	-0.0933731	-0.186847	-0.0934744	0.00779818	0.0309533	0.798737	0.0881617	0.774282	1151.39	1185.74	1153.05	1295.65	1466.13	1618.62	1492.32	1178.68	1041.13	1123.31	1018.42	1237.99	1265.91	1246.47	1488.92	1206.21
ENSDARG00000086744.4	znf1152	748.084	0.335852	0.33116	0.0662565	0.0615641	-0.00469238	0.0161933	0.00272025	0.895122	0.661953	0.992113	593.083	624.394	689.407	819.972	815.692	831.694	740.755	717.336	631.178	745.469	571.056	770.573	879.234	911.075	810.158	818.271
ENSDARG00000053021.9	grsf1	1002.75	0.336217	0.264937	0.0245009	-0.0467786	-0.0712795	0.000526689	0.00168088	0.9625	0.665581	0.79408	809.452	904.049	927.295	1161.55	1011.69	1166.52	1104.1	961.137	842.969	913.965	862.768	1079.82	1087.44	1035.82	1118.99	1056.44
ENSDARG00000036116.7	eif3hb	922.229	0.337773	0.0735821	0.150879	-0.113312	-0.264191	0.000550619	0.58586	0.38841	0.233055	0.218188	765.985	776.933	870.388	974	1019.37	1007.16	1069.5	887.059	818.854	916.518	952.447	965.244	904.219	905.963	1013.53	908.489
ENSDARG00000074772.5	ccl44	663.904	0.337856	0.0441999	0.110518	-0.183138	-0.293656	0.03973	0.854866	0.805137	0.178972	0.38917	565.071	654.902	556.936	634.233	736.909	739.482	885.662	676.078	617.548	662.497	600.948	623.555	632.953	605.339	723.953	706.402
ENSDARG00000014313.9	atp5pf	4270.09	0.339011	-0.0427457	0.139442	-0.242314	-0.381756	0.0480154	0.864537	0.71716	0.0758384	0.243357	3440.65	3646.7	4419.11	4151.51	4506.96	4786.94	5964.97	4390.29	3952.73	4163.9	4392.18	3979.6	3929.78	3847.79	4409.84	4338.55
ENSDARG00000055357.4	leo1	3358.56	0.341886	0.155563	0.0288599	-0.157463	-0.186323	0.0266603	0.339162	0.969747	0.240587	0.584169	2785.75	3259.25	2996.45	3309.79	4015.05	3633.85	4322.33	3517.29	2767.96	2994.64	3016.08	3408.77	3032.7	3322.2	3769.58	3585.24
ENSDARG00000038876.7	zgc:101569	455.916	0.342636	0.142128	0.0556524	-0.144856	-0.200508	0.0198115	0.3827	0.92356	0.26223	0.534797	431.772	382.365	404.875	549.064	446.757	560.431	503.93	433.215	420.436	375.287	457.669	476.538	419.986	482.635	443.578	506.119
ENSDARG00000019398.10	psma6a	1644.32	0.343233	0.120964	0.0626118	-0.159657	-0.222269	0.0010253	0.322403	0.873154	0.0975151	0.368808	1509.75	1518.27	1375.08	1838.37	1901.36	1852.29	1854.59	1702.85	1380.83	1502.43	1541.03	1842.28	1560.97	1707.63	1681.41	1540.01
ENSDARG00000013613.12	anxa13l	1577.53	0.343407	0.12865	0.0141574	-0.200599	-0.214756	0.000851404	0.273759	0.982279	0.030473	0.378723	1389.01	1465.39	1440.39	1628.17	1698.64	1927.49	2013.56	1513.44	1401.8	1387.54	1477.12	1570.55	1468.17	1596.17	1692.29	1570.68
ENSDARG00000103566.2	tomm20b	4426.17	0.34343	0.251037	0.0109434	-0.0814489	-0.0923923	0.000102313	0.00132039	0.986625	0.378478	0.695667	3670.55	3837.89	4227.87	4757.65	4652.04	4956.14	5493.48	4081.78	3739.89	3957.11	3989.14	4838.39	4628.17	4515.5	4950.5	4522.59
ENSDARG00000013802.10	pcid2	826.485	0.343517	0.0757222	0.188054	-0.0797412	-0.267795	0.0230147	0.708969	0.46797	0.586363	0.409268	642.345	684.393	801.354	742.052	969.415	882.723	1010.02	873.931	749.655	814.399	794.736	847.63	844.731	833.363	892.178	840.826
ENSDARG00000068104.5	CABZ01040999.1	807.205	0.34352	0.577508	-0.133494	0.100494	0.233988	0.00456412	5.20739e-11	0.613763	0.385606	0.39839	643.311	719.985	729.522	905.141	907.926	936.439	788.336	616.065	642.711	667.603	619.503	913.534	853.059	951.977	1073.79	946.38
ENSDARG00000039652.7	si:dkey-235d18.5	443.716	0.344814	0.15213	0.127475	-0.0652092	-0.192684	0.0197794	0.336801	0.71931	0.658136	0.555388	349.668	372.196	428.197	458.46	465.972	512.087	512.581	416.336	435.115	370.181	451.484	458.288	433.073	500.018	425.166	510.63
ENSDARG00000053619.4	sra1	440.806	0.345575	0.109873	0.0633366	-0.172366	-0.235702	0.0462462	0.59698	0.920832	0.23381	0.515464	371.884	390.5	418.868	502.856	472.698	471.8	555.837	399.458	363.819	408.476	474.162	459.302	453.299	501.04	444.415	364.478
ENSDARG00000042671.8	odr4	362.609	0.347544	0.103182	0.106594	-0.137768	-0.244361	0.034037	0.607549	0.820887	0.334506	0.48021	276.257	325.417	355.432	346.11	461.169	383.17	435.802	357.262	333.413	325.504	356.652	382.245	358.118	380.382	354.026	370.793
ENSDARG00000010978.10	trmt1	474.139	0.347818	0.263325	-0.0225868	-0.10708	-0.084493	0.0192637	0.0437772	0.977721	0.434249	0.830938	387.339	447.448	434.728	596.179	524.579	556.85	473.651	448.218	365.916	407.199	443.238	542.443	485.423	511.266	451.111	510.63
ENSDARG00000069463.5	alox12	1361.77	0.348723	-0.228726	0.473658	-0.10379	-0.577448	0.0268438	0.109882	0.00125699	0.477811	0.00985485	1196.79	1033.2	1108.28	1318.3	1199.04	1397.5	1757.27	1625.02	1446.89	1589.23	1520.41	1309.97	1430.09	1280.21	1245.37	1330.71
ENSDARG00000089519.4	fbln7	692.771	0.350057	0.188414	0.0629344	-0.0987085	-0.161643	0.0103887	0.16586	0.902304	0.44827	0.608277	622.061	587.784	613.843	715.777	705.204	767.235	914.859	708.897	609.16	626.755	593.733	730.016	728.134	751.561	750.735	658.587
ENSDARG00000055690.5	CU655961.1	246.697	0.350403	0.18513	0.295143	0.129871	-0.165272	0.0448641	0.272456	0.190238	0.380979	0.664038	198.016	173.895	219.23	248.257	267.093	252.462	237.907	248.489	226.469	262.956	231.927	300.118	305.769	274.038	256.941	243.587
ENSDARG00000010385.8	sept4a	861.741	0.350713	0.184335	-0.0545572	-0.220935	-0.166378	0.0213376	0.230292	0.928622	0.0814541	0.629759	728.313	782.018	862.925	858.932	1041.47	917.638	1221.98	755.782	780.061	737.81	773.09	804.032	887.562	858.926	913.939	863.38
ENSDARG00000005561.10	gfm2	648.175	0.351754	0.0512139	0.067242	-0.233298	-0.30054	0.00817196	0.796976	0.893735	0.0389896	0.292142	576.662	550.158	628.769	670.475	820.496	771.712	725.615	670.452	634.324	533.572	610.226	657.015	609.158	694.299	614.314	603.554
0	XLOC_006820	326.96	0.352366	0.157911	0.0462681	-0.148187	-0.194455	0.0241056	0.348837	0.944528	0.275834	0.575029	323.588	295.926	253.747	365.137	387.189	404.656	326.581	318.816	304.056	298.698	279.343	309.243	320.046	351.751	362.395	330.195
ENSDARG00000102147.2	fem1c	626.204	0.353227	-0.00996419	0.21313	-0.150062	-0.363191	0.0382958	0.971948	0.440411	0.307639	0.284352	494.558	501.346	627.836	553.595	735.948	747.54	731.022	643.258	616.5	668.879	583.425	600.236	584.173	661.578	659.509	609.869
ENSDARG00000035987.5	psmg2	922.395	0.353379	0.0662354	0.206278	-0.0808651	-0.287143	0.00473594	0.710735	0.283333	0.518728	0.291929	773.712	803.373	781.763	906.953	949.239	985.678	1179.8	953.635	851.357	911.412	911.215	997.689	964.897	978.562	970.014	839.021
ENSDARG00000060609.8	cd109	579.332	0.353399	0.334911	-0.0106955	-0.0291836	-0.0184881	0.0213852	0.00668517	0.992611	0.863077	0.970188	512.91	537.955	466.446	732.086	590.872	611.461	648.836	502.604	487.538	509.318	508.178	664.112	581.793	601.248	747.388	566.565
ENSDARG00000024827.9	rnf150a	456.385	0.354258	0.308281	-0.018395	-0.0643722	-0.0459772	0.0254607	0.0192756	0.984822	0.683112	0.921368	397.964	408.805	399.278	536.38	607.205	480.753	429.313	435.09	393.176	371.458	385.514	455.246	485.423	539.897	491.284	485.369
ENSDARG00000115421.1	n6amt1	405.129	0.355003	0.132475	0.102509	-0.120019	-0.222528	0.0311717	0.479475	0.835134	0.415493	0.527007	368.986	350.84	343.304	449.399	390.072	434.2	541.778	434.153	376.4	340.822	366.96	445.107	408.088	398.787	399.22	433.945
ENSDARG00000100938.2	hint2	618.249	0.355057	0.26317	0.00609915	-0.0857879	-0.091887	0.033389	0.071404	0.996607	0.588212	0.831167	532.229	529.82	571.863	684.065	633.146	653.538	818.615	606.688	490.683	560.378	529.824	571.846	698.39	588.978	716.421	705.5
ENSDARG00000015240.11	cdkl5	2010.76	0.357665	0.180288	-0.000344672	-0.177721	-0.177377	0.000347758	0.0744286	0.999326	0.0554067	0.467622	1748.34	1831.49	1845.26	2044.04	2504.72	2322.3	2399.61	1920.4	1875.71	1792.19	1642.04	2057.23	2203.44	1928.49	2004.47	2052.44
ENSDARG00000023495.9	ift74	1703.9	0.359449	0.330106	-0.109597	-0.13894	-0.0293429	0.0044349	0.0014856	0.737675	0.236916	0.941503	1442.14	1572.17	1616.7	1752.29	2049.32	2025.07	2096.82	1526.57	1524.47	1184.58	1481.24	1908.18	1683.51	1742.39	1799.42	1857.57
ENSDARG00000102417.2	psmd7	2965.46	0.362231	0.349863	-0.095489	-0.107857	-0.012368	0.00238031	0.000299067	0.779408	0.355678	0.975066	2681.43	2815.87	2478.69	3764.62	3314.65	3350.05	3237.69	2638.67	2347.52	2300.23	2662.52	3457.44	3056.5	3309.93	3280.81	2750.73
ENSDARG00000037079.7	cfap36	1232.2	0.362262	0.113514	0.169097	-0.0796505	-0.248747	0.00212075	0.427974	0.42184	0.509877	0.365135	992.013	1065.74	1101.75	1186.92	1300.88	1358.1	1573.43	1253.7	1179.53	1074.8	1224.57	1297.81	1246.87	1236.24	1316.51	1306.35
ENSDARG00000007804.8	gas6	1709.81	0.365287	0.199866	0.179505	0.0140841	-0.16542	0.00461145	0.113426	0.42505	0.927654	0.587681	1408.33	1395.23	1473.04	1539.37	1839.87	1812	2158.46	1740.36	1599.96	1645.39	1471.96	1909.2	1895.29	1828.29	1899.85	1740.29
ENSDARG00000100990.2	nme3	597.131	0.365892	0.294216	0.125924	0.0542476	-0.0716766	0.0126145	0.0175905	0.726231	0.723854	0.858095	563.139	456.601	472.043	585.306	613.931	652.642	713.72	555.115	561.979	569.313	485.5	609.361	668.646	611.474	718.095	717.228
ENSDARG00000100181.2	lamp1a	6267.27	0.369747	0.305171	-0.0144477	-0.079024	-0.0645764	9.64758e-05	0.000164515	0.980563	0.433595	0.819802	5628.49	5550.39	5310.02	6795.35	6982.86	7464.65	7164.24	6170.03	5253.88	5363.8	4974.57	6945.29	6794.73	6954.24	6896.39	6027.42
ENSDARG00000030839.6	tescb	471.255	0.370497	0.040797	0.0407615	-0.288939	-0.3297	0.00101219	0.825948	0.937427	0.00290132	0.155561	430.806	440.33	417.003	615.206	529.383	527.306	547.185	469.785	455.035	423.794	415.407	482.622	419.986	442.756	444.415	479.054
ENSDARG00000060901.6	trim62	875.346	0.37061	0.259112	0.0620854	-0.0494126	-0.111498	0.0404018	0.107492	0.928947	0.790084	0.801338	843.259	614.225	801.354	880.678	1127.94	991.049	895.394	789.539	811.515	770.998	773.09	810.115	1031.52	920.278	886.32	1058.25
ENSDARG00000001437.11	slc2a1a	1555.85	0.371526	0.44428	0.188925	0.261679	0.0727541	0.0140932	8.55199e-05	0.480418	0.0373646	0.859593	1263.44	1072.86	1307.91	1551.15	1812.01	1610.57	1311.73	1249.95	1367.2	1490.94	1434.85	1880.81	1800.11	1809.88	1825.37	2104.77
ENSDARG00000115717.1	pigbos1	330.819	0.371769	-0.122677	0.179881	-0.314565	-0.494446	0.0418613	0.573126	0.621254	0.0278365	0.117139	294.61	279.655	311.586	334.331	349.719	374.217	473.651	376.953	291.474	338.269	330.882	292.006	322.425	312.895	293.766	316.663
ENSDARG00000098247.2	det1	257.811	0.372104	-0.0196716	0.0641983	-0.327577	-0.391776	0.0260582	0.944239	0.920248	0.0136037	0.239811	217.335	239.995	249.082	249.163	327.622	307.073	337.395	232.548	243.245	239.98	269.035	252.464	226.055	233.137	252.756	248.098
ENSDARG00000104128.2	snx2	709.479	0.37231	0.137089	0.0682851	-0.166935	-0.23522	0.00238031	0.332921	0.884171	0.135243	0.410859	563.139	596.937	716.461	738.428	835.868	772.607	896.476	643.258	703.523	653.562	624.657	733.058	692.441	723.952	713.91	743.391
ENSDARG00000006206.11	pou4f3	327.914	0.372482	-0.0343154	0.0152769	-0.39152	-0.406797	0.0172404	0.894168	0.988984	0.00142636	0.178876	264.666	323.383	329.311	353.358	376.621	391.227	464.999	337.57	301.959	302.528	292.743	290.993	304.579	295.512	311.342	305.837
ENSDARG00000025670.11	fstl3	2199.54	0.372773	0.226167	0.175975	0.0293686	-0.146606	0.00319307	0.0565981	0.434375	0.841967	0.63253	1736.75	1896.57	1835.93	2280.52	2149.24	2306.18	2708.89	2169.82	1936.52	2029.61	2100.74	2048.1	2311.71	2563.49	2562.71	2555.86
ENSDARG00000079555.4	ccdc85cb	1166.35	0.372811	0.491222	-0.0540977	0.0643141	0.118412	0.000859648	1.09766e-08	0.906492	0.59238	0.678108	1008.43	1067.77	903.972	1401.65	1235.55	1320.5	1183.05	1010.83	962.494	935.665	915.338	1267.39	1226.64	1341.56	1444.56	1436.26
ENSDARG00000061216.6	hexdc	424.376	0.372813	-0.0958187	0.362211	-0.106421	-0.468632	0.0338896	0.665754	0.0671068	0.509326	0.128086	349.668	323.383	378.754	428.56	501.521	409.132	479.058	452.906	455.035	504.213	393.76	389.342	491.372	460.139	393.362	379.815
0	XLOC_011126	1120.13	0.373547	0.322923	-0.115313	-0.165937	-0.0506237	0.00778803	0.00582646	0.755337	0.187487	0.901738	1129.18	1043.37	873.187	1234.94	1222.1	1372.43	1431.77	934.881	933.137	1044.17	839.06	1116.32	1318.26	1142.17	1144.93	1142.15
ENSDARG00000026941.11	fbxl4	1127.29	0.374109	0.271013	0.130994	0.0278993	-0.103095	0.00948749	0.0326514	0.703507	0.86646	0.781559	980.422	884.727	957.147	1211.38	1260.53	1259.63	1145.2	1173.06	902.732	1039.06	1005.02	1278.54	1282.56	1308.84	1338.27	1009.53
ENSDARG00000005085.11	ggctb	1004.44	0.374182	-0.0300802	0.345878	-0.0583847	-0.404262	0.0282649	0.911821	0.0792155	0.738659	0.222771	765.985	762.696	944.087	895.174	1102	1009.85	1270.64	1124.3	1029.6	1092.67	945.231	961.188	987.502	974.472	1089.7	1115.99
ENSDARG00000102353.3	ddx47	1575.76	0.374818	0.193075	0.0622435	-0.119499	-0.181742	0.0083147	0.176907	0.909164	0.372338	0.58048	1263.44	1427.77	1435.72	1704.27	1905.2	1910.48	1613.44	1591.27	1222.51	1437.32	1492.58	1717.57	1564.54	1662.64	1813.65	1449.79
ENSDARG00000099375.2	poldip3	1269.47	0.376857	0.0273959	0.119392	-0.23007	-0.349461	0.0498666	0.928671	0.825099	0.140032	0.372935	1076.05	1089.13	1206.23	1107.19	1525.7	1488.81	1718.34	1421.54	1216.22	1073.53	1168.91	1321.13	1158.83	1160.57	1250.39	1328.9
ENSDARG00000022232.8	ppan	1499.03	0.377683	0.194372	-0.0622629	-0.245573	-0.183311	0.0449831	0.305164	0.932054	0.106847	0.658193	1201.62	1612.85	1296.72	1929.88	1486.31	2000.9	1702.11	1512.5	1203.64	1243.3	1287.45	1638.48	1494.34	1399.85	1631.2	1343.34
ENSDARG00000097452.3	CU929070.1	671.113	0.378091	0.297824	-0.0692529	-0.14952	-0.0802669	0.0357476	0.053219	0.917945	0.343582	0.863666	548.65	696.596	557.869	829.939	673.498	785.14	834.836	646.071	529.477	608.884	506.116	738.127	763.827	651.352	755.757	611.673
ENSDARG00000043884.8	nup43	416.757	0.378349	0.307189	0.0422183	-0.0289418	-0.0711601	0.0267174	0.0337221	0.956845	0.876651	0.87566	316.826	376.263	377.821	414.063	425.62	493.287	524.476	442.592	359.625	321.675	342.221	458.288	459.248	434.576	457.806	463.717
ENSDARG00000054584.6	FO681288.1	300.181	0.378417	0.0525318	0.0194036	-0.306482	-0.325886	0.0424378	0.848744	0.986878	0.0365757	0.402046	283.018	308.129	233.223	333.425	357.406	340.198	397.953	310.377	261.069	227.215	310.267	279.84	264.127	295.512	308.831	292.304
ENSDARG00000035610.7	zgc:113208	1848.24	0.378734	0.193363	-0.0271373	-0.212508	-0.185371	0.00513451	0.158726	0.969747	0.0736868	0.556062	1547.42	1840.64	1613.9	2004.18	1909.05	2119.97	2640.76	1739.42	1574.8	1636.46	1592.56	1900.07	1879.82	1797.61	1949.23	1826
ENSDARG00000058349.7	polr2l	566.692	0.37923	0.246709	-0.134045	-0.266565	-0.132521	0.0359413	0.142375	0.772218	0.0670569	0.756082	480.069	532.87	563.467	664.132	575.5	641.899	855.383	499.791	467.617	465.918	481.377	544.47	571.086	491.838	610.966	620.695
ENSDARG00000013472.10	nedd1	670.033	0.379405	0.160979	0.179532	-0.0388931	-0.218426	2.74751e-05	0.093217	0.222029	0.715104	0.325012	556.377	595.92	535.48	723.931	755.164	747.54	697.499	636.695	610.209	621.649	677.227	749.281	717.426	714.749	657.835	723.543
ENSDARG00000101913.2	CABZ01092156.1	452.319	0.379594	-0.0837231	0.240538	-0.222779	-0.463317	0.0431788	0.735187	0.41712	0.146118	0.175543	405.692	396.602	371.291	445.775	447.718	494.182	650.999	490.414	424.63	453.153	479.316	458.288	384.293	412.08	466.176	456.5
0	LOC100333241	2680.94	0.379719	0.221501	0.0263084	-0.13191	-0.158218	1.25642e-05	0.00702648	0.954069	0.128128	0.476437	2214.88	2450.8	2400.33	2913.85	2982.22	3068.05	3296.09	2662.11	2356.96	2199.39	2368.75	2821.72	2753.11	2708.69	2743.49	2954.62
ENSDARG00000037613.6	lgals8b	1127.08	0.380232	0.284869	-0.0725705	-0.167933	-0.0953623	0.000450606	0.00305318	0.852036	0.097823	0.745992	926.33	1063.71	1047.64	1305.61	1324.9	1191.59	1452.31	984.579	966.688	990.554	910.184	1074.75	1287.32	1227.04	1142.42	1137.64
ENSDARG00000002240.8	psmb6	2193.09	0.381279	0.116906	0.0750778	-0.189295	-0.264373	0.0166107	0.547306	0.894855	0.170453	0.446985	1956.01	1817.25	2031.84	2326.73	2544.11	2499.56	2713.22	2547.72	1897.73	1834.31	1869.85	2338.08	1994.04	2307.85	2391.14	2019.97
ENSDARG00000087742.4	map4k3a	1708.78	0.382917	0.107326	0.168932	-0.106658	-0.275591	3.58661e-05	0.355232	0.278674	0.259802	0.176673	1489.47	1475.56	1404.94	1678.9	1856.2	1922.12	2144.4	1696.29	1545.44	1705.39	1603.9	1733.79	1737.05	1761.82	1817.83	1767.36
ENSDARG00000032237.8	anapc4	334.444	0.383547	-0.00349002	0.252449	-0.134589	-0.387037	0.0449831	0.99142	0.39049	0.422505	0.311894	271.427	275.588	300.391	356.076	351.641	358.103	409.848	359.137	377.449	310.186	297.897	309.243	402.139	345.616	274.516	351.848
ENSDARG00000033971.5	prrx1a	1894.05	0.384156	0.306464	0.116786	0.0390945	-0.0776917	3.34196e-05	0.000120483	0.577652	0.724524	0.769276	1520.38	1649.46	1551.4	2141.89	1795.68	2057.3	2221.18	1797.56	1716.34	1582.84	1723.47	2158.62	2044.01	2030.75	2191.11	2122.81
ENSDARG00000077544.5	toe1	397.933	0.385518	0.153787	0.185795	-0.0459364	-0.231731	0.0259782	0.420646	0.580598	0.800341	0.535811	312.962	331.519	355.432	437.621	507.285	402.866	393.627	421.963	353.334	339.546	398.914	483.636	427.124	431.508	369.928	399.663
ENSDARG00000100409.2	camlg	1252.14	0.386325	0.132848	0.0924367	-0.161041	-0.253477	0.0220713	0.500287	0.869773	0.280458	0.485807	1078.95	1011.84	1185.71	1121.69	1399.84	1415.4	1777.81	1234.94	1201.55	1122.03	1098.82	1277.53	1349.19	1230.11	1306.46	1222.44
ENSDARG00000074305.7	si:ch73-257c13.2	346.422	0.386587	-0.0571386	0.266589	-0.177137	-0.443726	0.0077282	0.790634	0.189022	0.165811	0.0865309	314.894	265.418	302.257	372.385	409.287	345.569	414.174	366.639	366.964	363.799	319.544	303.159	366.447	323.12	359.047	350.043
ENSDARG00000029043.7	nupl2	390.513	0.387107	0.0948027	0.213483	-0.0788212	-0.292305	0.00503195	0.60079	0.342229	0.572385	0.345258	320.69	332.535	331.177	383.258	427.542	435.095	472.569	411.648	385.837	336.993	383.453	401.509	356.929	428.441	443.578	396.956
ENSDARG00000041575.7	trmt10c	661.437	0.388788	0.325452	0.0971209	0.0337846	-0.0633363	0.0018299	0.00196534	0.797818	0.814522	0.861062	518.706	511.515	621.306	742.958	765.732	723.368	650.999	607.626	538.913	644.626	567.963	760.434	687.682	757.696	783.376	700.086
ENSDARG00000092716.3	VASH1	948.975	0.389332	0.341975	-0.00493227	-0.0522894	-0.0473572	0.00896624	0.0054391	0.996659	0.744965	0.915386	692.574	869.473	895.576	1003.9	1042.43	1202.33	1042.46	848.613	827.242	838.652	751.443	1013.91	931.583	968.337	1196.82	1058.25
0	XLOC_043788	760.542	0.390088	0.418592	0.0392532	0.0677567	0.0285035	0.0114972	0.000476063	0.957167	0.669636	0.953247	646.209	610.157	642.763	796.415	750.36	877.352	895.394	745.467	699.329	587.184	566.932	830.393	967.276	916.188	882.135	755.119
ENSDARG00000013938.9	psmb3	2579.63	0.390342	0.0870472	-0.0201564	-0.323451	-0.303294	0.000798474	0.584694	0.977087	0.00124076	0.238118	2439.95	2368.43	2298.65	3029.82	3059.08	2961.51	3371.79	2548.65	2132.59	2232.58	2427.5	2714.24	2145.14	2647.33	2595.35	2301.44
ENSDARG00000010008.8	vim	13502.3	0.391466	0.209618	0.240722	0.0588742	-0.181848	4.38169e-06	0.0109535	0.0263406	0.547603	0.405808	11154.6	11660.1	9911.98	14600	14578.7	14987.5	13065.4	13308.7	12152.8	12976.8	13117.8	15233	14366.4	15386	15630.7	13906.1
ENSDARG00000110269.1	tmem107	1226.2	0.392294	0.194729	0.0913808	-0.106184	-0.197565	0.0101891	0.211764	0.857218	0.471189	0.572434	1084.74	1052.52	1025.25	1211.38	1233.63	1356.31	1736.72	1234.94	1093.55	1090.12	1072.02	1369.79	1328.96	1196.36	1232.81	1300.03
ENSDARG00000090778.4	ttll1	457.045	0.392431	0.212862	-0.0356256	-0.215195	-0.179569	0.031137	0.241656	0.968049	0.156964	0.661227	396.033	389.483	445.922	407.721	577.421	528.202	645.592	410.71	383.74	371.458	434.992	450.177	468.766	471.387	473.708	457.402
ENSDARG00000021163.14	thrb	2600.64	0.392871	0.360513	0.109325	0.0769677	-0.0323574	0.00138132	0.000351576	0.738063	0.552072	0.935066	2265.11	2238.26	1902.17	3094.15	2579.66	3022.39	2513.16	2168.89	2365.35	2162.37	2514.09	2716.27	3071.96	3066.57	2953.56	2976.27
ENSDARG00000043209.8	nsun5	552.376	0.39335	0.1783	-0.063542	-0.278593	-0.215051	0.00762019	0.26136	0.913129	0.0252033	0.522509	476.205	563.378	477.641	649.636	658.126	709.044	638.022	568.243	455.035	421.241	485.5	519.123	578.224	504.108	607.619	526.869
ENSDARG00000035282.4	emc6	953.696	0.395247	0.195645	-0.0721066	-0.271708	-0.199602	0.0171626	0.251798	0.907902	0.0484858	0.595179	846.157	850.152	917.966	1053.73	970.376	1157.57	1405.81	923.629	776.915	795.252	818.444	920.632	843.541	924.368	1060.4	994.195
ENSDARG00000077760.4	ascc1	544.074	0.398101	0.203042	0.0706869	-0.124372	-0.195059	0.00484054	0.157711	0.894855	0.354349	0.553986	514.842	501.346	395.546	582.588	579.343	645.48	672.627	547.614	486.49	442.941	494.777	533.317	548.48	609.429	577.489	572.88
ENSDARG00000075826.5	msh4	1050.7	0.398117	0.329037	0.0316285	-0.037451	-0.0690795	0.0459806	0.0478145	0.975019	0.859564	0.896257	998.775	1018.96	668.884	1025.65	1316.25	1183.53	1193.86	1071.78	921.604	827.164	836.998	1120.37	1151.69	1224.99	1138.24	1112.38
ENSDARG00000101363.2	ano2	1577.73	0.398736	0.411671	0.326618	0.339553	0.0129351	0.000347758	3.58055e-06	0.0106241	0.00035088	0.973317	1108.89	1240.65	1152.12	1566.56	1606.4	1512.98	1467.45	1252.76	1605.21	1437.32	1560.61	1852.42	1916.71	1919.29	1888.97	2155.29
ENSDARG00000018516.10	stk38b	670.684	0.399685	0.332384	0.164911	0.0976095	-0.0673013	0.00548547	0.00570787	0.577381	0.489755	0.86725	488.762	568.463	566.265	802.758	623.538	718.891	709.394	555.115	590.288	657.391	626.718	816.199	801.899	817.003	673.737	714.521
ENSDARG00000099301.2	cdc37	2719.2	0.399718	0.160224	0.0029888	-0.236505	-0.239494	0.00910115	0.346164	0.997536	0.0732486	0.485289	2154.03	2520.96	2623.29	2751.66	3153.24	3056.41	3880.04	2572.1	2475.43	2069.19	2630.57	2809.55	2668.64	2659.6	2754.37	2728.17
ENSDARG00000074403.5	pex5lb	1325.98	0.399951	0.372874	-0.00904948	-0.0361261	-0.0270766	1.27046e-05	1.27313e-06	0.990589	0.7472	0.932454	1223.84	1156.25	1027.11	1519.44	1572.78	1548.79	1348.5	1128.98	1083.07	1167.99	1134.9	1373.85	1484.82	1425.41	1510.68	1509.34
ENSDARG00000034577.10	si:dkey-23o4.6	966.044	0.400638	0.218867	-0.0493629	-0.231135	-0.181772	0.000817324	0.0646065	0.924842	0.032033	0.530376	859.68	882.694	867.59	1023.83	1249	1177.26	1144.11	928.318	770.625	818.228	843.183	946.993	1001.78	1014.35	1073.79	855.26
ENSDARG00000112476.1	surf2	837.106	0.401239	0.419359	0.102998	0.121118	0.01812	0.00207102	4.78738e-05	0.788788	0.336451	0.968342	624.959	677.274	731.387	869.805	816.653	905.105	991.638	834.548	629.081	713.556	732.889	941.924	960.138	945.841	1055.38	963.521
ENSDARG00000011376.10	dnase1l4.2	580.392	0.401881	0.491846	0.304002	0.393967	0.0899649	0.00327001	1.39011e-06	0.0768537	0.000290919	0.80909	415.351	409.822	445.922	647.824	500.56	589.974	498.523	484.788	537.864	570.59	503.024	753.336	773.345	750.538	681.269	723.543
0	zgc:123258	273.729	0.401967	-0.296091	0.363925	-0.334134	-0.698059	0.0449011	0.0900921	0.133057	0.0327851	0.0127107	255.972	209.487	238.82	291.747	290.152	324.978	335.232	356.324	306.153	227.215	314.39	224.074	237.952	240.295	266.147	260.728
ENSDARG00000027357.6	cd2bp2	811.182	0.40371	-0.0494241	0.061963	-0.391171	-0.453134	0.0343411	0.862679	0.934887	0.00857998	0.214001	764.053	802.356	657.689	865.275	865.652	930.172	1264.15	781.099	753.849	699.515	858.645	808.087	656.748	747.47	747.388	776.771
ENSDARG00000099970.2	CR383676.1	1.05571e+06	0.403747	0.143314	0.155064	-0.105369	-0.260433	0.00250742	0.355153	0.577652	0.430381	0.400852	945978	952031	783959	1.07494e+06	1.07425e+06	1.19682e+06	1.38476e+06	1.10337e+06	1.03543e+06	919222	923699	1.10882e+06	1.16517e+06	1.09682e+06	1.06079e+06	1.06537e+06
ENSDARG00000014803.9	cryba1l2	2413.36	0.404349	0.0625471	-0.00174418	-0.343546	-0.341802	0.0262307	0.809435	0.99834	0.0187095	0.37621	2257.39	2150.8	2209.09	2433.64	2795.83	2720.69	3730.81	2573.97	1953.3	2273.42	2011.06	2362.41	2291.48	2335.46	2420.43	2093.94
ENSDARG00000100372.2	alad	348.466	0.404615	0.410572	0.192796	0.198752	0.00595665	0.0378	0.00578845	0.62093	0.217576	0.992546	219.267	267.452	330.244	395.943	399.679	304.387	342.802	308.501	282.038	315.292	340.159	412.662	410.468	401.855	401.731	442.967
ENSDARG00000045846.7	osgep	380.205	0.404634	0.278352	0.0278187	-0.0984625	-0.126281	0.00188781	0.0191705	0.969063	0.446132	0.704069	325.519	330.502	327.445	422.218	446.757	383.17	486.627	340.383	313.492	331.887	350.467	363.994	387.862	440.711	410.938	421.315
ENSDARG00000101560.2	psma1	3358.15	0.406039	0.0949517	0.108488	-0.2026	-0.311088	0.000817324	0.561584	0.740481	0.0693866	0.246354	2798.31	2956.21	3020.7	3588.85	4128.42	3676.82	4111.46	3607.31	2902.16	3054.63	3047	3560.86	3123.12	3546.14	3633.99	2974.47
ENSDARG00000053502.6	cryaa	6856.57	0.406866	0.0658952	0.0561237	-0.284847	-0.340971	0.0024114	0.740629	0.918929	0.0148378	0.236678	6164.58	6223.6	5994.76	7010.08	7942.67	7520.16	10027.8	7086.16	6007.73	6331.38	6055.87	6658.36	6447.32	6637.25	7039.5	6557.9
ENSDARG00000036139.6	lctla	2578.74	0.408571	0.067925	0.0160093	-0.324636	-0.340645	0.0468005	0.809998	0.990589	0.0450813	0.423075	2384.89	2373.51	2252.93	2494.35	2855.4	3003.59	4058.47	2758.7	2164.04	2392.14	2136.82	2642.25	2441.39	2410.11	2713.36	2177.85
ENSDARG00000006758.10	fam234b	1542.31	0.411422	0.108095	0.0524058	-0.25092	-0.303326	0.00141368	0.51802	0.924314	0.0287644	0.299678	1324.29	1314.89	1460.91	1568.37	1913.85	1863.03	1928.13	1577.2	1480.44	1388.82	1221.48	1628.34	1365.85	1522.55	1575.12	1543.62
ENSDARG00000001557.9	tomm34	609.712	0.411498	-0.0582567	0.137418	-0.332337	-0.469755	0.0192637	0.821716	0.761829	0.0201394	0.150503	558.309	578.632	488.835	748.395	565.892	703.672	866.197	614.19	514.798	592.29	661.765	586.041	592.501	559.325	561.587	562.956
0	XLOC_005726	1204.7	0.412075	0.18145	0.0836264	-0.146998	-0.230624	0.000449966	0.147601	0.834018	0.195769	0.41593	1083.78	1041.33	989.798	1250.34	1430.58	1467.33	1377.7	1163.68	1010.72	1160.33	1066.86	1319.1	1124.32	1172.84	1421.12	1195.38
ENSDARG00000086950.4	si:ch211-269k10.2	845.162	0.412914	0.221415	0.0807648	-0.110734	-0.191499	0.0057152	0.13584	0.884171	0.447235	0.586337	745.7	698.63	722.991	759.267	1040.51	960.611	1090.05	788.601	759.091	698.239	808.136	860.811	829.264	864.039	991.774	904.88
ENSDARG00000109844.1	BX901962.2	330.867	0.413749	0.110742	0.116327	-0.18668	-0.303007	0.0294635	0.646435	0.838678	0.25308	0.455037	299.439	287.791	270.539	323.459	440.992	358.998	401.197	367.576	303.007	308.91	258.727	323.438	324.805	379.359	339.798	305.837
ENSDARG00000113009.1	FO704721.1	761.384	0.41839	0.380953	0.127567	0.0901296	-0.0374372	0.00907994	0.00342381	0.766817	0.573634	0.939363	635.584	592.869	613.843	795.509	692.714	794.093	1003.53	747.342	676.262	672.709	586.517	901.367	951.809	874.264	857.027	786.695
ENSDARG00000070846.8	dazap1	570.586	0.418505	0.0306335	-0.0090643	-0.396936	-0.387872	0.0171284	0.917663	0.995852	0.00468286	0.289523	537.059	552.192	486.037	635.139	615.852	732.32	825.104	529.797	495.926	454.43	604.041	500.872	513.977	489.793	621.847	534.989
ENSDARG00000043561.8	psmc1b	3386.94	0.418586	0.294556	0.0431447	-0.0808861	-0.124031	0.0246042	0.0744609	0.961633	0.664521	0.788235	2894.9	3080.28	2679.27	3903.25	4289.83	3607.89	3621.59	3672.01	2639	2782.74	2792.4	4034.35	3458.64	4021.62	3840.72	2872.52
ENSDARG00000098934.2	rrp7a	620.118	0.419978	0.195488	0.0313213	-0.193169	-0.22449	0.00610894	0.227165	0.968903	0.158343	0.522509	503.251	548.124	575.594	609.77	707.125	709.939	879.173	591.685	508.507	556.548	559.717	664.112	623.435	607.384	693.823	583.706
ENSDARG00000094328.2	si:dkey-93n13.1	181.782	0.421722	0.35996	-0.0835576	-0.14532	-0.0617626	0.043102	0.0420625	0.914361	0.424126	0.915835	161.311	171.861	147.397	216.545	183.507	212.176	246.558	175.349	137.349	148.073	142.249	173.379	164.187	206.551	210.909	211.109
ENSDARG00000110100.1	si:ch73-92e7.4	590.626	0.42374	0.409766	0.0040646	-0.00990934	-0.0139739	2.87686e-06	8.24784e-08	0.996607	0.933972	0.968342	481.035	506.43	501.896	669.569	660.048	699.196	632.615	511.981	531.574	499.107	448.392	691.488	672.215	647.262	661.183	636.032
ENSDARG00000088581.4	f10	2023.25	0.424195	0.811757	0.281688	0.66925	0.387562	0.00830281	2.92643e-13	0.216216	9.9966e-09	0.242276	1555.15	1402.34	1106.41	1875.52	1738.99	1788.72	1866.49	1662.53	1589.48	1529.23	1802.85	2603.72	3182.61	3320.16	2550.16	2797.64
ENSDARG00000099465.2	rnf213a	1676.62	0.425341	0.168281	0.0951776	-0.161883	-0.25706	0.0197536	0.406356	0.880994	0.325857	0.519315	1742.54	1405.39	1167.98	2112.9	1772.62	1762.76	2079.52	1468.43	1559.07	1406.69	1711.11	1733.79	1867.93	1920.31	1519.88	1595.04
ENSDARG00000023082.9	krt1-19d	4740.06	0.426932	0.218256	0.442465	0.233789	-0.208676	0.00617329	0.163428	0.00649942	0.0877322	0.564411	3639.64	3552.13	3284.71	4009.26	3981.42	5079.69	5710.84	4846	4743.27	4480.47	4910.67	6214.26	5474.09	5016.54	5339.68	5558.29
ENSDARG00000043279.8	aqp12	1023.93	0.427381	-0.0352133	0.518644	0.0560502	-0.462594	0.0301644	0.910122	0.00730042	0.78457	0.226288	905.079	754.561	669.816	943.195	931.945	1145.03	1157.09	929.255	1122.91	1151.39	1247.25	969.299	1007.73	1078.77	1059.57	1309.96
ENSDARG00000092281.4	flnb	2104.92	0.428132	0.395362	0.268277	0.235507	-0.0327694	0.000823502	0.00015887	0.130192	0.0419913	0.937444	1819.82	1506.07	1458.11	2359.35	2189.59	2238.14	1791.87	1966.35	1810.71	2057.7	1849.23	2571.28	2506.83	2696.42	2397	2460.23
ENSDARG00000019660.10	rxfp2b	161.7	0.428317	0.17555	-0.0146953	-0.267463	-0.252767	0.0418521	0.458595	0.992535	0.113628	0.579992	139.094	124.065	169.786	191.176	206.565	217.547	161.128	154.72	145.737	130.202	140.187	176.421	140.392	170.763	161.529	157.88
ENSDARG00000077085.4	zgc:110821	498.361	0.428678	0.118001	0.142781	-0.167895	-0.310676	0.000166568	0.41677	0.573236	0.120668	0.226613	404.726	434.228	432.862	524.601	589.911	535.364	635.86	463.221	482.296	456.982	469.008	495.803	571.086	502.063	467.85	507.924
ENSDARG00000080337.3	NC_002333.4	2.54746e+06	0.429274	0.184192	0.156653	-0.0884293	-0.245082	0.0286601	0.38332	0.738195	0.648624	0.567402	2.05772e+06	2.31461e+06	2.00378e+06	2.42758e+06	2.34264e+06	2.7479e+06	3.9296e+06	2.48858e+06	2.39246e+06	2.40201e+06	2.19353e+06	2.61311e+06	2.83406e+06	2.61825e+06	2.64509e+06	2.74838e+06
ENSDARG00000100592.3	slc8a2b	2172.86	0.430918	0.364966	0.0487127	-0.0172389	-0.0659516	0.00157359	0.00144557	0.936394	0.917738	0.867408	1817.89	1831.49	1786.49	2328.54	2780.46	2532.68	2127.1	2040.42	2118.96	1636.46	1696.67	2320.84	2549.66	2354.89	2565.22	2277.99
ENSDARG00000061417.8	nub1	488.504	0.432817	0.107301	0.179807	-0.145709	-0.325516	0.0431554	0.695399	0.706036	0.444165	0.465515	428.874	411.856	390.882	452.117	597.598	469.115	700.743	451.031	409.951	473.577	525.701	453.218	556.808	446.846	539.826	507.924
ENSDARG00000037158.5	rcc1	309.744	0.433179	-0.0230534	-0.154947	-0.611179	-0.456232	0.0199344	0.942641	0.738063	1.02084e-05	0.22107	310.064	290.841	305.056	494.702	353.563	364.37	418.499	261.617	241.148	259.127	322.636	299.104	243.901	269.948	267.821	253.511
ENSDARG00000052035.8	nxnl1	1132.22	0.433301	0.380312	0.00545089	-0.0475382	-0.0529891	0.0189201	0.0120945	0.996853	0.811326	0.922567	964.001	1014.89	889.046	1105.38	1249.96	1239.93	1570.18	1163.68	974.028	929.283	768.967	1270.43	1353.95	1202.5	1173.39	1245.9
ENSDARG00000097209.2	cox8b	942.946	0.434348	0.247664	0.540813	0.354129	-0.186685	0.00211074	0.0624623	6.74071e-05	0.00280481	0.581903	709.961	636.597	632.501	835.375	815.692	791.407	1127.89	908.626	945.719	994.384	991.616	1161.94	1116	1170.8	1129.03	1119.6
ENSDARG00000103288.3	PDPR	2640.64	0.434872	0.238531	0.175643	-0.0206978	-0.196341	9.01967e-05	0.0263163	0.385514	0.883598	0.477069	2190.74	1993.18	2286.52	2472.6	3182.06	3092.22	2917.6	2589.91	2402.04	2440.64	2312.05	3040.72	2687.67	2982.72	2972.81	2686.67
ENSDARG00000104431.2	slc1a3a	2315.22	0.435736	0.312166	0.127517	0.00394719	-0.12357	0.000805863	0.00658944	0.698272	0.981434	0.714833	1875.84	1933.18	1872.31	2550.52	2124.26	2487.92	3086.3	2289.85	2020.4	1928.77	2032.71	2633.13	2494.93	2576.78	2679.05	2457.52
ENSDARG00000096597.3	si:ch1073-228b5.2	146.877	0.435852	-0.0970128	0.106742	-0.426124	-0.532865	0.0113755	0.689821	0.854681	0.0019069	0.0818614	122.673	143.387	131.538	173.055	191.193	188.004	163.29	150.031	133.156	136.584	149.464	137.892	133.253	140.087	124.704	131.717
ENSDARG00000074626.5	pidd1	568.85	0.436504	0.595085	0.0525379	0.211119	0.158581	0.0252643	2.16517e-05	0.951058	0.203852	0.731068	510.979	426.093	402.076	650.542	689.831	632.051	441.209	487.601	430.921	478.683	454.577	711.766	743.601	673.848	750.735	617.087
ENSDARG00000053323.5	zgc:112285	4530.82	0.437253	0.194978	-0.0626694	-0.304944	-0.242275	0.0447539	0.396822	0.941978	0.0805518	0.603926	4319.65	4275.17	3673.73	4492.18	5183.34	5264.11	7211.82	4644.4	3428.49	3967.32	3621.15	4533.2	4788.79	4504.25	4890.24	3695.3
ENSDARG00000095427.4	FP101887.1	1676.54	0.437879	0.133611	-0.109244	-0.413512	-0.304268	0.0254607	0.576817	0.863377	0.00784226	0.470779	1592.82	1817.25	1266.87	2251.53	1681.34	2332.14	2180.09	1626.9	1327.36	1448.81	1376.1	1487.41	1487.2	1549.13	1894	1505.73
ENSDARG00000036155.8	gla	164.615	0.439693	0.323591	0.0175336	-0.098569	-0.116103	0.034753	0.0800427	0.990589	0.615142	0.828319	148.754	118.981	152.061	183.021	193.114	167.413	218.442	158.47	154.125	113.607	138.125	180.476	167.756	197.349	170.736	171.413
ENSDARG00000098990.2	zgc:162858	1006.9	0.443267	0.0201181	0.0875083	-0.33564	-0.423148	0.00507479	0.942641	0.880994	0.0125705	0.185298	850.021	830.83	992.597	1038.33	1162.53	1182.63	1467.45	1094.29	970.882	842.482	877.199	1014.93	914.927	946.864	983.405	940.967
ENSDARG00000057792.8	cx52.7	124.816	0.444794	0.231135	-0.0535954	-0.267254	-0.213659	0.0412782	0.311064	0.95731	0.12696	0.661142	105.287	131.184	97.9537	130.471	166.213	154.879	154.639	108.773	122.671	89.3541	106.171	133.836	123.735	125.771	118.009	128.109
ENSDARG00000063190.5	zranb1b	3319.39	0.446009	0.602847	0.244593	0.401431	0.156838	3.44106e-05	6.216e-13	0.108905	1.32718e-05	0.572032	2442.84	2294.19	2444.18	2997.2	3773.9	3193.38	3079.81	2733.38	2605.44	3044.42	2964.54	4478.45	4116.58	4646.38	4282.62	4012.87
ENSDARG00000024416.8	twistnb	802.69	0.446116	0.291996	-0.263674	-0.417795	-0.154121	0.0413777	0.148019	0.469019	0.0139568	0.766139	711.893	845.067	726.723	1059.17	789.751	1221.13	1077.07	775.473	547.301	593.567	617.441	774.628	698.39	753.606	926.493	725.347
ENSDARG00000045447.6	slc35g2b	1772.54	0.4465	0.126784	-0.129888	-0.449604	-0.319716	0.0176028	0.58938	0.808904	0.00253674	0.43549	1508.79	1716.57	1751.97	1889.11	1988.79	2418.98	2748.9	1680.35	1496.16	1405.41	1481.24	1406.3	1545.5	1623.78	1970.16	1728.56
ENSDARG00000038027.7	nol12	1018.38	0.447008	0.373636	-0.0564203	-0.129792	-0.0733712	0.00309235	0.00350623	0.931295	0.378053	0.864962	833.6	886.761	918.899	1228.6	1142.35	1224.71	1201.43	1038.97	759.091	776.104	806.075	1146.73	991.072	1080.82	1275.5	983.369
ENSDARG00000089940.4	znf1008	317.643	0.447988	0.325069	0.0232365	-0.0996824	-0.122919	0.00712627	0.0285048	0.980587	0.544906	0.777066	236.654	264.401	305.989	334.331	429.463	353.627	351.453	256.928	291.474	239.98	304.082	310.257	366.447	343.571	349.004	344.63
ENSDARG00000012610.10	saga	5061.95	0.448467	0.591619	-0.193633	-0.0504811	0.143152	3.25436e-05	3.06727e-12	0.289863	0.692932	0.610862	4467.44	3940.6	4693.38	5467.09	6018.25	5485.24	6873.34	3958.95	3761.91	3597.14	3955.13	5433.55	5826.26	5516.56	6143.14	5853.3
0	XLOC_024221	442.293	0.451484	0.0356397	0.10341	-0.312435	-0.415844	0.0484807	0.922128	0.894436	0.0861128	0.37621	379.612	431.177	350.767	457.554	475.58	476.277	710.476	405.084	365.916	446.771	446.33	360.952	468.766	427.418	477.056	396.956
ENSDARG00000094286.2	si:ch211-117m20.4	263.439	0.454006	0.6108	-0.167416	-0.0106216	0.156794	0.00581641	1.17103e-06	0.67149	0.95441	0.701532	247.279	242.029	182.847	316.21	300.72	299.016	310.36	219.421	168.803	204.238	204.096	280.853	311.718	279.151	328.917	319.369
ENSDARG00000039579.6	cfd	4467.29	0.455106	-0.121878	0.245463	-0.331521	-0.576984	0.0126709	0.599414	0.422099	0.0297522	0.0609605	3881.12	3960.93	3642.01	4697.85	4480.06	4811.11	7005.27	5000.72	4441.31	3994.13	4712.76	4304.05	3809.62	3964.35	4428.25	4343.06
0	XLOC_038986	428.138	0.455341	0.419758	0.256999	0.221416	-0.0355835	0.00184405	0.000366748	0.258995	0.0864852	0.93944	324.553	309.146	333.042	392.318	471.737	508.506	393.627	377.891	420.436	405.923	338.098	497.83	519.926	476.5	545.685	534.989
ENSDARG00000059817.8	mtmr12	1913.46	0.45659	0.502926	0.170245	0.216581	0.0463356	0.000327054	6.10489e-07	0.505814	0.0671436	0.909229	1348.44	1450.14	1582.18	2269.65	1902.32	2024.18	1817.82	1505.94	1502.46	1891.75	1678.12	2111.98	2366.44	2354.89	2494.92	2314.07
ENSDARG00000112681.1	CABZ01080371.2	213.579	0.456849	0.343102	0.142055	0.0283088	-0.113747	0.0390883	0.0717116	0.823568	0.904047	0.841848	182.561	156.607	175.384	236.478	199.84	229.186	277.918	207.23	152.028	183.814	213.373	233.2	287.922	203.484	241.876	236.369
ENSDARG00000063276.9	msh3	208.552	0.456892	0.551127	0.0442712	0.138507	0.0942356	0.00928283	3.207e-05	0.960688	0.385943	0.845933	164.209	166.776	165.122	219.263	228.663	216.652	244.395	189.414	170.9	186.367	136.064	212.921	264.127	247.453	250.245	274.261
ENSDARG00000056407.5	irf8	167.387	0.457258	-0.511183	0.405193	-0.563248	-0.968442	0.0271613	0.00133047	0.103644	0.000333913	0.000141678	150.686	143.387	141.8	198.424	192.154	182.632	226.011	178.162	162.513	187.644	241.204	121.669	134.443	127.816	149.812	139.837
ENSDARG00000086512.3	prodhb	709.418	0.458388	0.372603	0.213438	0.127652	-0.0857856	2.48119e-05	5.40642e-05	0.227501	0.241967	0.785716	510.979	574.564	564.4	823.597	773.418	713.52	710.476	653.573	571.415	653.562	672.073	803.018	844.731	885.512	846.146	749.706
ENSDARG00000055064.6	prdx5	3134.52	0.461589	0.344574	-0.15071	-0.267726	-0.117015	0.000130678	0.00117728	0.568171	0.0163238	0.720352	2784.78	2676.55	2975.93	3698.48	3376.14	3681.3	4740.83	2714.63	2377.93	2535.1	2505.84	3081.28	3227.82	3179.05	3300.06	3296.54
0	LOC101883867	125.96	0.461748	0.20515	0.0553476	-0.201251	-0.256598	0.0408616	0.402935	0.956866	0.287713	0.601387	106.253	112.879	104.484	136.813	158.527	148.613	150.314	96.5825	124.768	131.478	97.9247	129.781	123.735	157.47	123.867	111.869
ENSDARG00000018069.9	rdh12	610.695	0.462779	0.132604	-0.0588104	-0.388985	-0.330175	0.0047973	0.52582	0.934533	0.00463563	0.376359	517.74	583.717	563.467	708.529	676.381	774.397	901.883	600.124	479.15	518.254	531.886	591.11	500.89	551.144	689.639	582.804
ENSDARG00000031511.5	psmb2	3016.63	0.46559	0.0705943	0.0958521	-0.299143	-0.394996	4.51484e-05	0.688529	0.788788	0.00430859	0.0806022	2621.54	2618.59	2625.16	3389.52	3467.41	3330.36	4298.54	3145.03	2656.82	2666.58	2735.71	3193.82	2792.37	2911.15	2998.76	2814.78
ENSDARG00000075014.5	sqstm1	5553.33	0.466057	0.38387	0.0577328	-0.0244547	-0.0821875	1.2582e-05	2.59696e-05	0.898101	0.861149	0.794588	4656.76	4716.51	4311.83	6076.86	5907.76	6307.98	6913.35	5385.18	4513.66	4574.93	4513.81	6760.76	5792.95	6493.07	6352.38	5575.43
ENSDARG00000099014.2	fxyd1	2154.42	0.466264	0.259137	0.168959	-0.0381676	-0.207126	0.000216635	0.0331416	0.508576	0.803139	0.502791	1756.07	1805.05	1675.47	2568.64	1937.87	2574.76	2563.99	2111.69	1797.08	1940.26	1998.69	2139.35	2462.81	2238.32	2511.66	2388.95
ENSDARG00000015628.7	psmd10	262.623	0.46638	0.37379	-0.274984	-0.367574	-0.0925893	0.00581641	0.0138981	0.319029	0.00937952	0.848766	231.824	247.114	253.747	322.553	311.289	308.864	409.848	200.667	175.094	228.491	205.126	233.2	279.594	245.408	281.212	267.945
ENSDARG00000039730.5	zgc:112160	31022.7	0.468819	0.183216	0.160068	-0.125534	-0.285602	0.0155471	0.396269	0.734976	0.501495	0.500614	28984.8	24986.9	22990.2	36907.8	29668.5	38249.9	37191.3	23685.2	28023.5	29379.6	33569.6	32401.6	26971.9	35829.5	29296.3	38226.9
ENSDARG00000103296.2	nup54	744.31	0.468938	0.255144	0.122437	-0.0913571	-0.213794	0.00808798	0.142756	0.819122	0.614051	0.60346	607.572	580.666	653.957	667.757	946.356	918.534	868.359	578.557	693.038	760.786	645.272	915.562	681.733	817.003	781.702	792.108
ENSDARG00000045928.7	psma4	2559.37	0.469445	0.262875	0.0453809	-0.161189	-0.20657	3.81092e-06	0.00676956	0.923086	0.114697	0.430197	2117.33	2140.63	2257.6	3110.46	2900.56	2941.81	3076.57	2552.4	2109.52	2101.1	2197.64	2905.87	2410.46	2870.25	2767.76	2490
0	LOC110437714	379.174	0.470049	0.251153	0.00290074	-0.215995	-0.218896	0.0212121	0.219217	0.997838	0.222856	0.637995	297.507	320.332	364.761	402.285	399.679	428.828	587.197	338.508	373.255	274.445	324.698	378.189	442.591	365.044	371.601	397.858
ENSDARG00000100597.2	ubxn4	794.494	0.47083	-0.0623796	0.234313	-0.298896	-0.533209	0.0166369	0.831719	0.509968	0.0697205	0.144608	595.981	669.139	754.71	682.253	980.944	1023.28	1047.87	922.691	750.704	723.768	768.967	762.461	684.113	818.025	803.463	723.543
ENSDARG00000099298.2	xrcc5	406.858	0.471168	0.30886	0.150738	-0.0115702	-0.162308	6.10745e-05	0.00387012	0.570619	0.938616	0.593022	307.167	296.943	377.821	454.836	473.659	421.666	468.244	350.698	342.849	385.499	378.299	435.982	436.643	466.274	461.154	451.989
ENSDARG00000094912.4	CR749775.2	651.424	0.471194	0.331125	-0.0213609	-0.16143	-0.140069	0.00131037	0.0121459	0.980587	0.250378	0.711426	559.275	554.226	559.735	707.623	701.361	772.607	913.778	557.928	491.732	612.714	538.07	625.583	692.441	627.834	794.256	713.619
ENSDARG00000015422.8	ppil1	1174.96	0.472557	0.424943	0.259838	0.212223	-0.0476148	0.0382958	0.0201962	0.509968	0.276204	0.942142	846.157	981.336	810.683	1170.61	1032.83	1058.19	1621.01	1294.02	952.01	976.513	986.463	1442.8	1583.57	1489.83	1201.85	1351.46
ENSDARG00000117552.1	CABZ01078607.1	179.951	0.473051	-0.111485	0.366979	-0.217557	-0.584537	0.0323422	0.697298	0.218301	0.244892	0.136167	137.162	151.522	150.196	183.928	177.742	194.271	258.453	214.732	166.707	172.326	198.942	178.448	187.982	145.199	175.757	185.848
ENSDARG00000069957.7	zgc:162936	386.964	0.473506	0.508011	0.00440525	0.0389101	0.0345048	0.00939507	0.000363041	0.997536	0.8488	0.952773	298.473	302.028	341.438	404.097	401.601	445.838	494.197	324.442	314.541	348.481	274.189	505.942	450.92	435.598	349.841	499.804
ENSDARG00000028663.10	tek	969.611	0.47405	0.399442	0.0189716	-0.0556367	-0.0746083	0.00203235	0.0020521	0.985641	0.748921	0.866265	804.622	826.763	781.763	913.295	1301.84	1140.56	1113.84	779.224	940.477	744.192	794.736	1202.5	941.102	1073.66	1112.29	1042.91
0	LOC108180196	450.961	0.474691	-0.0315396	0.127244	-0.378987	-0.50623	0.048676	0.934788	0.868304	0.0448311	0.285972	407.624	380.331	396.479	417.688	464.051	529.992	786.173	433.215	434.066	416.135	441.177	395.425	418.796	388.562	464.502	441.163
ENSDARG00000045834.6	si:dkey-14d8.7	4140.68	0.47483	0.274	-0.338711	-0.539542	-0.20083	0.0166113	0.150964	0.215191	0.000461936	0.661142	4220.16	3751.45	4071.14	5269.57	4936.43	5073.42	7038.79	2550.53	3083.55	3577.99	3488.18	3271.89	3753.7	3784.39	3814.77	4565
ENSDARG00000091762.4	zbtb40	297.25	0.474976	0.199696	0.168326	-0.106954	-0.27528	0.00401505	0.267617	0.665641	0.514557	0.469874	211.539	247.114	273.337	347.922	308.406	375.113	324.418	289.748	300.911	224.662	278.312	305.187	301.01	326.187	292.092	350.043
0	XLOC_026848	571.017	0.475036	0.473958	0.295925	0.294847	-0.00107848	0.00058324	1.58124e-05	0.124886	0.0150457	0.997934	443.363	434.228	368.492	560.843	525.54	537.154	687.767	503.542	531.574	528.466	476.223	677.293	710.288	688.164	671.226	792.108
0	LOC101882460	95.4825	0.477183	-0.169575	0.388638	-0.258119	-0.646757	0.0391726	0.518217	0.20481	0.166701	0.0938714	86.934	81.3542	65.3024	97.8531	103.763	110.117	122.198	102.209	100.653	103.395	101.017	79.0851	98.7502	91.0053	92.0634	92.0217
ENSDARG00000052039.9	caspb	2624.95	0.477945	-0.243108	0.471508	-0.249545	-0.721053	0.0403935	0.299002	0.0686845	0.202303	0.0465802	2274.77	2007.42	2025.31	2537.84	2215.53	2915.85	4046.58	3016.56	2560.36	3012.51	3071.74	2533.76	2290.29	2245.48	2327.53	2917.63
ENSDARG00000102076.2	spink2.1	664.337	0.47857	0.236339	0.116557	-0.125675	-0.242231	0.0193073	0.258493	0.862072	0.518728	0.59751	577.628	535.921	539.212	695.844	600.48	825.427	950.545	668.576	524.234	587.184	608.164	757.392	596.071	760.763	775.844	626.108
ENSDARG00000097322.2	si:dkey-81l17.6	720.864	0.47972	0.125491	0.0454178	-0.308811	-0.354229	0.00928849	0.598948	0.960688	0.0490851	0.389107	668.426	596.937	621.306	694.032	865.652	821.846	1130.06	738.903	631.178	670.156	555.594	694.529	715.047	681.006	737.344	711.815
ENSDARG00000103740.2	fundc2	1315.03	0.480176	0.233316	0.0525993	-0.19426	-0.24686	6.20397e-05	0.0555682	0.921	0.0928758	0.409268	1145.6	1002.69	1203.43	1395.31	1536.27	1477.17	1830.8	1203.06	1018.06	1213.94	1201.9	1367.77	1350.38	1345.65	1349.15	1399.27
ENSDARG00000117652.1	CABZ01087560.1	694.015	0.480451	0.181932	0.162525	-0.135994	-0.298519	0.0196576	0.433265	0.755337	0.48259	0.504045	560.241	579.649	576.527	670.475	709.047	750.225	1066.25	718.274	559.882	698.239	585.487	662.084	675.785	736.223	826.897	728.956
ENSDARG00000056620.5	grpr	194.609	0.481305	-0.02213	0.217774	-0.285662	-0.503435	0.012582	0.946948	0.571202	0.0776646	0.181327	175.8	165.759	151.128	187.552	258.447	205.014	268.186	208.168	188.724	187.644	178.326	189.601	168.946	199.394	180.779	200.282
ENSDARG00000104375.2	sec24a	7244.32	0.482338	0.351585	0.277565	0.146811	-0.130753	0.000975909	0.00616458	0.199216	0.310294	0.734207	5287.52	4588.38	6547.97	7411.46	7927.3	8087.75	7167.48	5980.62	6536.15	7499.36	6534.15	9091.74	8122.5	9210.96	8396.18	7519.61
ENSDARG00000021339.8	cpa5	90312.1	0.483461	0.166249	0.195333	-0.121879	-0.317213	0.0407028	0.544615	0.712161	0.585296	0.522509	83565.8	71739.2	65907	103526	75954.5	111981	120906	71033.2	80444.8	89139.7	97097	87433.6	82496.9	103158	82864.6	117746
ENSDARG00000036473.7	snapc2	251.312	0.483584	0.393369	0.105375	0.015161	-0.0902142	0.014019	0.0177914	0.881493	0.945901	0.865328	180.629	176.945	245.351	260.942	268.054	289.168	308.197	221.296	212.839	259.127	175.234	286.937	297.44	288.354	252.756	297.717
0	LOC101885938	239.362	0.484721	0.563287	0.21	0.288566	0.0785657	0.008003	3.54029e-05	0.570894	0.0553553	0.877335	181.595	174.912	171.652	283.593	283.427	209.49	207.628	210.044	183.482	204.238	216.465	286.937	278.404	330.278	306.32	301.326
0	XLOC_006508	462.29	0.485368	0.152715	0.435533	0.10288	-0.332653	2.58402e-05	0.250918	0.000493212	0.387311	0.192561	335.179	354.908	340.506	459.366	500.56	483.439	480.139	451.969	477.053	496.554	434.992	562.721	510.408	514.333	551.544	442.967
ENSDARG00000056677.7	BX530018.2	227.315	0.487387	0.657504	-0.163888	0.00623038	0.170118	0.0208417	2.48978e-05	0.772162	0.979755	0.739807	171.936	182.03	212.699	221.075	255.564	271.263	313.604	181.913	152.028	208.067	135.033	268.687	274.835	281.196	241.876	265.239
ENSDARG00000036773.7	s100s	1924.09	0.488657	-0.0129813	0.178009	-0.323629	-0.501638	0.0124319	0.970367	0.695659	0.0497685	0.191001	1644.98	1582.34	1699.73	1866.46	1975.34	2226.5	3153.34	2026.36	1792.88	1761.55	1850.26	1662.81	1794.16	1785.34	1978.53	1984.78
ENSDARG00000056214.3	gnrh3	131.716	0.491351	-0.0615598	0.237925	-0.314985	-0.55291	0.0385963	0.862255	0.61779	0.0969484	0.225575	110.116	121.014	101.685	128.659	159.487	147.717	189.244	139.716	107.992	149.349	126.787	128.767	130.874	105.321	138.932	121.793
ENSDARG00000117132.1	BX663613.1	182.869	0.49209	0.500912	-0.0282999	-0.0194779	0.00882197	0.0179767	0.0024559	0.980587	0.932763	0.989675	129.435	168.81	152.061	225.606	189.271	188.004	242.232	160.346	148.883	127.649	149.464	194.671	256.989	201.439	191.659	199.38
ENSDARG00000041300.6	drc3	174.838	0.494204	0.328175	0.118513	-0.0475165	-0.166029	0.012582	0.0693345	0.859659	0.824168	0.731884	154.549	123.048	145.531	174.867	194.075	190.69	237.907	166.91	158.319	164.667	123.694	183.518	210.588	183.033	186.638	199.38
ENSDARG00000091931.5	gpatch4	743.847	0.49463	0.317035	-0.256329	-0.433924	-0.177595	0.0241328	0.12178	0.516995	0.0134799	0.734207	643.311	811.509	622.239	951.349	805.123	1119.07	1025.16	731.402	457.132	501.66	624.657	763.475	703.149	702.479	787.561	652.271
ENSDARG00000007245.8	rundc3aa	349.475	0.495198	0.120325	0.0844119	-0.290462	-0.374873	0.0240628	0.67722	0.920087	0.112865	0.427644	298.473	308.129	293.861	468.426	472.698	363.474	387.139	277.558	363.819	297.422	333.975	275.784	286.733	395.72	350.678	417.706
ENSDARG00000044935.6	hpdb	5349.29	0.49583	0.622641	-0.0640472	0.0627637	0.126811	0.0198479	7.2176e-05	0.941978	0.781773	0.818947	3494.75	4873.12	4580.5	5882.06	6075.9	5855.88	6531.62	5120.75	4528.34	3787.34	3075.87	5704.27	6214.13	6412.29	7472.2	5979.6
0	XLOC_010897	1655.33	0.49806	0.445898	-0.0693862	-0.121547	-0.0521613	0.00250363	0.00107589	0.91876	0.463855	0.920975	1554.19	1362.68	1275.26	1690.68	2014.73	2074.31	2115.21	1092.41	1479.39	1184.58	1569.89	1903.11	1844.13	1954.06	1699.83	1670.82
ENSDARG00000068275.5	ptx3a	1227.21	0.4991	0.565745	-0.0961152	-0.0294711	0.0666441	0.00250742	1.12132e-05	0.874948	0.880895	0.890766	917.636	1023.03	1109.21	1516.72	1385.43	1260.52	1586.4	1096.16	883.859	882.053	940.077	1480.31	1157.64	1306.8	1673.04	1416.41
ENSDARG00000043722.4	cpa4	13042.9	0.499419	0.479086	-0.016573	-0.0369065	-0.0203336	0.017805	0.00422426	0.991093	0.876651	0.975141	11842.3	9403.53	10861.7	15709	11399.5	16128.1	17282.8	8901.53	10206.8	11636.5	11578.8	13212.3	12333.1	16516.9	14402.1	17271.2
ENSDARG00000033754.7	rbm48	1004.35	0.500399	0.482778	0.25108	0.233459	-0.0176213	1.3334e-06	1.57169e-08	0.0934809	0.0180816	0.964564	700.301	786.085	732.32	1060.07	962.689	1139.66	1019.75	918.003	792.642	920.347	889.569	1252.18	1206.42	1294.52	1298.93	1096.14
ENSDARG00000078770.8	si:ch73-21k16.5	776.621	0.501685	0.506429	-0.0424597	-0.0377157	0.00474399	0.0089799	0.000875414	0.965241	0.864131	0.993815	592.117	551.175	773.367	1081.82	811.849	971.354	752.65	589.81	563.028	719.939	612.287	843.574	862.577	832.341	988.426	879.619
0	dio3a	203.146	0.503239	0.25246	0.405497	0.154718	-0.250779	0.0346168	0.281528	0.193199	0.462925	0.62913	150.686	139.319	155.793	174.867	173.899	225.605	270.348	194.103	191.87	204.238	197.911	213.935	239.142	225.979	288.744	203.891
ENSDARG00000086411.3	srsf10b	711.263	0.50344	0.0377327	0.109507	-0.3562	-0.465707	0.000859648	0.886849	0.825128	0.00744569	0.123079	612.402	580.666	649.293	678.629	893.514	873.771	1040.3	697.645	678.359	653.562	620.533	683.376	673.405	725.997	708.888	609.869
ENSDARG00000100163.3	tox4b	825.038	0.51075	0.479638	0.127697	0.0965838	-0.0311127	0.000238497	2.68582e-05	0.742735	0.514183	0.948168	667.46	577.615	667.951	871.617	875.26	959.715	928.917	729.526	710.862	739.086	609.195	1112.26	1070.79	944.819	929.004	806.543
ENSDARG00000053201.7	zgc:172323	143.919	0.510895	0.419959	-0.0589729	-0.149909	-0.0909362	0.0219738	0.0292104	0.954069	0.459796	0.881752	118.81	119.998	125.94	164.901	157.566	172.785	198.976	131.277	139.446	89.3541	104.109	143.975	155.859	135.997	162.366	181.337
ENSDARG00000105056.2	znf45l	182.172	0.511929	0.298685	0.319788	0.106544	-0.213244	0.0448641	0.211048	0.43685	0.656544	0.708768	124.605	147.455	137.135	228.324	212.33	205.014	129.767	150.969	155.173	192.75	183.48	186.56	227.244	221.889	188.312	223.739
ENSDARG00000104837.2	nudc	1359.3	0.511992	0.10463	0.12236	-0.285002	-0.407361	0.000955297	0.630533	0.794473	0.0421992	0.228669	1155.26	1140.99	1153.99	1518.53	1440.19	1558.64	2046	1419.67	1145.98	1170.54	1268.9	1555.34	1231.4	1358.94	1252.9	1331.61
ENSDARG00000103682.2	si:dkey-23i12.5	1389.23	0.512288	0.477945	-0.01005	-0.0443927	-0.0343426	0.00777455	0.00214194	0.995852	0.838494	0.955283	1156.22	1195.91	1052.3	1699.74	1352.76	1793.2	1627.5	1367.16	1066.29	1116.93	955.539	1598.94	1349.19	1647.3	1909.9	1338.83
0	zgc:73359	5993.55	0.514966	0.0397409	0.0217185	-0.453506	-0.475225	0.0175597	0.910789	0.988074	0.0097656	0.291634	4969.73	5135.49	5882.82	5519.64	7629.46	7199.66	10116.4	6353.82	5419.54	4726.83	5138.47	5478.16	5019.6	5389.76	6046.89	5870.44
ENSDARG00000093342.3	si:ch211-13f8.1	2360.23	0.515014	0.584853	-0.482159	-0.41232	0.0698392	1.14306e-07	4.98431e-13	2.37549e-06	1.83248e-06	0.822184	2146.3	2244.36	2294.91	2982.71	3066.77	3297.23	3393.41	1847.26	1619.88	1400.31	1507.01	2348.22	2405.7	2286.38	2452.23	2471.05
ENSDARG00000103826.2	gpib	1420.93	0.515892	0.327569	0.316976	0.128653	-0.188323	0.00909359	0.0715914	0.284604	0.507281	0.692838	1032.58	973.2	1162.38	1675.28	1418.09	1410.92	1536.66	1249.01	1397.61	1444.98	1173.03	1778.4	1961.92	1892.71	1260.43	1367.69
ENSDARG00000013997.13	ern1	2041.22	0.517227	0.784018	-0.303273	-0.0364815	0.266791	0.00622583	1.27125e-08	0.299194	0.869367	0.539223	2013	1814.2	1346.16	2451.76	2805.44	2360.79	2252.54	1465.62	1340.99	1122.03	1657.5	2553.03	2182.02	2371.25	2303.26	2619.91
ENSDARG00000078894.4	hemk1	797.874	0.517418	0.556359	-0.0792108	-0.04027	0.0389408	1.94884e-05	2.08768e-08	0.868846	0.787291	0.925285	664.562	613.208	689.407	924.168	958.846	967.773	904.045	684.517	537.864	601.226	657.642	982.48	779.294	981.63	861.211	958.108
ENSDARG00000079328.4	pgbd4	186.239	0.517785	0.641545	0.0298772	0.153637	0.12376	0.023891	0.000152291	0.981382	0.455889	0.83799	118.81	168.81	142.732	206.579	216.173	230.976	165.453	135.028	156.222	157.008	138.125	213.935	248.66	274.038	191.659	215.619
0	zgc:76872	2060.89	0.518691	0.205776	0.182843	-0.130073	-0.312915	0.00063605	0.220737	0.576152	0.401334	0.389107	1497.2	1715.56	1779.02	1966.12	2202.08	2449.42	2920.85	2113.56	1825.38	1755.17	1858.51	2266.09	2132.05	2225.03	2314.14	1954.11
ENSDARG00000088584.4	si:ch73-352p18.4	447.463	0.518864	0.22324	-0.0358318	-0.331456	-0.295624	0.0117739	0.322403	0.975019	0.0566029	0.522347	345.804	412.873	414.204	470.238	570.696	574.755	626.127	458.533	361.722	289.763	411.284	380.217	397.38	476.5	492.958	476.347
ENSDARG00000011239.6	ppp1r14aa	409.868	0.520949	0.152557	0.232835	-0.135557	-0.368392	0.000788042	0.427699	0.407133	0.379956	0.30011	297.507	317.282	370.358	436.715	447.718	464.638	538.534	458.533	360.673	377.84	345.313	405.565	386.673	437.643	452.785	460.108
ENSDARG00000086851.3	si:dkey-264d12.5	570.868	0.522333	0.294935	0.263254	0.0358563	-0.227398	0.000279747	0.0313855	0.254938	0.83684	0.519315	438.534	384.399	486.97	630.609	665.812	589.079	625.046	631.068	514.798	487.618	460.761	704.668	660.318	653.398	590.043	610.771
ENSDARG00000075958.5	si:dkey-266f7.9	739.715	0.522713	0.196628	0.421256	0.0951706	-0.326086	0.00363381	0.330517	0.050855	0.612857	0.430077	628.822	526.769	474.842	834.469	643.714	856.761	787.255	627.318	662.632	783.763	839.06	824.31	798.33	900.85	728.138	918.412
ENSDARG00000101039.2	zdhhc15a	103.763	0.523006	-0.0835867	0.346448	-0.260144	-0.606593	0.0435708	0.816126	0.387955	0.221128	0.210272	77.2746	95.5912	78.3629	98.7591	121.057	123.545	138.418	114.399	97.5076	104.672	108.233	91.252	116.597	97.1405	118.009	79.3912
0	LOC108191691	137.118	0.52327	0.881609	0.0147748	0.373114	0.358339	0.0471489	6.49081e-07	0.994906	0.0611792	0.51036	114.946	81.3542	101.685	145.874	139.311	161.146	124.36	117.212	110.089	82.9717	89.6784	180.476	176.085	182.011	154.834	231.859
ENSDARG00000069823.5	proca1	202.643	0.524835	0.181563	-0.331222	-0.674495	-0.343272	0.0248805	0.529542	0.378965	0.000131261	0.501281	199.948	211.521	180.981	303.526	264.211	235.453	334.151	195.04	160.416	116.16	152.556	161.212	154.669	207.574	191.659	173.217
ENSDARG00000103537.3	ttll12	180.711	0.528789	0.41856	-0.0689622	-0.179191	-0.110229	0.00504473	0.0119064	0.934627	0.303012	0.836516	148.754	155.59	152.994	191.176	258.447	197.852	233.581	133.153	146.786	171.049	132.971	191.629	166.567	203.484	190.822	216.522
0	LOC101885776	877.955	0.528902	0.415883	-0.154846	-0.267864	-0.113019	3.70803e-06	3.78736e-05	0.549497	0.0141015	0.729768	740.871	769.815	785.495	1100.85	977.101	1147.72	1192.78	700.458	654.245	625.479	766.905	1010.87	855.439	954.022	941.558	823.684
ENSDARG00000110700.1	COX7A2 (1 of many)	574.551	0.530777	0.231194	0.715203	0.41562	-0.299583	0.000517916	0.139394	6.02445e-07	0.00133308	0.410514	344.838	375.246	383.419	522.789	427.542	529.992	647.755	582.308	572.464	653.562	609.195	709.738	674.595	718.84	651.139	789.402
ENSDARG00000088023.4	si:dkey-26c10.5	292.735	0.533495	0.190597	0.0387189	-0.304178	-0.342897	0.0133028	0.4495	0.973764	0.0964065	0.47427	256.938	245.08	246.283	280.875	324.74	352.731	488.79	253.178	248.487	289.763	235.019	307.215	301.01	251.543	296.277	305.837
ENSDARG00000042338.3	lpar2a	188.867	0.533567	0.290673	-0.0896835	-0.332577	-0.242893	0.0286601	0.238863	0.926729	0.0955854	0.661142	194.153	136.268	165.122	195.706	269.015	251.567	241.151	175.349	175.094	127.649	141.218	227.116	171.326	189.168	205.887	156.076
ENSDARG00000102825.2	olfm2b	452.433	0.533978	0.621406	-0.221053	-0.133626	0.0874276	0.00014737	5.51435e-08	0.408181	0.351205	0.839056	322.622	410.839	420.734	491.077	602.401	579.231	555.837	361.95	341.801	328.057	287.589	522.164	487.802	476.5	553.217	497.097
ENSDARG00000091359.3	LOC100007608	720.336	0.535013	0.0525262	0.079396	-0.403091	-0.482487	0.0297926	0.892528	0.936394	0.0427543	0.350484	573.764	633.546	661.42	607.051	823.378	923.905	1258.74	732.339	701.426	575.696	621.564	685.404	679.354	644.195	685.454	718.13
ENSDARG00000010602.10	zgc:112294	204.298	0.535889	0.503599	0.186848	0.154557	-0.0322908	0.00104623	0.000131749	0.623119	0.315267	0.953041	139.094	152.539	166.055	192.988	235.388	220.233	237.907	189.414	150.98	171.049	182.449	259.561	235.573	247.453	266.147	221.935
ENSDARG00000093313.3	ubb	29928.4	0.538212	0.217361	0.396913	0.0760614	-0.320851	0.000433925	0.195209	0.0325143	0.660219	0.382641	19797.8	21150.1	25162.9	27887.2	31314.3	32340.3	36466.8	30915.8	23091.5	31935.2	30122.7	33871.7	33186	35430.7	36076.3	30105.5
ENSDARG00000097761.2	BX005234.1	578.274	0.538892	0.364814	0.0963966	-0.077682	-0.174079	0.000430247	0.00851916	0.86632	0.64778	0.65841	471.375	459.651	458.05	553.595	631.224	642.795	867.278	484.788	486.49	504.213	505.085	610.375	660.318	662.6	664.53	590.021
ENSDARG00000089187.3	wfdc2	280.252	0.539103	0.290706	0.15424	-0.0941574	-0.248397	0.022605	0.213367	0.827066	0.691104	0.645182	226.028	183.047	261.21	272.72	343.955	324.083	360.104	298.187	203.403	213.173	278.312	278.826	247.47	339.48	324.733	329.293
ENSDARG00000095863.2	afp4	1777.38	0.541164	0.00517474	0.203238	-0.332752	-0.53599	0.0131736	0.989401	0.681263	0.072647	0.22414	1474.98	1388.11	1580.32	2485.29	1685.19	2290.96	2159.54	1750.68	1669.16	1661.99	1738.94	1531.01	1254.01	1756.71	1746.69	2264.45
ENSDARG00000026489.10	khsrp	2875.21	0.541524	0.266087	-0.0736058	-0.349042	-0.275437	3.12198e-06	0.0220687	0.878174	0.00119374	0.352771	2471.82	2445.71	2609.3	3232.78	3309.85	3931.07	4136.33	2687.43	2211.22	2166.2	2467.7	2844.02	2787.61	2736.29	2906.69	3059.27
ENSDARG00000097746.2	si:rp71-77l1.1	782.232	0.541663	-0.188599	0.421774	-0.308487	-0.730261	0.0423861	0.540313	0.239857	0.160388	0.107085	651.039	569.48	651.159	732.086	702.321	951.658	1249.01	1056.78	743.364	756.957	784.428	651.945	819.746	712.704	835.266	647.76
ENSDARG00000097931.2	BX323557.1	312.384	0.54255	0.483202	-0.188597	-0.247944	-0.0593477	0.00875028	0.00532326	0.711244	0.174848	0.924723	347.736	235.927	228.559	405.909	395.836	430.619	343.883	270.994	225.421	196.579	254.604	372.105	353.359	309.827	303.809	322.978
ENSDARG00000023672.8	timm8a	331.25	0.542907	0.40807	-0.324623	-0.45946	-0.134837	0.008003	0.0265987	0.318235	0.00661345	0.80654	292.678	349.823	277.069	395.943	436.189	473.591	480.139	319.754	218.082	196.579	240.173	318.368	274.835	324.142	372.438	330.195
ENSDARG00000067673.7	snapc4	843.179	0.54506	0.412252	0.208626	0.0758183	-0.132808	3.69306e-08	1.69204e-06	0.215191	0.502424	0.628198	591.151	619.309	701.535	879.772	1003.04	931.067	907.29	730.464	693.038	828.44	699.904	1017.97	1018.44	995.946	941.558	931.945
ENSDARG00000054170.8	ltb4r2b	122.812	0.546609	0.151178	-0.324171	-0.719601	-0.395431	0.0384344	0.669518	0.485748	0.00023582	0.485289	102.389	136.268	119.41	176.679	147.958	198.747	173.023	95.6448	74.4413	102.119	109.263	97.3355	126.115	82.825	128.052	94.7282
ENSDARG00000102800.2	CABZ01081752.2	145.089	0.547325	0.196009	0.0237089	-0.327607	-0.351316	0.00887993	0.43129	0.986878	0.0629203	0.458662	114.946	127.116	129.672	159.464	196.957	162.042	207.628	118.15	143.64	113.607	127.818	162.226	128.494	147.245	161.529	120.891
0	XLOC_035465	242.747	0.547704	0.16287	0.294028	-0.090806	-0.384834	0.029483	0.593479	0.508576	0.718868	0.472514	213.471	203.386	149.263	268.19	249.8	268.577	316.848	240.987	213.888	220.832	248.42	266.659	171.326	261.768	271.169	319.369
ENSDARG00000007808.8	zdhhc16a	787.042	0.547719	0.290259	-0.0171261	-0.274586	-0.25746	7.95501e-05	0.0348181	0.986878	0.034892	0.458662	595.981	666.088	743.515	927.792	959.807	978.516	1044.63	760.47	630.13	656.115	594.764	800.99	699.58	784.282	951.601	798.423
0	drd5a	789.254	0.550261	0.185642	0.115243	-0.249376	-0.364619	0.00769164	0.446487	0.875865	0.176283	0.43322	609.504	711.85	636.232	712.153	891.593	915.848	1305.24	751.093	770.625	658.667	645.272	839.519	842.351	818.025	753.246	766.847
ENSDARG00000068103.7	cfap45	450.111	0.551372	0.391297	-0.0432491	-0.203325	-0.160076	6.49977e-05	0.00176804	0.951434	0.127443	0.663021	364.157	357.959	408.607	549.064	587.99	576.545	495.278	379.766	331.316	391.882	361.806	537.373	417.606	498.995	523.925	419.511
ENSDARG00000077078.5	zgc:173726	256.384	0.551374	0.778326	0.0743407	0.301292	0.226952	0.00928283	4.14796e-07	0.934745	0.0908853	0.649771	154.549	188.132	213.632	306.244	322.818	247.091	209.79	178.162	209.694	215.726	179.357	358.925	360.498	336.413	307.157	313.956
ENSDARG00000079760.3	zgc:112998	195.562	0.554502	0.499098	0.106493	0.0510893	-0.0554037	0.00144365	0.000522522	0.871986	0.793717	0.921368	143.924	149.488	158.592	245.539	217.134	241.719	178.43	150.031	165.658	148.073	184.511	220.019	220.106	248.475	244.387	212.913
ENSDARG00000055046.6	ponzr5	584.821	0.559231	0.396467	0.204534	0.0417707	-0.162763	0.0115379	0.0429481	0.691707	0.868181	0.771582	482.001	367.111	481.372	626.078	487.109	624.889	879.173	513.857	521.089	550.166	460.761	682.362	659.128	581.82	724.79	715.423
ENSDARG00000097181.2	defbl3	165.101	0.561507	0.0441352	0.10163	-0.415742	-0.517372	0.0196576	0.911491	0.911463	0.0337008	0.30621	168.072	140.336	114.746	199.33	216.173	166.518	251.965	180.975	141.543	159.561	122.664	166.281	159.428	140.087	162.366	151.565
ENSDARG00000068976.6	bsx	155.908	0.561653	-0.306882	0.430999	-0.437537	-0.868535	0.0453832	0.263741	0.264094	0.0466932	0.0433278	112.048	141.353	125.94	181.209	139.311	176.366	250.883	203.48	171.949	131.478	172.141	114.572	146.341	134.974	148.138	144.348
0	LOC103908954	153.144	0.56316	0.876506	-0.250912	0.0624347	0.313346	0.0171626	3.56515e-07	0.624178	0.801052	0.55433	133.299	103.727	130.605	177.585	208.487	196.957	140.581	97.5202	93.3137	91.9071	128.848	221.033	189.172	192.236	179.942	165.098
ENSDARG00000100755.2	CU074330.1	178.542	0.56348	0.246809	0.11181	-0.204861	-0.316671	0.020387	0.347294	0.899555	0.344438	0.555388	106.253	136.268	193.109	250.975	218.094	188.899	201.139	170.66	150.98	172.326	135.033	186.56	205.829	170.763	186.638	183.141
ENSDARG00000097762.2	CU693494.2	194.491	0.566748	0.815855	-0.286317	-0.0372098	0.249107	0.00968449	7.02589e-07	0.486222	0.879451	0.630018	152.617	138.302	189.377	239.196	262.29	182.632	267.104	133.153	117.429	134.031	141.218	241.311	202.259	220.867	275.353	214.717
ENSDARG00000003846.10	mrpl21	504.072	0.567611	0.260896	-0.11734	-0.424056	-0.306716	9.58856e-05	0.092179	0.806056	0.000998255	0.397597	404.726	430.161	499.097	672.287	602.401	598.927	765.627	462.283	375.352	367.628	431.899	459.302	487.802	464.229	549.033	494.391
ENSDARG00000091025.3	znf1124	947.48	0.567839	0.628074	0.0548255	0.115061	0.0602355	0.000122723	1.11266e-07	0.937427	0.462646	0.897945	798.827	686.426	668.884	954.973	1201.92	978.516	1123.57	888.934	723.443	685.474	682.381	1106.18	1284.94	1190.23	1170.04	1014.94
[truncated: 34,815 more rows]
