# Supplementary material for: Epithelial transcription factor Elf3 mediates host immune responses to microbiota and protects against aerocystitis in zebrafish
Source: mBio. 2025 Oct 28;16(12):e02267-25. doi: 10.1128/mbio.02267-25 (PMC12691682; doi:10.1128/mbio.02267-25)
Supplement: Table S5 — Expression of zebrafish developmental genes identified in Yang et al. 2013. [file mbio.02267-25-s0006.xlsx]

## Sheet: 64 & 128 Cell Stage 
Table S5: Expression of zebrafish developmental genes identified in Yang et al 2013.
Yang et al, PLoS One, 8(5):e64058, 2013, https://doi.org/10.1371/journal.pone.0064058
"This Study ONLY" data for all developmental stages only includes significant genes with an Ensembl 99 Gene Stable ID version
	Ensembl 99 Gene Stable ID Version	LL Gene Annotation	GFMut vs GFWT log2 FC	CVMut vs CVWT log2 FC
Shared Genes	ENSDARG00000092895.2	si:dkey-188i13.11	-0.0211496	-0.375455
	ENSDARG00000006308.9	ptpn18	-0.844181	-0.604131
	ENSDARG00000013022.11	si:ch211-59h6.1	4.28463	3.21577
	ENSDARG00000079402.7	tapbp.1	0.790326	-0.581228
	ENSDARG00000036420.7	si:dkey-33c9.6	-0.466341	-0.929479
	ENSDARG00000006279.9	rragd	-0.402426	0.0353878
	ENSDARG00000088251.4	lgals17	0.854689	1.53367
	ENSDARG00000090202.4	rbm11	0.731749	1.42749
	ENSDARG00000091931.5	gpatch4	0.49463	0.317035
	ENSDARG00000068193.4	tmem44	-1.01466	-0.482493
	ENSDARG00000075685.4	tlr7	0.210066	0.255213
	ENSDARG00000051809.6	btr12	-0.315487	-0.488261
	ENSDARG00000018159.9	ano10b	0.114386	-0.260577
	ENSDARG00000042577.5	batf3	-0.325035	-2.7717
	ENSDARG00000045554.8	snx20	-0.727944	-0.735059
	ENSDARG00000043339.5	abraxas1	-0.0689979	-0.533825
	ENSDARG00000094316.2	si:rp71-80o10.4	0.0777741	0.353913
	ENSDARG00000075984.4	hsbp1l1	-0.507139	-0.968637
	ENSDARG00000059361.6	slc39a4	-0.976997	-0.332558
Yang et al 2013 ONLY	ENSDARG00000070709.5	wu:fi42e03	-0.169495	0.258808
	ENSDARG00000026400.7	rad51d	0.420681	-0.0985424
	ENSDARG00000092887.3	si:dkeyp-46h3.3	-0.019724	0.463706
	ENSDARG00000060734.6	hesx1	-1.74451	-1.95031
	ENSDARG00000091933.2	BX649388.1	-0.0440429	0.592872
	ENSDARG00000017834.12	micall2b	0.00524394	0.142839
	ENSDARG00000094611.2	CR392012.1	0.701555	-0.834679
	ENSDARG00000036308.8	nod1	-0.725649	-0.381287
	ENSDARG00000045424.8	zgc:173856	0.979225	1.7115
	ENSDARG00000026723.10	syncripl	-0.134708	-0.105988
	ENSDARG00000090194.3	lamtor5	0.286945	-0.200799
	ENSDARG00000055730.7	trim35-29	-0.523068	-0.287903
	ENSDARG00000016825.12	vtg6	3.02112	-1.1472
	ENSDARG00000075368.5	mrm2	0.43806	0.0878672
	ENSDARG00000091411.4	si:ch211-214p13.9	0.355016	0.207294
	ENSDARG00000076534.7	si:ch211-14a17.10	0.206919	-0.329344
	ENSDARG00000013837.9	spo11	0.514626	0.407895
	ENSDARG00000061864.10	hdlbpb	0.124843	-0.0135846
	ENSDARG00000042129.9	zp3a.1	2.16375	-1.00775
	ENSDARG00000042130.6	zp3a.2	0.276098	0.130866
	ENSDARG00000092007.3	CR381686.2	-0.260153	0.782266
	ENSDARG00000020834.11	si:dkey-230p4.1	-0.21828	-0.289706
	ENSDARG00000074289.4	tuba4l	0.317411	0.058687
	ENSDARG00000093353.3	si:ch211-263m18.4	-0.260159	-0.257635
	ENSDARG00000039208.9	nasp	0.208772	-0.222891
	ENSDARG00000034403.8	zgc:173443	0.00758901	-0.301963
	ENSDARG00000093255.3	si:dkey-229d11.3	0.933642	0.904185
	ENSDARG00000088989.5	si:dkey-241l7.5	-0.019724	0.463706
	ENSDARG00000090822.2	zgc:171517	-0.433244	-2.77425
	ENSDARG00000019706.6	zar1	-0.395094	0.139338
	ENSDARG00000086529.5	si:dkey-90l23.2	-0.172775	-0.151099
	ENSDARG00000054313.6	si:ch211-14a17.6	0.977681	0.0476782
	ENSDARG00000091754.4	CT573476.1	0.154728	0.190223
	ENSDARG00000092419.3	vtg7	0.36691	0.887001
	ENSDARG00000024687.8	polr3g	-0.10065	-0.370015
	ENSDARG00000022007.9	zgc:66426	-0.0763394	0.261447
	ENSDARG00000092233.3	vtg1	-0.3761	-0.185742
	ENSDARG00000095017.2	BX927275.2	0.13481	0.309532
	ENSDARG00000086247.3	si:ch73-189n23.1	0.70159	0.319455
	ENSDARG00000004627.7	panx3	-0.0233878	-0.223865
	ENSDARG00000076330.6	dusp12	-0.32333	-0.183913
	ENSDARG00000059252.6	zpcx	-0.230506	0.368496
	ENSDARG00000036678.9	trmt10a	0.181798	-0.182203
	ENSDARG00000075533.4	zbtb24	0.0542101	0.368867
	ENSDARG00000090118.4	qdprb2	-1.39321	-0.432595
	ENSDARG00000057055.9	ndufs8b	0.138221	-0.0406885
	ENSDARG00000090982.3	slc44a1b	-0.028574	0.0899507
	ENSDARG00000026338.6	styxl1	0.0291791	0.12055
	ENSDARG00000010332.8	zgc:56231	0.612835	-0.322374
	ENSDARG00000069251.8	si:dkeyp-50f7.2	0.700083	-0.0692641
	ENSDARG00000094845.3	zmp:0000001323	-0.618522	-1.04968
	ENSDARG00000094602.2	si:dkey-7n6.2	0.104856	-0.228376
	ENSDARG00000069766.6	caln2	-0.302335	0.0329451
	ENSDARG00000055833.5	si:dkey-216e24.3	3.06425	-0.113329
	ENSDARG00000053318.6	lrrc6	-0.134797	0.203814
	ENSDARG00000088923.4	si:ch211-12h2.8	-0.0198004	-1.97098
	ENSDARG00000062970.5	fam129ba	0.0501104	-0.0381679
	ENSDARG00000091558.6	si:ch211-251f6.7	-1.22251	-0.91056
	ENSDARG00000093815.3	CR762470.1	-0.260151	0.319439
	ENSDARG00000074754.5	si:dkey-188i13.9	0.272963	0.801315
	ENSDARG00000055655.6	birc5b	-0.742447	0.0545874
	ENSDARG00000036888.9	zgc:153935	0.00687769	0.0652313
	ENSDARG00000094247.2	CU693368.1	0.308838	1.35742
	ENSDARG00000094616.4	zgc:113984	-0.245521	1.18854
	ENSDARG00000094656.2	CU570781.1	3.46544	1.50392
	ENSDARG00000090489.5	ANKRD66	0.376602	0.0451966
	ENSDARG00000030756.8	dnmt1	0.0759181	0.011043
	ENSDARG00000041248.10	si:dkey-241l7.6	-0.019724	0.463706
	ENSDARG00000074132.3	scpp7	-0.718757	-0.351933
	ENSDARG00000039828.9	zp3b	-0.293736	-0.496176
	ENSDARG00000095463.3	si:ch73-90k17.1	0.227978	-0.0772983
	ENSDARG00000027469.8	hsd17b1	-2.16511	-1.19823
	ENSDARG00000034989.9	retsatl	1.7654	-1.36842
	ENSDARG00000095741.3	ddx41	0.164341	-0.688254
	ENSDARG00000044956.8	zgc:114123	0.799693	-1.35947
	ENSDARG00000094865.3	CR407561.1	0.465587	0.463708
	ENSDARG00000074764.3	zgc:171426	1.41696	-0.0186759
	ENSDARG00000078917.6	zgc:195245	0.441838	-0.408946
	ENSDARG00000094385.2	si:dkey-85k15.6	0.0867568	-0.0134481
	ENSDARG00000078183.4	zgc:165453	0.0480274	0.692716
	ENSDARG00000078185.5	pacs2	-0.151231	0.0887424
	ENSDARG00000094811.3	si:dkey-111i23.1	3.01901	0.538257
	ENSDARG00000040490.5	dusp19a	0.165169	0.421059
	ENSDARG00000068846.6	zgc:66024	-1.07583	-0.767283
	ENSDARG00000014324.10	sh2d5	0.175194	-0.306516
	ENSDARG00000094703.2	BX510928.1	1.20389	0.463716
	ENSDARG00000090398.3	CABZ01067973.1	0.157562	0.323439
	ENSDARG00000095295.2	si:rp71-36a1.1	-0.0606661	-0.122672
	ENSDARG00000092126.4	vtg5	2.22572	-1.69979
	ENSDARG00000063191.6	extl2	0.31666	-0.0146698
	ENSDARG00000008454.11	cpeb1b	-0.31271	-0.386175
	ENSDARG00000025513.10	dip2cb	0.161914	0.0700156
	ENSDARG00000092057.2	si:dkey-90l23.1	0.163608	-0.801023
	ENSDARG00000077097.4	si:ch211-226h8.6	-2.45818	-1.43407
	ENSDARG00000053877.7	cpdb	0.244365	0.262889
	ENSDARG00000069428.5	slbp2	-1.40021	-0.577686
	ENSDARG00000032156.8	zgc:171776	-1.54796	-1.23353
	ENSDARG00000091212.4	si:dkey-192p21.6	-0.240034	-0.342725
	ENSDARG00000062328.8	rasgrp2	-0.106101	0.0377875
	ENSDARG00000095376.2	FP016012.1	-0.019724	0.463706
	ENSDARG00000093841.4	si:ch211-12h2.6	0.266297	-1.05504
	ENSDARG00000093216.3	si:ch211-146l10.7	-0.98151	-1.53155
	ENSDARG00000079034.4	si:dkey-19b23.11	-0.656138	-0.305285
	ENSDARG00000074662.5	cntf	-0.21817	0.108574
	ENSDARG00000094370.4	si:ch211-125e6.13	-0.0197488	-0.257623
	ENSDARG00000095504.3	si:ch211-167j6.3	-0.118069	-0.539103
	ENSDARG00000001817.9	zmp:0000000521	-0.0821908	0.0533977
	ENSDARG00000028815.7	zgc:162945	0.238129	0.101298
	ENSDARG00000057107.7	si:ch73-383g2.1	2.049	1.04079
	ENSDARG00000078394.4	CABZ01059627.1	0.280959	0.145456
	ENSDARG00000041348.7	cyp19a1a	0.193333	0.928314
	ENSDARG00000090870.4	si:ch1073-263o8.2	2.67428	1.93034
	ENSDARG00000092924.2	zgc:171474	-1.87025	-0.257666
	ENSDARG00000093890.3	CR677513.1	0.763028	1.45329
	ENSDARG00000091948.3	CU694486.1	-0.981471	0.319424
	ENSDARG00000052609.7	CU468164.1	2.10343	0.884561
	ENSDARG00000090768.5	LOC100536860	0.701579	-0.11335
	ENSDARG00000071727.4	si:dkey-37o8.1	0.0714554	0.950486
	ENSDARG00000071103.6	si:dkey-222p3.1	0.332667	-0.0230989
	ENSDARG00000076474.5	org	0.588155	-0.383287
	ENSDARG00000088713.5	si:ch211-226h8.14	1.62583	0.314126
	ENSDARG00000062485.9	dock11	-0.194166	0.0612693
	ENSDARG00000094478.3	si:ch1073-75o15.4	1.20823	0.463712
	ENSDARG00000094392.3	si:dkey-229d11.5	-1.42034	2.93429
	ENSDARG00000093892.3	CR376740.1	-0.0197809	-2.46746
	ENSDARG00000043720.7	cdc45	-0.189001	-0.185795
	ENSDARG00000095047.2	si:dkey-85k15.4	0.150221	0.801144
	ENSDARG00000031243.8	snai3	-0.452273	0.159233
	ENSDARG00000059951.5	pld6	0.547788	0.324663
	ENSDARG00000087363.3	si:dkeyp-46h3.6	-1.89405	1.82659
	ENSDARG00000074100.5	zgc:163014	-0.271701	0.359762
	ENSDARG00000025949.10	irak1	-0.301085	-0.235818
	ENSDARG00000030563.7	zgc:77880	0.0993609	-0.0714144
	ENSDARG00000055415.4	zp2l1	-0.260139	0.463693
	ENSDARG00000093886.3	tmsb5	0.478446	-0.0681031
	ENSDARG00000092885.2	zgc:171977	-0.0197781	-1.84762
	ENSDARG00000016448.10	vtg3	0.561009	-0.442813
	ENSDARG00000078333.6	tmem234	0.14708	-0.0172286
	ENSDARG00000089515.5	si:dkeyp-46h3.5	-0.0197614	-0.834691
	ENSDARG00000070714.6	zgc:173544	1.34386	-0.869831
	ENSDARG00000093950.2	BX530407.2	-0.0331787	-0.314125
	ENSDARG00000008026.12	fam129bb	-0.161849	0.0657552
	ENSDARG00000075203.6	zgc:195212	0.143019	0.376392
	ENSDARG00000016908.6	zgc:171779	0.336011	0.232332
	ENSDARG00000036462.7	rab11fip1b	-0.166534	-0.0701864
	ENSDARG00000057497.7	stk35l	-0.084753	0.025476
	ENSDARG00000094960.3	AL929032.1	0.446139	-1.09488
	ENSDARG00000055622.6	zgc:153345	0.292328	0.117331
	ENSDARG00000073961.5	si:ch211-160j14.2	0.199578	-0.121895
	ENSDARG00000055809.7	vtg2	1.03168	-0.30386
	ENSDARG00000019142.8	fam185a	0.00414934	0.076935
	ENSDARG00000011262.9	traip	-0.0462392	-0.380432
	ENSDARG00000075737.5	zgc:165518	0.760533	0.793722
	ENSDARG00000062893.6	si:dkey-103i16.6	-0.206401	-0.16423
	ENSDARG00000029305.9	baiap2l1a	-0.124397	0.181704
	ENSDARG00000078429.6	vtg4	-0.019724	0.463706
	ENSDARG00000052343.8	spata18	0.383328	0.378455
	ENSDARG00000090632.3	BX601644.1	-0.127138	-0.212564
	ENSDARG00000041926.7	dlg4a	-0.0730864	0.22372
	ENSDARG00000090993.3	rnf4	0.108454	-0.0108888
	ENSDARG00000036152.6	gas2b	-0.273193	-0.0254794
	ENSDARG00000095281.4	zgc:152652	-0.0197681	-0.951943
	ENSDARG00000027599.9	fam221a	-0.334814	-0.282732
	ENSDARG00000092702.2	si:dkeyp-20e4.8	0.701638	2.0398
	ENSDARG00000004898.9	zp2l2	-0.780028	-0.816532
	ENSDARG00000027169.5	kpna7	0.510523	-0.208814
	ENSDARG00000079681.4	CABZ01059627.2	0.548315	-0.801208
	ENSDARG00000071662.7	si:rp71-36a1.3	0.579975	-0.0401067
	ENSDARG00000007743.10	il15l	0.139088	0.210443
	ENSDARG00000092705.3	BX649384.2	-0.256536	-0.685578
	ENSDARG00000009796.11	klc1a	-0.0658202	0.0701262
	ENSDARG00000093173.3	si:dkey-93m18.6	-0.694424	0.200661
	ENSDARG00000008835.10	si:dkey-46g23.5	0.0288701	-0.726939
	ENSDARG00000028379.8	trub2	0.214655	-0.0537933
	ENSDARG00000092498.2	si:dkeyp-46h3.2	-0.16332	0.558091
	ENSDARG00000069390.6	itga2.1	-1.56832	-0.101945
	ENSDARG00000086221.5	si:ch211-226h8.4	1.90248	-0.34142
	ENSDARG00000095590.2	spp2	-0.466519	0.599288
	ENSDARG00000040407.7	usp22	0.0357449	-0.0333923
	ENSDARG00000062794.7	trim36	0.250679	-0.00223167
	ENSDARG00000040161.7	zgc:92287	0.219974	0.0525951
	ENSDARG00000085786.2	RF00553	-1.13376	-1.49898
	ENSDARG00000036214.6	dazl	1.06716	0.113662
	ENSDARG00000043404.5	rpp21	-0.0267902	-0.0723273
	ENSDARG00000070178.5	zp3d.2	-0.732896	-0.840419
	ENSDARG00000089607.3	CU929037.1	-0.898844	0.842737
	ENSDARG00000069411.6	cx34.5	2.72608	0.638921
	ENSDARG00000070611.4	zgc:152986	-0.0196937	1.91063
	ENSDARG00000051754.9	rpgrip1l	-0.00597433	0.100696
	ENSDARG00000004864.5	zgc:171734	-3.00603	1.22142
	ENSDARG00000070012.5	sesn2	0.293894	-0.242811
	ENSDARG00000010782.12	zgc:55621	0.701579	-0.11335
	ENSDARG00000038720.9	si:ch211-14a17.7	-0.269804	0.589014
	ENSDARG00000005828.7	faima	0.0156414	0.11616
	ENSDARG00000069009.6	si:ch211-147a11.3	0.0136224	-0.0989304
	ENSDARG00000094105.2	BX005064.1	-0.0543129	-0.252512
	ENSDARG00000054363.6	si:zfos-464b6.2	-0.064642	0.124184
	ENSDARG00000070830.6	zgc:136858	-0.2217	0.0431136
This Study ONLY	ENSDARG00000011239.6	ppp1r14aa	0.520949	0.152557
	ENSDARG00000088298.5	si:ch211-235i11.4	0.322581	0.283944
	ENSDARG00000112674.1	AL954682.1	-0.216917	-0.563479
	ENSDARG00000117388.1	CABZ01053592.1	1.00106	1.35408
	ENSDARG00000015482.11	zgc:113518	-0.217898	-0.430112
	ENSDARG00000030616.9	nfe2l1a	-0.691068	-0.101714
	ENSDARG00000116043.1	CABZ01049625.1	-1.01572	-1.60897
	ENSDARG00000113820.1	cyp46a1.4	-1.47327	-1.09235
	ENSDARG00000076914.6	lacc1	-0.811374	-0.615124
	ENSDARG00000063295.8	myh9a	-0.140209	-0.587319
	ENSDARG00000017354.9	epha2a	-0.0883344	-0.321362
	ENSDARG00000102343.2	si:dkey-243k1.3	0.634476	0.569703
	ENSDARG00000096545.4	si:ch211-191a16.5	-0.874606	-1.16164
	ENSDARG00000088711.4	lgals1l1	-0.41934	-0.89199
	ENSDARG00000055506.6	si:ch211-37e10.1	0.309	0.95364
	ENSDARG00000100375.2	timm23b	1.20645	1.04041
	ENSDARG00000044047.7	slc18b1	-0.717215	-0.0641263
	ENSDARG00000104485.2	si:ch1073-224n8.1	-0.254853	-0.288976
	ENSDARG00000061651.7	marveld2b	-0.134337	-0.514402
	ENSDARG00000103556.2	si:ch211-218g23.6	-0.829638	-0.956084
	ENSDARG00000004059.11	galk2	-0.270806	-0.381898
	ENSDARG00000036106.7	rgs18	-0.0543966	-0.407726
	ENSDARG00000086420.3	CABZ01046949.1	1.26994	1.27292
	ENSDARG00000032296.7	pomp	0.32971	0.0125255
	ENSDARG00000099694.2	neurl1b	-0.428015	-0.195002
	ENSDARG00000076294.4	klb	-1.08126	-0.397075
	ENSDARG00000069869.4	zgc:113030	-0.00183361	-0.376888
	ENSDARG00000017653.9	rgs13	-0.973421	-1.13118
	ENSDARG00000045123.8	oplah	-0.0631592	0.22488
	ENSDARG00000104487.3	mthfs	0.661722	0.547272
	ENSDARG00000069192.5	zgc:163030	-0.334842	-1.27747
	ENSDARG00000038668.8	gbp1	1.14846	-1.0979
	ENSDARG00000002956.12	si:dkey-32n7.4	-0.637698	-0.799069
	ENSDARG00000053502.6	cryaa	0.406866	0.0658952
	ENSDARG00000101890.2	pigr	0.23497	0.365993
	ENSDARG00000019521.11	mpx	-0.170538	-1.75061
	ENSDARG00000052705.6	pkp1b	0.249082	0.638693
	ENSDARG00000068883.5	tspan13a	-0.985502	-0.623824
	ENSDARG00000044484.5	cdc23	-0.0529441	-0.189
	ENSDARG00000098368.3	aplp1	0.0650071	0.204622
	ENSDARG00000094770.3	CT583625.2	3.25203	2.36822
	ENSDARG00000052693.6	si:dkey-172m14.1	-1.05858	-0.904031
	ENSDARG00000095464.2	gstt2	-1.05694	-1.0172
	ENSDARG00000092402.3	BX569787.1	-0.0202259	-0.246451
	ENSDARG00000040921.6	zmp:0000000606	0.229079	-1.17251
	ENSDARG00000098689.2	ptpn23b	0.261114	0.175368
	ENSDARG00000092077.2	si:dkey-147f3.4	-1.44087	-1.89495
	ENSDARG00000011422.12	ryr1a	-0.0239643	0.300266
	ENSDARG00000029818.8	srsf5a	0.25538	-0.0074755
	ENSDARG00000100938.2	hint2	0.355057	0.26317
	ENSDARG00000075159.6	meltf	-0.670967	-0.167636
	ENSDARG00000007869.8	ehd3	-0.224457	-0.0265629
	ENSDARG00000044400.6	wdr78	0.015028	0.967451
	ENSDARG00000070674.3	psmd6	0.216969	0.144369
	ENSDARG00000101128.2	si:dkey-211f22.5	-0.195958	-0.222953
	ENSDARG00000016200.10	trib3	0.104734	0.286376
	ENSDARG00000062959.7	zgc:158785	0.018393	0.491872
	ENSDARG00000037409.7	tmem144a	-0.140517	-0.47302
	ENSDARG00000070568.6	atad5a	-0.0488088	-0.26875
	ENSDARG00000094578.3	epsti1	-0.0958872	-0.544087
	ENSDARG00000094608.4	si:dkey-222h21.10	-0.761531	-1.13882
	ENSDARG00000010018.11	qki2	-0.0250293	0.242391
	ENSDARG00000017728.7	phb2b	-0.437151	-0.394795
	ENSDARG00000105988.2	FO203514.1	1.01477	1.42546
	ENSDARG00000105283.2	btr24	-0.454148	-0.71636
	ENSDARG00000095665.4	si:ch211-191a16.2	-1.15892	-0.927841
	ENSDARG00000111934.1	si:dkey-108k21.13	-1.38351	0.556133
	ENSDARG00000029995.9	tnni2b.2	-0.248748	-0.266841
	ENSDARG00000094295.3	CR855337.1	0.00359219	0.375095
	ENSDARG00000058231.7	nt5c2b	0.0646686	0.196871
	ENSDARG00000061749.7	htr3b	0.291752	0.41956
	ENSDARG00000012367.10	trim46a	0.191444	0.195284
	ENSDARG00000041917.8	ccl38a.4	-0.763546	-1.33905
	ENSDARG00000028087.9	aldh2.2	-0.269599	0.0242873
	ENSDARG00000068849.7	fam83ha	-0.443427	0.0904602
	ENSDARG00000099216.2	atp8b2	0.346393	0.560066
	ENSDARG00000078512.6	acaca	-0.116739	0.173301
	ENSDARG00000035718.4	cbln6	-1.56316	-0.127032
	ENSDARG00000035178.8	gna14	-1.13981	-2.42225
	ENSDARG00000079234.7	si:ch211-285c6.2	0.46747	-0.981691
	ENSDARG00000078751.5	tpp2	0.303858	0.51366
	ENSDARG00000045257.6	decr2	-0.548131	-0.301231
	ENSDARG00000101043.3	ppl	-0.0124243	0.595681
	ENSDARG00000039970.7	cnr2	-0.18183	-0.824932
	ENSDARG00000104903.2	cdkn1cb	-0.511193	-0.647732
	ENSDARG00000113065.1	AL929276.1	4.8771	4.16042
	ENSDARG00000111245.1	si:dkey-27d5.3	-2.34139	-4.66822
	ENSDARG00000017595.10	ccdc6b	0.149453	0.175713
	ENSDARG00000100755.2	CU074330.1	0.56348	0.246809
	ENSDARG00000068182.5	crb3b	-0.394091	-1.2205
	ENSDARG00000100900.2	si:ch211-183d5.2	2.05314	-1.43192
	ENSDARG00000079917.6	rassf7a	0.129568	0.243862
	ENSDARG00000090741.3	tor1l2	-2.03902	-3.44116
	ENSDARG00000114451.1	mmp13a	0.300376	-0.617157
	ENSDARG00000101350.2	arhgap28	-0.189526	-0.657661
	ENSDARG00000103846.3	hspa5	-0.0223622	-0.862227
	ENSDARG00000004262.10	cyp46a1.2	-0.933227	-0.585891
	ENSDARG00000068978.4	glo1	-0.0375971	0.203315
	ENSDARG00000070578.6	edn2	-0.296218	-0.766589
	ENSDARG00000077809.4	il13	0.703034	-1.54681
	ENSDARG00000098438.2	slc6a6b	-0.142387	0.274734
	ENSDARG00000046090.8	dhrs11a	0.26988	0.7833
	ENSDARG00000099970.2	CR383676.1	0.403747	0.143314
	ENSDARG00000087393.4	prr11	-0.236758	-0.86305
	ENSDARG00000001470.12	mhc1zea	-0.182362	-0.410647
	ENSDARG00000045089.7	si:ch211-270n8.1	3.59023	3.04184
	ENSDARG00000005616.11	bfb	-0.451483	0.869992
	ENSDARG00000075676.5	fndc7b	0.191182	0.394737
	ENSDARG00000099382.2	si:ch211-209n20.1	1.8185	-0.233176
	ENSDARG00000098415.2	CT956093.1	-0.954087	-1.02526
	ENSDARG00000004953.10	mxb	0.388432	1.26562
	ENSDARG00000104718.2	CU570769.3	-2.93883	-2.61568
	ENSDARG00000103929.1	ildr1a	0.137668	-0.457739
	ENSDARG00000053405.5	sord	-0.157442	-0.305818
	ENSDARG00000089706.4	si:ch211-276a23.5	-0.448556	-0.701741
	ENSDARG00000032571.7	il20ra	-0.36191	-1.73347
	ENSDARG00000056677.7	BX530018.2	0.487387	0.657504
	ENSDARG00000104938.3	ftsj3	0.233503	0.444365
	ENSDARG00000009418.11	mef2cb	-0.0340485	0.249355
	ENSDARG00000026611.8	socs3b	-0.111496	-0.676255
	ENSDARG00000036571.7	sema3e	0.103738	0.21663
	ENSDARG00000009459.8	slc35e4	-0.469395	0.0709904
	ENSDARG00000054207.9	CU682777.1	-1.77275	-0.0705558
	ENSDARG00000077690.5	mb21d2	-0.14767	-0.271121
	ENSDARG00000029232.8	FO704779.1	0.0788448	-0.885198
	ENSDARG00000055523.6	slc22a6l	-0.936947	-0.200068
	ENSDARG00000019444.7	ssr4	-0.0311707	-0.19706
	ENSDARG00000079119.5	si:ch211-229d2.5	0.304452	0.457136
	ENSDARG00000097774.2	CR387996.1	2.1441	1.79246
	ENSDARG00000102974.3	baz2a	0.0630168	0.169911
	ENSDARG00000102219.2	si:ch211-12p12.2	-0.122849	-1.37644
	ENSDARG00000102599.2	si:ch1073-392o20.2	-0.300301	-0.28476
	ENSDARG00000093584.2	zgc:193505	0.143991	0.527589
	ENSDARG00000052121.6	rag2	0.409276	0.635732
	ENSDARG00000037645.6	zgc:173570	-0.0170213	-0.474861
	ENSDARG00000069583.7	zgc:114181	-0.292964	-0.43815
	ENSDARG00000079470.3	cdk17	0.00072116	0.120059
	ENSDARG00000114141.1	CABZ01083546.1	-1.04615	-1.25022
	ENSDARG00000029866.8	slc6a14	-0.694652	-1.51294
	ENSDARG00000004658.9	zgc:101810	0.177975	0.297466
	ENSDARG00000098650.2	iqgap3	-0.498083	-0.462994
	ENSDARG00000079274.4	prss59.1	0.682381	0.348426
	ENSDARG00000089758.4	si:dkey-11o15.7	-0.428649	-1.3604
	ENSDARG00000029581.7	tbc1d7	0.318712	0.290448
	ENSDARG00000014775.11	zgc:113220	0.0783653	0.194766
	ENSDARG00000097537.4	wwp1	0.251086	0.0577564
	ENSDARG00000102417.2	psmd7	0.362231	0.349863
	ENSDARG00000030961.6	ak8	0.0968764	0.78779
	ENSDARG00000076472.4	ovol1a	0.187056	-0.613323
	ENSDARG00000043102.9	lxn	0.26765	-0.0585111
	ENSDARG00000060510.8	cul4b	0.00657167	0.160839
	ENSDARG00000055656.4	pdzd3b	-1.14636	-0.020185
	ENSDARG00000036864.6	slc34a2b	-0.688662	-0.468259
	ENSDARG00000078322.4	col12a1a	-0.305595	-0.0399257
	ENSDARG00000100597.2	ubxn4	0.47083	-0.0623796
	ENSDARG00000098671.2	prelid1a	-0.219458	-0.222088
	ENSDARG00000014357.8	amh	0.00057334	-0.757575
	ENSDARG00000041397.5	eif2b2	0.283143	0.10823
	ENSDARG00000020758.10	tmem178	-0.0623895	-0.205397
	ENSDARG00000027611.7	cavin2a	0.0544505	0.206452
	ENSDARG00000044622.6	polq	-0.453294	0.106643
	ENSDARG00000077327.5	ano11	0.289113	0.15362
	ENSDARG00000104290.2	ripk2	-0.60748	-0.161925
	ENSDARG00000115732.1	CT583625.6	6.38212	5.82849
	ENSDARG00000001870.10	atp1a1a.4	-0.727731	-0.155772
	ENSDARG00000040179.6	zgc:101562	-1.71715	-1.82108
	ENSDARG00000110939.1	si:dkey-27d5.14	-4.25365	-1.57289
	ENSDARG00000011696.9	esrrgb	-0.310115	0.352067
	ENSDARG00000092947.4	cyt1	0.328058	0.379995
	ENSDARG00000090833.3	igfbp6b	-0.479053	-0.0510959
	ENSDARG00000020488.10	arhgap17a	-0.178479	0.285009
	ENSDARG00000056619.7	arhgap42a	-0.213032	-0.0051316
	ENSDARG00000115956.1	CABZ01044281.1	-0.796489	0.154179
	ENSDARG00000079584.4	zgc:194930	-0.847653	-0.298946
	ENSDARG00000012790.11	tmem161a	-0.109211	0.360206
	ENSDARG00000104028.2	si:dkey-74k8.3	0.126164	0.32314
	ENSDARG00000077299.4	yars2	-0.224939	-0.299501
	ENSDARG00000096651.4	LOC108187081	-1.1436	-0.064418
	ENSDARG00000033566.6	cyp17a1	-0.472618	-0.654692
	ENSDARG00000103566.2	tomm20b	0.34343	0.251037
	ENSDARG00000017984.11	zgc:172106	-1.87822	-2.52416
	ENSDARG00000090778.4	ttll1	0.392431	0.212862
	ENSDARG00000055527.7	cmn	-1.18058	0.0336132
	ENSDARG00000071059.7	gtpbp2b	-0.164672	-0.224453
	ENSDARG00000086703.5	si:dkey-126g1.7	-0.366021	-0.881261
	ENSDARG00000052917.3	si:ch211-202f3.3	-0.0550724	-0.703711
	ENSDARG00000097615.2	si:ch211-108d22.2	0.209165	0.48598
	ENSDARG00000074740.4	arhgap18	0.225499	0.201697
	ENSDARG00000056239.7	tmem45b	-0.398666	-0.172926
	ENSDARG00000073781.5	ALOXE3	-1.00882	-2.18393
	ENSDARG00000007221.9	pbk	-0.607143	-0.517235
	ENSDARG00000116814.1	CU570894.2	0.834521	0.875681
	ENSDARG00000071413.6	mier2	-0.347286	-0.176985
	ENSDARG00000058357.6	ankrd33ba	-0.0106187	-0.256586
	ENSDARG00000025375.11	idh1	-0.400585	-0.109451
	ENSDARG00000101084.2	CABZ01069184.1	-2.45051	-1.84751
	ENSDARG00000100307.2	adamts5	0.0169305	0.490488
	ENSDARG00000077542.5	si:dkeyp-75b4.8	-0.0134075	-1.19983
	ENSDARG00000095040.3	cbln7	-1.90403	-2.1181
	ENSDARG00000020102.10	kctd16b	-0.947804	-0.444248
	ENSDARG00000093659.3	entpd5b	-0.368905	-0.019519
	ENSDARG00000089303.3	BX572619.1	-0.245693	-0.432672
	ENSDARG00000104916.2	si:dkey-71l4.4	-1.54035	-2.73178
	ENSDARG00000093796.4	itln2	-3.37248	-6.68366
	ENSDARG00000101429.2	si:ch73-208h1.1	0.308147	-2.1216
	ENSDARG00000093658.4	tm7sf3	-0.211557	-0.355599
	ENSDARG00000092469.2	fndc7rs1	0.199511	0.679136
	ENSDARG00000104685.2	grk1b	0.141675	-0.34903
	ENSDARG00000025325.7	ccsapa	0.0944811	0.201992
	ENSDARG00000109774.1	CABZ01084963.1	0.171825	0.285984
	ENSDARG00000019772.11	si:ch1073-280e3.1	0.0463728	0.559682
	ENSDARG00000074360.5	ftr57	0.401361	-1.53228
	ENSDARG00000033802.9	cyp27a7	-0.0628061	0.351944
	ENSDARG00000002240.8	psmb6	0.381279	0.116906
	ENSDARG00000086805.4	itprid1	-0.534481	-0.737641
	ENSDARG00000001572.11	prf1.3	-0.5927	-0.752442
	ENSDARG00000009839.11	fam117bb	-0.139194	0.272034
	ENSDARG00000096269.3	CR388364.1	-0.883771	-0.697087
	ENSDARG00000098787.2	cd7al	-0.125435	-0.370824
	ENSDARG00000074305.7	si:ch73-257c13.2	0.386587	-0.0571386
	ENSDARG00000102432.2	si:dkey-261j11.3	-1.98248	-3.5909
	ENSDARG00000070682.5	sdf4	-0.0123572	-0.228393
	ENSDARG00000060609.8	cd109	0.353399	0.334911
	ENSDARG00000117635.1	CR855865.1	-0.0752827	-0.618989
	ENSDARG00000087438.3	spi2	-1.14025	-0.213527
	ENSDARG00000093844.2	zgc:136461	0.662203	0.259412
	ENSDARG00000001437.11	slc2a1a	0.371526	0.44428
	ENSDARG00000102066.3	ntn4	-0.296427	-0.465401
	ENSDARG00000059123.7	plcd1a	-0.0673683	0.255768
	ENSDARG00000005789.11	enpp1	-0.304884	-0.0791554
	ENSDARG00000103952.2	CABZ01054391.1	-0.0271833	-0.523495
	ENSDARG00000095024.2	si:dkeyp-68b7.10	0.940221	1.1238
	ENSDARG00000043722.4	cpa4	0.499419	0.479086
	ENSDARG00000070352.4	hoxc12a	0.0688973	0.460503
	ENSDARG00000102640.2	pdia3	-0.0222971	-0.236957
	ENSDARG00000061890.6	atp13a2	-0.0817186	-0.346193
	ENSDARG00000115989.1	BX323887.1	1.31724	1.49842
	ENSDARG00000015731.10	ano5a	-0.791764	0.0125733
	ENSDARG00000010407.10	ppp4r4	0.32243	0.137501
	ENSDARG00000102701.2	eva1ba	-0.30335	-0.0816805
	ENSDARG00000071629.5	BX511034.1	9.85317	7.68434
	ENSDARG00000092487.3	si:ch211-215m21.22	3.93213	3.70909
	ENSDARG00000077034.5	NMNAT3	-0.372285	-0.331391
	ENSDARG00000003846.10	mrpl21	0.567611	0.260896
	ENSDARG00000054211.7	st8sia7.1	-1.04033	0.14393
	ENSDARG00000042379.6	zgc:103681	-0.583424	-0.515854
	ENSDARG00000087489.3	fam124b	0.159658	0.316196
	ENSDARG00000103485.2	card14	-0.214657	-0.61391
	ENSDARG00000026925.9	nos2a	-3.33896	-3.35592
	ENSDARG00000012499.9	per1b	0.0337742	0.719312
	ENSDARG00000003197.10	LOC110437968	-1.01644	-0.626219
	ENSDARG00000104393.2	npr2	0.161176	0.176131
	ENSDARG00000101293.2	zgc:153916	-0.292431	-0.0397089
	ENSDARG00000096217.2	si:dkey-51d8.9	-1.76746	-2.86088
	ENSDARG00000070657.5	pa2g4b	0.192664	0.316922
	ENSDARG00000055722.7	bco2a	0.137173	0.309867
	ENSDARG00000099544.2	si:dkey-165b20.3	-0.73012	-1.18293
	ENSDARG00000026811.5	extl3	0.165644	0.234116
	ENSDARG00000031534.7	CU571315.1	-0.942944	-0.435529
	ENSDARG00000096726.3	si:ch211-250m6.2	1.14951	-5.17525
	ENSDARG00000062397.6	ndst1a	-0.312601	-0.482772
	ENSDARG00000055284.7	afap1	-0.447668	-0.0626968
	ENSDARG00000021383.8	naalad2	-0.590307	-0.185251
	ENSDARG00000058020.7	fbxw9	-0.296554	-0.398196
	ENSDARG00000089709.3	gfral	-0.0451342	-0.543268
	ENSDARG00000090526.3	zgc:158404	-0.459377	-2.01015
	ENSDARG00000070746.4	sft2d2a	-0.299331	-0.950452
	ENSDARG00000099577.2	si:dkey-182g1.10	0.265369	0.336691
	ENSDARG00000023587.8	kcnk5a	1.41822	1.77145
	ENSDARG00000071014.8	s100u	0.0369945	-0.819965
	ENSDARG00000087191.4	wdr93	-0.0596269	0.635434
	ENSDARG00000086539.3	SH2D3A	-0.0771572	0.305981
	ENSDARG00000040004.11	si:ch211-244a23.1	-1.2629	-1.02357
	ENSDARG00000074510.5	si:busm1-104n07.3	-3.43364	-4.2517
	ENSDARG00000020645.10	slc7a3a	-0.27273	-0.0458346
	ENSDARG00000008237.11	sars	0.19212	0.130346
	ENSDARG00000100234.2	BX511246.1	-1.50576	-2.052
	ENSDARG00000075295.7	tulp1a	0.833913	0.665124
	ENSDARG00000039979.6	tecrl2b	-0.591179	-0.181727
	ENSDARG00000002401.9	gale	0.160846	-0.9163
	ENSDARG00000095351.2	CU914776.1	0.780943	1.13799
	ENSDARG00000039687.7	zgc:194221	9.64467	10.1993
	ENSDARG00000101659.2	RF00560	-0.573332	-0.278454
	ENSDARG00000094861.3	si:dkey-163f12.11	1.70724	-0.46944
	ENSDARG00000039652.7	si:dkey-235d18.5	0.344814	0.15213
	ENSDARG00000013749.6	slc25a55b	-0.560929	-0.204244
	ENSDARG00000071095.7	abi3bpb	0.145069	0.282975
	ENSDARG00000054827.8	ssuh2.4	-0.416123	-1.26651
	ENSDARG00000016981.10	bcar3	0.179903	0.120572
	ENSDARG00000102894.2	CABZ01057159.1	-1.60841	-1.42944
	ENSDARG00000073970.5	mctp2b	-0.349255	-1.89648
	ENSDARG00000057652.7	dbpb	0.0465149	0.944417
	ENSDARG00000102160.2	si:dkeyp-61b2.1	1.12945	1.29569
	ENSDARG00000013997.13	ern1	0.517227	0.784018
	ENSDARG00000071457.5	crp6	-2.41797	-2.73454
	ENSDARG00000117291.1	CU633745.1	0.227243	0.13414
	ENSDARG00000057241.4	tnfsf10	0.0355507	-0.525243
	ENSDARG00000005754.13	ptprfb	0.0221256	0.0914743
	ENSDARG00000091961.2	pth1b	0.230362	0.376378
	ENSDARG00000087421.4	serbp1b	0.199783	0.206798
	ENSDARG00000040001.9	fryl	0.16817	0.12238
	ENSDARG00000056515.4	spsb1	-0.0799328	-0.329145
	ENSDARG00000104384.2	AGBL1	-0.643233	-0.186009
	ENSDARG00000043806.7	postna	-0.290841	0.0226601
	ENSDARG00000061391.8	grhl1	-0.215441	-0.595191
	ENSDARG00000075743.4	mrpl47	0.185422	0.272847
	ENSDARG00000078309.4	fam83b	0.147402	0.473865
	ENSDARG00000105464.2	si:ch211-285c6.6	-0.402743	-0.93961
	ENSDARG00000039351.7	ccl19b	0.953595	-0.606539
	ENSDARG00000087299.5	armc9	0.794282	0.432893
	ENSDARG00000103810.2	cacna2d4a	0.725206	0.544454
	ENSDARG00000076969.5	ftr22	-0.131376	-1.52659
	ENSDARG00000100370.2	CT955963.1	-2.65501	-5.83655
	ENSDARG00000102458.2	hip1rb	0.00271994	-0.233415
	ENSDARG00000077339.5	ptrh2	0.251402	0.473086
	ENSDARG00000096786.2	si:ch211-28p3.3	-0.465819	-1.34382
	ENSDARG00000055334.6	zmp:0000000652	4.45645	3.41769
	ENSDARG00000078523.4	ddr1	-0.0206152	0.22465
	ENSDARG00000093750.3	cd180	-0.822313	-1.06351
	ENSDARG00000104476.2	si:dkey-41c6.3	0.875071	0.483752
	ENSDARG00000097006.2	CR854839.1	-0.162755	-0.495526
	ENSDARG00000083042.2	mir214a	-0.358541	-0.547364
	ENSDARG00000006758.10	fam234b	0.411422	0.108095
	ENSDARG00000096739.3	si:dkey-219e21.2	-1.00236	-1.17417
	ENSDARG00000026489.10	khsrp	0.541524	0.266087
	ENSDARG00000023188.10	lcp1	-0.158536	-0.726785
	ENSDARG00000094760.4	si:dkey-125i10.3	-0.554334	-0.112801
	ENSDARG00000067806.3	zgc:158432	-0.855023	-0.959779
	ENSDARG00000104832.2	CU914164.1	1.63867	0.990679
	ENSDARG00000100788.2	trip10b	-0.356184	-1.68829
	ENSDARG00000006849.12	asic2	0.0450904	0.263842
	ENSDARG00000104640.2	BX511034.7	3.16903	2.7165
	ENSDARG00000117741.1	LO018107.1	-1.31156	-2.27959
	ENSDARG00000011948.10	insra	0.000354779	0.150433
	ENSDARG00000069823.5	proca1	0.524835	0.181563
	ENSDARG00000001804.8	zgc:112148	-0.330294	-0.596783
	ENSDARG00000070074.7	lrp8	0.246222	0.120552
	ENSDARG00000061798.7	arhgap27l	-0.342243	0.0121516
	ENSDARG00000017437.9	adcy3b	-0.255617	0.904894
	ENSDARG00000006791.11	arntl1a	0.146291	-0.353165
	ENSDARG00000071025.6	dytn	0.579693	0.823235
	ENSDARG00000101389.2	zgc:174180	-0.358055	-1.27211
	ENSDARG00000073684.6	quo	0.150648	0.176649
	ENSDARG00000039310.7	parla	0.324218	0.0256093
	ENSDARG00000092106.3	si:ch211-214p13.8	-1.75146	-0.669836
	ENSDARG00000115843.1	si:rp71-1k13.6	-0.0218804	-0.318851
	ENSDARG00000092378.2	BX571809.1	-0.883522	-0.290641
	ENSDARG00000044102.8	znf593	0.328609	0.255852
	ENSDARG00000079795.4	CABZ01033206.1	0.0223944	-0.712842
	ENSDARG00000101175.2	mcu	0.157967	0.409143
	ENSDARG00000010941.10	pomgnt2	-0.176887	-0.178002
	ENSDARG00000014196.6	myl1	-0.410293	-0.170335
	ENSDARG00000041433.6	si:dkey-7c18.24	-0.894619	-1.63426
	ENSDARG00000043856.8	amd1	0.0913681	0.266739
	ENSDARG00000006137.7	star	0.915819	-0.214071
	ENSDARG00000063519.7	PLEKHB1	-0.0281179	-0.369799
	ENSDARG00000116007.1	CABZ01016118.1	-2.70956	-2.83924
	ENSDARG00000074258.4	gramd1bb	0.187805	0.224242
	ENSDARG00000058873.8	ptpdc1b	-0.586029	-1.30295
	ENSDARG00000093214.2	si:ch211-284e13.9	1.69652	-0.996138
	ENSDARG00000010978.10	trmt1	0.347818	0.263325
	ENSDARG00000105558.3	btr07	-0.978002	-0.51572
	ENSDARG00000097528.3	si:dkey-7j14.5	-0.175574	-0.323303
	ENSDARG00000062420.7	nfia	0.040867	0.195662
	ENSDARG00000024818.7	rilpl2	-0.383589	-0.80926
	ENSDARG00000020509.9	srd5a1	-0.0345706	0.366009
	ENSDARG00000104800.2	si:ch211-175m2.4	0.271257	-1.71062
	ENSDARG00000023858.7	ccdc174	0.228507	0.0953527
	ENSDARG00000100592.3	slc8a2b	0.430918	0.364966
	ENSDARG00000015915.8	slc25a36b	0.0499263	0.379459
	ENSDARG00000077874.7	vwa10.1	0.210656	-1.99057
	ENSDARG00000102288.2	CABZ01056321.1	1.28956	1.14561
	ENSDARG00000006588.9	zgc:111983	-1.08791	-2.49925
	ENSDARG00000114797.1	rab3b	-0.205457	-0.223688
	ENSDARG00000101039.2	zdhhc15a	0.523006	-0.0835867
	ENSDARG00000089088.4	BX510940.1	0.109963	-0.862071
	ENSDARG00000070157.5	tgm2a	-0.916549	-0.643267
	ENSDARG00000062080.7	shc2	-0.00179309	0.336029
	ENSDARG00000053260.3	zgc:113090	-0.390634	-0.16804
	ENSDARG00000087612.3	BX908782.1	1.02052	0.927952
	ENSDARG00000005593.10	rxrga	0.287787	0.364445
	ENSDARG00000090468.3	ppp1r3aa	-0.296547	-0.198472
	ENSDARG00000020191.9	ppef1	-0.267403	-0.285964
	ENSDARG00000060951.7	polg	-0.303832	-0.25987
	ENSDARG00000008732.8	zgc:66479	-0.18514	0.322793
	ENSDARG00000061020.7	ccdc186	0.265006	0.116223
	ENSDARG00000094038.2	si:ch211-226f6.1	-0.679514	-2.03307
	ENSDARG00000079645.4	sc:d217	-2.05206	-1.69862
	ENSDARG00000045671.2	ifng1r	0.846363	-3.3134
	ENSDARG00000068233.6	zgc:64051	-0.215297	-0.758433
	ENSDARG00000052113.4	hexa	-0.193293	-0.318105
	ENSDARG00000039850.8	dusp22b	-0.507035	-1.2138
	ENSDARG00000075904.7	rfx1b	-0.341012	-0.0489004
	ENSDARG00000103522.2	si:zfos-943e10.1	-0.364989	-0.59699
	ENSDARG00000091650.3	igflr1	0.0430767	0.421191
	ENSDARG00000090183.3	gapvd1	0.0796223	0.137774
	ENSDARG00000053395.6	cdkn2aipnl	0.305359	0.236373
	ENSDARG00000103388.2	znf609a	0.0558075	0.141747
	ENSDARG00000101567.2	guca1e	1.95609	1.21151
	ENSDARG00000090997.3	vegfba	-0.404489	-0.117308
	ENSDARG00000070795.6	eaf1	-0.129098	-0.317441
	ENSDARG00000092940.2	BX000981.1	-0.75953	-2.35252
	ENSDARG00000086017.5	zgc:153681	0.671937	1.41344
	ENSDARG00000104540.2	cyp2aa8	-0.47782	-0.979205
	ENSDARG00000114601.1	CU914776.2	-0.733143	-1.00154
	ENSDARG00000104966.2	si:dkey-238k10.3	-1.29629	-1.79527
	ENSDARG00000102800.2	CABZ01081752.2	0.547325	0.196009
	ENSDARG00000100531.3	abhd14b	-0.654309	0.0653666
	ENSDARG00000101034.2	si:dkey-206d17.12	-0.0269982	-0.808079
	ENSDARG00000039356.7	zgc:194209	-0.37119	-0.17849
	ENSDARG00000060248.6	fgd4b	-0.34315	-0.503484
	ENSDARG00000101189.2	CR589947.2	-0.534006	-1.10833
	ENSDARG00000102835.3	CABZ01021435.1	-0.38344	-0.916164
	ENSDARG00000013687.11	cilp2	0.0657308	0.432355
	ENSDARG00000043798.6	ms4a17a.1	3.05233	-0.764555
	ENSDARG00000006093.9	cdk15	0.100368	0.202753
	ENSDARG00000058206.6	si:ch211-153b23.5	-1.08794	-2.29148
	ENSDARG00000058244.5	il17ra1a	-0.255387	-0.996567
	ENSDARG00000079015.4	brca2	-0.122796	-0.4139
	ENSDARG00000008275.10	klhl24b	-0.0681821	0.316665
	ENSDARG00000017687.11	dnajc5gb	-0.319102	-0.56895
	ENSDARG00000043986.5	setd6	0.650149	0.317244
	ENSDARG00000019743.15	dctn1a	0.098388	0.199518
	ENSDARG00000035944.8	sync	-0.453494	-0.328315
	ENSDARG00000079227.6	plekhs1	-0.27112	-3.87967
	ENSDARG00000063358.7	micu1	0.0477009	0.16873
	ENSDARG00000018726.10	slco3a1	0.00619718	0.265656
	ENSDARG00000073860.4	gas2l2	-0.106686	0.405409
	ENSDARG00000095707.2	BX322665.2	1.44711	1.72818
	ENSDARG00000062208.6	prrt1	0.0293215	0.166367
	ENSDARG00000073998.5	si:ch211-23l10.3	-0.455166	-0.227836
	ENSDARG00000020820.9	srp68	-0.170711	-0.112447
	ENSDARG00000056026.7	tprg1	-0.23153	-0.591601
	ENSDARG00000061718.6	znf704	0.114322	0.181829
	ENSDARG00000076043.4	si:dkeyp-73d8.9	3.7934	4.42966
	ENSDARG00000105499.2	zgc:175135	4.37486	1.05811
	ENSDARG00000091762.4	zbtb40	0.474976	0.199696
	ENSDARG00000027903.10	adamtsl3	0.167383	0.625224
	ENSDARG00000094704.3	bcl2a	0.0207254	0.212784
	ENSDARG00000095940.2	si:dkey-19a16.12	-1.07993	-1.46035
	ENSDARG00000038069.7	mgat3a	-0.6736	-0.175416
	ENSDARG00000103156.2	gpc6a	-0.392625	-0.556827
	ENSDARG00000069103.6	si:dkeyp-82a1.4	-0.752515	-1.23714
	ENSDARG00000017165.11	slc3a1	-0.924416	-0.278572
	ENSDARG00000074757.3	arv1	-0.0950101	-0.26961
	ENSDARG00000031136.10	moxd1	0.851642	0.0754955
	ENSDARG00000113218.1	FP236810.2	-1.20374	-0.182624
	ENSDARG00000020387.9	nipsnap3a	0.31886	0.365635
	ENSDARG00000095533.3	si:ch211-198c19.3	0.836674	1.06134
	ENSDARG00000086483.4	LECT2 (1 of many)	0.157384	-1.39506
	ENSDARG00000095060.3	or127-1	5.22894	1.14503
	ENSDARG00000077855.5	znrf2a	-0.255868	-0.430908
	ENSDARG00000030839.6	tescb	0.370497	0.040797
	ENSDARG00000077673.6	nlrp16	0.0294527	-0.71545
	ENSDARG00000059026.7	zgc:123217	0.150486	0.653171
	ENSDARG00000038639.6	elovl6l	-0.0619874	1.17621
	ENSDARG00000035646.8	pimr123	2.36549	1.68153
	ENSDARG00000111526.1	CABZ01057057.1	-0.708159	-1.02639
	ENSDARG00000056213.7	si:ch73-130a3.4	-0.00725667	-0.527168
	ENSDARG00000053479.5	gdf6a	-0.0591793	-0.392035
	ENSDARG00000058647.7	hck	-0.388379	-0.553008
	ENSDARG00000117272.1	BX005389.2	-0.607317	-0.818822
	ENSDARG00000043431.9	b3gntl1	0.143515	0.309161
	ENSDARG00000017126.11	ilvbl	-0.717628	-0.0552992
	ENSDARG00000102977.2	cant1b	-0.542608	-0.019482
	ENSDARG00000094996.4	sult1st9	-0.920298	-0.745446
	ENSDARG00000095111.2	si:dkey-192k22.2	-0.0950557	-0.907706
	ENSDARG00000098746.2	dhrs13l1	-0.116763	-0.458
	ENSDARG00000004034.9	arhgdig	-0.28381	-0.447589
	ENSDARG00000018961.5	gtpbp4	0.0225866	0.211698
	ENSDARG00000091280.5	si:ch211-66k16.27	-0.119172	-0.731272
	ENSDARG00000099511.2	CABZ01034698.2	-1.59112	-1.24385
	ENSDARG00000034330.10	si:dkey-88n24.7	3.47238	-4.21988
	ENSDARG00000095863.2	afp4	0.541164	0.00517474
	ENSDARG00000097453.2	si:ch211-225b7.5	0.103692	0.412135
	ENSDARG00000103785.2	sult2st2	-0.454612	0.0261731
	ENSDARG00000079849.5	nrtn	0.067824	0.412738
	ENSDARG00000091320.4	nlrc6	-1.42557	-1.39136
	ENSDARG00000075757.4	gig2e	0.339283	1.0603
	ENSDARG00000100311.2	si:dkey-165e24.1	-0.64214	-1.36811
	ENSDARG00000007708.9	nsa2	1.96902	1.37535
	ENSDARG00000100439.2	zgc:153383	-2.56124	-2.59942
	ENSDARG00000098151.2	BX255896.1	-0.822842	-1.07063
	ENSDARG00000061413.7	sec23ip	-0.0753057	-0.168021
	ENSDARG00000101878.2	kdf1b	-0.356362	-0.327407
	ENSDARG00000054916.5	eif4ebp3	0.330129	0.565068
	ENSDARG00000011376.10	dnase1l4.2	0.401881	0.491846
	ENSDARG00000075375.4	zgc:171501	-0.676349	-0.333979
	ENSDARG00000105324.2	si:dkey-11o1.7	-0.976955	-1.29814
	ENSDARG00000037514.7	hdac3	-0.03315	-0.220194
	ENSDARG00000104166.3	si:ch211-232d10.1	-1.44933	-0.636724
	ENSDARG00000004754.11	hspa4a	0.19372	-0.570822
	ENSDARG00000100163.3	tox4b	0.51075	0.479638
	ENSDARG00000104732.2	mlycd	-0.79921	-0.46994
	ENSDARG00000098204.2	CU984600.2	0.0899076	1.07041
	ENSDARG00000031119.9	baiap2l1b	-0.019311	-0.33362
	ENSDARG00000023498.8	gmppab	0.125442	-0.885912
	ENSDARG00000078217.5	cblc	0.0397335	-0.262918
	ENSDARG00000031795.9	abcf1	0.322585	0.0940495
	ENSDARG00000019998.9	slc30a7	-0.0152927	-0.255252
	ENSDARG00000001754.11	noc2l	0.0572505	0.393239
	ENSDARG00000100186.2	CU655842.1	-0.104444	-0.330773
	ENSDARG00000031496.8	ap1ar	-0.105177	-0.33325
	ENSDARG00000054609.9	slco2b1	-0.16846	-0.350302
	ENSDARG00000113365.1	BX322657.3	0.380939	0.708619
	ENSDARG00000061099.7	nfasca	-0.307391	-0.165192
	ENSDARG00000099330.2	si:ch211-246b8.5	1.80182	2.5199
	ENSDARG00000038938.6	itprid2	-0.201068	-0.426059
	ENSDARG00000093427.3	BX465862.2	-1.51824	-0.604272
	ENSDARG00000075855.6	adgre10	0.531493	-2.12233
	ENSDARG00000097743.2	si:dkey-276j7.2	0.109046	-1.61671
	ENSDARG00000054968.7	cd40	-0.175727	-0.82382
	ENSDARG00000091912.4	si:ch211-15j1.5	0.880576	0.169145
	ENSDARG00000097762.2	CU693494.2	0.566748	0.815855
	ENSDARG00000043842.7	si:ch73-111k22.2	0.122483	0.174141
	ENSDARG00000100248.2	c1r	-2.13096	-1.08593
	ENSDARG00000074125.5	znf1161	-0.448713	-0.362763
	ENSDARG00000100104.3	zgc:101785	-0.687861	-0.582149
	ENSDARG00000003927.8	cldn12	0.151253	0.301012
	ENSDARG00000005085.11	ggctb	0.374182	-0.0300802
	ENSDARG00000101088.2	si:ch73-359m17.5	-0.575647	-1.00243
	ENSDARG00000087093.4	si:ch211-157c3.4	-0.00654569	0.861844
	ENSDARG00000041378.5	sh2d4a	-0.058107	-0.585416
	ENSDARG00000102927.2	si:dkey-156k2.4	0.77851	-0.0690589
	ENSDARG00000016856.8	pon2	-0.320801	-0.0132007
	ENSDARG00000117429.1	CABZ01025311.1	-1.13052	-2.97154
	ENSDARG00000005327.14	ftr66	-0.324809	-1.04733
	ENSDARG00000087640.4	nsfl1c	0.249165	0.257104
	ENSDARG00000074345.5	si:ch211-214b16.4	-0.822319	-1.5258
	ENSDARG00000014657.10	zgc:171731	0.300698	-3.18725
	ENSDARG00000078159.5	zgc:175284	-0.259457	-0.121609
	ENSDARG00000074996.5	tbrg1	-0.314793	-0.292871
	ENSDARG00000103960.2	CU019624.1	-1.30196	-1.48512
	ENSDARG00000014015.8	zgc:77086	-0.193807	0.0707525
	ENSDARG00000028663.10	tek	0.47405	0.399442
	ENSDARG00000117535.1	AL929493.2	-1.32682	-0.63962
	ENSDARG00000070606.5	ikbke	-0.265816	-0.75823
	ENSDARG00000006003.8	mycla	0.0977289	-0.395302
	ENSDARG00000101925.2	si:ch1073-204b8.1	2.02089	1.50662
	ENSDARG00000062575.7	si:ch211-210g13.5	-0.0166487	0.256563
	ENSDARG00000117668.1	FO704648.2	-0.610865	-0.334596
	ENSDARG00000095149.4	znf1062	-0.929317	-0.455944
	ENSDARG00000033296.7	gpr37b	-0.340467	-0.202483
	ENSDARG00000068030.6	si:cabz01007802.1	0.27873	0.466581
	ENSDARG00000094217.2	si:dkey-17e16.15	0.093535	-0.544072
	ENSDARG00000056910.6	CU234171.1	0.201659	0.525681
	ENSDARG00000093974.2	CR933734.2	-1.43875	-0.985781
	ENSDARG00000093111.4	si:ch211-209l18.2	10.9134	10.7982
	ENSDARG00000059369.6	si:ch1073-15f12.3	-2.13047	-1.61548
	ENSDARG00000089177.2	cyp46a1.3	0.014401	0.31101
	ENSDARG00000104698.2	CR925761.4	0.920226	0.807664
	ENSDARG00000073850.5	hdac7b	-0.186713	-0.476989
	ENSDARG00000013472.10	nedd1	0.379405	0.160979
	ENSDARG00000033666.8	pi4k2a	-0.286839	-0.225253
	ENSDARG00000005464.9	dnase1l1	-0.446208	-0.73741
	ENSDARG00000026505.7	si:ch211-285c6.3	-0.176477	-0.35601
	ENSDARG00000043781.6	psmb10	0.0873716	-0.455506
	ENSDARG00000102853.2	si:rp71-7l19.2	-0.440822	-0.963345
	ENSDARG00000063223.6	arl14	-0.629845	-0.0900142
	ENSDARG00000058696.7	tbl1xr1a	0.0248243	0.156174
	ENSDARG00000099133.2	si:ch73-72b7.1	-0.660453	-0.208363
	ENSDARG00000045672.6	il26	0.148164	-2.36614
	ENSDARG00000070835.5	tnnc2	-0.345354	-0.300976
	ENSDARG00000061764.9	ahnak	-0.0511586	0.343682
	ENSDARG00000038876.7	zgc:101569	0.342636	0.142128
	ENSDARG00000074242.5	serbp1a	0.133515	0.221595
	ENSDARG00000096999.2	BX537308.1	-0.156318	-0.511953
	ENSDARG00000071555.6	zgc:153675	-0.0109918	-0.361936
	ENSDARG00000036376.5	cldn7a	0.178656	0.244948
	ENSDARG00000002792.8	arcn1a	0.0153389	-0.254344
	ENSDARG00000101693.2	CABZ01028771.1	-0.577046	-0.728304
	ENSDARG00000051914.6	slc14a2	-1.07309	-0.785313
	ENSDARG00000103288.3	PDPR	0.434872	0.238531
	ENSDARG00000095267.2	BX927385.2	0.99382	-1.65606
	ENSDARG00000117639.1	FP102809.1	2.64156	-0.083725
	ENSDARG00000014488.10	ca2	-0.331322	-0.00324762
	ENSDARG00000080675.6	si:dkey-71b5.7	-0.394764	-0.179939
	ENSDARG00000076005.5	piezo2a.2	-0.00553182	0.392598
	ENSDARG00000093117.4	si:dkey-266m15.7	-0.209038	-0.454103
	ENSDARG00000030954.9	ftr56	-0.0956694	-0.852632
	ENSDARG00000089921.4	smim4	0.205084	0.335756
	ENSDARG00000010194.13	eif4bb	0.117664	0.169884
	ENSDARG00000006219.8	gnl3	0.339693	0.371628
	ENSDARG00000009612.11	chia.3	-1.0451	-1.19994
	ENSDARG00000020149.10	acoxl	-0.408484	-0.224826
	ENSDARG00000079257.5	gemin5	0.254012	0.327019
	ENSDARG00000056334.7	mlh3	-0.354896	-0.212343
	ENSDARG00000111450.1	CR792437.1	0.733723	1.35815
	ENSDARG00000105145.3	si:ch211-282j17.12	-0.205178	-1.14182
	ENSDARG00000112681.1	CABZ01080371.2	0.456849	0.343102
	ENSDARG00000098777.2	CU693379.1	0.0213855	0.270966
	ENSDARG00000043141.7	si:ch211-132f19.7	0.045571	0.248759
	ENSDARG00000115982.1	CABZ01011673.1	-0.0691035	0.270134
	ENSDARG00000101021.2	slc22a5	-0.633286	-0.88498
	ENSDARG00000073753.4	tacc1	-0.000979869	0.222364
	ENSDARG00000042708.6	tuba8l	0.0676666	-0.44729
	ENSDARG00000099327.2	zgc:174944	-0.814334	-0.717271
	ENSDARG00000097527.2	ms4a17a.5	0.720564	-1.44377
	ENSDARG00000002959.8	gpr34b	-1.40249	-2.33431
	ENSDARG00000087452.4	peli3	0.263862	0.179743
	ENSDARG00000074839.5	impg1b	-0.0233321	0.237651
	ENSDARG00000093998.2	si:ch73-7i4.2	2.30732	2.20339
	ENSDARG00000103682.2	si:dkey-23i12.5	0.512288	0.477945
	ENSDARG00000104008.2	si:ch211-232d10.3	-0.426654	-1.28779
	ENSDARG00000003250.10	pik3cd	-0.123705	-0.260271
	ENSDARG00000006585.9	zmp:0000000529	0.153257	0.31273
	ENSDARG00000104807.2	LOC108190743	-2.45835	-1.20548
	ENSDARG00000086418.5	LOC100002266	0.611041	1.05584
	ENSDARG00000095369.3	zgc:112966	2.41998	1.5602
	ENSDARG00000093708.3	arhgap20b	0.271767	0.46776
	ENSDARG00000097485.2	cfap99	-0.114244	0.738241
	ENSDARG00000056226.7	creb3l3a	-0.840683	-0.443102
	ENSDARG00000086879.4	lins1	0.0981318	0.492111
	ENSDARG00000089079.5	si:ch211-214b16.3	-0.204584	-1.12042
	ENSDARG00000036428.7	si:dkey-264d12.4	0.232446	0.323009
	ENSDARG00000098357.2	si:ch211-229l10.4	0.950713	1.04558
	ENSDARG00000078912.5	si:ch73-24k9.2	-0.259595	-0.780432
	ENSDARG00000015240.11	cdkl5	0.357665	0.180288
	ENSDARG00000070109.6	ncapg	-0.249475	-0.338796
	ENSDARG00000103946.2	si:dkey-124l13.1	-1.52583	-2.62961
	ENSDARG00000107511.2	lyn	-0.123169	-0.225228
	ENSDARG00000061885.7	satb2	-0.215365	0.182141
	ENSDARG00000075555.5	adamts17	-0.762126	0.260724
	ENSDARG00000082440.2	RF00089	0.669036	0.926301
	ENSDARG00000093176.4	zgc:77118	1.15231	0.194655
	ENSDARG00000098444.3	si:dkey-3h2.4	0.811537	0.213294
	ENSDARG00000040930.7	deptor	0.0101165	0.238374
	ENSDARG00000075332.5	si:ch211-119d14.3	-0.224808	-0.235024
	ENSDARG00000108467.2	AL845330.1	0.771974	1.09392
	ENSDARG00000099741.2	mvb12a	0.328622	0.106112
	ENSDARG00000045846.7	osgep	0.404634	0.278352
	ENSDARG00000029356.10	mboat1	0.177859	0.465521
	ENSDARG00000042014.7	cyp11c1	0.136011	0.479445
	ENSDARG00000043281.6	stap2b	-0.341483	-0.754238
	ENSDARG00000103003.2	si:dkey-211i20.2	-2.19703	-3.21066
	ENSDARG00000059993.7	trpm4a	-0.00283077	0.224469
	ENSDARG00000020187.9	GCA	-0.346903	-0.535056
	ENSDARG00000088171.4	ciartb	0.0253913	0.543797
	ENSDARG00000091926.4	si:dkey-103e21.5	0.240407	-0.715078
	ENSDARG00000040309.8	pxdc1b	-0.461316	-0.167659
	ENSDARG00000034321.9	palmdb	0.1667	0.304421
	ENSDARG00000098080.2	gnl2	-0.0430992	0.313498
	ENSDARG00000029043.7	nupl2	0.387107	0.0948027
	ENSDARG00000052073.5	blcap	0.241362	0.138517
	ENSDARG00000024006.4	rprmb	0.331655	0.49331
	ENSDARG00000058753.6	si:ch73-213k20.5	0.751086	0.0987664
	ENSDARG00000104758.2	zgc:194981	0.0531395	-0.258866
	ENSDARG00000074599.5	frmd4ba	-0.0411648	-0.306182
	ENSDARG00000068104.5	CABZ01040999.1	0.34352	0.577508
	ENSDARG00000036820.5	mgll	-0.308928	-0.55864
	ENSDARG00000035985.9	fam210aa	0.0724997	0.432758
	ENSDARG00000093254.4	znf569l	-0.693637	-0.640958
	ENSDARG00000014975.8	irge1	-2.27728	-1.84399
	ENSDARG00000095082.5	itln1l	0.019616	0.671443
	ENSDARG00000007804.8	gas6	0.365287	0.199866
	ENSDARG00000087554.3	cdk1	-0.069599	-0.512839
	ENSDARG00000013310.12	map3k15	0.0452047	0.286399
	ENSDARG00000015374.10	st3gal3a	-0.0498675	-0.22286
	ENSDARG00000074915.4	etaa1	-0.355885	-0.633014
	ENSDARG00000011245.11	esrp1	0.0227383	0.263387
	ENSDARG00000062924.6	si:ch211-243o19.4	0.218507	0.506174
	ENSDARG00000055955.7	lcp2a	-0.192622	-0.614456
	ENSDARG00000092725.2	si:dkey-188i13.8	1.55018	2.28608
	ENSDARG00000027357.6	cd2bp2	0.40371	-0.0494241
	ENSDARG00000098913.2	faslg	0.0185821	-1.3301
	ENSDARG00000110454.1	BX005380.2	1.19353	2.18808
	ENSDARG00000002795.11	meis3	0.201345	-0.0363474
	ENSDARG00000076891.5	rfxap	0.228863	0.114872
	ENSDARG00000097770.2	si:ch211-167j9.4	1.28864	1.07897
	ENSDARG00000022456.6	eno1a	-0.0146558	-0.217732
	ENSDARG00000104399.2	LOC100150882	-0.544238	-2.01267
	ENSDARG00000037810.7	adtrp1	-0.678623	-0.312487
	ENSDARG00000094447.2	CR354556.2	-0.391939	-0.707958
	ENSDARG00000054797.6	zgc:153441	-0.465614	-0.751404
	ENSDARG00000090886.3	zmp:0000001301	0.602767	0.109191
	ENSDARG00000091359.3	LOC100007608	0.535013	0.0525262
	ENSDARG00000070961.5	lepr	0.00153144	0.332947
	ENSDARG00000055080.8	rbm4.2	0.123498	-0.283177
	ENSDARG00000100942.3	zgc:194655	1.25037	-1.80049
	ENSDARG00000070757.8	LOC553308	1.32997	1.47932
	ENSDARG00000058045.8	tlr21	-1.12738	-0.475552
	ENSDARG00000095125.3	ftr97	-0.0943665	-0.302379
	ENSDARG00000011652.11	ftr52p	-0.587042	0.779264
	ENSDARG00000024090.8	dnajc4	-0.202276	-0.186614
	ENSDARG00000005115.10	calub	-0.513662	-0.46645
	ENSDARG00000063129.7	si:ch211-38m6.7	0.132284	0.637106
	ENSDARG00000019541.12	gpt2l	-0.500303	-0.124867
	ENSDARG00000039211.5	zgc:77439	0.193422	0.275525
	ENSDARG00000098669.2	exd1	-1.14061	-1.14232
	ENSDARG00000054340.7	sla1	-0.877089	-0.665352
	ENSDARG00000105584.2	slc8b1	-0.588914	-0.0513787
	ENSDARG00000114226.1	CABZ01102109.1	0.291846	-0.107636
	ENSDARG00000106298.2	CR751224.1	-2.88075	-2.29622
	ENSDARG00000101322.2	tfr1a	-0.573251	-0.522641
	ENSDARG00000096222.2	si:ch211-245n8.4	1.41271	1.32579
	ENSDARG00000112944.1	LO018564.1	-0.536119	-0.673709
	ENSDARG00000015947.13	matn4	-0.167561	-0.25872
	ENSDARG00000017874.11	dnajc3b	-0.288516	-0.635545
	ENSDARG00000023176.8	tdo2b	-0.860991	-0.136722
	ENSDARG00000075436.7	sytl2b	-0.459595	-0.035219
	ENSDARG00000102575.2	si:ch211-106j21.2	-1.17901	-1.41265
	ENSDARG00000095695.6	ms4a17a.10	0.139694	-1.50571
	ENSDARG00000102955.2	si:ch211-11c3.12	-1.63131	-1.25676
	ENSDARG00000092996.3	BX005329.2	3.39088	3.04064
	ENSDARG00000095633.2	si:ch211-133l5.7	-0.704105	-0.120892
	ENSDARG00000077205.6	zgc:153116	-0.346585	-0.27477
	ENSDARG00000099088.3	edar	-0.155046	0.310304
	ENSDARG00000056915.6	si:ch211-237l4.6	0.173485	-0.431887
	ENSDARG00000001879.11	nav2b	-0.114904	0.209877
	ENSDARG00000102254.2	pycr1a	1.20534	1.41663
	ENSDARG00000071017.5	nt5e	0.311606	0.436962
	ENSDARG00000043701.7	gpd1a	-0.41384	-0.426442
	ENSDARG00000008170.10	dbnla	-0.207801	-1.04867
	ENSDARG00000073799.5	zgc:194210	0.658252	0.481344
	ENSDARG00000094460.2	CR354556.3	-0.432973	-0.0343307
	ENSDARG00000006206.11	pou4f3	0.372482	-0.0343154
	ENSDARG00000040130.8	si:ch211-215k15.4	-1.08719	-0.409525
	ENSDARG00000105183.2	CT009487.2	0.631151	0.530235
	ENSDARG00000078853.6	arhgef19	-0.159754	0.268822
	ENSDARG00000033949.7	fbxo16	0.600746	-0.0264648
	ENSDARG00000042557.8	rnf144ab	0.256539	0.0215283
	ENSDARG00000028071.10	bmp1a	-0.0209952	0.115454
	ENSDARG00000077388.6	obsl1b	-0.195515	0.528403
	ENSDARG00000096037.2	si:ch211-214j24.14	-0.315232	-0.44539
	ENSDARG00000004115.8	mgat4b	-0.221702	-0.231317
	ENSDARG00000038964.4	traf4b	0.19892	-0.743839
	ENSDARG00000102159.2	ly6m6	-0.223959	-2.63644
	ENSDARG00000003576.7	klhl32	0.226145	-0.0468412
	ENSDARG00000069074.7	cry1ba	0.044729	-0.128552
	ENSDARG00000103052.2	pcyox1	-0.500083	-0.0920271
	ENSDARG00000071500.4	fam207a	-0.0065926	0.344783
	ENSDARG00000053488.5	si:ch73-22a13.3	0.421453	-0.879403
	ENSDARG00000074183.6	si:dkey-172j4.3	-0.0826236	-0.251504
	ENSDARG00000057527.7	mef2ab	0.236543	0.278063
	ENSDARG00000097539.2	si:ch211-39f2.3	-3.27472	-5.34197
	ENSDARG00000034817.7	asah1b	-0.168191	-0.165278
	ENSDARG00000087461.3	si:dkey-21c1.4	-0.577695	-0.180784
	ENSDARG00000090882.4	si:rp71-36a1.5	-1.28339	-2.25922
	ENSDARG00000012726.9	calhm5.2	-0.426453	-0.8818
	ENSDARG00000099465.2	rnf213a	0.425341	0.168281
	ENSDARG00000076547.5	si:ch211-221f10.2	0.23438	0.904439
	ENSDARG00000069728.4	rpz3	-0.480733	-0.533528
	ENSDARG00000104440.2	cdh30	-0.872735	-0.00633318
	ENSDARG00000079756.5	peak1	0.0614901	0.251469
	ENSDARG00000075730.4	dnph1	-0.362012	-0.74707
	ENSDARG00000093150.2	fndc7rs3	0.250004	0.692987
	ENSDARG00000056407.5	irf8	0.457258	-0.511183
	ENSDARG00000104332.2	cdh28	-0.432185	-1.5763
	ENSDARG00000069305.6	si:ch211-203k16.3	-0.0899349	0.606413
	ENSDARG00000013613.12	anxa13l	0.343407	0.12865
	ENSDARG00000068214.7	ccni	0.259918	0.0172521
	ENSDARG00000037079.7	cfap36	0.362262	0.113514
	ENSDARG00000043884.8	nup43	0.378349	0.307189
	ENSDARG00000100131.2	cdh29	0.407928	-1.40643
	ENSDARG00000088929.5	ypel5	-0.337543	-0.453395
	ENSDARG00000025797.8	abhd2a	-0.270987	-0.438622
	ENSDARG00000031240.7	kidins220a	-0.600266	0.181868
	ENSDARG00000002355.10	shpk	-0.680032	-0.435508
	ENSDARG00000079703.4	si:dkey-18p12.4	-0.587094	-0.594855
	ENSDARG00000104162.2	hoxa11a	-0.071798	0.796926
	ENSDARG00000061397.7	trip12	0.0916432	0.197469
	ENSDARG00000043802.6	ms4a17a.8	0.336714	0.687736
	ENSDARG00000095325.2	si:dkey-49n23.3	-0.918492	-1.88176
	ENSDARG00000020944.11	ezra	-0.0889276	0.36036
	ENSDARG00000104380.2	si:dkey-238k10.2	0.319598	-0.79651
	ENSDARG00000071590.6	si:ch211-236g6.1	-0.259871	-0.453643
	ENSDARG00000040864.8	si:dkey-286j15.1	-0.167859	-0.258872
	ENSDARG00000092272.4	BX511161.1	0.663127	0.600639
	ENSDARG00000092379.3	si:dkeyp-51b9.3	-0.220118	-1.16854
	ENSDARG00000094941.3	CR855257.1	-0.785671	-1.04106
	ENSDARG00000019572.12	taf7	0.301301	0.0206111
	ENSDARG00000070261.6	crlf3	-0.0784286	-0.243265
	ENSDARG00000092718.2	gbgt1l2	-0.534269	-0.586579
	ENSDARG00000092604.5	si:ch211-15j1.4	-0.200203	-2.56628
	ENSDARG00000008029.10	mep1a.2	-1.54477	-0.548262
	ENSDARG00000078890.6	wdfy3	0.108121	0.208638
	ENSDARG00000079102.5	PRRG3	0.284213	0.148313
	ENSDARG00000104493.2	LO018176.1	-0.365973	0.0321581
	ENSDARG00000079980.5	si:ch211-202h22.9	0.446867	0.689207
	ENSDARG00000020114.10	slc20a1a	-0.270832	0.491225
	ENSDARG00000105590.2	si:cabz01007794.1	0.663669	0.898512
	ENSDARG00000105243.2	ogt.1	0.160173	0.0316765
	ENSDARG00000029402.10	sort1a	0.128888	0.272967
	ENSDARG00000069807.7	zdhhc18a	-0.118219	-0.200447
	ENSDARG00000021220.9	hmgcl	-0.10197	-0.167107
	ENSDARG00000100409.2	camlg	0.386325	0.132848
	ENSDARG00000098890.3	cyp2aa9	-1.64862	-1.8197
	ENSDARG00000009438.8	myog	-0.401262	-0.360371
	ENSDARG00000079730.5	fuz	0.156189	0.487755
	ENSDARG00000102665.2	CABZ01033180.1	1.55574	1.01619
	ENSDARG00000068152.6	malt3	-0.399596	-1.31148
	ENSDARG00000053027.7	si:dkey-33i11.1	-2.28808	-2.42029
	ENSDARG00000060102.8	kank1a	-0.0169702	0.381403
	ENSDARG00000069559.7	muc13a	-1.06908	-1.11138
	ENSDARG00000095522.3	si:dkey-71b5.3	-1.04055	-0.245976
	ENSDARG00000094696.2	si:dkey-201c13.2	-0.071648	1.17556
	ENSDARG00000089357.3	miga2	-0.493393	-0.115419
	ENSDARG00000045549.8	bik	0.137116	-0.390372
	ENSDARG00000094243.2	shda	0.181203	0.474639
	ENSDARG00000079076.4	hgfb	-0.799993	-0.363765
	ENSDARG00000078552.6	grhl3	0.113359	-0.805774
	ENSDARG00000106669.2	CABZ01068358.1	-0.502417	-0.333752
	ENSDARG00000058444.9	snx6	-0.157816	-0.506509
	ENSDARG00000078389.4	ifi46	0.809487	0.59801
	ENSDARG00000095851.2	CR352226.2	4.39349	4.69514
	ENSDARG00000111423.1	si:ch73-27e22.1	-1.8234	-1.78492
	ENSDARG00000091573.3	si:ch1073-90m23.1	-0.0327222	-0.402806
	ENSDARG00000001769.11	ptpra	0.0443925	0.124628
	ENSDARG00000009342.10	txndc5	-0.252099	-0.0538198
	ENSDARG00000098181.3	zgc:113184	-0.0753566	-0.241473
	ENSDARG00000008811.10	cmtm3	-0.844404	-0.335993
	ENSDARG00000092520.2	si:dkey-250k15.10	-1.84511	-1.17905
	ENSDARG00000094012.2	si:dkey-192g7.3	-0.486696	-0.751929
	ENSDARG00000105479.3	si:ch211-126c2.4	-0.355214	-0.36111
	ENSDARG00000057273.6	alox5a	-0.389448	-0.402361
	ENSDARG00000091947.3	znf106b	-0.687212	0.0350795
	ENSDARG00000098378.2	CU694197.1	-0.0483396	-0.359054
	ENSDARG00000093304.3	si:dkey-221j11.3	-0.338614	-0.517641
	ENSDARG00000076312.5	myot	-0.55685	-0.0160957
	ENSDARG00000056744.8	ela2	0.617563	0.26714
	ENSDARG00000033999.7	cyp26a1	-0.215449	-0.434238
	ENSDARG00000100547.2	CR383680.1	2.31618	1.34606
	ENSDARG00000104185.2	AL831726.2	-0.0961298	-1.22442
	ENSDARG00000083189.5	arhgap19	-0.192004	-0.308059
	ENSDARG00000100480.2	si:ch73-364h19.2	0.3688	0.968153
	ENSDARG00000043093.7	mpeg1.2	-0.574569	-2.17496
	ENSDARG00000104208.3	zgc:172128	-0.445847	-0.334463
	ENSDARG00000104344.2	CCDC127	-0.0508074	-0.352926
	ENSDARG00000103315.3	CU464124.1	-0.282405	-0.247448
	ENSDARG00000099959.2	smyhc1	-0.115169	0.554064
	ENSDARG00000111690.1	BX322608.1	-0.499967	-0.818507
	ENSDARG00000111625.1	wu:fc75a09	-2.62408	-1.1419
	ENSDARG00000074111.5	bcdin3d	-3.58315	-2.94868
	ENSDARG00000096874.2	tmem176l.3b	-0.525993	-0.889702
	ENSDARG00000034093.10	dclk2a	0.124712	0.379012
	ENSDARG00000016570.12	prlra	-0.113518	0.230212
	ENSDARG00000056765.7	ela2l	0.597084	0.379685
	ENSDARG00000098901.2	CABZ01002768.1	-1.06803	-0.893214
	ENSDARG00000097902.3	si:ch73-204p21.2	-0.135658	-0.51622
	ENSDARG00000078598.6	si:ch1073-184j22.2	-0.593759	-0.285524
	ENSDARG00000092191.2	CR318588.1	1.08262	2.23427
	ENSDARG00000058508.8	cfap70	0.374473	0.598218
	ENSDARG00000100427.2	BX547934.2	-0.17886	-0.492528
	ENSDARG00000077236.4	hspb6	0.0489717	0.4571
	ENSDARG00000117652.1	CABZ01087560.1	0.480451	0.181932
	ENSDARG00000099885.2	trim105	-0.352677	-0.395465
	ENSDARG00000100941.2	clca1	-0.893097	-1.62419
	ENSDARG00000002745.10	tdh	0.103246	0.385217
	ENSDARG00000105655.2	BX571811.2	-0.792162	-1.80821
	ENSDARG00000058108.7	LOC103909808	-0.760013	-0.688828
	ENSDARG00000071657.6	si:dkey-19a16.4	-1.88105	-2.68552
	ENSDARG00000030213.7	sap30l	0.291679	-0.0206299
	ENSDARG00000074617.5	wfs1b	0.266552	0.181783
	ENSDARG00000095448.3	ftr30	-0.870164	-1.25766
	ENSDARG00000098369.2	si:dkey-165o8.1	-0.936452	-0.932954
	ENSDARG00000109337.1	nanos1	0.233978	0.0688008
	ENSDARG00000102483.2	numa1	-0.708349	-0.307057
	ENSDARG00000104919.2	si:ch211-153b23.3	-2.87273	-5.41661
	ENSDARG00000040445.8	si:ch211-219a4.3	-0.0345889	-0.838792
	ENSDARG00000056015.7	hoxb13a	0.0724352	0.380464
	ENSDARG00000074749.5	abca12	0.219045	0.284312
	ENSDARG00000089434.3	etv7	0.00542044	-1.69198
	ENSDARG00000078761.4	rmdn2	-0.391407	-0.0425391
	ENSDARG00000097352.2	si:ch211-147g22.7	-2.12399	-1.73297
	ENSDARG00000005629.10	smyd2b	0.186164	0.617396
	ENSDARG00000053619.4	sra1	0.345575	0.109873
	ENSDARG00000089418.4	si:dkey-164f24.2	0.235496	0.00659353
	ENSDARG00000056502.8	si:ch73-334d15.4	2.04305	2.4879
	ENSDARG00000069496.5	arl2	0.314268	0.211333
	ENSDARG00000013335.10	anxa6	0.950374	0.611238
	ENSDARG00000052652.8	fermt1	0.214802	0.327092
	ENSDARG00000087793.4	si:dkey-54n8.2	-0.297383	-0.178782
	ENSDARG00000068763.5	plcg2	-0.516055	-0.635686
	ENSDARG00000107431.2	LO018208.1	-1.08139	-1.0682
	ENSDARG00000098586.3	zgc:194887	-1.11848	-0.21233
	ENSDARG00000053940.6	btr32	1.06932	-0.729136
	ENSDARG00000105279.2	si:ch211-108c17.2	7.50947	6.35873
	ENSDARG00000038968.7	ccr6b	-0.00742991	-1.52044
	ENSDARG00000036629.6	rps14	-0.0260368	-0.2002
	ENSDARG00000113274.1	AL929536.3	-1.44287	-1.41104
	ENSDARG00000055128.8	armc4	0.0518279	0.48249
	ENSDARG00000070966.5	insl5a	-0.163143	0.55255
	ENSDARG00000117097.1	crygm2c	0.910682	0.0180939
	ENSDARG00000086838.5	itga2.3	-0.591556	-0.46964
	ENSDARG00000039684.7	sirt5	-0.694053	-1.03749
	ENSDARG00000041411.7	rad51	-0.762459	-0.825307
	ENSDARG00000098293.2	si:dkey-27i16.2	-0.011109	-0.542095
	ENSDARG00000013928.6	plekhb2	0.171761	0.349629
	ENSDARG00000103537.3	ttll12	0.528789	0.41856
	ENSDARG00000057231.7	rorca	-0.0654021	-0.504431
	ENSDARG00000021846.10	hid1a	0.190723	0.244966
	ENSDARG00000033735.6	ncf1	0.150441	-0.433456
	ENSDARG00000038667.7	fggy	0.231354	0.303175
	ENSDARG00000091909.4	si:ch73-59c19.1	0.725103	1.17853
	ENSDARG00000046091.7	si:ch211-283g2.1	-1.57522	-1.23956
	ENSDARG00000092122.2	si:ch211-229n2.6	-0.209644	-7.18945
	ENSDARG00000099989.2	creld1a	-0.542374	-0.224518
	ENSDARG00000115528.1	FO082780.1	0.123954	0.504942
	ENSDARG00000104472.2	si:ch211-39i2.2	-0.28892	-0.521228
	ENSDARG00000010186.10	myo3a	-0.123125	-0.183361
	ENSDARG00000074201.5	flna	0.146198	0.332364
	ENSDARG00000041873.7	si:dkey-221h15.4	1.58553	1.05065
	ENSDARG00000026224.11	fanci	-0.576755	-0.645482
	ENSDARG00000007744.13	tsr1	0.136733	0.329804
	ENSDARG00000041220.7	ftr53	-0.125864	-0.712999
	ENSDARG00000089383.3	il1fma	-0.349729	-1.26925
	ENSDARG00000039910.6	rbm42	0.269739	0.0909415
	ENSDARG00000011334.9	ncaldb	0.157466	0.714138
	ENSDARG00000071667.6	si:dkey-222f2.7	1.15428	0.918692
	ENSDARG00000002988.10	tnnt2d	0.159225	0.299392
	ENSDARG00000101551.3	si:dkey-261j11.2	-0.859596	-0.103522
	ENSDARG00000020984.10	slc16a10	-0.414038	-0.0407694
	ENSDARG00000099375.2	poldip3	0.376857	0.0273959
	ENSDARG00000009657.8	fgfr1op2	0.151714	0.169776
	ENSDARG00000079305.6	hbae3	0.0301372	-0.755116
	ENSDARG00000088967.4	wnk4b	0.0769254	0.204088
	ENSDARG00000117461.1	CR932999.1	0.0228692	0.470369
	ENSDARG00000017162.8	kif3ca	0.0852177	0.186238
	ENSDARG00000102861.2	lmf1	-0.169196	-0.454207
	ENSDARG00000096941.2	si:dkey-77f5.8	0.263521	0.0851558
	ENSDARG00000069293.5	ahsg2	-0.785105	0.0525586
	ENSDARG00000078757.5	si:ch211-212c13.8	1.01391	2.03706
	ENSDARG00000035514.8	adam28	-0.23107	-0.49199
	ENSDARG00000054786.5	faah2b	-0.752113	-0.0765855
	ENSDARG00000096548.2	CR925879.1	-4.56691	-1.11423
	ENSDARG00000097513.2	CT573383.1	0.452504	-1.13619
	ENSDARG00000097266.3	AL954322.3	0.532244	1.209
	ENSDARG00000076861.4	tmem79b	-0.126251	-0.241657
	ENSDARG00000062995.8	si:dkey-14o18.2	-0.0874981	0.345862
	ENSDARG00000004745.6	lmbr1l	-0.140068	0.364567
	ENSDARG00000062087.5	nceh1b.1	-0.739181	-0.156709
	ENSDARG00000027590.10	sept2	-0.0250921	-0.200752
	ENSDARG00000004171.10	rabac1	-0.194459	-0.241119
	ENSDARG00000034714.9	esyt1a	-0.0203529	0.309223
	ENSDARG00000056324.5	zgc:123295	0.0376872	-1.26019
	ENSDARG00000058719.9	si:dkey-119f1.1	-0.980686	-1.11794
	ENSDARG00000095536.3	si:ch211-193i15.2	-1.22149	-0.558379
	ENSDARG00000101446.2	si:dkey-46i9.1	0.11664	0.147023
	ENSDARG00000074488.5	ifngr1l	0.192295	0.407154
	ENSDARG00000115450.1	CABZ01012382.1	-1.4074	-0.870923
	ENSDARG00000111716.1	si:ch211-162i8.5	-0.342947	0.708588
	ENSDARG00000002507.12	itga10	-0.353941	0.0451951
	ENSDARG00000097761.2	BX005234.1	0.538892	0.364814
	ENSDARG00000105052.2	cfhl5	0.764187	1.1191
	ENSDARG00000093602.2	si:ch211-93g21.1	-0.363479	-0.841639
	ENSDARG00000037748.9	slc43a1b	-0.227495	0.313836
	ENSDARG00000096597.3	si:ch1073-228b5.2	0.435852	-0.0970128
	ENSDARG00000068947.6	si:ch211-264e16.1	-0.341407	0.701772
	ENSDARG00000104045.2	tlr22	-0.533614	-0.708652
	ENSDARG00000091813.3	si:dkey-21a6.5	-0.0474698	-0.462611
	ENSDARG00000062352.7	sema4ab	-0.0438908	0.239255
	ENSDARG00000037738.7	fbxl3l	0.1562	-0.464521
	ENSDARG00000053136.7	b2m	0.850071	-0.374963
	ENSDARG00000074777.6	ank1b	0.196195	0.227092
	ENSDARG00000010008.8	vim	0.391466	0.209618
	ENSDARG00000099678.2	BX569789.1	-0.264511	-2.65363
	ENSDARG00000017425.9	crocc2	-0.109428	0.486072
	ENSDARG00000115094.1	CABZ01087415.1	-0.479907	-0.181924
	ENSDARG00000061021.7	fam160a1a	-0.104538	0.225674
	ENSDARG00000110357.1	txndc15	0.594653	0.208695
	ENSDARG00000058738.6	si:ch211-117c9.2	-1.01612	-0.340811
	ENSDARG00000037646.9	rgs11	0.326979	0.173765
	ENSDARG00000103740.2	fundc2	0.480176	0.233316
	ENSDARG00000077697.6	si:dkey-105i14.1	1.69288	1.29326
	ENSDARG00000087641.4	cdh26.2	-0.327786	-0.132333
	ENSDARG00000037064.6	galca	-0.448245	-0.0171366
	ENSDARG00000091058.3	tmem173	0.10031	-0.95459
	ENSDARG00000075183.6	rnf220b	0.14681	0.279518
	ENSDARG00000045999.5	saa	2.66579	4.00483
	ENSDARG00000090635.4	kcnj1a.4	-0.354452	0.473496
	ENSDARG00000029874.8	khk	-0.904738	-1.11589
	ENSDARG00000008637.10	mttp	-0.727293	0.194934
	ENSDARG00000116623.1	ftr50	-0.487513	-0.747792
	ENSDARG00000100419.2	ints1	0.214532	0.388741
	ENSDARG00000091614.4	si:dkey-62k3.6	-0.133422	-0.729127
	ENSDARG00000093864.4	wee1	0.0384466	-0.313747
	ENSDARG00000032405.5	ckap4	-0.255873	-0.807382
	ENSDARG00000061040.7	pum2	0.0848683	0.152866
	ENSDARG00000023537.9	ahr1b	0.206803	0.182175
	ENSDARG00000004954.12	grna	-0.660264	-0.412768
	ENSDARG00000115717.1	pigbos1	0.371769	-0.122677
	ENSDARG00000059567.7	si:ch73-281f12.4	-0.124428	0.195747
	ENSDARG00000036473.7	snapc2	0.483584	0.393369
	ENSDARG00000089519.4	fbln7	0.350057	0.188414
	ENSDARG00000056791.5	pde6ga	0.530362	0.826544
	ENSDARG00000062662.6	lmod3	-0.119689	0.610808
	ENSDARG00000045095.6	elac1	0.623839	0.129843
	ENSDARG00000036109.4	mtx1b	0.315004	0.371401
	ENSDARG00000105089.2	ccl39.6	-1.85918	-2.01302
	ENSDARG00000100774.2	cmc4	0.453939	0.490953
	ENSDARG00000092716.3	VASH1	0.389332	0.341975
	ENSDARG00000040497.6	BX004816.1	-0.288602	-1.07486
	ENSDARG00000098990.2	zgc:162858	0.443267	0.0201181
	ENSDARG00000097292.3	slc26a6	-0.536242	0.490215
	ENSDARG00000028731.10	stat4	-0.75103	-2.65863
	ENSDARG00000061835.8	zpld1a	0.0102374	-0.319004
	ENSDARG00000007081.10	pias4a	0.0133638	-0.152014
	ENSDARG00000076830.5	si:dkey-65b12.6	-0.140131	-0.385179
	ENSDARG00000101825.2	AL929114.2	-2.15706	-2.35963
	ENSDARG00000054170.8	ltb4r2b	0.546609	0.151178
	ENSDARG00000090889.3	si:ch211-132p1.3	1.40223	-0.334804
	ENSDARG00000038074.6	ergic3	0.0479284	-0.32554
	ENSDARG00000101180.2	mcm7	0.7381	0.537191
	ENSDARG00000114465.1	CABZ01056051.1	-0.566281	-2.70573
	ENSDARG00000018569.10	tnfrsf1a	0.109821	-0.506199
	ENSDARG00000077120.3	arid5a	-0.340108	-0.476035
	ENSDARG00000043198.8	si:rp71-1i20.2	-1.38302	-2.03465
	ENSDARG00000092605.5	znf1003	0.00254557	0.450449
	ENSDARG00000028213.8	ttn.2	-0.462027	0.0266865
	ENSDARG00000104756.2	CDHR1 (1 of many)	0.275559	0.0171407
	ENSDARG00000037783.8	proza	-0.0628841	-0.198281
	ENSDARG00000111876.1	CABZ01048392.1	-0.467079	-0.456192
	ENSDARG00000101393.2	si:dkey-31g6.6	0.927891	1.16599
	ENSDARG00000062190.7	PDE3B	0.309884	0.236141
	ENSDARG00000015057.8	ube2d4	-0.613009	-0.128883
	ENSDARG00000010933.10	cacna1fa	-0.133335	0.604777
	ENSDARG00000053454.6	cntn3b	0.108236	0.40471
	ENSDARG00000076257.5	si:ch211-285c6.1	-0.289686	-0.983766
	ENSDARG00000013453.9	tdrd9	-0.045106	0.576667
	ENSDARG00000014463.9	usf1l	-0.184682	-0.20046
	ENSDARG00000051940.8	ugt2a4	-1.30482	-0.00100681
	ENSDARG00000091595.3	LO018154.1	-0.230952	-0.268962
	ENSDARG00000099439.2	serp1	-0.0550044	-0.281593
	ENSDARG00000041980.6	calhm6	-0.283602	-1.21245
	ENSDARG00000040874.9	add3a	-0.0525713	0.159437
	ENSDARG00000088023.4	si:dkey-26c10.5	0.533495	0.190597
	ENSDARG00000112361.1	si:dkey-102c8.2	2.4218	0.995523
	ENSDARG00000044326.6	BX950188.1	-0.105561	-0.520575
	ENSDARG00000076900.2	prozb	0.749525	0.561849
	ENSDARG00000115425.1	CABZ01038524.1	-0.178243	-0.560906
	ENSDARG00000002991.13	cep135	1.12258	0.633246
	ENSDARG00000078440.6	ccdc88aa	0.00655804	-0.321384
	ENSDARG00000069311.7	zgc:195175	-0.17283	-1.15957
	ENSDARG00000051713.6	mhc1lga	-1.84176	-2.17782
	ENSDARG00000101571.2	si:ch211-106j21.4	-0.366199	-0.909488
	ENSDARG00000040274.6	scamp5b	0.322467	-0.0538432
	ENSDARG00000018264.8	trim101	-0.725172	-0.331474
	ENSDARG00000091702.3	csnk2a4	-0.873009	-1.58532
	ENSDARG00000010738.9	zgc:101716	-0.202119	-0.403047
	ENSDARG00000039142.7	arpc5a	-0.151496	-0.405223
	ENSDARG00000097211.2	CR381647.1	-0.508495	-1.44414
	ENSDARG00000039832.6	gsta.2	-0.161823	0.371351
	ENSDARG00000091381.6	si:ch211-214c20.1	-0.362558	-0.72856
	ENSDARG00000003216.7	anxa2a	0.309583	0.427405
	ENSDARG00000014907.8	htra1b	-0.00706582	0.198853
	ENSDARG00000071013.6	arl6ip6	-0.0456901	0.2827
	ENSDARG00000007863.11	tra2a	0.202304	-0.0312622
	ENSDARG00000079255.4	zgc:174935	-0.684554	-0.834227
	ENSDARG00000100324.2	AL627305.1	-0.872262	-0.239792
	ENSDARG00000068680.4	ctrl	0.684208	0.0728941
	ENSDARG00000094057.4	cyp2j20	-0.872655	-0.432506
	ENSDARG00000070832.7	snrka	0.159278	0.180701
	ENSDARG00000095059.3	si:ch211-106h4.5	-0.521203	-0.55617
	ENSDARG00000100232.3	glis2b	-0.120127	0.230086
	ENSDARG00000069780.7	pus7l	0.162533	0.304225
	ENSDARG00000089640.3	si:dkey-117n7.5	-0.217243	-0.559062
	ENSDARG00000102334.2	SH3RF3	0.109671	0.450056
	ENSDARG00000101044.2	si:ch73-138e16.6	1.54585	0.903123
	ENSDARG00000099298.2	xrcc5	0.471168	0.30886
	ENSDARG00000040566.8	phykpl	0.338523	0.458541
	ENSDARG00000067976.6	ar	-0.288512	0.0188461
	ENSDARG00000067718.6	si:dkey-3h3.3	0.115422	-0.44233
	ENSDARG00000061741.8	itpr3	-0.0319794	-0.398368
	ENSDARG00000038728.5	ch25hl2	-0.0906446	-0.562764
	ENSDARG00000075783.5	hmgxb4a	-0.120666	-0.393724
	ENSDARG00000103322.2	si:ch73-347e22.8	0.137843	-0.696667
	ENSDARG00000114317.1	BX927253.3	-3.14382	-3.87901
	ENSDARG00000117628.1	BX005011.1	0.657354	1.61417
	ENSDARG00000011855.9	aak1a	-0.322169	-0.0431939
	ENSDARG00000043209.8	nsun5	0.39335	0.1783
	ENSDARG00000100443.2	CR376766.2	-0.446933	-0.246718
	ENSDARG00000003632.6	zgc:172270	-0.500093	-0.420748
	ENSDARG00000117500.1	FO904870.1	0.095726	0.417522
	ENSDARG00000091860.3	zgc:194007	-3.20439	-3.57009
	ENSDARG00000099877.2	si:dkeyp-72e1.6	-0.526549	-0.190972
	ENSDARG00000063292.7	ssuh2rs1	-0.269986	0.0375602
	ENSDARG00000035257.6	akr1a1a	-0.792559	-0.818523
	ENSDARG00000057626.7	josd2	0.288344	0.0124684
	ENSDARG00000057128.9	hadhaa	-0.0446864	0.282124
	ENSDARG00000104697.2	si:dkey-57k17.1	0.879164	0.888594
	ENSDARG00000079244.4	pigw	-0.0682895	-0.361369
	ENSDARG00000074734.5	msl1a	0.227781	0.167686
	ENSDARG00000069379.6	zgc:158868	-0.417449	-1.13004
	ENSDARG00000117309.1	BX927081.3	3.15199	3.35175
	ENSDARG00000097431.2	CR392003.1	2.21222	1.73694
	ENSDARG00000007257.8	rab5ab	0.148439	0.119484
	ENSDARG00000008287.11	fam114a1	-0.32126	-0.297337
	ENSDARG00000075766.5	sccpdha	-1.38777	-0.865737
	ENSDARG00000104979.2	CR388055.1	4.10109	1.39837
	ENSDARG00000020328.10	plekha6	-0.0178238	0.14509
	ENSDARG00000060637.9	clstn2	0.0923299	0.148037
	ENSDARG00000012745.8	poc1bl	-0.2038	-0.338981
	ENSDARG00000030267.9	gtf3aa	0.02498	0.220742
	ENSDARG00000031161.8	nr1d4a	0.298393	0.789816
	ENSDARG00000019001.12	ak7a	0.899025	0.919694
	ENSDARG00000104649.2	si:dkey-40c23.2	0.163027	-1.05658
	ENSDARG00000018328.10	rhocb	-0.0821553	-0.403276
	ENSDARG00000011661.10	twf1b	-0.144975	-0.223703
	ENSDARG00000057911.7	zgc:86709	-0.576804	-0.818417
	ENSDARG00000010785.13	thbs1b	-0.0362284	0.265627
	ENSDARG00000075831.4	slc7a8a	0.0841556	0.465084
	ENSDARG00000039892.7	gnpnat1	-0.14659	-0.54086
	ENSDARG00000092644.4	ago1	0.126862	0.272868
	ENSDARG00000116986.1	ugt2b3	2.68368	4.61243
	ENSDARG00000078095.6	cipcb	0.0798616	0.348008
	ENSDARG00000097452.3	CU929070.1	0.378091	0.297824
	ENSDARG00000044613.6	c1qa	0.135721	-0.833483
	ENSDARG00000034086.7	zgc:65895	0.232411	0.087479
	ENSDARG00000058349.7	polr2l	0.37923	0.246709
	ENSDARG00000016443.12	eif3c	0.161961	0.26699
	ENSDARG00000040321.9	rx2	-0.22177	-0.375203
	ENSDARG00000003032.6	eif4a1b	0.0937718	0.154106
	ENSDARG00000061417.8	nub1	0.432817	0.107301
	ENSDARG00000059856.7	alkbh2	1.83757	1.13865
	ENSDARG00000102435.2	plekhf1	-0.171563	-1.45314
	ENSDARG00000063922.3	mt-nd6	-0.332299	-0.410135
	ENSDARG00000069407.5	zgc:194990	0.109411	0.410531
	ENSDARG00000057016.6	cdc14ab	0.0650541	0.198076
	ENSDARG00000094606.4	si:zfos-364h11.2	0.377167	-0.885622
	ENSDARG00000087518.7	si:dkey-261p22.1	-0.761165	-1.25443
	ENSDARG00000077950.6	tor1	-0.21354	-0.18494
	ENSDARG00000099845.3	zgc:174275	1.38527	1.18151
	ENSDARG00000039579.6	cfd	0.455106	-0.121878
	ENSDARG00000033144.4	psme2	0.102144	-1.28226
	ENSDARG00000010423.9	npsn	-0.11948	-0.967947
	ENSDARG00000104837.2	nudc	0.511992	0.10463
	ENSDARG00000096508.2	BX322618.1	0.396488	0.845363
	ENSDARG00000098409.2	BX005376.1	0.791298	1.15698
	ENSDARG00000114031.1	smyhc3	0.00242617	0.401145
	ENSDARG00000021891.8	zbtb7b	0.0546192	-0.518355
	ENSDARG00000057484.8	srsf2a	0.233476	0.0437525
	ENSDARG00000031658.10	si:ch211-207d6.2	-0.15202	0.228725
	ENSDARG00000104904.2	si:ch73-221f6.1	-0.618425	-0.575863
	ENSDARG00000006052.11	malt2	-0.224263	-0.981324
	ENSDARG00000079166.4	ace	-1.07757	-0.223059
	ENSDARG00000014031.10	abcc2	-0.595415	0.14492
	ENSDARG00000099342.2	crfb15	-0.278521	-0.959642
	ENSDARG00000044625.5	pcf11	0.219482	0.254618
	ENSDARG00000045150.6	csnk1e	0.26963	0.0866389
	ENSDARG00000069723.5	zbbx	0.125817	0.465861
	ENSDARG00000061725.6	mast3a	0.184798	0.165547
	ENSDARG00000025757.7	tspan35	-0.24707	-0.452418
	ENSDARG00000105117.2	sdad1	0.119428	0.275352
	ENSDARG00000014582.8	exoc3	0.187681	0.156502
	ENSDARG00000069929.5	CABZ01053976.1	0.185706	0.397702
	ENSDARG00000024602.7	zgc:162964	-0.0854193	-0.625618
	ENSDARG00000100902.2	FP085399.1	-0.728349	-0.839008
	ENSDARG00000093636.2	si:dkey-26i13.5	-0.145283	-2.22116
	ENSDARG00000100162.2	CABZ01059120.1	0.314143	0.442873
	ENSDARG00000103253.2	zgc:112023	-0.177197	-0.158567
	ENSDARG00000102146.2	si:ch211-69b7.6	-0.0844011	0.622667
	ENSDARG00000034650.5	fabp7b	-0.130049	-0.399948
	ENSDARG00000017757.9	pik3cg	-0.69148	-0.52796
	ENSDARG00000074266.4	si:ch1073-314i13.4	0.596887	0.0898089
	ENSDARG00000076870.4	piezo1	-0.0337516	0.461196
	ENSDARG00000035074.9	rtel1	-0.105701	-0.273215
	ENSDARG00000016573.10	mroh1	0.238023	0.373766
	ENSDARG00000102097.2	nfkbiz	0.312139	-1.69933
	ENSDARG00000102848.2	BX927336.3	-2.66825	-3.82568
	ENSDARG00000095949.2	si:dkey-22i16.9	8.2515	8.8091
	ENSDARG00000038293.7	zgc:103559	-0.538907	-0.573337
	ENSDARG00000015337.11	comta	-0.3816	0.087623
	ENSDARG00000070579.5	ggact.3	-1.5512	-1.78244
	ENSDARG00000115257.1	si:ch73-338o16.4	-0.40469	-3.83085
	ENSDARG00000038248.5	ggact.2	-1.67373	-1.8947
	ENSDARG00000079332.5	AL928650.1	-1.777	-10.5688
	ENSDARG00000103578.2	gtf2b	0.0478904	-0.303676
	ENSDARG00000075229.4	slc46a2	-0.232216	-1.84223
	ENSDARG00000016343.10	zgc:92518	-0.313474	-0.433078
	ENSDARG00000105046.2	ccnf	0.03882	-0.555065
	ENSDARG00000095796.3	si:dkey-87o1.2	-0.104507	-1.11779
	ENSDARG00000100021.3	hrasls	0.818742	0.465516
	ENSDARG00000077313.4	slc46a3	-0.214855	-0.408643
	ENSDARG00000105614.2	si:ch211-212k18.13	1.24952	-2.43782
	ENSDARG00000069335.6	bcl6b	-0.404022	-0.616203
	ENSDARG00000006892.10	myo3b	0.0049085	0.411816
	ENSDARG00000100083.2	sugt1	0.0231921	-0.196653
	ENSDARG00000098140.2	ankrd13d	0.284564	0.0522421
	ENSDARG00000101997.2	si:dkey-191j3.2	-1.1435	-1.03105
	ENSDARG00000098174.2	CABZ01088274.1	-1.82678	-2.29647
	ENSDARG00000073918.6	rnf41l	0.107407	0.286983
	ENSDARG00000052115.7	ehf	-0.666929	-3.95388
	ENSDARG00000097209.2	cox8b	0.434348	0.247664
	ENSDARG00000089887.5	mmp20a	0.354867	1.0506
	ENSDARG00000074191.7	zgc:172253	-1.28046	-0.23828
	ENSDARG00000029457.10	cacna1sa	0.00965594	0.341145
	ENSDARG00000020072.9	thbs4b	0.172566	0.151736
	ENSDARG00000102018.2	btr25	-0.0163269	-0.438503
	ENSDARG00000057942.5	glt8d2	-1.03709	-0.006916
	ENSDARG00000003069.9	btbd7	0.174354	0.174453
	ENSDARG00000095717.5	si:dkey-172k15.6	-0.516184	-0.742392
	ENSDARG00000101423.2	cyp2y3	-0.535234	0.0754976
	ENSDARG00000098769.2	slitrk6	0.2324	0.331727
	ENSDARG00000111129.1	acy1	-0.488339	-0.00206697
	ENSDARG00000117211.1	CR936462.1	-0.72501	0.0745352
	ENSDARG00000102058.2	si:dkeyp-11e3.1	-0.229253	-1.11511
	ENSDARG00000060622.7	si:ch73-14h1.2	0.249706	-0.406981
	ENSDARG00000042094.8	eef2a.1	-0.454021	-0.739417
	ENSDARG00000071626.6	ptgdsb.2	0.259565	0.254205
	ENSDARG00000103190.2	psmd2	0.0798815	0.327046
	ENSDARG00000111693.1	CABZ01002690.1	0.0495146	0.221018
	ENSDARG00000091085.3	lepa	-1.01373	-1.08475
	ENSDARG00000054543.8	samsn1a	0.0252725	-0.376833
	ENSDARG00000116122.1	CABZ01067150.1	-0.0634155	0.565776
	ENSDARG00000007245.8	rundc3aa	0.495198	0.120325
	ENSDARG00000104407.2	BX649453.1	1.10583	1.42553
	ENSDARG00000100128.2	CU861477.1	0.130663	0.244178
	ENSDARG00000036911.7	scamp1	-0.181992	-0.0892718
	ENSDARG00000100464.2	si:dkey-193i10.1	-0.213835	-1.14125
	ENSDARG00000102440.2	CABZ01070852.1	-0.386291	-0.846652
	ENSDARG00000078781.5	si:ch211-161c3.6	0.122176	0.449391
	ENSDARG00000012073.11	kif15	-0.290148	-0.330174
	ENSDARG00000042859.8	slc5a6a	-0.431643	0.00393241
	ENSDARG00000016156.10	fam53b	0.0642854	-0.301496
	ENSDARG00000022518.11	pex5la	0.0575825	0.322375
	ENSDARG00000053131.5	irak3	0.915889	-0.527582
	ENSDARG00000103225.2	LOC103910001	-1.04383	-1.02018
	ENSDARG00000100206.2	klhdc4	0.256318	0.192053
	ENSDARG00000006202.10	erbb3a	-0.0399479	0.326281
	ENSDARG00000100313.2	pip5k1cb	0.0377695	0.196774
	ENSDARG00000070480.7	agr2	-0.199217	-1.40969
	ENSDARG00000088641.5	grn2	-0.563768	-2.49939
	ENSDARG00000063190.5	zranb1b	0.446009	0.602847
	ENSDARG00000088581.4	f10	0.424195	0.811757
	ENSDARG00000117512.1	LO018605.3	-1.62171	-1.18014
	ENSDARG00000002758.12	dedd1	0.205959	0.0413184
	ENSDARG00000046010.6	kdm2bb	0.1741	0.151148
	ENSDARG00000098929.2	tex15	-0.865064	-0.761894
	ENSDARG00000025559.8	pex11g	-0.600111	-0.33537
	ENSDARG00000115940.1	galnt8a.1	-1.5966	-0.314217
	ENSDARG00000019644.7	ldhba	0.153491	0.105736
	ENSDARG00000069048.5	serpinf1	-0.445269	-0.508376
	ENSDARG00000090107.3	zmp:0000000984	-1.09179	-0.360092
	ENSDARG00000043133.6	cldnf	-0.544592	-0.833513
	ENSDARG00000086256.5	si:ch211-236p5.2	0.185885	0.406641
	ENSDARG00000052288.6	zmp:0000000634	-1.57391	-2.12983
	ENSDARG00000062379.5	slc35a4	-0.015738	-0.201946
	ENSDARG00000035952.7	cdr2a	-0.281304	-0.286697
	ENSDARG00000009430.9	tmem30c	-0.561094	-0.136526
	ENSDARG00000116843.1	BX324216.4	-0.246558	-0.754651
	ENSDARG00000101926.2	zgc:101130	-0.209097	-0.291863
	ENSDARG00000054378.7	pcbp3	0.00276072	0.218436
	ENSDARG00000092780.4	si:ch1073-170o4.1	3.27684	3.12855
	ENSDARG00000035820.6	drd4b	-0.257595	-0.719719
	ENSDARG00000013856.7	amy2a	0.662629	0.466641
	ENSDARG00000025904.8	tecrb	-0.208076	-0.162797
	ENSDARG00000099409.2	zgc:162182	-0.227684	-0.91793
	ENSDARG00000057426.4	oard1	-0.137991	-0.365462
	ENSDARG00000073820.4	zgc:174917	-1.41079	-1.93748
	ENSDARG00000076146.7	zgc:172075	-0.447156	-1.88215
	ENSDARG00000056885.8	per1a	0.0501496	1.05074
	ENSDARG00000063634.6	hpse	-0.112679	-0.344826
	ENSDARG00000100171.2	CU638702.1	-0.503357	-0.526758
	ENSDARG00000011410.10	aadat	-0.619351	-0.234546
	ENSDARG00000078749.6	b4galnt3a	-0.782851	-0.538225
	ENSDARG00000019418.6	kcnj2a	-0.0535545	-0.572434
	ENSDARG00000100000.2	CR352226.5	1.35165	1.63808
	ENSDARG00000033684.7	oxgr1a.1	-2.63935	-4.75918
	ENSDARG00000095409.4	si:ch211-226h7.8	-0.444553	-5.22512
	ENSDARG00000077881.5	chl1a	-0.172172	0.318585
	ENSDARG00000029930.8	SPDEF	-0.487246	-0.681454
	ENSDARG00000039964.7	fgfbp2a	0.947267	0.303092
	ENSDARG00000007077.8	ankrd50l	-0.162191	-0.313729
	ENSDARG00000078214.6	mybbp1a	0.067265	0.271786
	ENSDARG00000100555.2	aqp11	-0.634508	-0.219363
	ENSDARG00000063631.7	VIT	-0.362775	-0.307972
	ENSDARG00000086762.4	gsdmea	0.159229	0.434181
	ENSDARG00000091539.4	ptprjb.1	-0.527199	-0.742954
	ENSDARG00000093476.4	si:dkey-175d9.2	-0.522153	-0.549524
	ENSDARG00000110748.1	CABZ01056052.1	-1.01905	-1.68359
	ENSDARG00000087205.3	akt3b	0.237854	0.229638
	ENSDARG00000096977.2	mhc1lla	-4.38685	-8.57392
	ENSDARG00000036116.7	eif3hb	0.337773	0.0735821
	ENSDARG00000054610.5	coro1a	-0.219278	-0.647546
	ENSDARG00000037008.8	bscl2	-0.0930161	-0.228707
	ENSDARG00000103584.2	BX927374.1	-1.03521	-1.89297
	ENSDARG00000071493.5	olfm3a	0.251142	0.106481
	ENSDARG00000037061.5	aldh9a1b	0.189134	0.338879
	ENSDARG00000041947.8	styk1b	-0.0741223	-0.664067
	ENSDARG00000098706.2	si:ch73-236c18.7	-0.397766	-0.977368
	ENSDARG00000074031.5	fastkd2	-0.0164601	0.243733
	ENSDARG00000101863.2	CR382337.3	-0.338963	-3.33958
	ENSDARG00000101576.2	tbxta	-1.04894	-0.0253537
	ENSDARG00000054160.7	zgc:113625	-2.00237	-5.05292
	ENSDARG00000099014.2	fxyd1	0.466264	0.259137
	ENSDARG00000015732.9	cax2	0.0397867	0.311557
	ENSDARG00000098736.3	si:dkey-201i2.4	-1.70714	-3.25249
	ENSDARG00000069038.6	si:ch211-242e8.1	0.293545	0.602685
	ENSDARG00000075600.5	si:dkeyp-41f9.3	-1.07363	-1.26585
	ENSDARG00000093569.4	bckdhbl	0.280163	0.172709
	ENSDARG00000089131.4	il17rel	-0.640386	-1.84904
	ENSDARG00000098791.3	cdhr5b	-0.80753	-0.266559
	ENSDARG00000094978.2	si:ch73-18b11.2	-0.987647	-0.237843
	ENSDARG00000099101.2	gch2	-0.764513	-0.118426
	ENSDARG00000097873.2	BX530721.1	0.938285	1.41191
	ENSDARG00000007151.11	kcnk2b	-0.573731	-0.511365
	ENSDARG00000110100.1	si:ch73-92e7.4	0.42374	0.409766
	ENSDARG00000105276.2	grb2a	-0.259012	-0.216375
	ENSDARG00000093082.3	LO018605.1	0.848757	-3.78242
	ENSDARG00000017049.13	adsl	0.217404	0.291405
	ENSDARG00000089475.6	hbae1.1	0.233894	-0.940043
	ENSDARG00000044694.8	fybb	-0.212809	-0.485205
	ENSDARG00000099099.3	CABZ01015815.1	-0.699053	-0.86455
	ENSDARG00000087697.4	lpl	0.293091	0.552096
	ENSDARG00000042065.8	eef2a.2	0.583357	0.695339
	ENSDARG00000045367.10	tuba1b	-1.22604	-1.30002
	ENSDARG00000052215.5	btr02	-0.269696	-0.699003
	ENSDARG00000060457.5	pmp22b	-0.396725	-0.0647528
	ENSDARG00000104770.2	CABZ01072815.1	-0.788414	-1.37536
	ENSDARG00000037527.6	si:rp71-17i16.5	-1.90474	-2.46895
	ENSDARG00000071683.8	zfr2	0.153681	0.340736
	ENSDARG00000035887.9	zgc:91944	0.242023	0.178322
	ENSDARG00000035282.4	emc6	0.395247	0.195645
	ENSDARG00000101644.3	ARHGEF17	0.210659	0.238197
	ENSDARG00000030532.8	arhgef12a	0.0203402	0.155814
	ENSDARG00000067713.5	snx18a	0.228713	0.120664
	ENSDARG00000056757.5	slc39a8	-0.662305	-0.324069
	ENSDARG00000045669.7	si:dkey-39a18.1	0.295336	1.07275
	ENSDARG00000093444.4	si:dkey-106l3.7	-0.203307	-0.593119
	ENSDARG00000007108.8	lipia	-0.218343	-0.368396
	ENSDARG00000043182.8	hhla2a.1	0.297916	0.0930321
	ENSDARG00000014805.8	fhl5	-0.330901	-0.670446
	ENSDARG00000117266.1	FO904966.1	-1.64905	-5.29788
	ENSDARG00000096887.2	CR381618.1	-0.358932	0.231092
	ENSDARG00000038894.7	tmx3a	0.0709395	-0.767665
	ENSDARG00000019278.9	GNB4	0.139535	0.271009
	ENSDARG00000052912.7	si:dkey-57n24.6	-0.752827	-0.353484
	ENSDARG00000094112.3	slc22a21	2.04206	1.2469
	ENSDARG00000004794.10	ccdc146	-0.783746	-0.177904
	ENSDARG00000103826.2	gpib	0.515892	0.327569
	ENSDARG00000014041.11	smarcad1a	-0.11631	-0.365056
	ENSDARG00000027063.5	arpc1b	-0.188487	-0.366854
	ENSDARG00000044895.5	fmoda	-0.239505	-0.0379089
	ENSDARG00000113666.1	znf1173	1.17781	1.11319
	ENSDARG00000117425.1	FO704721.2	-0.132334	0.659936
	ENSDARG00000074556.5	ganc	-0.096508	0.354685
	ENSDARG00000007808.8	zdhhc16a	0.547719	0.290259
	ENSDARG00000077385.5	rgs19	-0.304618	-0.184277
	ENSDARG00000078226.4	cdh12a	-0.12419	0.389252
	ENSDARG00000116430.1	si:ch73-329n5.2	0.587005	-1.98185
	ENSDARG00000022970.8	tm9sf1	-0.139336	-0.233629
	ENSDARG00000100056.2	CABZ01088109.1	0.0168726	0.18508
	ENSDARG00000097489.3	si:ch73-390p7.2	0.230191	0.977794
	ENSDARG00000117594.1	CR848749.2	0.379721	0.94753
	ENSDARG00000040465.7	irf2	0.234503	-0.398917
	ENSDARG00000070025.7	dchs1a	-0.0732459	0.204941
	ENSDARG00000103763.2	l3hypdh	0.732524	0.699142
	ENSDARG00000039125.7	map4k5	-0.00904231	-0.182223
	ENSDARG00000093118.2	CR847509.1	-0.242796	-0.805988
	ENSDARG00000030478.9	zgc:66484	-0.489054	0.232903
	ENSDARG00000096154.2	CU695141.1	1.57474	3.81969
	ENSDARG00000037069.9	zdhhc14	0.243017	0.358954
	ENSDARG00000103347.2	cyp2aa3	0.674702	1.04507
	ENSDARG00000079399.5	F2RL3	-0.52986	-0.585683
	ENSDARG00000060127.7	adamts3	0.219702	0.270401
	ENSDARG00000056804.7	si:dkey-40g16.6	-2.11755	-0.614564
	ENSDARG00000101792.2	si:dkey-237i9.1	-0.169193	-0.200871
	ENSDARG00000079271.4	dcxr	-0.695326	-1.17244
	ENSDARG00000105829.2	CR788316.4	-1.85399	-5.37922
	ENSDARG00000101206.2	zgc:113363	-0.423515	-0.432906
	ENSDARG00000063089.7	ccm2l	-0.0716053	-0.527229
	ENSDARG00000010602.10	zgc:112294	0.535889	0.503599
	ENSDARG00000011247.13	rnpc3	0.309923	0.110176
	ENSDARG00000101597.2	si:dkeyp-57d7.4	0.203422	0.515049
	ENSDARG00000024746.12	hsp90aa1.2	0.245401	-0.52815
	ENSDARG00000100106.2	CR385054.1	-0.835982	-2.76455
	ENSDARG00000040620.4	psmg1	0.305944	0.000769308
	ENSDARG00000052037.5	trim35-1	-0.0713723	-0.580361
	ENSDARG00000103878.2	anpepb	-1.4512	-0.491681
	ENSDARG00000097560.2	BX511311.3	-0.399271	-0.670355
	ENSDARG00000025089.9	loxl4	-0.632248	-0.449597
	ENSDARG00000113992.1	apobec2b	-0.0287302	-0.683468
	ENSDARG00000063182.9	rc3h1b	0.10105	0.164535
	ENSDARG00000074547.4	si:ch211-240l19.8	1.55121	1.07721
	ENSDARG00000109561.1	CABZ01027551.1	0.813559	-0.750519
	ENSDARG00000056530.7	cpamd8	-0.137598	0.238749
	ENSDARG00000102729.2	SAMD9	0.124869	0.680435
	ENSDARG00000116928.1	CABZ01059408.1	-0.335601	-0.852641
	ENSDARG00000052045.9	ggt5a	-0.304449	-0.491176
	ENSDARG00000117742.1	FO904898.6	5.31119	5.60134
	ENSDARG00000098976.2	CU457778.1	-1.04159	-1.12574
	ENSDARG00000096562.4	wu:fj29h11	0.145454	0.324785
	ENSDARG00000010437.10	tent5c	-0.179972	0.536944
	ENSDARG00000043342.7	gpx3	-0.353604	-0.114746
	ENSDARG00000033160.8	nr1d1	-0.0492923	0.808717
	ENSDARG00000040192.9	nenf	-0.246298	-0.438201
	ENSDARG00000092948.4	gna15.3	-1.06282	-1.37093
	ENSDARG00000093972.5	ftr79	0.18073	-0.698527
	ENSDARG00000025467.12	aatf	0.178136	0.22512
	ENSDARG00000076699.6	ipmka	-0.94069	0.167438
	ENSDARG00000103340.2	clic1	-0.0247959	-0.384994
	ENSDARG00000054181.6	valopb	0.459531	0.47416
	ENSDARG00000022810.9	fzr1b	0.253417	0.142446
	ENSDARG00000016528.9	wdcp	0.314292	0.068027
	ENSDARG00000096363.3	BX927298.1	-0.859206	-4.54802
	ENSDARG00000021135.10	dhrs4	0.327341	0.633448
	ENSDARG00000036993.8	erbb3b	-0.219882	-0.400739
	ENSDARG00000087742.4	map4k3a	0.382917	0.107326
	ENSDARG00000104214.2	CR381540.3	0.85199	0.556839
	ENSDARG00000059630.7	mlec	-0.0273961	-0.383817
	ENSDARG00000052074.5	si:ch211-122f10.4	-0.447273	0.00998155
	ENSDARG00000114870.1	CABZ01078594.1	-0.0347641	-0.187303
	ENSDARG00000017780.11	rorcb	0.106603	-0.509265
	ENSDARG00000029290.5	stx11b.1	-0.718164	-1.45052
	ENSDARG00000091619.3	mvb12ba	-0.589629	-0.303253
	ENSDARG00000027658.9	irf10	1.30861	-1.80929
	ENSDARG00000104417.2	CT573006.2	-1.16663	-0.462022
	ENSDARG00000089372.4	clk4a	0.000707298	-0.39619
	ENSDARG00000099742.2	heatr1	0.0101012	0.284735
	ENSDARG00000101450.2	si:ch211-215p11.3	-1.18212	-1.02501
	ENSDARG00000113315.1	zgc:153932	-1.6218	-4.63268
	ENSDARG00000100013.2	dhx38	0.0889061	0.299653
	ENSDARG00000100366.2	si:dkey-102m7.3	0.271707	0.342612
	ENSDARG00000060498.8	tnfrsf9a	-0.0888558	-2.15023
	ENSDARG00000015088.11	dnajb11	-0.10689	-0.443414
	ENSDARG00000026322.10	dhrs13a.1	0.290776	0.382232
	ENSDARG00000042608.6	ica1	0.0685649	-0.217803
	ENSDARG00000092894.4	si:ch211-114l13.9	0.466979	-1.26067
	ENSDARG00000043089.8	alox5b.2	-1.28272	-0.452979
	ENSDARG00000086419.4	si:ch211-282j17.13	-1.20975	-2.60087
	ENSDARG00000040258.8	si:ch73-340m8.2	-0.903991	-0.881013
	ENSDARG00000114461.1	CABZ01054509.1	-1.32347	-1.2666
	ENSDARG00000058598.7	sox18	-0.024918	-0.283278
	ENSDARG00000110967.1	FP102169.1	-0.748087	-1.63778
	ENSDARG00000054963.5	alg1	0.0598208	-0.30695
	ENSDARG00000002710.10	ncl	0.128104	0.25706
	ENSDARG00000103979.2	calr3a	-0.134451	-0.772514
	ENSDARG00000100573.2	ckap2l	-0.681855	-0.267703
	ENSDARG00000098077.2	si:dkey-238o14.3	0.208099	-1.72024
	ENSDARG00000038768.6	mrpl12	0.0696239	0.271228
	ENSDARG00000076228.5	kif2c	-0.421982	-0.288666
	ENSDARG00000101785.3	laptm5	-0.0629863	-0.724062
	ENSDARG00000102808.3	calr3b	-0.282213	-0.78462
	ENSDARG00000052565.6	cenpi	-0.541972	-0.211844
	ENSDARG00000070434.4	rhov	-0.267195	-0.706068
	ENSDARG00000097533.2	BX571880.1	0.432174	0.417742
	ENSDARG00000098477.2	tec	-0.950654	-0.36432
	ENSDARG00000020204.9	nf2a	-0.372577	-0.390263
	ENSDARG00000094284.3	si:dkey-58f10.10	0.741444	-1.53455
	ENSDARG00000074919.4	BFSP1	0.693992	0.571362
	ENSDARG00000099282.2	si:ch73-359m17.6	-0.458911	-1.8107
	ENSDARG00000016867.6	rnf128a	-0.177145	-0.237184
	ENSDARG00000039677.8	dsc2l	-0.00288152	0.607091
	ENSDARG00000103774.2	limch1b	-0.0101102	0.189746
	ENSDARG00000099849.3	ebf1a	0.0660951	0.181723
	ENSDARG00000077982.5	elf3	1.18805	-1.40687
	ENSDARG00000089402.3	si:ch73-281i18.3	1.82084	1.65589
	ENSDARG00000111106.1	arl3l1	0.324238	0.194404
	ENSDARG00000077314.5	mblac1	-1.1427	-0.80867
	ENSDARG00000104365.2	BX323064.2	-1.19516	-0.647725
	ENSDARG00000041300.6	drc3	0.494204	0.328175
	ENSDARG00000097348.2	BX649628.1	2.20672	2.71042
	ENSDARG00000022085.9	si:dkey-34e4.1	-0.235895	-0.0265686
	ENSDARG00000095678.4	ftr38	-0.375246	-0.881439
	ENSDARG00000102750.2	cdh1	-0.0345616	-0.362269
	ENSDARG00000089602.4	si:dkey-217f16.1	-0.174065	-0.802891
	ENSDARG00000100415.2	CABZ01002188.1	-0.598525	-1.32279
	ENSDARG00000008127.12	pcdh15b	-0.051712	0.238159
	ENSDARG00000041878.5	rab11ba	-0.172083	-0.298536
	ENSDARG00000044924.8	gdf11	-0.178168	0.31159
	ENSDARG00000087110.5	akna	0.0694645	0.28925
	ENSDARG00000006192.10	gatad2ab	-0.00648524	-0.218816
	ENSDARG00000093177.4	si:ch211-15j1.1	1.02472	0.406249
	ENSDARG00000013128.9	pdk1	-0.0421668	0.743084
	ENSDARG00000056047.6	noxa1	-0.608766	-2.24585
	ENSDARG00000103677.2	CABZ01008730.1	-0.281118	-0.939279
	ENSDARG00000105071.2	nos1apa	-0.112439	-0.204074
	ENSDARG00000100792.3	zgc:154142	-1.18359	-0.0803732
	ENSDARG00000103296.2	nup54	0.468938	0.255144
	ENSDARG00000087251.4	si:ch73-50f9.4	-0.451171	-1.13262
	ENSDARG00000100534.2	irak4	0.302703	0.0945064
	ENSDARG00000042993.9	prss1	0.643392	0.247431
	ENSDARG00000044695.6	ccdc80l2	-0.297877	-0.287735
	ENSDARG00000069710.7	vwa10.2	-1.2723	-1.39229
	ENSDARG00000009488.7	gipc2	-0.0585368	-0.250943
	ENSDARG00000077626.3	fam19a4a	-0.74488	-0.83392
	ENSDARG00000104929.2	si:ch211-153f2.7	0.135352	0.44063
	ENSDARG00000069186.6	cyp27a1.2	-0.250391	0.580928
	ENSDARG00000040298.9	apoa4b.1	-0.795146	-0.549162
	ENSDARG00000104375.2	sec24a	0.482338	0.351585
	ENSDARG00000077419.6	nectin4a	0.21393	0.42167
	ENSDARG00000027807.10	frk	-0.439753	-0.695112
	ENSDARG00000105247.2	CR391991.5	1.49361	2.31637
	ENSDARG00000001968.13	dock5	-0.0847443	0.446256
	ENSDARG00000099791.2	pdk3b	0.152379	0.408982
	ENSDARG00000098351.2	si:ch211-66c13.1	-1.93971	-0.703695
	ENSDARG00000112870.1	CABZ01021599.1	-0.756219	-0.39719
	ENSDARG00000071871.4	glod5	0.112292	-0.380307
	ENSDARG00000061047.6	abcg4a	0.248865	0.345124
	ENSDARG00000069433.6	tnk1	-0.068816	-0.344887
	ENSDARG00000041394.6	dnajb1b	0.581814	-0.709491
	ENSDARG00000099026.3	si:dkey-185m8.2	0.0408164	-0.539322
	ENSDARG00000098334.2	exosc3	0.214567	0.311545
	ENSDARG00000096667.4	hemgn	-0.0132942	-0.329361
	ENSDARG00000079589.3	si:dkeyp-73d8.6	-1.09851	-0.309911
	ENSDARG00000069505.4	zgc:136892	-0.300452	-0.662081
	ENSDARG00000056374.5	noxo1b	0.174327	-0.46924
	ENSDARG00000078411.3	hspb15	0.252914	0.279537
	ENSDARG00000026519.10	ralgps2	0.0450757	0.155869
	ENSDARG00000004433.11	btk	-0.353739	-0.810639
	ENSDARG00000045011.10	tapbp.2	0.674047	-0.371915
	ENSDARG00000094708.2	sftpba	-0.230197	-0.54424
	ENSDARG00000101670.2	kntc1	-0.351239	-0.457749
	ENSDARG00000070846.8	dazap1	0.418505	0.0306335
	ENSDARG00000079766.5	tap1	0.321035	-0.782537
	ENSDARG00000052537.5	cptp	0.0213299	-0.303402
	ENSDARG00000095943.2	BX324207.1	-0.489984	-0.677703
	ENSDARG00000099660.2	CU915256.1	1.48291	1.23113
	ENSDARG00000007465.11	tdrd1	-0.134324	0.666901
	ENSDARG00000095615.3	si:dkeyp-86h10.3	-0.681252	-0.120853
	ENSDARG00000074967.5	zgc:162698	-0.0343331	-0.388389
	ENSDARG00000056620.5	grpr	0.481305	-0.02213
	ENSDARG00000092242.3	si:dkey-26i13.7	-1.31421	-4.98067
	ENSDARG00000057792.8	cx52.7	0.444794	0.231135
	ENSDARG00000115421.1	n6amt1	0.355003	0.132475
	ENSDARG00000028276.8	si:ch211-196h16.12	0.802879	0.357369
	ENSDARG00000024195.11	znf395b	0.232169	0.244413
	ENSDARG00000115657.1	prkcaa	-0.0111404	0.214458
	ENSDARG00000088615.4	ltb4r2a	-0.440274	-0.66288
	ENSDARG00000092550.2	si:dkey-85a20.4	-0.251299	-0.294796
	ENSDARG00000102229.2	mapk8ip1a	-0.100913	0.187217
	ENSDARG00000096793.2	BX842240.1	-3.46928	-4.52314
	ENSDARG00000077573.5	tmprss13b	0.222692	0.925731
	ENSDARG00000062558.6	rspry1	0.187439	-0.0522072
	ENSDARG00000068275.5	ptx3a	0.4991	0.565745
	ENSDARG00000041848.5	rh50	-0.807691	0.259156
	ENSDARG00000101557.3	scarb1	-0.717917	0.0957847
	ENSDARG00000114716.1	znf1117	-0.772371	-1.03658
	ENSDARG00000096507.2	si:ch211-1f22.8	-3.94101	-3.11075
	ENSDARG00000073769.4	magi2b	0.379383	0.50011
	ENSDARG00000040031.7	tardbp	0.0176348	-0.106282
	ENSDARG00000068303.6	zgc:171509	-0.306543	-2.35576
	ENSDARG00000100823.2	selenok	0.310056	-0.0959614
	ENSDARG00000006422.8	esyt3	-0.0173926	-0.355293
	ENSDARG00000059948.7	si:dkey-121b10.7	0.11272	0.688736
	ENSDARG00000038866.7	trappc8	0.0338515	0.188962
	ENSDARG00000037554.8	arhgef3l	-0.146656	-0.847812
	ENSDARG00000053062.6	CR628323.2	1.92589	-0.63428
	ENSDARG00000098662.2	si:ch73-359m17.9	-0.732574	-0.684551
	ENSDARG00000058556.7	muc5.2	1.89896	1.85032
	ENSDARG00000087178.5	scpp9	-1.99249	-1.31966
	ENSDARG00000017947.12	ptk6a	-0.120748	-0.619814
	ENSDARG00000016977.10	snx27b	0.096405	0.248411
	ENSDARG00000067591.5	puraa	0.300119	0.0124273
	ENSDARG00000032373.8	rnf145b	-0.230502	-0.165922
	ENSDARG00000093550.2	BX005438.1	0.241572	0.382576
	ENSDARG00000102265.2	smarcal1	1.00661	0.726804
	ENSDARG00000045447.6	slc35g2b	0.4465	0.126784
	ENSDARG00000031164.6	tuba8l2	0.2585	0.229231
	ENSDARG00000024503.8	c6ast3	0.861375	0.478083
	ENSDARG00000090392.4	si:dkey-71l4.2	-1.27934	-1.51209
	ENSDARG00000097931.2	BX323557.1	0.54255	0.483202
	ENSDARG00000032131.10	drd3	0.277324	0.0466757
	ENSDARG00000070607.5	mrpl36	0.269692	0.0502139
	ENSDARG00000100192.3	znf1155	0.288054	0.122779
	ENSDARG00000079188.4	nxph2b	0.293708	0.143069
	ENSDARG00000078147.2	il10	1.88896	-2.40509
	ENSDARG00000009640.6	psmb1	0.302176	0.052821
	ENSDARG00000016464.11	cdc42bpab	0.0049224	0.161022
	ENSDARG00000104225.2	ndel1b	0.122931	0.38457
	ENSDARG00000114454.1	CR762483.1	0.784589	-0.113142
	ENSDARG00000040251.6	ctsk	-0.216854	-0.312659
	ENSDARG00000068256.6	rwdd	-0.245086	-0.24234
	ENSDARG00000025391.7	pfdn2	0.17647	0.0583296
	ENSDARG00000092362.4	hsp70.2	0.902941	-0.735997
	ENSDARG00000017220.11	otud7b	0.118213	0.184257
	ENSDARG00000038979.7	si:dkey-24c2.9	0.784785	1.10265
	ENSDARG00000055784.7	ptpn3	-0.0205433	0.229528
	ENSDARG00000038312.7	rcl1	0.292387	0.256444
	ENSDARG00000097553.2	BX908750.1	0.742797	0.385826
	ENSDARG00000055536.6	otub1a	-0.143823	-0.356986
	ENSDARG00000091015.4	CR381544.2	-1.25719	-2.02754
	ENSDARG00000099947.2	CABZ01109019.1	-1.08832	-1.97661
	ENSDARG00000002791.11	atp1a1a.1	0.020868	0.208696
	ENSDARG00000094677.3	si:dkey-92j12.5	-0.0506289	0.311074
	ENSDARG00000100236.2	cspp1a	0.0619669	0.316145
	ENSDARG00000086460.5	si:dkey-83f18.10	-2.48333	-4.7745
	ENSDARG00000034409.7	pik3r3b	0.181213	0.224129
	ENSDARG00000086374.3	isg15	0.182958	1.05863
	ENSDARG00000101049.2	CABZ01075274.1	0.140123	-1.0299
	ENSDARG00000003527.11	mak16	0.215375	0.237237
	ENSDARG00000019693.12	clcn5a	0.0828757	0.256584
	ENSDARG00000097239.2	si:ch73-31d8.2	-0.4852	-1.46963
	ENSDARG00000033967.7	trmt2b	-0.086233	-0.502734
	ENSDARG00000097720.2	BX005129.3	-0.314064	1.57945
	ENSDARG00000101700.2	si:ch1073-181h11.1	5.45974	4.41509
	ENSDARG00000093975.3	si:dkey-222h21.9	-1.1385	-1.34893
	ENSDARG00000011851.13	map2k5	-0.512726	-0.298758
	ENSDARG00000078979.4	arhgef40	-0.667601	-0.374147
	ENSDARG00000030949.7	srprb	0.136071	0.184864
	ENSDARG00000063672.7	zmp:0000000711	-0.227049	-0.410037
	ENSDARG00000077085.4	zgc:110821	0.428678	0.118001
	ENSDARG00000037030.8	casz1	0.0130306	0.152189
	ENSDARG00000007671.13	ghrb	-0.014699	0.44025
	ENSDARG00000020239.10	lpin1	-0.0397375	0.880951
	ENSDARG00000114332.1	CT573234.1	-0.397371	-1.98226
	ENSDARG00000067848.6	nmrk2	-0.319369	0.519899
	ENSDARG00000073845.4	zgc:110843	-0.460394	-0.225031
	ENSDARG00000089307.4	pmaip1	-0.559998	-0.877943
	ENSDARG00000099775.2	CABZ01074307.1	-0.596285	-1.1208
	ENSDARG00000077400.5	rbm10	-0.00441619	0.200665
	ENSDARG00000079992.5	senp6b	-1.12875	-1.11924
	ENSDARG00000104850.2	si:ch211-215p11.1	-0.445239	-0.606811
	ENSDARG00000009136.11	tp53bp2a	0.00470562	0.303711
	ENSDARG00000075748.5	NCKAP1L	-0.00832115	-0.276073
	ENSDARG00000036282.8	rnaset2	-0.385626	-0.188917
	ENSDARG00000013685.10	vsig8b	-0.475924	-0.383188
	ENSDARG00000016088.11	rtn2a	-0.325377	0.0110097
	ENSDARG00000038321.8	zgc:172053	-2.56567	-6.74933
	ENSDARG00000079126.5	znfl1i	3.07257	1.04649
	ENSDARG00000039501.10	ugt2a6	-1.1088	-0.712764
	ENSDARG00000096655.2	BX901920.1	-0.481237	-0.46583
	ENSDARG00000086494.4	znf970	0.228642	-0.358958
	ENSDARG00000000151.14	thraa	0.0528116	0.338204
	ENSDARG00000007975.7	fth1b	-0.0667307	-0.214532
	ENSDARG00000101259.3	hgh1	0.221606	0.36891
	ENSDARG00000011166.7	cahz	0.163661	-0.41546
	ENSDARG00000005908.11	clk4b	-0.257198	-0.340209
	ENSDARG00000074126.5	ttc39a	-0.290421	-0.469796
	ENSDARG00000105371.2	CR382283.1	-1.43061	-2.30096
	ENSDARG00000101722.2	larp1	0.327197	0.149883
	ENSDARG00000013539.10	ikzf1	0.0508591	-0.375198
	ENSDARG00000020777.10	cep85l	-0.237886	-0.0528158
	ENSDARG00000020625.12	jak1	-0.0515321	-0.230445
	ENSDARG00000021787.10	abcb5	0.00694863	0.626547
	ENSDARG00000045932.6	cpeb1a	0.405072	0.769465
	ENSDARG00000053668.6	stag2b	0.095154	0.133379
	ENSDARG00000040683.8	si:ch73-40a17.3	-0.935128	-0.184007
	ENSDARG00000053828.7	ubxn11	0.223925	0.5086
	ENSDARG00000116618.1	si:ch73-27e22.8	3.0689	1.38204
	ENSDARG00000101560.2	psma1	0.406039	0.0949517
	ENSDARG00000021572.8	cgas	1.74558	0.782179
	ENSDARG00000033179.6	tmem243b	0.319404	0.185745
	ENSDARG00000074644.4	spock1	0.12225	0.35045
	ENSDARG00000052170.7	uap1	-0.169454	-1.03663
	ENSDARG00000098214.2	CABZ01072487.1	0.484205	0.627522
	ENSDARG00000088044.3	si:ch73-139j3.4	-0.570944	-0.0808297
	ENSDARG00000019398.10	psma6a	0.343233	0.120964
	ENSDARG00000092814.3	si:dkey-21e2.3	-0.134989	-1.79733
	ENSDARG00000057789.4	lyz	0.341623	-1.14599
	ENSDARG00000025218.10	myo5ab	-0.477294	0.0778117
	ENSDARG00000098699.2	si:ch211-11c3.9	-1.90824	-0.942391
	ENSDARG00000076388.2	zgc:194686	-1.44531	-4.49781
	ENSDARG00000077818.5	nrg2a	0.101345	0.199187
	ENSDARG00000093787.3	CR450686.3	-2.19652	-1.93822
	ENSDARG00000038716.7	casq1a	-0.815502	-0.28879
	ENSDARG00000060682.8	agr1	-0.320932	-0.435811
	ENSDARG00000104343.2	ppic	0.265866	0.26269
	ENSDARG00000117694.1	BX510301.2	3.04356	2.13131
	ENSDARG00000117335.1	LO018608.1	-0.00927095	-1.78002
	ENSDARG00000027109.11	zfr	0.081701	0.111954
	ENSDARG00000090427.4	si:dkey-246i14.3	-0.451163	-0.192662
	ENSDARG00000010767.10	epha4l	-0.402252	-0.466825
	ENSDARG00000043492.4	irf1a	-0.936205	-3.87939
	ENSDARG00000044808.11	slc4a4b	-0.163688	0.176572
	ENSDARG00000097353.2	BX324164.3	-0.531722	-0.870958
	ENSDARG00000093079.4	proca	0.182119	0.527511
	ENSDARG00000068503.6	gbgt1l4	-0.259258	-0.377423
	ENSDARG00000020449.7	yipf3	-0.129965	-0.206923
	ENSDARG00000042338.3	lpar2a	0.533567	0.290673
	ENSDARG00000090969.4	cbln18	0.311003	0.279875
	ENSDARG00000105095.2	AL929028.1	-0.0601619	-1.17821
	ENSDARG00000039319.7	vps37b	-0.0571129	-0.161329
	ENSDARG00000030022.8	nup188	-0.521331	-0.28667
	ENSDARG00000093648.2	CR513785.1	-0.406388	-3.79903
	ENSDARG00000059714.6	arsk	0.826182	0.690918
	ENSDARG00000058494.7	dnaja3a	0.0466009	0.335265
	ENSDARG00000095946.4	si:ch73-341k19.1	0.301776	0.469019
	ENSDARG00000015123.12	dnase1l4.1	0.729299	0.544704
	ENSDARG00000099222.2	prpsap1	-0.236371	-0.0761028
	ENSDARG00000078011.4	NAV1 (1 of many)	-0.184345	-0.0881673
	ENSDARG00000069828.6	si:ch211-117n7.7	-0.895375	0.0367415
	ENSDARG00000095350.2	si:dkey-4c15.12	4.81589	2.77795
	ENSDARG00000017658.9	gmppb	0.0975447	-0.337231
	ENSDARG00000035694.9	stm	0.106535	0.276981
	ENSDARG00000090255.3	phlpp2	0.393389	0.483543
	ENSDARG00000010478.12	hsp90aa1.1	0.216203	0.544075
	ENSDARG00000023768.9	mfsd4aa	-0.601135	-0.227012
	ENSDARG00000092166.3	si:dkey-147f3.8	-0.376539	-0.611073
	ENSDARG00000094458.2	si:dkey-65b12.12	1.26121	0.958365
	ENSDARG00000009470.9	hnf1a	-0.526858	-0.116543
	ENSDARG00000101775.2	zgc:172014	-1.15509	-1.26202
	ENSDARG00000101264.2	trim35-12	-0.362192	0.8061
	ENSDARG00000055618.5	acta1b	-0.684229	-0.357785
	ENSDARG00000099456.2	BX293991.1	0.703906	-2.1202
	ENSDARG00000096639.2	BX276101.1	0.357155	0.631875
	ENSDARG00000096722.2	si:dkey-16i5.8	-1.03452	-0.0132227
	ENSDARG00000012435.7	spic	-0.990694	-1.84235
	ENSDARG00000009266.7	uevld	0.295845	-0.478204
	ENSDARG00000098739.2	h2af1al	2.11554	1.91339
	ENSDARG00000102557.2	ftr87	-0.705988	-0.219945
	ENSDARG00000026726.9	anxa1a	0.180159	0.257783
	ENSDARG00000102202.2	phospho2	-0.374248	-0.0667543
	ENSDARG00000045481.6	gsap	0.115253	0.302499
	ENSDARG00000003193.9	rassf7b	-0.196039	-0.558303
	ENSDARG00000097813.2	BX927323.1	-0.0950732	-0.616511
	ENSDARG00000102200.2	man2a1	-0.714921	-0.232967
	ENSDARG00000012407.8	mgat1a	-0.0145176	-0.346717
	ENSDARG00000007362.10	sft2d1	-0.341359	-0.254743
	ENSDARG00000058685.7	si:dkey-204a24.11	0.672175	-1.82053
	ENSDARG00000071211.5	zgc:112255	0.02106	-0.322552
	ENSDARG00000078001.6	kbtbd7	0.0223873	-0.237192
	ENSDARG00000103949.2	zbtb12.1	1.13049	0.868577
	ENSDARG00000109235.1	CABZ01103862.1	-6.8968	-6.28795
	ENSDARG00000098171.3	zgc:162193	0.0567591	-0.319039
	ENSDARG00000058597.7	nt5c3a	-0.216225	-0.216971
	ENSDARG00000014670.8	colgalt2	0.204399	0.252366
	ENSDARG00000092833.2	CR318588.2	-1.15362	0.20653
	ENSDARG00000117419.1	CABZ01086029.1	-0.178497	-0.619659
	ENSDARG00000020326.10	tyk2	-0.116839	-0.279259
	ENSDARG00000103739.2	bahcc1a	0.115493	0.269567
	ENSDARG00000041747.6	sspn	-0.133947	0.312029
	ENSDARG00000110658.1	zgc:174696	-3.50519	-2.45106
	ENSDARG00000097323.3	si:ch211-14i3.2	0.221613	0.967979
	ENSDARG00000110700.1	COX7A2 (1 of many)	0.530777	0.231194
	ENSDARG00000097884.3	CU928013.1	0.465281	2.58429
	ENSDARG00000067710.6	shisal1b	-0.139192	-0.240909
	ENSDARG00000097118.2	si:dkey-33c14.3	0.961337	0.761265
	ENSDARG00000105176.2	zgc:174890	0.755975	0.579093
	ENSDARG00000116259.1	chia.6	-0.823808	-0.84498
	ENSDARG00000005108.8	oclna	0.10448	-0.39867
	ENSDARG00000059003.6	strip2	0.223003	0.20355
	ENSDARG00000105273.2	FP074902.2	1.34367	1.1909
	ENSDARG00000087767.3	CABZ01074298.1	6.22391	7.22691
	ENSDARG00000044304.6	prrc1	0.15805	-0.262568
	ENSDARG00000101563.2	CR354430.4	-0.361998	-0.654606
	ENSDARG00000100741.3	cdc20	-0.370074	-0.364608
	ENSDARG00000100257.3	zgc:174314	0.584128	1.21817
	ENSDARG00000088842.5	si:dkey-192j17.1	-0.23854	0.34697
	ENSDARG00000006040.9	cyp20a1	0.0260583	-0.214912
	ENSDARG00000035890.6	fuca1.1	-0.384933	-0.528601
	ENSDARG00000052387.8	pou2f3	-0.280334	-0.735281
	ENSDARG00000115465.1	CR854981.1	2.21244	2.45445
	ENSDARG00000037962.7	psmb7	0.299206	0.293196
	ENSDARG00000074060.5	map3k14a	0.00100146	-0.296708
	ENSDARG00000075958.5	si:dkey-266f7.9	0.522713	0.196628
	ENSDARG00000076862.4	fam198a	-0.665899	-0.531417
	ENSDARG00000088584.4	si:ch73-352p18.4	0.518864	0.22324
	ENSDARG00000013221.11	pde4ca	-0.180279	0.324654
	ENSDARG00000069375.6	zgc:162608	-0.947832	-0.66097
	ENSDARG00000036335.5	c1galt1c1	-0.033007	-0.283737
	ENSDARG00000039682.8	si:ch211-121a2.2	-1.33034	-1.86137
	ENSDARG00000099474.2	CABZ01040931.1	-1.2258	-1.01111
	ENSDARG00000113599.1	hbbe1.1	0.141788	-0.725495
	ENSDARG00000091831.3	ddx27	0.208184	0.254173
	ENSDARG00000074457.5	si:dkey-96f10.1	-0.094178	0.622951
	ENSDARG00000053542.5	kctd12.2	0.0509043	-0.30683
	ENSDARG00000099715.2	si:dkey-152b24.7	-1.73734	-1.67444
	ENSDARG00000039937.8	ccdc172	-0.491064	-1.08161
	ENSDARG00000091025.3	znf1124	0.567839	0.628074
	ENSDARG00000104656.2	si:dkeyp-97a10.3	-0.589999	-0.658088
	ENSDARG00000035797.6	si:dkey-17m8.2	-1.10034	-0.578351
	ENSDARG00000011257.11	enpp2	-0.356925	-0.197943
	ENSDARG00000044204.8	endou	0.636522	0.416599
	ENSDARG00000071353.6	si:ch211-235e9.8	0.217137	1.24133
	ENSDARG00000104288.2	hfm1	0.206625	0.378606
	ENSDARG00000099923.4	zgc:154054	-0.216129	-0.356109
	ENSDARG00000087143.4	serpina7	2.0452	1.15662
	ENSDARG00000100181.2	lamp1a	0.369747	0.305171
	ENSDARG00000102273.2	si:ch211-229l10.9	2.64309	2.60655
	ENSDARG00000071259.5	fbxo34	-0.297351	-0.206595
	ENSDARG00000062788.6	irg1l	-2.20151	-3.96822
	ENSDARG00000037613.6	lgals8b	0.380232	0.284869
	ENSDARG00000051861.6	pkp3a	-0.0556159	0.510299
	ENSDARG00000052413.7	crfb12	-0.286383	0.543018
	ENSDARG00000103053.2	CR383680.2	-0.944063	-1.28977
	ENSDARG00000100899.2	si:ch211-241b2.5	-0.644208	-0.743557
	ENSDARG00000045834.6	si:dkey-14d8.7	0.47483	0.274
	ENSDARG00000117625.1	CABZ01038493.1	-0.717692	-0.709424
	ENSDARG00000004227.10	pde3a	0.0562985	0.196002
	ENSDARG00000076978.4	pmchl	0.787079	0.250336
	ENSDARG00000076554.5	cdkn1a	-0.199621	0.711155
	ENSDARG00000093054.4	BX548073.3	1.29964	1.22509
	ENSDARG00000030915.6	cpa1	0.808832	0.562683
	ENSDARG00000040190.7	qdpra	0.117691	0.386238
	ENSDARG00000096829.3	blvrb	0.00305369	-0.220695
	ENSDARG00000057531.6	pgap3	-0.181736	-0.534543
	ENSDARG00000094480.2	BX927121.1	-0.316061	-0.958027
	ENSDARG00000062964.6	si:dkey-246g23.2	-1.09517	-0.248237
[truncated: 1,896 more rows]

## Sheet: oblong-sphere
	Ensembl 99 Gene Stable ID Version	LL Gene Annotation	GFMut vs GFWT log2 FC	CVMut vs CVWT log2 FC
Shared Genes	ENSDARG00000076914	lacc1	-0.811374	-0.615124
	ENSDARG00000004059	galk2	-0.270806	-0.381898
	ENSDARG00000079015	brca2	-0.122796	-0.4139
	ENSDARG00000079102	PRRG3	0.284213	0.148313
	ENSDARG00000036109	mtx1b	0.315004	0.371401
	ENSDARG00000074734	msl1a	0.227781	0.167686
	ENSDARG00000036911	scamp1	-0.181992	-0.0892718
	ENSDARG00000030532	arhgef12a	0.0203402	0.155814
	ENSDARG00000038866	trappc8	0.0338515	0.188962
	ENSDARG00000055784	ptpn3	-0.0205433	0.229528
	ENSDARG00000093787	CR450686.3	-2.19652	-1.93822
	ENSDARG00000023768	mfsd4aa	-0.601135	-0.227012
	ENSDARG00000090598	pkp1a	-0.658493	0.228361
	ENSDARG00000022020	focad	0.360353	0.613381
	ENSDARG00000055075	svila	-0.136367	0.244641
	ENSDARG00000027797	adcy6b	-0.00702298	0.261816
	ENSDARG00000093852	si:dkey-19a16.1	-2.20523	-2.21938
	ENSDARG00000077115	si:ch73-44m9.1	-1.86843	-1.55329
	ENSDARG00000036076	heatr3	0.117968	0.279935
	ENSDARG00000077040	si:ch211-85n16.4	-0.476714	0.319911
	ENSDARG00000089190	tanc1b	0.308554	0.363557
	ENSDARG00000079217	bbs9	0.0526135	0.20715
	ENSDARG00000036541	rhbdf1a	-0.0698166	-0.197281
	ENSDARG00000071648	zgc:113298	3.94612	2.58364
	ENSDARG00000040141	si:ch73-138e16.5	3.59571	1.59768
	ENSDARG00000014386	galnt6	-0.293913	-0.8827
	ENSDARG00000026941	fbxl4	0.374109	0.271013
	ENSDARG00000078166	si:dkey-78p8.1	-0.761491	-0.564987
	ENSDARG00000060837	trpc5b	-0.113636	-0.276327
	ENSDARG00000070272	casp8l2	0.351611	-0.751125
	ENSDARG00000068143	slc39a6	0.271507	0.0318476
	ENSDARG00000002385	atm	-0.303629	0.068628
	ENSDARG00000030641	letmd1	-0.152423	-0.231236
Yang et al 2013 ONLY	ENSDARG00000061168.7	dhx34	0.2379	-0.262734
	ENSDARG00000058254.6	si:ch211-213d14.1	-0.159808	-0.658327
	ENSDARG00000075284.5	kansl1l	0.00105215	0.047816
	ENSDARG00000079463.5	man2b2	-0.303963	-0.203621
	ENSDARG00000027586.11	top3b	-0.137749	-0.150339
	ENSDARG00000016811.13	ints3	0.103705	-0.150456
	ENSDARG00000078658.5	supt20	0.152039	-0.0898805
	ENSDARG00000029051.9	gbe1a	-0.189537	-0.0841372
	ENSDARG00000040137.7	jdp2a	-0.00915514	-0.0561327
	ENSDARG00000060768.8	ankib1a	0.0496376	0.0333963
	ENSDARG00000005218.7	wrnip1	-0.0576353	-0.284315
	ENSDARG00000039750.7	ldlrap1b	-0.0333799	0.019862
	ENSDARG00000067549.5	adamts12	-0.206732	-0.101851
	ENSDARG00000063446.7	iba57	0.211946	0.156851
	ENSDARG00000074314.5	ttc37	-0.151487	-0.0466269
	ENSDARG00000010331.10	radx	-0.199627	-0.130036
	ENSDARG00000017931.10	ints6l	-0.0158078	-0.0356569
	ENSDARG00000075732.4	taf4b	-0.936215	1.45061
	ENSDARG00000042518.8	hipk2	-0.00467295	0.168588
	ENSDARG00000070504.6	trpc5a	0.105498	0.298726
	ENSDARG00000094273.3	peak3	0.00230251	-0.479974
	ENSDARG00000079897.5	si:dkey-7k24.5	-0.148611	0.31789
	ENSDARG00000079352.6	sap130b	0.0311871	-0.112753
	ENSDARG00000077228.6	ntrk3a	-0.126011	0.170476
	ENSDARG00000070705.4	zgc:64022	-0.093562	0.24645
	ENSDARG00000029215.10	ube2z	0.0500812	-0.0732002
	ENSDARG00000024219.10	cdk5rap2	-0.187947	0.0667541
	ENSDARG00000062329.5	b4galt3	-0.0326175	-0.141051
	ENSDARG00000069662.7	fgf11a	0.214414	0.164188
	ENSDARG00000054224.8	ipo11	0.00285618	0.109013
	ENSDARG00000061421.7	FQ311928.1	0.0126063	0.124053
	ENSDARG00000062164.8	atrn	-0.0459281	0.0131041
	ENSDARG00000061373.7	znf142	0.0454597	0.0155887
	ENSDARG00000058801.9	rev3l	-0.129096	0.000489042
	ENSDARG00000037909.6	timm29	0.242583	0.193442
	ENSDARG00000042508.8	ubr3	-0.0164318	0.114696
	ENSDARG00000022599.10	dnpep	0.0292985	-0.0433911
	ENSDARG00000087688.3	klhl29	0.124533	0.044671
	ENSDARG00000015474.11	ppp2r5ea	0.0308603	-0.0518701
	ENSDARG00000006899.11	far1	-0.0283171	0.0363574
	ENSDARG00000080895.2	RF01291	-0.434273	1.14652
	ENSDARG00000005846.6	SP5 (1 of many)	-0.424841	-0.559861
	ENSDARG00000076920.4	ZNF335	0.0818848	-1.18792
	ENSDARG00000052408.5	mgat2	0.00380107	-0.0746469
	ENSDARG00000078839.5	si:dkey-28o19.1	0.112811	0.0660361
	ENSDARG00000070360.5	inka1a	-0.190259	-0.109763
	ENSDARG00000062063.7	tab3	0.123085	-0.117267
	ENSDARG00000035595.6	ficd	-0.179664	-0.0163793
	ENSDARG00000059636.7	si:ch211-127d4.3	-0.216604	-0.120832
	ENSDARG00000042440.9	p2rx7	0.104487	0.159769
	ENSDARG00000046071.6	zgc:77838	-0.0741028	0.0706714
	ENSDARG00000053876.6	klhl26	0.0542136	-0.100362
	ENSDARG00000056651.6	gfra4a	0.0927435	0.162556
	ENSDARG00000093705.3	CR356222.1	-0.196246	0.224907
	ENSDARG00000061411.9	nelfa	0.0563504	-0.0668368
	ENSDARG00000057918.7	tsc1b	-0.0797778	0.128423
	ENSDARG00000090337.3	pprc1	0.396049	0.624844
	ENSDARG00000062206.6	skiv2l	-0.0945825	-0.0819608
	ENSDARG00000019588.7	chico	-0.0341054	0.127099
	ENSDARG00000003984.10	LTN1	-0.021499	0.0108195
	ENSDARG00000044718.9	vav2	-0.0209994	-0.110844
	ENSDARG00000054264.6	cog4	0.0235264	-0.18744
	ENSDARG00000077883.6	fam83d	-0.113555	-0.3768
	ENSDARG00000077860.6	ankhd1	-0.00808223	0.0671256
	ENSDARG00000011609.10	si:ch211-262e15.1	0.182607	0.058161
	ENSDARG00000077581.5	zzz3	-0.0757008	-0.0663929
	ENSDARG00000019038.11	sgsm3	0.0727983	-0.0330141
	ENSDARG00000087985.4	znf365	0.0149173	0.162003
	ENSDARG00000073673.4	adgra3	-0.0322111	-0.0518055
	ENSDARG00000075806.5	kirrel3a	0.176998	0.0662809
	ENSDARG00000059925.8	usp24	-0.0864116	0.272894
	ENSDARG00000007531.9	zcchc9	0.200574	0.142649
	ENSDARG00000059059.7	emsy	0.0957837	0.0883595
	ENSDARG00000008503.10	glcci1a	-0.0626777	-0.0212072
	ENSDARG00000061960.7	ube3b	-0.0992504	0.0302976
	ENSDARG00000067656.6	kcmf1	0.0518701	-0.0478605
	ENSDARG00000005867.13	gon4l	0.0558867	-0.0381895
	ENSDARG00000058740.5	ube2r2	-0.0429759	0.0999508
	ENSDARG00000041533.8	ccdc130	0.279821	0.0416779
	ENSDARG00000017037.11	ikbkg	-0.00129199	-0.155197
	ENSDARG00000062532.7	washc2c	-0.0624766	0.0416482
	ENSDARG00000061895.6	usp32	-0.0941945	-0.042925
	ENSDARG00000077028.4	si:ch211-81n22.1	-0.566413	0.017329
	ENSDARG00000060054.5	epc1b	0.180884	-0.0353815
	ENSDARG00000068192.6	taf4a	0.0441072	-0.143513
	ENSDARG00000087424.5	si:dkey-187j14.6	0.832635	-0.815239
	ENSDARG00000026736.8	il11ra	-0.150659	0.257378
	ENSDARG00000059044.8	epm2a	0.0362818	0.197623
	ENSDARG00000054835.6	ugt5f1	-0.0621657	0.204101
	ENSDARG00000094859.2	si:dkey-11o15.10	-1.45497	-1.51874
	ENSDARG00000075825.6	dlec1	0.0200881	0.0121414
	ENSDARG00000008796.11	her5	0.661074	-0.419698
	ENSDARG00000094943.2	AL929210.1	-0.701535	-0.245817
	ENSDARG00000093726.2	BX276096.1	1.82269	-0.791069
	ENSDARG00000092882.2	si:dkey-161j23.7	0.282486	-0.0055466
	ENSDARG00000082123.3	trnS2	-0.733577	-0.37997
	ENSDARG00000038012.8	fam83fa	-0.433226	-0.339652
	ENSDARG00000089536.3	erbb4b	-0.0353235	0.115369
	ENSDARG00000071450.6	tdrd5	0.636111	0.537008
	ENSDARG00000069324.6	vps53	-0.0245871	-0.116021
	ENSDARG00000079860.5	ppp1r16b	0.0382703	0.147283
	ENSDARG00000021985.9	ercc2	-0.00433496	-0.0419791
	ENSDARG00000077638.5	zgc:171965	0.435413	0.0625229
	ENSDARG00000093798.2	slx4	-0.153114	-0.178016
	ENSDARG00000055300.9	atxn7l2a	0.344463	-0.151117
	ENSDARG00000087330.4	maza	-1.04371	0.537228
	ENSDARG00000062228.7	adipoqa	-0.367538	0.107841
	ENSDARG00000052471.8	taf1a	0.0287952	0.155353
	ENSDARG00000074219.7	map3k20	0.00324391	0.0453279
	ENSDARG00000093327.3	si:rp71-1h3.1	-0.558481	0.24271
	ENSDARG00000053311.6	tespa1	-0.0927592	-0.0831887
	ENSDARG00000075687.5	anapc1	0.0161753	0.00358453
	ENSDARG00000031783.9	adcy8	0.23466	0.0847156
	ENSDARG00000079312.5	kmt2ca	0.0689357	0.0542406
	ENSDARG00000031761.9	dab2	-0.349612	0.180028
	ENSDARG00000058480.9	chtf18	0.0774765	-0.0965388
	ENSDARG00000008461.9	anapc5	0.136233	0.00263203
	ENSDARG00000042833.7	rffl	-0.132648	0.0284805
	ENSDARG00000093136.2	BX936323.1	-1.73608	0.279526
	ENSDARG00000086158.4	ccbe1	0.141955	0.0935017
	ENSDARG00000088022.4	mhc1zfa	0.338726	-0.178438
	ENSDARG00000076702.4	CABZ01068356.1	0.0136808	0.0972427
	ENSDARG00000092310.3	si:ch211-199g17.2	0.175668	0.350571
	ENSDARG00000059475.6	camsap3	-0.019153	-0.0469652
	ENSDARG00000060705.7	nsd1b	0.147831	0.323797
	ENSDARG00000020976.10	ubald1b	-0.127769	0.0831823
	ENSDARG00000018325.10	taf5	0.0508465	-0.151159
	ENSDARG00000076824.4	CCKBR	0.304627	0.154618
	ENSDARG00000059556.7	recql5	0.124834	0.111133
	ENSDARG00000089564.3	MDFI	-0.222809	0.127172
	ENSDARG00000060089.7	btaf1	-0.0203707	-0.0849208
	ENSDARG00000013153.10	dennd3b	-0.307727	-0.208799
	ENSDARG00000058692.9	fzd3b	-0.044536	0.0419843
	ENSDARG00000020443.8	xkr6a	0.178238	-0.0689332
	ENSDARG00000061147.5	zfp64	0.129067	-0.138616
	ENSDARG00000075111.6	als2a	-0.181635	0.0990062
	ENSDARG00000076801.6	arap3	-0.333731	0.166
	ENSDARG00000092162.4	mhc1zaa	0.284672	0.194916
	ENSDARG00000042821.8	agps	-0.138212	-0.0167662
	ENSDARG00000056468.6	asb16	0.127156	0.0218974
	ENSDARG00000033861.7	sepsecs	0.105707	-0.0298493
	ENSDARG00000091851.4	tsen2	0.235129	0.0862072
	ENSDARG00000077207.4	lzts2b	-0.315983	-0.0940333
	ENSDARG00000059081.5	LO018513.1	-0.149624	-0.666637
	ENSDARG00000094279.2	si:dkeyp-20g2.3	0.841002	0.540473
	ENSDARG00000016350.10	cap1	0.0466134	-0.273468
	ENSDARG00000036061.9	ogfod1	0.00943327	0.0405398
	ENSDARG00000068967.4	zgc:153372	-0.0723146	0.131073
	ENSDARG00000019962.10	dop1a	0.0757029	0.0110593
	ENSDARG00000006257.10	vldlr	0.0569051	-0.00287142
	ENSDARG00000061159.7	bicra	0.0674922	-0.0282851
	ENSDARG00000078593.5	vwa8	-0.0439646	0.0965355
	ENSDARG00000068602.5	dalrd3	0.0955377	0.0543536
	ENSDARG00000076117.5	stard5	-0.511954	0.0884001
	ENSDARG00000003027.8	scnm1	-0.107798	-0.268122
	ENSDARG00000092791.2	BX323038.1	-2.43288	0.0550572
	ENSDARG00000012816.7	dia1a	0.0126864	0.0732306
	ENSDARG00000015906.9	mxtx2	0.860933	-1.1075
	ENSDARG00000035149.7	pex12	0.177803	-0.102759
	ENSDARG00000028448.10	edem2	0.105736	-0.120923
	ENSDARG00000057096.5	ndr1	2.05143	1.18985
	ENSDARG00000073988.4	mntb	-0.0192774	0.0406783
	ENSDARG00000053389.7	jade2	0.000511265	0.151428
	ENSDARG00000071271.5	si:zfos-452g4.1	-0.0147795	-0.092579
	ENSDARG00000092464.3	si:dkeyp-20g2.1	0.14583	0.184441
	ENSDARG00000040180.6	slc35a1	-0.0509904	0.0253662
	ENSDARG00000076155.4	mtpap	-0.159242	-0.0255178
	ENSDARG00000068138.5	ch25hl1.2	-0.106904	-0.049577
	ENSDARG00000089517.4	zgc:92594	0.20157	-0.140854
	ENSDARG00000015922.10	stk17al	-0.322754	-0.0585362
	ENSDARG00000074480.5	cnksr2a	-0.00581965	0.0683671
	ENSDARG00000008255.10	cnot6a	0.125782	0.0523715
	ENSDARG00000040326.9	dhx29	-0.0356817	-0.0398931
	ENSDARG00000029881.9	kcnh2a	0.261778	0.209258
	ENSDARG00000071084.6	wipf1b	-0.109894	0.0466821
	ENSDARG00000023362.5	nr5a1b	-0.229158	0.0786421
	ENSDARG00000071772.7	si:ch211-253p2.2	0.319711	0.0629714
	ENSDARG00000093129.2	si:rp71-45k5.2	-0.981504	-1.00856
	ENSDARG00000054583.9	mfsd6b	0.141656	0.0037697
	ENSDARG00000017901.12	tln2a	-0.0917712	0.0676585
	ENSDARG00000027552.8	mapk1	-0.0696347	-0.00752536
This Study ONLY	ENSDARG00000011239.6	ppp1r14aa	0.520949	0.152557
	ENSDARG00000088298.5	si:ch211-235i11.4	0.322581	0.283944
	ENSDARG00000112674.1	AL954682.1	-0.216917	-0.563479
	ENSDARG00000117388.1	CABZ01053592.1	1.00106	1.35408
	ENSDARG00000015482.11	zgc:113518	-0.217898	-0.430112
	ENSDARG00000030616.9	nfe2l1a	-0.691068	-0.101714
	ENSDARG00000116043.1	CABZ01049625.1	-1.01572	-1.60897
	ENSDARG00000113820.1	cyp46a1.4	-1.47327	-1.09235
	ENSDARG00000063295.8	myh9a	-0.140209	-0.587319
	ENSDARG00000017354.9	epha2a	-0.0883344	-0.321362
	ENSDARG00000102343.2	si:dkey-243k1.3	0.634476	0.569703
	ENSDARG00000096545.4	si:ch211-191a16.5	-0.874606	-1.16164
	ENSDARG00000088711.4	lgals1l1	-0.41934	-0.89199
	ENSDARG00000055506.6	si:ch211-37e10.1	0.309	0.95364
	ENSDARG00000100375.2	timm23b	1.20645	1.04041
	ENSDARG00000044047.7	slc18b1	-0.717215	-0.0641263
	ENSDARG00000104485.2	si:ch1073-224n8.1	-0.254853	-0.288976
	ENSDARG00000061651.7	marveld2b	-0.134337	-0.514402
	ENSDARG00000103556.2	si:ch211-218g23.6	-0.829638	-0.956084
	ENSDARG00000036106.7	rgs18	-0.0543966	-0.407726
	ENSDARG00000086420.3	CABZ01046949.1	1.26994	1.27292
	ENSDARG00000032296.7	pomp	0.32971	0.0125255
	ENSDARG00000099694.2	neurl1b	-0.428015	-0.195002
	ENSDARG00000076294.4	klb	-1.08126	-0.397075
	ENSDARG00000069869.4	zgc:113030	-0.00183361	-0.376888
	ENSDARG00000017653.9	rgs13	-0.973421	-1.13118
	ENSDARG00000045123.8	oplah	-0.0631592	0.22488
	ENSDARG00000104487.3	mthfs	0.661722	0.547272
	ENSDARG00000069192.5	zgc:163030	-0.334842	-1.27747
	ENSDARG00000038668.8	gbp1	1.14846	-1.0979
	ENSDARG00000002956.12	si:dkey-32n7.4	-0.637698	-0.799069
	ENSDARG00000053502.6	cryaa	0.406866	0.0658952
	ENSDARG00000101890.2	pigr	0.23497	0.365993
	ENSDARG00000019521.11	mpx	-0.170538	-1.75061
	ENSDARG00000052705.6	pkp1b	0.249082	0.638693
	ENSDARG00000068883.5	tspan13a	-0.985502	-0.623824
	ENSDARG00000044484.5	cdc23	-0.0529441	-0.189
	ENSDARG00000098368.3	aplp1	0.0650071	0.204622
	ENSDARG00000094770.3	CT583625.2	3.25203	2.36822
	ENSDARG00000052693.6	si:dkey-172m14.1	-1.05858	-0.904031
	ENSDARG00000095464.2	gstt2	-1.05694	-1.0172
	ENSDARG00000092402.3	BX569787.1	-0.0202259	-0.246451
	ENSDARG00000040921.6	zmp:0000000606	0.229079	-1.17251
	ENSDARG00000098689.2	ptpn23b	0.261114	0.175368
	ENSDARG00000092077.2	si:dkey-147f3.4	-1.44087	-1.89495
	ENSDARG00000011422.12	ryr1a	-0.0239643	0.300266
	ENSDARG00000029818.8	srsf5a	0.25538	-0.0074755
	ENSDARG00000092895.2	si:dkey-188i13.11	-0.0211496	-0.375455
	ENSDARG00000100938.2	hint2	0.355057	0.26317
	ENSDARG00000075159.6	meltf	-0.670967	-0.167636
	ENSDARG00000007869.8	ehd3	-0.224457	-0.0265629
	ENSDARG00000044400.6	wdr78	0.015028	0.967451
	ENSDARG00000070674.3	psmd6	0.216969	0.144369
	ENSDARG00000101128.2	si:dkey-211f22.5	-0.195958	-0.222953
	ENSDARG00000016200.10	trib3	0.104734	0.286376
	ENSDARG00000062959.7	zgc:158785	0.018393	0.491872
	ENSDARG00000037409.7	tmem144a	-0.140517	-0.47302
	ENSDARG00000070568.6	atad5a	-0.0488088	-0.26875
	ENSDARG00000094578.3	epsti1	-0.0958872	-0.544087
	ENSDARG00000094608.4	si:dkey-222h21.10	-0.761531	-1.13882
	ENSDARG00000010018.11	qki2	-0.0250293	0.242391
	ENSDARG00000017728.7	phb2b	-0.437151	-0.394795
	ENSDARG00000105988.2	FO203514.1	1.01477	1.42546
	ENSDARG00000105283.2	btr24	-0.454148	-0.71636
	ENSDARG00000095665.4	si:ch211-191a16.2	-1.15892	-0.927841
	ENSDARG00000111934.1	si:dkey-108k21.13	-1.38351	0.556133
	ENSDARG00000029995.9	tnni2b.2	-0.248748	-0.266841
	ENSDARG00000094295.3	CR855337.1	0.00359219	0.375095
	ENSDARG00000058231.7	nt5c2b	0.0646686	0.196871
	ENSDARG00000061749.7	htr3b	0.291752	0.41956
	ENSDARG00000012367.10	trim46a	0.191444	0.195284
	ENSDARG00000041917.8	ccl38a.4	-0.763546	-1.33905
	ENSDARG00000028087.9	aldh2.2	-0.269599	0.0242873
	ENSDARG00000068849.7	fam83ha	-0.443427	0.0904602
	ENSDARG00000099216.2	atp8b2	0.346393	0.560066
	ENSDARG00000078512.6	acaca	-0.116739	0.173301
	ENSDARG00000035718.4	cbln6	-1.56316	-0.127032
	ENSDARG00000035178.8	gna14	-1.13981	-2.42225
	ENSDARG00000079234.7	si:ch211-285c6.2	0.46747	-0.981691
	ENSDARG00000078751.5	tpp2	0.303858	0.51366
	ENSDARG00000045257.6	decr2	-0.548131	-0.301231
	ENSDARG00000101043.3	ppl	-0.0124243	0.595681
	ENSDARG00000039970.7	cnr2	-0.18183	-0.824932
	ENSDARG00000104903.2	cdkn1cb	-0.511193	-0.647732
	ENSDARG00000113065.1	AL929276.1	4.8771	4.16042
	ENSDARG00000111245.1	si:dkey-27d5.3	-2.34139	-4.66822
	ENSDARG00000017595.10	ccdc6b	0.149453	0.175713
	ENSDARG00000100755.2	CU074330.1	0.56348	0.246809
	ENSDARG00000068182.5	crb3b	-0.394091	-1.2205
	ENSDARG00000100900.2	si:ch211-183d5.2	2.05314	-1.43192
	ENSDARG00000079917.6	rassf7a	0.129568	0.243862
	ENSDARG00000090741.3	tor1l2	-2.03902	-3.44116
	ENSDARG00000114451.1	mmp13a	0.300376	-0.617157
	ENSDARG00000101350.2	arhgap28	-0.189526	-0.657661
	ENSDARG00000103846.3	hspa5	-0.0223622	-0.862227
	ENSDARG00000004262.10	cyp46a1.2	-0.933227	-0.585891
	ENSDARG00000068978.4	glo1	-0.0375971	0.203315
	ENSDARG00000070578.6	edn2	-0.296218	-0.766589
	ENSDARG00000077809.4	il13	0.703034	-1.54681
	ENSDARG00000098438.2	slc6a6b	-0.142387	0.274734
	ENSDARG00000046090.8	dhrs11a	0.26988	0.7833
	ENSDARG00000099970.2	CR383676.1	0.403747	0.143314
	ENSDARG00000087393.4	prr11	-0.236758	-0.86305
	ENSDARG00000001470.12	mhc1zea	-0.182362	-0.410647
	ENSDARG00000045089.7	si:ch211-270n8.1	3.59023	3.04184
	ENSDARG00000005616.11	bfb	-0.451483	0.869992
	ENSDARG00000075676.5	fndc7b	0.191182	0.394737
	ENSDARG00000099382.2	si:ch211-209n20.1	1.8185	-0.233176
	ENSDARG00000098415.2	CT956093.1	-0.954087	-1.02526
	ENSDARG00000004953.10	mxb	0.388432	1.26562
	ENSDARG00000104718.2	CU570769.3	-2.93883	-2.61568
	ENSDARG00000103929.1	ildr1a	0.137668	-0.457739
	ENSDARG00000053405.5	sord	-0.157442	-0.305818
	ENSDARG00000089706.4	si:ch211-276a23.5	-0.448556	-0.701741
	ENSDARG00000032571.7	il20ra	-0.36191	-1.73347
	ENSDARG00000056677.7	BX530018.2	0.487387	0.657504
	ENSDARG00000104938.3	ftsj3	0.233503	0.444365
	ENSDARG00000009418.11	mef2cb	-0.0340485	0.249355
	ENSDARG00000026611.8	socs3b	-0.111496	-0.676255
	ENSDARG00000036571.7	sema3e	0.103738	0.21663
	ENSDARG00000009459.8	slc35e4	-0.469395	0.0709904
	ENSDARG00000054207.9	CU682777.1	-1.77275	-0.0705558
	ENSDARG00000077690.5	mb21d2	-0.14767	-0.271121
	ENSDARG00000029232.8	FO704779.1	0.0788448	-0.885198
	ENSDARG00000055523.6	slc22a6l	-0.936947	-0.200068
	ENSDARG00000019444.7	ssr4	-0.0311707	-0.19706
	ENSDARG00000079119.5	si:ch211-229d2.5	0.304452	0.457136
	ENSDARG00000097774.2	CR387996.1	2.1441	1.79246
	ENSDARG00000102974.3	baz2a	0.0630168	0.169911
	ENSDARG00000102219.2	si:ch211-12p12.2	-0.122849	-1.37644
	ENSDARG00000102599.2	si:ch1073-392o20.2	-0.300301	-0.28476
	ENSDARG00000093584.2	zgc:193505	0.143991	0.527589
	ENSDARG00000052121.6	rag2	0.409276	0.635732
	ENSDARG00000037645.6	zgc:173570	-0.0170213	-0.474861
	ENSDARG00000069583.7	zgc:114181	-0.292964	-0.43815
	ENSDARG00000079470.3	cdk17	0.00072116	0.120059
	ENSDARG00000114141.1	CABZ01083546.1	-1.04615	-1.25022
	ENSDARG00000029866.8	slc6a14	-0.694652	-1.51294
	ENSDARG00000004658.9	zgc:101810	0.177975	0.297466
	ENSDARG00000098650.2	iqgap3	-0.498083	-0.462994
	ENSDARG00000079274.4	prss59.1	0.682381	0.348426
	ENSDARG00000089758.4	si:dkey-11o15.7	-0.428649	-1.3604
	ENSDARG00000029581.7	tbc1d7	0.318712	0.290448
	ENSDARG00000014775.11	zgc:113220	0.0783653	0.194766
	ENSDARG00000097537.4	wwp1	0.251086	0.0577564
	ENSDARG00000102417.2	psmd7	0.362231	0.349863
	ENSDARG00000030961.6	ak8	0.0968764	0.78779
	ENSDARG00000076472.4	ovol1a	0.187056	-0.613323
	ENSDARG00000043102.9	lxn	0.26765	-0.0585111
	ENSDARG00000060510.8	cul4b	0.00657167	0.160839
	ENSDARG00000055656.4	pdzd3b	-1.14636	-0.020185
	ENSDARG00000036864.6	slc34a2b	-0.688662	-0.468259
	ENSDARG00000078322.4	col12a1a	-0.305595	-0.0399257
	ENSDARG00000100597.2	ubxn4	0.47083	-0.0623796
	ENSDARG00000098671.2	prelid1a	-0.219458	-0.222088
	ENSDARG00000014357.8	amh	0.00057334	-0.757575
	ENSDARG00000041397.5	eif2b2	0.283143	0.10823
	ENSDARG00000020758.10	tmem178	-0.0623895	-0.205397
	ENSDARG00000027611.7	cavin2a	0.0544505	0.206452
	ENSDARG00000044622.6	polq	-0.453294	0.106643
	ENSDARG00000077327.5	ano11	0.289113	0.15362
	ENSDARG00000104290.2	ripk2	-0.60748	-0.161925
	ENSDARG00000115732.1	CT583625.6	6.38212	5.82849
	ENSDARG00000001870.10	atp1a1a.4	-0.727731	-0.155772
	ENSDARG00000040179.6	zgc:101562	-1.71715	-1.82108
	ENSDARG00000110939.1	si:dkey-27d5.14	-4.25365	-1.57289
	ENSDARG00000011696.9	esrrgb	-0.310115	0.352067
	ENSDARG00000092947.4	cyt1	0.328058	0.379995
	ENSDARG00000090833.3	igfbp6b	-0.479053	-0.0510959
	ENSDARG00000020488.10	arhgap17a	-0.178479	0.285009
	ENSDARG00000056619.7	arhgap42a	-0.213032	-0.0051316
	ENSDARG00000115956.1	CABZ01044281.1	-0.796489	0.154179
	ENSDARG00000079584.4	zgc:194930	-0.847653	-0.298946
	ENSDARG00000012790.11	tmem161a	-0.109211	0.360206
	ENSDARG00000104028.2	si:dkey-74k8.3	0.126164	0.32314
	ENSDARG00000077299.4	yars2	-0.224939	-0.299501
	ENSDARG00000096651.4	LOC108187081	-1.1436	-0.064418
	ENSDARG00000033566.6	cyp17a1	-0.472618	-0.654692
	ENSDARG00000103566.2	tomm20b	0.34343	0.251037
	ENSDARG00000017984.11	zgc:172106	-1.87822	-2.52416
	ENSDARG00000090778.4	ttll1	0.392431	0.212862
	ENSDARG00000055527.7	cmn	-1.18058	0.0336132
	ENSDARG00000071059.7	gtpbp2b	-0.164672	-0.224453
	ENSDARG00000086703.5	si:dkey-126g1.7	-0.366021	-0.881261
	ENSDARG00000052917.3	si:ch211-202f3.3	-0.0550724	-0.703711
	ENSDARG00000097615.2	si:ch211-108d22.2	0.209165	0.48598
	ENSDARG00000074740.4	arhgap18	0.225499	0.201697
	ENSDARG00000056239.7	tmem45b	-0.398666	-0.172926
	ENSDARG00000073781.5	ALOXE3	-1.00882	-2.18393
	ENSDARG00000007221.9	pbk	-0.607143	-0.517235
	ENSDARG00000116814.1	CU570894.2	0.834521	0.875681
	ENSDARG00000071413.6	mier2	-0.347286	-0.176985
	ENSDARG00000058357.6	ankrd33ba	-0.0106187	-0.256586
	ENSDARG00000025375.11	idh1	-0.400585	-0.109451
	ENSDARG00000101084.2	CABZ01069184.1	-2.45051	-1.84751
	ENSDARG00000100307.2	adamts5	0.0169305	0.490488
	ENSDARG00000077542.5	si:dkeyp-75b4.8	-0.0134075	-1.19983
	ENSDARG00000095040.3	cbln7	-1.90403	-2.1181
	ENSDARG00000020102.10	kctd16b	-0.947804	-0.444248
	ENSDARG00000093659.3	entpd5b	-0.368905	-0.019519
	ENSDARG00000089303.3	BX572619.1	-0.245693	-0.432672
	ENSDARG00000006308.9	ptpn18	-0.844181	-0.604131
	ENSDARG00000104916.2	si:dkey-71l4.4	-1.54035	-2.73178
	ENSDARG00000093796.4	itln2	-3.37248	-6.68366
	ENSDARG00000101429.2	si:ch73-208h1.1	0.308147	-2.1216
	ENSDARG00000093658.4	tm7sf3	-0.211557	-0.355599
	ENSDARG00000092469.2	fndc7rs1	0.199511	0.679136
	ENSDARG00000104685.2	grk1b	0.141675	-0.34903
	ENSDARG00000025325.7	ccsapa	0.0944811	0.201992
	ENSDARG00000109774.1	CABZ01084963.1	0.171825	0.285984
	ENSDARG00000019772.11	si:ch1073-280e3.1	0.0463728	0.559682
	ENSDARG00000074360.5	ftr57	0.401361	-1.53228
	ENSDARG00000033802.9	cyp27a7	-0.0628061	0.351944
	ENSDARG00000002240.8	psmb6	0.381279	0.116906
	ENSDARG00000086805.4	itprid1	-0.534481	-0.737641
	ENSDARG00000001572.11	prf1.3	-0.5927	-0.752442
	ENSDARG00000009839.11	fam117bb	-0.139194	0.272034
	ENSDARG00000096269.3	CR388364.1	-0.883771	-0.697087
	ENSDARG00000098787.2	cd7al	-0.125435	-0.370824
	ENSDARG00000074305.7	si:ch73-257c13.2	0.386587	-0.0571386
	ENSDARG00000102432.2	si:dkey-261j11.3	-1.98248	-3.5909
	ENSDARG00000070682.5	sdf4	-0.0123572	-0.228393
	ENSDARG00000060609.8	cd109	0.353399	0.334911
	ENSDARG00000117635.1	CR855865.1	-0.0752827	-0.618989
	ENSDARG00000087438.3	spi2	-1.14025	-0.213527
	ENSDARG00000093844.2	zgc:136461	0.662203	0.259412
	ENSDARG00000001437.11	slc2a1a	0.371526	0.44428
	ENSDARG00000102066.3	ntn4	-0.296427	-0.465401
	ENSDARG00000059123.7	plcd1a	-0.0673683	0.255768
	ENSDARG00000005789.11	enpp1	-0.304884	-0.0791554
	ENSDARG00000103952.2	CABZ01054391.1	-0.0271833	-0.523495
	ENSDARG00000095024.2	si:dkeyp-68b7.10	0.940221	1.1238
	ENSDARG00000043722.4	cpa4	0.499419	0.479086
	ENSDARG00000070352.4	hoxc12a	0.0688973	0.460503
	ENSDARG00000102640.2	pdia3	-0.0222971	-0.236957
	ENSDARG00000061890.6	atp13a2	-0.0817186	-0.346193
	ENSDARG00000115989.1	BX323887.1	1.31724	1.49842
	ENSDARG00000015731.10	ano5a	-0.791764	0.0125733
	ENSDARG00000010407.10	ppp4r4	0.32243	0.137501
	ENSDARG00000102701.2	eva1ba	-0.30335	-0.0816805
	ENSDARG00000071629.5	BX511034.1	9.85317	7.68434
	ENSDARG00000092487.3	si:ch211-215m21.22	3.93213	3.70909
	ENSDARG00000077034.5	NMNAT3	-0.372285	-0.331391
	ENSDARG00000003846.10	mrpl21	0.567611	0.260896
	ENSDARG00000054211.7	st8sia7.1	-1.04033	0.14393
	ENSDARG00000042379.6	zgc:103681	-0.583424	-0.515854
	ENSDARG00000087489.3	fam124b	0.159658	0.316196
	ENSDARG00000103485.2	card14	-0.214657	-0.61391
	ENSDARG00000026925.9	nos2a	-3.33896	-3.35592
	ENSDARG00000012499.9	per1b	0.0337742	0.719312
	ENSDARG00000003197.10	LOC110437968	-1.01644	-0.626219
	ENSDARG00000104393.2	npr2	0.161176	0.176131
	ENSDARG00000101293.2	zgc:153916	-0.292431	-0.0397089
	ENSDARG00000096217.2	si:dkey-51d8.9	-1.76746	-2.86088
	ENSDARG00000070657.5	pa2g4b	0.192664	0.316922
	ENSDARG00000055722.7	bco2a	0.137173	0.309867
	ENSDARG00000099544.2	si:dkey-165b20.3	-0.73012	-1.18293
	ENSDARG00000026811.5	extl3	0.165644	0.234116
	ENSDARG00000031534.7	CU571315.1	-0.942944	-0.435529
	ENSDARG00000096726.3	si:ch211-250m6.2	1.14951	-5.17525
	ENSDARG00000062397.6	ndst1a	-0.312601	-0.482772
	ENSDARG00000055284.7	afap1	-0.447668	-0.0626968
	ENSDARG00000021383.8	naalad2	-0.590307	-0.185251
	ENSDARG00000058020.7	fbxw9	-0.296554	-0.398196
	ENSDARG00000089709.3	gfral	-0.0451342	-0.543268
	ENSDARG00000090526.3	zgc:158404	-0.459377	-2.01015
	ENSDARG00000070746.4	sft2d2a	-0.299331	-0.950452
	ENSDARG00000099577.2	si:dkey-182g1.10	0.265369	0.336691
	ENSDARG00000023587.8	kcnk5a	1.41822	1.77145
	ENSDARG00000071014.8	s100u	0.0369945	-0.819965
	ENSDARG00000087191.4	wdr93	-0.0596269	0.635434
	ENSDARG00000086539.3	SH2D3A	-0.0771572	0.305981
	ENSDARG00000040004.11	si:ch211-244a23.1	-1.2629	-1.02357
	ENSDARG00000074510.5	si:busm1-104n07.3	-3.43364	-4.2517
	ENSDARG00000020645.10	slc7a3a	-0.27273	-0.0458346
	ENSDARG00000008237.11	sars	0.19212	0.130346
	ENSDARG00000100234.2	BX511246.1	-1.50576	-2.052
	ENSDARG00000075295.7	tulp1a	0.833913	0.665124
	ENSDARG00000039979.6	tecrl2b	-0.591179	-0.181727
	ENSDARG00000002401.9	gale	0.160846	-0.9163
	ENSDARG00000095351.2	CU914776.1	0.780943	1.13799
	ENSDARG00000039687.7	zgc:194221	9.64467	10.1993
	ENSDARG00000101659.2	RF00560	-0.573332	-0.278454
	ENSDARG00000094861.3	si:dkey-163f12.11	1.70724	-0.46944
	ENSDARG00000039652.7	si:dkey-235d18.5	0.344814	0.15213
	ENSDARG00000013749.6	slc25a55b	-0.560929	-0.204244
	ENSDARG00000071095.7	abi3bpb	0.145069	0.282975
	ENSDARG00000054827.8	ssuh2.4	-0.416123	-1.26651
	ENSDARG00000016981.10	bcar3	0.179903	0.120572
	ENSDARG00000102894.2	CABZ01057159.1	-1.60841	-1.42944
	ENSDARG00000073970.5	mctp2b	-0.349255	-1.89648
	ENSDARG00000057652.7	dbpb	0.0465149	0.944417
	ENSDARG00000102160.2	si:dkeyp-61b2.1	1.12945	1.29569
	ENSDARG00000013997.13	ern1	0.517227	0.784018
	ENSDARG00000071457.5	crp6	-2.41797	-2.73454
	ENSDARG00000117291.1	CU633745.1	0.227243	0.13414
	ENSDARG00000057241.4	tnfsf10	0.0355507	-0.525243
	ENSDARG00000005754.13	ptprfb	0.0221256	0.0914743
	ENSDARG00000091961.2	pth1b	0.230362	0.376378
	ENSDARG00000087421.4	serbp1b	0.199783	0.206798
	ENSDARG00000040001.9	fryl	0.16817	0.12238
	ENSDARG00000056515.4	spsb1	-0.0799328	-0.329145
	ENSDARG00000104384.2	AGBL1	-0.643233	-0.186009
	ENSDARG00000043806.7	postna	-0.290841	0.0226601
	ENSDARG00000061391.8	grhl1	-0.215441	-0.595191
	ENSDARG00000075743.4	mrpl47	0.185422	0.272847
	ENSDARG00000078309.4	fam83b	0.147402	0.473865
	ENSDARG00000105464.2	si:ch211-285c6.6	-0.402743	-0.93961
	ENSDARG00000039351.7	ccl19b	0.953595	-0.606539
	ENSDARG00000087299.5	armc9	0.794282	0.432893
	ENSDARG00000103810.2	cacna2d4a	0.725206	0.544454
	ENSDARG00000076969.5	ftr22	-0.131376	-1.52659
	ENSDARG00000100370.2	CT955963.1	-2.65501	-5.83655
	ENSDARG00000102458.2	hip1rb	0.00271994	-0.233415
	ENSDARG00000077339.5	ptrh2	0.251402	0.473086
	ENSDARG00000096786.2	si:ch211-28p3.3	-0.465819	-1.34382
	ENSDARG00000055334.6	zmp:0000000652	4.45645	3.41769
	ENSDARG00000078523.4	ddr1	-0.0206152	0.22465
	ENSDARG00000093750.3	cd180	-0.822313	-1.06351
	ENSDARG00000104476.2	si:dkey-41c6.3	0.875071	0.483752
	ENSDARG00000097006.2	CR854839.1	-0.162755	-0.495526
	ENSDARG00000083042.2	mir214a	-0.358541	-0.547364
	ENSDARG00000006758.10	fam234b	0.411422	0.108095
	ENSDARG00000096739.3	si:dkey-219e21.2	-1.00236	-1.17417
	ENSDARG00000026489.10	khsrp	0.541524	0.266087
	ENSDARG00000023188.10	lcp1	-0.158536	-0.726785
	ENSDARG00000094760.4	si:dkey-125i10.3	-0.554334	-0.112801
	ENSDARG00000067806.3	zgc:158432	-0.855023	-0.959779
	ENSDARG00000104832.2	CU914164.1	1.63867	0.990679
	ENSDARG00000100788.2	trip10b	-0.356184	-1.68829
	ENSDARG00000006849.12	asic2	0.0450904	0.263842
	ENSDARG00000104640.2	BX511034.7	3.16903	2.7165
	ENSDARG00000117741.1	LO018107.1	-1.31156	-2.27959
	ENSDARG00000011948.10	insra	0.000354779	0.150433
	ENSDARG00000069823.5	proca1	0.524835	0.181563
	ENSDARG00000001804.8	zgc:112148	-0.330294	-0.596783
	ENSDARG00000070074.7	lrp8	0.246222	0.120552
	ENSDARG00000061798.7	arhgap27l	-0.342243	0.0121516
	ENSDARG00000017437.9	adcy3b	-0.255617	0.904894
	ENSDARG00000006791.11	arntl1a	0.146291	-0.353165
	ENSDARG00000071025.6	dytn	0.579693	0.823235
	ENSDARG00000101389.2	zgc:174180	-0.358055	-1.27211
	ENSDARG00000073684.6	quo	0.150648	0.176649
	ENSDARG00000039310.7	parla	0.324218	0.0256093
	ENSDARG00000092106.3	si:ch211-214p13.8	-1.75146	-0.669836
	ENSDARG00000115843.1	si:rp71-1k13.6	-0.0218804	-0.318851
	ENSDARG00000092378.2	BX571809.1	-0.883522	-0.290641
	ENSDARG00000044102.8	znf593	0.328609	0.255852
	ENSDARG00000079795.4	CABZ01033206.1	0.0223944	-0.712842
	ENSDARG00000101175.2	mcu	0.157967	0.409143
	ENSDARG00000010941.10	pomgnt2	-0.176887	-0.178002
	ENSDARG00000014196.6	myl1	-0.410293	-0.170335
	ENSDARG00000041433.6	si:dkey-7c18.24	-0.894619	-1.63426
	ENSDARG00000043856.8	amd1	0.0913681	0.266739
	ENSDARG00000006137.7	star	0.915819	-0.214071
	ENSDARG00000063519.7	PLEKHB1	-0.0281179	-0.369799
	ENSDARG00000116007.1	CABZ01016118.1	-2.70956	-2.83924
	ENSDARG00000074258.4	gramd1bb	0.187805	0.224242
	ENSDARG00000058873.8	ptpdc1b	-0.586029	-1.30295
	ENSDARG00000093214.2	si:ch211-284e13.9	1.69652	-0.996138
	ENSDARG00000010978.10	trmt1	0.347818	0.263325
	ENSDARG00000105558.3	btr07	-0.978002	-0.51572
	ENSDARG00000097528.3	si:dkey-7j14.5	-0.175574	-0.323303
	ENSDARG00000062420.7	nfia	0.040867	0.195662
	ENSDARG00000024818.7	rilpl2	-0.383589	-0.80926
	ENSDARG00000020509.9	srd5a1	-0.0345706	0.366009
	ENSDARG00000104800.2	si:ch211-175m2.4	0.271257	-1.71062
	ENSDARG00000023858.7	ccdc174	0.228507	0.0953527
	ENSDARG00000100592.3	slc8a2b	0.430918	0.364966
	ENSDARG00000015915.8	slc25a36b	0.0499263	0.379459
	ENSDARG00000077874.7	vwa10.1	0.210656	-1.99057
	ENSDARG00000102288.2	CABZ01056321.1	1.28956	1.14561
	ENSDARG00000006588.9	zgc:111983	-1.08791	-2.49925
	ENSDARG00000114797.1	rab3b	-0.205457	-0.223688
	ENSDARG00000101039.2	zdhhc15a	0.523006	-0.0835867
	ENSDARG00000089088.4	BX510940.1	0.109963	-0.862071
	ENSDARG00000070157.5	tgm2a	-0.916549	-0.643267
	ENSDARG00000062080.7	shc2	-0.00179309	0.336029
	ENSDARG00000053260.3	zgc:113090	-0.390634	-0.16804
	ENSDARG00000087612.3	BX908782.1	1.02052	0.927952
	ENSDARG00000005593.10	rxrga	0.287787	0.364445
	ENSDARG00000090468.3	ppp1r3aa	-0.296547	-0.198472
	ENSDARG00000020191.9	ppef1	-0.267403	-0.285964
	ENSDARG00000060951.7	polg	-0.303832	-0.25987
	ENSDARG00000008732.8	zgc:66479	-0.18514	0.322793
	ENSDARG00000061020.7	ccdc186	0.265006	0.116223
	ENSDARG00000094038.2	si:ch211-226f6.1	-0.679514	-2.03307
	ENSDARG00000079645.4	sc:d217	-2.05206	-1.69862
	ENSDARG00000045671.2	ifng1r	0.846363	-3.3134
	ENSDARG00000068233.6	zgc:64051	-0.215297	-0.758433
	ENSDARG00000052113.4	hexa	-0.193293	-0.318105
	ENSDARG00000039850.8	dusp22b	-0.507035	-1.2138
	ENSDARG00000075904.7	rfx1b	-0.341012	-0.0489004
	ENSDARG00000103522.2	si:zfos-943e10.1	-0.364989	-0.59699
	ENSDARG00000091650.3	igflr1	0.0430767	0.421191
	ENSDARG00000090183.3	gapvd1	0.0796223	0.137774
	ENSDARG00000053395.6	cdkn2aipnl	0.305359	0.236373
	ENSDARG00000103388.2	znf609a	0.0558075	0.141747
	ENSDARG00000101567.2	guca1e	1.95609	1.21151
	ENSDARG00000090997.3	vegfba	-0.404489	-0.117308
	ENSDARG00000070795.6	eaf1	-0.129098	-0.317441
	ENSDARG00000092940.2	BX000981.1	-0.75953	-2.35252
	ENSDARG00000086017.5	zgc:153681	0.671937	1.41344
	ENSDARG00000104540.2	cyp2aa8	-0.47782	-0.979205
	ENSDARG00000114601.1	CU914776.2	-0.733143	-1.00154
	ENSDARG00000104966.2	si:dkey-238k10.3	-1.29629	-1.79527
	ENSDARG00000102800.2	CABZ01081752.2	0.547325	0.196009
	ENSDARG00000100531.3	abhd14b	-0.654309	0.0653666
	ENSDARG00000101034.2	si:dkey-206d17.12	-0.0269982	-0.808079
	ENSDARG00000039356.7	zgc:194209	-0.37119	-0.17849
	ENSDARG00000060248.6	fgd4b	-0.34315	-0.503484
	ENSDARG00000101189.2	CR589947.2	-0.534006	-1.10833
	ENSDARG00000102835.3	CABZ01021435.1	-0.38344	-0.916164
	ENSDARG00000013687.11	cilp2	0.0657308	0.432355
	ENSDARG00000043798.6	ms4a17a.1	3.05233	-0.764555
	ENSDARG00000006093.9	cdk15	0.100368	0.202753
	ENSDARG00000058206.6	si:ch211-153b23.5	-1.08794	-2.29148
	ENSDARG00000058244.5	il17ra1a	-0.255387	-0.996567
	ENSDARG00000008275.10	klhl24b	-0.0681821	0.316665
	ENSDARG00000017687.11	dnajc5gb	-0.319102	-0.56895
	ENSDARG00000043986.5	setd6	0.650149	0.317244
	ENSDARG00000019743.15	dctn1a	0.098388	0.199518
	ENSDARG00000035944.8	sync	-0.453494	-0.328315
	ENSDARG00000079227.6	plekhs1	-0.27112	-3.87967
	ENSDARG00000063358.7	micu1	0.0477009	0.16873
	ENSDARG00000018726.10	slco3a1	0.00619718	0.265656
	ENSDARG00000073860.4	gas2l2	-0.106686	0.405409
	ENSDARG00000095707.2	BX322665.2	1.44711	1.72818
	ENSDARG00000062208.6	prrt1	0.0293215	0.166367
	ENSDARG00000073998.5	si:ch211-23l10.3	-0.455166	-0.227836
	ENSDARG00000013022.11	si:ch211-59h6.1	4.28463	3.21577
	ENSDARG00000020820.9	srp68	-0.170711	-0.112447
	ENSDARG00000056026.7	tprg1	-0.23153	-0.591601
	ENSDARG00000061718.6	znf704	0.114322	0.181829
	ENSDARG00000076043.4	si:dkeyp-73d8.9	3.7934	4.42966
	ENSDARG00000105499.2	zgc:175135	4.37486	1.05811
	ENSDARG00000091762.4	zbtb40	0.474976	0.199696
	ENSDARG00000027903.10	adamtsl3	0.167383	0.625224
	ENSDARG00000094704.3	bcl2a	0.0207254	0.212784
	ENSDARG00000095940.2	si:dkey-19a16.12	-1.07993	-1.46035
	ENSDARG00000038069.7	mgat3a	-0.6736	-0.175416
	ENSDARG00000103156.2	gpc6a	-0.392625	-0.556827
	ENSDARG00000069103.6	si:dkeyp-82a1.4	-0.752515	-1.23714
	ENSDARG00000017165.11	slc3a1	-0.924416	-0.278572
	ENSDARG00000074757.3	arv1	-0.0950101	-0.26961
	ENSDARG00000031136.10	moxd1	0.851642	0.0754955
	ENSDARG00000113218.1	FP236810.2	-1.20374	-0.182624
	ENSDARG00000020387.9	nipsnap3a	0.31886	0.365635
	ENSDARG00000095533.3	si:ch211-198c19.3	0.836674	1.06134
	ENSDARG00000086483.4	LECT2 (1 of many)	0.157384	-1.39506
	ENSDARG00000095060.3	or127-1	5.22894	1.14503
	ENSDARG00000077855.5	znrf2a	-0.255868	-0.430908
	ENSDARG00000030839.6	tescb	0.370497	0.040797
	ENSDARG00000077673.6	nlrp16	0.0294527	-0.71545
	ENSDARG00000059026.7	zgc:123217	0.150486	0.653171
	ENSDARG00000038639.6	elovl6l	-0.0619874	1.17621
	ENSDARG00000035646.8	pimr123	2.36549	1.68153
	ENSDARG00000111526.1	CABZ01057057.1	-0.708159	-1.02639
	ENSDARG00000056213.7	si:ch73-130a3.4	-0.00725667	-0.527168
	ENSDARG00000053479.5	gdf6a	-0.0591793	-0.392035
	ENSDARG00000058647.7	hck	-0.388379	-0.553008
	ENSDARG00000117272.1	BX005389.2	-0.607317	-0.818822
	ENSDARG00000043431.9	b3gntl1	0.143515	0.309161
	ENSDARG00000102977.2	cant1b	-0.542608	-0.019482
	ENSDARG00000017126.11	ilvbl	-0.717628	-0.0552992
	ENSDARG00000094996.4	sult1st9	-0.920298	-0.745446
	ENSDARG00000095111.2	si:dkey-192k22.2	-0.0950557	-0.907706
	ENSDARG00000098746.2	dhrs13l1	-0.116763	-0.458
	ENSDARG00000004034.9	arhgdig	-0.28381	-0.447589
	ENSDARG00000018961.5	gtpbp4	0.0225866	0.211698
	ENSDARG00000091280.5	si:ch211-66k16.27	-0.119172	-0.731272
	ENSDARG00000099511.2	CABZ01034698.2	-1.59112	-1.24385
	ENSDARG00000034330.10	si:dkey-88n24.7	3.47238	-4.21988
	ENSDARG00000095863.2	afp4	0.541164	0.00517474
	ENSDARG00000097453.2	si:ch211-225b7.5	0.103692	0.412135
	ENSDARG00000103785.2	sult2st2	-0.454612	0.0261731
	ENSDARG00000079849.5	nrtn	0.067824	0.412738
	ENSDARG00000091320.4	nlrc6	-1.42557	-1.39136
	ENSDARG00000075757.4	gig2e	0.339283	1.0603
	ENSDARG00000100311.2	si:dkey-165e24.1	-0.64214	-1.36811
	ENSDARG00000007708.9	nsa2	1.96902	1.37535
	ENSDARG00000100439.2	zgc:153383	-2.56124	-2.59942
	ENSDARG00000098151.2	BX255896.1	-0.822842	-1.07063
	ENSDARG00000061413.7	sec23ip	-0.0753057	-0.168021
	ENSDARG00000101878.2	kdf1b	-0.356362	-0.327407
	ENSDARG00000054916.5	eif4ebp3	0.330129	0.565068
	ENSDARG00000011376.10	dnase1l4.2	0.401881	0.491846
	ENSDARG00000075375.4	zgc:171501	-0.676349	-0.333979
	ENSDARG00000105324.2	si:dkey-11o1.7	-0.976955	-1.29814
	ENSDARG00000037514.7	hdac3	-0.03315	-0.220194
	ENSDARG00000104166.3	si:ch211-232d10.1	-1.44933	-0.636724
	ENSDARG00000004754.11	hspa4a	0.19372	-0.570822
	ENSDARG00000100163.3	tox4b	0.51075	0.479638
	ENSDARG00000104732.2	mlycd	-0.79921	-0.46994
	ENSDARG00000098204.2	CU984600.2	0.0899076	1.07041
	ENSDARG00000031119.9	baiap2l1b	-0.019311	-0.33362
	ENSDARG00000023498.8	gmppab	0.125442	-0.885912
	ENSDARG00000078217.5	cblc	0.0397335	-0.262918
	ENSDARG00000031795.9	abcf1	0.322585	0.0940495
	ENSDARG00000019998.9	slc30a7	-0.0152927	-0.255252
	ENSDARG00000001754.11	noc2l	0.0572505	0.393239
	ENSDARG00000100186.2	CU655842.1	-0.104444	-0.330773
	ENSDARG00000031496.8	ap1ar	-0.105177	-0.33325
	ENSDARG00000054609.9	slco2b1	-0.16846	-0.350302
	ENSDARG00000113365.1	BX322657.3	0.380939	0.708619
	ENSDARG00000061099.7	nfasca	-0.307391	-0.165192
	ENSDARG00000099330.2	si:ch211-246b8.5	1.80182	2.5199
	ENSDARG00000038938.6	itprid2	-0.201068	-0.426059
	ENSDARG00000093427.3	BX465862.2	-1.51824	-0.604272
	ENSDARG00000075855.6	adgre10	0.531493	-2.12233
	ENSDARG00000097743.2	si:dkey-276j7.2	0.109046	-1.61671
	ENSDARG00000054968.7	cd40	-0.175727	-0.82382
	ENSDARG00000091912.4	si:ch211-15j1.5	0.880576	0.169145
	ENSDARG00000097762.2	CU693494.2	0.566748	0.815855
	ENSDARG00000043842.7	si:ch73-111k22.2	0.122483	0.174141
	ENSDARG00000100248.2	c1r	-2.13096	-1.08593
	ENSDARG00000074125.5	znf1161	-0.448713	-0.362763
	ENSDARG00000100104.3	zgc:101785	-0.687861	-0.582149
	ENSDARG00000003927.8	cldn12	0.151253	0.301012
	ENSDARG00000005085.11	ggctb	0.374182	-0.0300802
	ENSDARG00000101088.2	si:ch73-359m17.5	-0.575647	-1.00243
	ENSDARG00000087093.4	si:ch211-157c3.4	-0.00654569	0.861844
	ENSDARG00000041378.5	sh2d4a	-0.058107	-0.585416
	ENSDARG00000102927.2	si:dkey-156k2.4	0.77851	-0.0690589
	ENSDARG00000016856.8	pon2	-0.320801	-0.0132007
	ENSDARG00000117429.1	CABZ01025311.1	-1.13052	-2.97154
	ENSDARG00000005327.14	ftr66	-0.324809	-1.04733
	ENSDARG00000087640.4	nsfl1c	0.249165	0.257104
	ENSDARG00000074345.5	si:ch211-214b16.4	-0.822319	-1.5258
	ENSDARG00000014657.10	zgc:171731	0.300698	-3.18725
	ENSDARG00000078159.5	zgc:175284	-0.259457	-0.121609
	ENSDARG00000074996.5	tbrg1	-0.314793	-0.292871
	ENSDARG00000103960.2	CU019624.1	-1.30196	-1.48512
	ENSDARG00000014015.8	zgc:77086	-0.193807	0.0707525
	ENSDARG00000028663.10	tek	0.47405	0.399442
	ENSDARG00000117535.1	AL929493.2	-1.32682	-0.63962
	ENSDARG00000070606.5	ikbke	-0.265816	-0.75823
	ENSDARG00000006003.8	mycla	0.0977289	-0.395302
	ENSDARG00000101925.2	si:ch1073-204b8.1	2.02089	1.50662
	ENSDARG00000062575.7	si:ch211-210g13.5	-0.0166487	0.256563
	ENSDARG00000117668.1	FO704648.2	-0.610865	-0.334596
	ENSDARG00000033296.7	gpr37b	-0.340467	-0.202483
	ENSDARG00000095149.4	znf1062	-0.929317	-0.455944
	ENSDARG00000068030.6	si:cabz01007802.1	0.27873	0.466581
	ENSDARG00000094217.2	si:dkey-17e16.15	0.093535	-0.544072
	ENSDARG00000056910.6	CU234171.1	0.201659	0.525681
	ENSDARG00000093974.2	CR933734.2	-1.43875	-0.985781
	ENSDARG00000093111.4	si:ch211-209l18.2	10.9134	10.7982
	ENSDARG00000059369.6	si:ch1073-15f12.3	-2.13047	-1.61548
	ENSDARG00000089177.2	cyp46a1.3	0.014401	0.31101
	ENSDARG00000104698.2	CR925761.4	0.920226	0.807664
	ENSDARG00000073850.5	hdac7b	-0.186713	-0.476989
	ENSDARG00000013472.10	nedd1	0.379405	0.160979
	ENSDARG00000033666.8	pi4k2a	-0.286839	-0.225253
	ENSDARG00000005464.9	dnase1l1	-0.446208	-0.73741
	ENSDARG00000026505.7	si:ch211-285c6.3	-0.176477	-0.35601
	ENSDARG00000043781.6	psmb10	0.0873716	-0.455506
	ENSDARG00000102853.2	si:rp71-7l19.2	-0.440822	-0.963345
	ENSDARG00000063223.6	arl14	-0.629845	-0.0900142
	ENSDARG00000058696.7	tbl1xr1a	0.0248243	0.156174
	ENSDARG00000099133.2	si:ch73-72b7.1	-0.660453	-0.208363
	ENSDARG00000045672.6	il26	0.148164	-2.36614
	ENSDARG00000070835.5	tnnc2	-0.345354	-0.300976
	ENSDARG00000061764.9	ahnak	-0.0511586	0.343682
	ENSDARG00000038876.7	zgc:101569	0.342636	0.142128
	ENSDARG00000074242.5	serbp1a	0.133515	0.221595
	ENSDARG00000096999.2	BX537308.1	-0.156318	-0.511953
	ENSDARG00000071555.6	zgc:153675	-0.0109918	-0.361936
	ENSDARG00000036376.5	cldn7a	0.178656	0.244948
	ENSDARG00000002792.8	arcn1a	0.0153389	-0.254344
	ENSDARG00000101693.2	CABZ01028771.1	-0.577046	-0.728304
	ENSDARG00000051914.6	slc14a2	-1.07309	-0.785313
	ENSDARG00000103288.3	PDPR	0.434872	0.238531
	ENSDARG00000095267.2	BX927385.2	0.99382	-1.65606
	ENSDARG00000117639.1	FP102809.1	2.64156	-0.083725
	ENSDARG00000014488.10	ca2	-0.331322	-0.00324762
	ENSDARG00000080675.6	si:dkey-71b5.7	-0.394764	-0.179939
	ENSDARG00000076005.5	piezo2a.2	-0.00553182	0.392598
	ENSDARG00000093117.4	si:dkey-266m15.7	-0.209038	-0.454103
	ENSDARG00000030954.9	ftr56	-0.0956694	-0.852632
	ENSDARG00000089921.4	smim4	0.205084	0.335756
	ENSDARG00000010194.13	eif4bb	0.117664	0.169884
	ENSDARG00000006219.8	gnl3	0.339693	0.371628
	ENSDARG00000009612.11	chia.3	-1.0451	-1.19994
	ENSDARG00000020149.10	acoxl	-0.408484	-0.224826
	ENSDARG00000079257.5	gemin5	0.254012	0.327019
	ENSDARG00000056334.7	mlh3	-0.354896	-0.212343
	ENSDARG00000111450.1	CR792437.1	0.733723	1.35815
	ENSDARG00000105145.3	si:ch211-282j17.12	-0.205178	-1.14182
	ENSDARG00000112681.1	CABZ01080371.2	0.456849	0.343102
	ENSDARG00000098777.2	CU693379.1	0.0213855	0.270966
	ENSDARG00000043141.7	si:ch211-132f19.7	0.045571	0.248759
	ENSDARG00000115982.1	CABZ01011673.1	-0.0691035	0.270134
	ENSDARG00000101021.2	slc22a5	-0.633286	-0.88498
	ENSDARG00000073753.4	tacc1	-0.000979869	0.222364
	ENSDARG00000042708.6	tuba8l	0.0676666	-0.44729
	ENSDARG00000099327.2	zgc:174944	-0.814334	-0.717271
	ENSDARG00000097527.2	ms4a17a.5	0.720564	-1.44377
	ENSDARG00000002959.8	gpr34b	-1.40249	-2.33431
	ENSDARG00000087452.4	peli3	0.263862	0.179743
	ENSDARG00000074839.5	impg1b	-0.0233321	0.237651
	ENSDARG00000093998.2	si:ch73-7i4.2	2.30732	2.20339
	ENSDARG00000103682.2	si:dkey-23i12.5	0.512288	0.477945
	ENSDARG00000104008.2	si:ch211-232d10.3	-0.426654	-1.28779
	ENSDARG00000003250.10	pik3cd	-0.123705	-0.260271
	ENSDARG00000006585.9	zmp:0000000529	0.153257	0.31273
	ENSDARG00000104807.2	LOC108190743	-2.45835	-1.20548
	ENSDARG00000086418.5	LOC100002266	0.611041	1.05584
	ENSDARG00000095369.3	zgc:112966	2.41998	1.5602
	ENSDARG00000093708.3	arhgap20b	0.271767	0.46776
	ENSDARG00000097485.2	cfap99	-0.114244	0.738241
	ENSDARG00000056226.7	creb3l3a	-0.840683	-0.443102
	ENSDARG00000086879.4	lins1	0.0981318	0.492111
	ENSDARG00000089079.5	si:ch211-214b16.3	-0.204584	-1.12042
	ENSDARG00000036428.7	si:dkey-264d12.4	0.232446	0.323009
	ENSDARG00000098357.2	si:ch211-229l10.4	0.950713	1.04558
	ENSDARG00000078912.5	si:ch73-24k9.2	-0.259595	-0.780432
	ENSDARG00000015240.11	cdkl5	0.357665	0.180288
	ENSDARG00000070109.6	ncapg	-0.249475	-0.338796
	ENSDARG00000103946.2	si:dkey-124l13.1	-1.52583	-2.62961
	ENSDARG00000107511.2	lyn	-0.123169	-0.225228
	ENSDARG00000061885.7	satb2	-0.215365	0.182141
	ENSDARG00000075555.5	adamts17	-0.762126	0.260724
	ENSDARG00000082440.2	RF00089	0.669036	0.926301
	ENSDARG00000093176.4	zgc:77118	1.15231	0.194655
	ENSDARG00000098444.3	si:dkey-3h2.4	0.811537	0.213294
	ENSDARG00000040930.7	deptor	0.0101165	0.238374
	ENSDARG00000075332.5	si:ch211-119d14.3	-0.224808	-0.235024
	ENSDARG00000108467.2	AL845330.1	0.771974	1.09392
	ENSDARG00000099741.2	mvb12a	0.328622	0.106112
	ENSDARG00000045846.7	osgep	0.404634	0.278352
	ENSDARG00000029356.10	mboat1	0.177859	0.465521
	ENSDARG00000042014.7	cyp11c1	0.136011	0.479445
	ENSDARG00000043281.6	stap2b	-0.341483	-0.754238
	ENSDARG00000103003.2	si:dkey-211i20.2	-2.19703	-3.21066
	ENSDARG00000059993.7	trpm4a	-0.00283077	0.224469
	ENSDARG00000020187.9	GCA	-0.346903	-0.535056
	ENSDARG00000088171.4	ciartb	0.0253913	0.543797
	ENSDARG00000091926.4	si:dkey-103e21.5	0.240407	-0.715078
	ENSDARG00000040309.8	pxdc1b	-0.461316	-0.167659
	ENSDARG00000034321.9	palmdb	0.1667	0.304421
	ENSDARG00000098080.2	gnl2	-0.0430992	0.313498
	ENSDARG00000029043.7	nupl2	0.387107	0.0948027
	ENSDARG00000052073.5	blcap	0.241362	0.138517
	ENSDARG00000024006.4	rprmb	0.331655	0.49331
	ENSDARG00000058753.6	si:ch73-213k20.5	0.751086	0.0987664
	ENSDARG00000104758.2	zgc:194981	0.0531395	-0.258866
	ENSDARG00000074599.5	frmd4ba	-0.0411648	-0.306182
	ENSDARG00000068104.5	CABZ01040999.1	0.34352	0.577508
	ENSDARG00000036820.5	mgll	-0.308928	-0.55864
	ENSDARG00000035985.9	fam210aa	0.0724997	0.432758
	ENSDARG00000093254.4	znf569l	-0.693637	-0.640958
	ENSDARG00000014975.8	irge1	-2.27728	-1.84399
	ENSDARG00000095082.5	itln1l	0.019616	0.671443
	ENSDARG00000007804.8	gas6	0.365287	0.199866
	ENSDARG00000087554.3	cdk1	-0.069599	-0.512839
	ENSDARG00000013310.12	map3k15	0.0452047	0.286399
	ENSDARG00000015374.10	st3gal3a	-0.0498675	-0.22286
	ENSDARG00000074915.4	etaa1	-0.355885	-0.633014
	ENSDARG00000011245.11	esrp1	0.0227383	0.263387
	ENSDARG00000062924.6	si:ch211-243o19.4	0.218507	0.506174
	ENSDARG00000055955.7	lcp2a	-0.192622	-0.614456
	ENSDARG00000092725.2	si:dkey-188i13.8	1.55018	2.28608
	ENSDARG00000027357.6	cd2bp2	0.40371	-0.0494241
	ENSDARG00000098913.2	faslg	0.0185821	-1.3301
	ENSDARG00000110454.1	BX005380.2	1.19353	2.18808
	ENSDARG00000076891.5	rfxap	0.228863	0.114872
	ENSDARG00000002795.11	meis3	0.201345	-0.0363474
	ENSDARG00000097770.2	si:ch211-167j9.4	1.28864	1.07897
	ENSDARG00000022456.6	eno1a	-0.0146558	-0.217732
	ENSDARG00000104399.2	LOC100150882	-0.544238	-2.01267
	ENSDARG00000037810.7	adtrp1	-0.678623	-0.312487
	ENSDARG00000094447.2	CR354556.2	-0.391939	-0.707958
	ENSDARG00000054797.6	zgc:153441	-0.465614	-0.751404
	ENSDARG00000090886.3	zmp:0000001301	0.602767	0.109191
	ENSDARG00000091359.3	LOC100007608	0.535013	0.0525262
	ENSDARG00000079402.7	tapbp.1	0.790326	-0.581228
	ENSDARG00000070961.5	lepr	0.00153144	0.332947
	ENSDARG00000055080.8	rbm4.2	0.123498	-0.283177
	ENSDARG00000100942.3	zgc:194655	1.25037	-1.80049
	ENSDARG00000070757.8	LOC553308	1.32997	1.47932
	ENSDARG00000058045.8	tlr21	-1.12738	-0.475552
	ENSDARG00000095125.3	ftr97	-0.0943665	-0.302379
	ENSDARG00000011652.11	ftr52p	-0.587042	0.779264
	ENSDARG00000024090.8	dnajc4	-0.202276	-0.186614
	ENSDARG00000005115.10	calub	-0.513662	-0.46645
	ENSDARG00000063129.7	si:ch211-38m6.7	0.132284	0.637106
	ENSDARG00000019541.12	gpt2l	-0.500303	-0.124867
	ENSDARG00000039211.5	zgc:77439	0.193422	0.275525
	ENSDARG00000098669.2	exd1	-1.14061	-1.14232
	ENSDARG00000054340.7	sla1	-0.877089	-0.665352
	ENSDARG00000105584.2	slc8b1	-0.588914	-0.0513787
	ENSDARG00000114226.1	CABZ01102109.1	0.291846	-0.107636
	ENSDARG00000106298.2	CR751224.1	-2.88075	-2.29622
	ENSDARG00000101322.2	tfr1a	-0.573251	-0.522641
	ENSDARG00000096222.2	si:ch211-245n8.4	1.41271	1.32579
	ENSDARG00000112944.1	LO018564.1	-0.536119	-0.673709
	ENSDARG00000015947.13	matn4	-0.167561	-0.25872
	ENSDARG00000017874.11	dnajc3b	-0.288516	-0.635545
	ENSDARG00000023176.8	tdo2b	-0.860991	-0.136722
	ENSDARG00000075436.7	sytl2b	-0.459595	-0.035219
	ENSDARG00000102575.2	si:ch211-106j21.2	-1.17901	-1.41265
	ENSDARG00000095695.6	ms4a17a.10	0.139694	-1.50571
	ENSDARG00000102955.2	si:ch211-11c3.12	-1.63131	-1.25676
	ENSDARG00000092996.3	BX005329.2	3.39088	3.04064
	ENSDARG00000095633.2	si:ch211-133l5.7	-0.704105	-0.120892
	ENSDARG00000077205.6	zgc:153116	-0.346585	-0.27477
	ENSDARG00000099088.3	edar	-0.155046	0.310304
	ENSDARG00000056915.6	si:ch211-237l4.6	0.173485	-0.431887
	ENSDARG00000001879.11	nav2b	-0.114904	0.209877
	ENSDARG00000102254.2	pycr1a	1.20534	1.41663
	ENSDARG00000071017.5	nt5e	0.311606	0.436962
	ENSDARG00000043701.7	gpd1a	-0.41384	-0.426442
	ENSDARG00000008170.10	dbnla	-0.207801	-1.04867
	ENSDARG00000073799.5	zgc:194210	0.658252	0.481344
	ENSDARG00000094460.2	CR354556.3	-0.432973	-0.0343307
	ENSDARG00000006206.11	pou4f3	0.372482	-0.0343154
	ENSDARG00000040130.8	si:ch211-215k15.4	-1.08719	-0.409525
	ENSDARG00000105183.2	CT009487.2	0.631151	0.530235
	ENSDARG00000078853.6	arhgef19	-0.159754	0.268822
	ENSDARG00000033949.7	fbxo16	0.600746	-0.0264648
	ENSDARG00000042557.8	rnf144ab	0.256539	0.0215283
	ENSDARG00000036420.7	si:dkey-33c9.6	-0.466341	-0.929479
	ENSDARG00000028071.10	bmp1a	-0.0209952	0.115454
	ENSDARG00000077388.6	obsl1b	-0.195515	0.528403
	ENSDARG00000096037.2	si:ch211-214j24.14	-0.315232	-0.44539
	ENSDARG00000004115.8	mgat4b	-0.221702	-0.231317
	ENSDARG00000038964.4	traf4b	0.19892	-0.743839
	ENSDARG00000102159.2	ly6m6	-0.223959	-2.63644
	ENSDARG00000003576.7	klhl32	0.226145	-0.0468412
	ENSDARG00000069074.7	cry1ba	0.044729	-0.128552
	ENSDARG00000103052.2	pcyox1	-0.500083	-0.0920271
	ENSDARG00000071500.4	fam207a	-0.0065926	0.344783
	ENSDARG00000053488.5	si:ch73-22a13.3	0.421453	-0.879403
	ENSDARG00000074183.6	si:dkey-172j4.3	-0.0826236	-0.251504
	ENSDARG00000057527.7	mef2ab	0.236543	0.278063
	ENSDARG00000097539.2	si:ch211-39f2.3	-3.27472	-5.34197
	ENSDARG00000034817.7	asah1b	-0.168191	-0.165278
	ENSDARG00000087461.3	si:dkey-21c1.4	-0.577695	-0.180784
	ENSDARG00000090882.4	si:rp71-36a1.5	-1.28339	-2.25922
	ENSDARG00000012726.9	calhm5.2	-0.426453	-0.8818
	ENSDARG00000099465.2	rnf213a	0.425341	0.168281
	ENSDARG00000076547.5	si:ch211-221f10.2	0.23438	0.904439
	ENSDARG00000069728.4	rpz3	-0.480733	-0.533528
	ENSDARG00000104440.2	cdh30	-0.872735	-0.00633318
	ENSDARG00000079756.5	peak1	0.0614901	0.251469
	ENSDARG00000075730.4	dnph1	-0.362012	-0.74707
	ENSDARG00000093150.2	fndc7rs3	0.250004	0.692987
	ENSDARG00000056407.5	irf8	0.457258	-0.511183
	ENSDARG00000104332.2	cdh28	-0.432185	-1.5763
	ENSDARG00000069305.6	si:ch211-203k16.3	-0.0899349	0.606413
	ENSDARG00000013613.12	anxa13l	0.343407	0.12865
	ENSDARG00000068214.7	ccni	0.259918	0.0172521
	ENSDARG00000037079.7	cfap36	0.362262	0.113514
	ENSDARG00000043884.8	nup43	0.378349	0.307189
	ENSDARG00000100131.2	cdh29	0.407928	-1.40643
	ENSDARG00000088929.5	ypel5	-0.337543	-0.453395
	ENSDARG00000025797.8	abhd2a	-0.270987	-0.438622
	ENSDARG00000031240.7	kidins220a	-0.600266	0.181868
	ENSDARG00000002355.10	shpk	-0.680032	-0.435508
	ENSDARG00000079703.4	si:dkey-18p12.4	-0.587094	-0.594855
	ENSDARG00000104162.2	hoxa11a	-0.071798	0.796926
	ENSDARG00000061397.7	trip12	0.0916432	0.197469
	ENSDARG00000043802.6	ms4a17a.8	0.336714	0.687736
	ENSDARG00000095325.2	si:dkey-49n23.3	-0.918492	-1.88176
	ENSDARG00000020944.11	ezra	-0.0889276	0.36036
	ENSDARG00000104380.2	si:dkey-238k10.2	0.319598	-0.79651
	ENSDARG00000071590.6	si:ch211-236g6.1	-0.259871	-0.453643
	ENSDARG00000040864.8	si:dkey-286j15.1	-0.167859	-0.258872
	ENSDARG00000092272.4	BX511161.1	0.663127	0.600639
	ENSDARG00000092379.3	si:dkeyp-51b9.3	-0.220118	-1.16854
	ENSDARG00000094941.3	CR855257.1	-0.785671	-1.04106
	ENSDARG00000019572.12	taf7	0.301301	0.0206111
	ENSDARG00000070261.6	crlf3	-0.0784286	-0.243265
	ENSDARG00000092718.2	gbgt1l2	-0.534269	-0.586579
	ENSDARG00000092604.5	si:ch211-15j1.4	-0.200203	-2.56628
	ENSDARG00000008029.10	mep1a.2	-1.54477	-0.548262
	ENSDARG00000078890.6	wdfy3	0.108121	0.208638
	ENSDARG00000104493.2	LO018176.1	-0.365973	0.0321581
	ENSDARG00000079980.5	si:ch211-202h22.9	0.446867	0.689207
	ENSDARG00000020114.10	slc20a1a	-0.270832	0.491225
	ENSDARG00000105590.2	si:cabz01007794.1	0.663669	0.898512
	ENSDARG00000105243.2	ogt.1	0.160173	0.0316765
	ENSDARG00000029402.10	sort1a	0.128888	0.272967
	ENSDARG00000069807.7	zdhhc18a	-0.118219	-0.200447
	ENSDARG00000021220.9	hmgcl	-0.10197	-0.167107
	ENSDARG00000100409.2	camlg	0.386325	0.132848
	ENSDARG00000098890.3	cyp2aa9	-1.64862	-1.8197
	ENSDARG00000009438.8	myog	-0.401262	-0.360371
	ENSDARG00000079730.5	fuz	0.156189	0.487755
	ENSDARG00000102665.2	CABZ01033180.1	1.55574	1.01619
	ENSDARG00000068152.6	malt3	-0.399596	-1.31148
	ENSDARG00000053027.7	si:dkey-33i11.1	-2.28808	-2.42029
	ENSDARG00000060102.8	kank1a	-0.0169702	0.381403
	ENSDARG00000069559.7	muc13a	-1.06908	-1.11138
	ENSDARG00000095522.3	si:dkey-71b5.3	-1.04055	-0.245976
	ENSDARG00000094696.2	si:dkey-201c13.2	-0.071648	1.17556
	ENSDARG00000089357.3	miga2	-0.493393	-0.115419
	ENSDARG00000045549.8	bik	0.137116	-0.390372
	ENSDARG00000094243.2	shda	0.181203	0.474639
	ENSDARG00000079076.4	hgfb	-0.799993	-0.363765
	ENSDARG00000078552.6	grhl3	0.113359	-0.805774
	ENSDARG00000106669.2	CABZ01068358.1	-0.502417	-0.333752
	ENSDARG00000058444.9	snx6	-0.157816	-0.506509
	ENSDARG00000078389.4	ifi46	0.809487	0.59801
	ENSDARG00000095851.2	CR352226.2	4.39349	4.69514
	ENSDARG00000111423.1	si:ch73-27e22.1	-1.8234	-1.78492
	ENSDARG00000091573.3	si:ch1073-90m23.1	-0.0327222	-0.402806
	ENSDARG00000001769.11	ptpra	0.0443925	0.124628
	ENSDARG00000009342.10	txndc5	-0.252099	-0.0538198
	ENSDARG00000098181.3	zgc:113184	-0.0753566	-0.241473
	ENSDARG00000008811.10	cmtm3	-0.844404	-0.335993
	ENSDARG00000092520.2	si:dkey-250k15.10	-1.84511	-1.17905
	ENSDARG00000094012.2	si:dkey-192g7.3	-0.486696	-0.751929
	ENSDARG00000105479.3	si:ch211-126c2.4	-0.355214	-0.36111
	ENSDARG00000057273.6	alox5a	-0.389448	-0.402361
	ENSDARG00000091947.3	znf106b	-0.687212	0.0350795
	ENSDARG00000098378.2	CU694197.1	-0.0483396	-0.359054
	ENSDARG00000093304.3	si:dkey-221j11.3	-0.338614	-0.517641
	ENSDARG00000076312.5	myot	-0.55685	-0.0160957
	ENSDARG00000056744.8	ela2	0.617563	0.26714
	ENSDARG00000033999.7	cyp26a1	-0.215449	-0.434238
	ENSDARG00000100547.2	CR383680.1	2.31618	1.34606
	ENSDARG00000104185.2	AL831726.2	-0.0961298	-1.22442
	ENSDARG00000083189.5	arhgap19	-0.192004	-0.308059
	ENSDARG00000100480.2	si:ch73-364h19.2	0.3688	0.968153
	ENSDARG00000043093.7	mpeg1.2	-0.574569	-2.17496
	ENSDARG00000104208.3	zgc:172128	-0.445847	-0.334463
	ENSDARG00000104344.2	CCDC127	-0.0508074	-0.352926
	ENSDARG00000103315.3	CU464124.1	-0.282405	-0.247448
	ENSDARG00000099959.2	smyhc1	-0.115169	0.554064
	ENSDARG00000111690.1	BX322608.1	-0.499967	-0.818507
	ENSDARG00000111625.1	wu:fc75a09	-2.62408	-1.1419
	ENSDARG00000074111.5	bcdin3d	-3.58315	-2.94868
	ENSDARG00000096874.2	tmem176l.3b	-0.525993	-0.889702
	ENSDARG00000034093.10	dclk2a	0.124712	0.379012
	ENSDARG00000016570.12	prlra	-0.113518	0.230212
	ENSDARG00000056765.7	ela2l	0.597084	0.379685
	ENSDARG00000098901.2	CABZ01002768.1	-1.06803	-0.893214
	ENSDARG00000097902.3	si:ch73-204p21.2	-0.135658	-0.51622
	ENSDARG00000078598.6	si:ch1073-184j22.2	-0.593759	-0.285524
	ENSDARG00000092191.2	CR318588.1	1.08262	2.23427
	ENSDARG00000058508.8	cfap70	0.374473	0.598218
	ENSDARG00000100427.2	BX547934.2	-0.17886	-0.492528
	ENSDARG00000077236.4	hspb6	0.0489717	0.4571
	ENSDARG00000117652.1	CABZ01087560.1	0.480451	0.181932
	ENSDARG00000099885.2	trim105	-0.352677	-0.395465
	ENSDARG00000100941.2	clca1	-0.893097	-1.62419
	ENSDARG00000002745.10	tdh	0.103246	0.385217
	ENSDARG00000105655.2	BX571811.2	-0.792162	-1.80821
	ENSDARG00000058108.7	LOC103909808	-0.760013	-0.688828
	ENSDARG00000071657.6	si:dkey-19a16.4	-1.88105	-2.68552
	ENSDARG00000030213.7	sap30l	0.291679	-0.0206299
	ENSDARG00000074617.5	wfs1b	0.266552	0.181783
	ENSDARG00000095448.3	ftr30	-0.870164	-1.25766
	ENSDARG00000098369.2	si:dkey-165o8.1	-0.936452	-0.932954
	ENSDARG00000109337.1	nanos1	0.233978	0.0688008
	ENSDARG00000102483.2	numa1	-0.708349	-0.307057
	ENSDARG00000104919.2	si:ch211-153b23.3	-2.87273	-5.41661
	ENSDARG00000040445.8	si:ch211-219a4.3	-0.0345889	-0.838792
	ENSDARG00000056015.7	hoxb13a	0.0724352	0.380464
	ENSDARG00000074749.5	abca12	0.219045	0.284312
	ENSDARG00000089434.3	etv7	0.00542044	-1.69198
	ENSDARG00000078761.4	rmdn2	-0.391407	-0.0425391
	ENSDARG00000097352.2	si:ch211-147g22.7	-2.12399	-1.73297
	ENSDARG00000005629.10	smyd2b	0.186164	0.617396
	ENSDARG00000053619.4	sra1	0.345575	0.109873
	ENSDARG00000089418.4	si:dkey-164f24.2	0.235496	0.00659353
	ENSDARG00000056502.8	si:ch73-334d15.4	2.04305	2.4879
	ENSDARG00000069496.5	arl2	0.314268	0.211333
	ENSDARG00000013335.10	anxa6	0.950374	0.611238
	ENSDARG00000052652.8	fermt1	0.214802	0.327092
	ENSDARG00000087793.4	si:dkey-54n8.2	-0.297383	-0.178782
	ENSDARG00000068763.5	plcg2	-0.516055	-0.635686
	ENSDARG00000107431.2	LO018208.1	-1.08139	-1.0682
	ENSDARG00000098586.3	zgc:194887	-1.11848	-0.21233
	ENSDARG00000053940.6	btr32	1.06932	-0.729136
	ENSDARG00000105279.2	si:ch211-108c17.2	7.50947	6.35873
	ENSDARG00000038968.7	ccr6b	-0.00742991	-1.52044
	ENSDARG00000036629.6	rps14	-0.0260368	-0.2002
	ENSDARG00000113274.1	AL929536.3	-1.44287	-1.41104
	ENSDARG00000055128.8	armc4	0.0518279	0.48249
	ENSDARG00000070966.5	insl5a	-0.163143	0.55255
	ENSDARG00000117097.1	crygm2c	0.910682	0.0180939
	ENSDARG00000086838.5	itga2.3	-0.591556	-0.46964
	ENSDARG00000039684.7	sirt5	-0.694053	-1.03749
	ENSDARG00000041411.7	rad51	-0.762459	-0.825307
	ENSDARG00000098293.2	si:dkey-27i16.2	-0.011109	-0.542095
	ENSDARG00000013928.6	plekhb2	0.171761	0.349629
	ENSDARG00000103537.3	ttll12	0.528789	0.41856
	ENSDARG00000057231.7	rorca	-0.0654021	-0.504431
	ENSDARG00000021846.10	hid1a	0.190723	0.244966
	ENSDARG00000033735.6	ncf1	0.150441	-0.433456
	ENSDARG00000038667.7	fggy	0.231354	0.303175
	ENSDARG00000091909.4	si:ch73-59c19.1	0.725103	1.17853
	ENSDARG00000046091.7	si:ch211-283g2.1	-1.57522	-1.23956
	ENSDARG00000092122.2	si:ch211-229n2.6	-0.209644	-7.18945
	ENSDARG00000099989.2	creld1a	-0.542374	-0.224518
	ENSDARG00000115528.1	FO082780.1	0.123954	0.504942
	ENSDARG00000104472.2	si:ch211-39i2.2	-0.28892	-0.521228
	ENSDARG00000010186.10	myo3a	-0.123125	-0.183361
	ENSDARG00000074201.5	flna	0.146198	0.332364
	ENSDARG00000041873.7	si:dkey-221h15.4	1.58553	1.05065
	ENSDARG00000026224.11	fanci	-0.576755	-0.645482
	ENSDARG00000007744.13	tsr1	0.136733	0.329804
	ENSDARG00000041220.7	ftr53	-0.125864	-0.712999
	ENSDARG00000089383.3	il1fma	-0.349729	-1.26925
	ENSDARG00000039910.6	rbm42	0.269739	0.0909415
	ENSDARG00000011334.9	ncaldb	0.157466	0.714138
	ENSDARG00000071667.6	si:dkey-222f2.7	1.15428	0.918692
	ENSDARG00000002988.10	tnnt2d	0.159225	0.299392
	ENSDARG00000101551.3	si:dkey-261j11.2	-0.859596	-0.103522
	ENSDARG00000020984.10	slc16a10	-0.414038	-0.0407694
	ENSDARG00000099375.2	poldip3	0.376857	0.0273959
	ENSDARG00000009657.8	fgfr1op2	0.151714	0.169776
	ENSDARG00000079305.6	hbae3	0.0301372	-0.755116
	ENSDARG00000088967.4	wnk4b	0.0769254	0.204088
	ENSDARG00000117461.1	CR932999.1	0.0228692	0.470369
	ENSDARG00000017162.8	kif3ca	0.0852177	0.186238
	ENSDARG00000102861.2	lmf1	-0.169196	-0.454207
	ENSDARG00000096941.2	si:dkey-77f5.8	0.263521	0.0851558
	ENSDARG00000069293.5	ahsg2	-0.785105	0.0525586
	ENSDARG00000078757.5	si:ch211-212c13.8	1.01391	2.03706
	ENSDARG00000035514.8	adam28	-0.23107	-0.49199
	ENSDARG00000096548.2	CR925879.1	-4.56691	-1.11423
	ENSDARG00000054786.5	faah2b	-0.752113	-0.0765855
	ENSDARG00000097513.2	CT573383.1	0.452504	-1.13619
	ENSDARG00000097266.3	AL954322.3	0.532244	1.209
	ENSDARG00000076861.4	tmem79b	-0.126251	-0.241657
	ENSDARG00000062995.8	si:dkey-14o18.2	-0.0874981	0.345862
	ENSDARG00000004745.6	lmbr1l	-0.140068	0.364567
	ENSDARG00000062087.5	nceh1b.1	-0.739181	-0.156709
	ENSDARG00000027590.10	sept2	-0.0250921	-0.200752
	ENSDARG00000004171.10	rabac1	-0.194459	-0.241119
	ENSDARG00000034714.9	esyt1a	-0.0203529	0.309223
	ENSDARG00000056324.5	zgc:123295	0.0376872	-1.26019
	ENSDARG00000058719.9	si:dkey-119f1.1	-0.980686	-1.11794
	ENSDARG00000095536.3	si:ch211-193i15.2	-1.22149	-0.558379
	ENSDARG00000101446.2	si:dkey-46i9.1	0.11664	0.147023
	ENSDARG00000074488.5	ifngr1l	0.192295	0.407154
	ENSDARG00000115450.1	CABZ01012382.1	-1.4074	-0.870923
	ENSDARG00000111716.1	si:ch211-162i8.5	-0.342947	0.708588
	ENSDARG00000002507.12	itga10	-0.353941	0.0451951
	ENSDARG00000097761.2	BX005234.1	0.538892	0.364814
	ENSDARG00000105052.2	cfhl5	0.764187	1.1191
	ENSDARG00000093602.2	si:ch211-93g21.1	-0.363479	-0.841639
	ENSDARG00000037748.9	slc43a1b	-0.227495	0.313836
	ENSDARG00000096597.3	si:ch1073-228b5.2	0.435852	-0.0970128
	ENSDARG00000068947.6	si:ch211-264e16.1	-0.341407	0.701772
	ENSDARG00000104045.2	tlr22	-0.533614	-0.708652
	ENSDARG00000091813.3	si:dkey-21a6.5	-0.0474698	-0.462611
	ENSDARG00000062352.7	sema4ab	-0.0438908	0.239255
	ENSDARG00000037738.7	fbxl3l	0.1562	-0.464521
	ENSDARG00000053136.7	b2m	0.850071	-0.374963
	ENSDARG00000074777.6	ank1b	0.196195	0.227092
	ENSDARG00000010008.8	vim	0.391466	0.209618
	ENSDARG00000099678.2	BX569789.1	-0.264511	-2.65363
	ENSDARG00000017425.9	crocc2	-0.109428	0.486072
	ENSDARG00000115094.1	CABZ01087415.1	-0.479907	-0.181924
	ENSDARG00000061021.7	fam160a1a	-0.104538	0.225674
	ENSDARG00000110357.1	txndc15	0.594653	0.208695
	ENSDARG00000058738.6	si:ch211-117c9.2	-1.01612	-0.340811
	ENSDARG00000037646.9	rgs11	0.326979	0.173765
	ENSDARG00000103740.2	fundc2	0.480176	0.233316
	ENSDARG00000077697.6	si:dkey-105i14.1	1.69288	1.29326
	ENSDARG00000087641.4	cdh26.2	-0.327786	-0.132333
	ENSDARG00000037064.6	galca	-0.448245	-0.0171366
	ENSDARG00000091058.3	tmem173	0.10031	-0.95459
	ENSDARG00000075183.6	rnf220b	0.14681	0.279518
	ENSDARG00000045999.5	saa	2.66579	4.00483
	ENSDARG00000090635.4	kcnj1a.4	-0.354452	0.473496
	ENSDARG00000029874.8	khk	-0.904738	-1.11589
	ENSDARG00000008637.10	mttp	-0.727293	0.194934
	ENSDARG00000116623.1	ftr50	-0.487513	-0.747792
	ENSDARG00000100419.2	ints1	0.214532	0.388741
	ENSDARG00000091614.4	si:dkey-62k3.6	-0.133422	-0.729127
	ENSDARG00000093864.4	wee1	0.0384466	-0.313747
	ENSDARG00000032405.5	ckap4	-0.255873	-0.807382
	ENSDARG00000061040.7	pum2	0.0848683	0.152866
	ENSDARG00000023537.9	ahr1b	0.206803	0.182175
	ENSDARG00000004954.12	grna	-0.660264	-0.412768
	ENSDARG00000115717.1	pigbos1	0.371769	-0.122677
	ENSDARG00000059567.7	si:ch73-281f12.4	-0.124428	0.195747
	ENSDARG00000036473.7	snapc2	0.483584	0.393369
	ENSDARG00000006279.9	rragd	-0.402426	0.0353878
	ENSDARG00000089519.4	fbln7	0.350057	0.188414
	ENSDARG00000056791.5	pde6ga	0.530362	0.826544
	ENSDARG00000062662.6	lmod3	-0.119689	0.610808
	ENSDARG00000045095.6	elac1	0.623839	0.129843
	ENSDARG00000105089.2	ccl39.6	-1.85918	-2.01302
	ENSDARG00000100774.2	cmc4	0.453939	0.490953
	ENSDARG00000092716.3	VASH1	0.389332	0.341975
	ENSDARG00000040497.6	BX004816.1	-0.288602	-1.07486
	ENSDARG00000098990.2	zgc:162858	0.443267	0.0201181
	ENSDARG00000097292.3	slc26a6	-0.536242	0.490215
	ENSDARG00000088251.4	lgals17	0.854689	1.53367
	ENSDARG00000028731.10	stat4	-0.75103	-2.65863
	ENSDARG00000061835.8	zpld1a	0.0102374	-0.319004
	ENSDARG00000007081.10	pias4a	0.0133638	-0.152014
	ENSDARG00000076830.5	si:dkey-65b12.6	-0.140131	-0.385179
	ENSDARG00000101825.2	AL929114.2	-2.15706	-2.35963
	ENSDARG00000090889.3	si:ch211-132p1.3	1.40223	-0.334804
	ENSDARG00000054170.8	ltb4r2b	0.546609	0.151178
	ENSDARG00000038074.6	ergic3	0.0479284	-0.32554
	ENSDARG00000101180.2	mcm7	0.7381	0.537191
	ENSDARG00000114465.1	CABZ01056051.1	-0.566281	-2.70573
	ENSDARG00000018569.10	tnfrsf1a	0.109821	-0.506199
	ENSDARG00000077120.3	arid5a	-0.340108	-0.476035
	ENSDARG00000043198.8	si:rp71-1i20.2	-1.38302	-2.03465
	ENSDARG00000092605.5	znf1003	0.00254557	0.450449
	ENSDARG00000028213.8	ttn.2	-0.462027	0.0266865
	ENSDARG00000104756.2	CDHR1 (1 of many)	0.275559	0.0171407
	ENSDARG00000037783.8	proza	-0.0628841	-0.198281
	ENSDARG00000111876.1	CABZ01048392.1	-0.467079	-0.456192
	ENSDARG00000101393.2	si:dkey-31g6.6	0.927891	1.16599
	ENSDARG00000062190.7	PDE3B	0.309884	0.236141
	ENSDARG00000015057.8	ube2d4	-0.613009	-0.128883
	ENSDARG00000010933.10	cacna1fa	-0.133335	0.604777
	ENSDARG00000053454.6	cntn3b	0.108236	0.40471
	ENSDARG00000076257.5	si:ch211-285c6.1	-0.289686	-0.983766
	ENSDARG00000013453.9	tdrd9	-0.045106	0.576667
	ENSDARG00000014463.9	usf1l	-0.184682	-0.20046
	ENSDARG00000051940.8	ugt2a4	-1.30482	-0.00100681
	ENSDARG00000091595.3	LO018154.1	-0.230952	-0.268962
	ENSDARG00000099439.2	serp1	-0.0550044	-0.281593
	ENSDARG00000041980.6	calhm6	-0.283602	-1.21245
	ENSDARG00000040874.9	add3a	-0.0525713	0.159437
	ENSDARG00000112361.1	si:dkey-102c8.2	2.4218	0.995523
	ENSDARG00000088023.4	si:dkey-26c10.5	0.533495	0.190597
	ENSDARG00000044326.6	BX950188.1	-0.105561	-0.520575
	ENSDARG00000076900.2	prozb	0.749525	0.561849
	ENSDARG00000115425.1	CABZ01038524.1	-0.178243	-0.560906
	ENSDARG00000002991.13	cep135	1.12258	0.633246
	ENSDARG00000078440.6	ccdc88aa	0.00655804	-0.321384
	ENSDARG00000069311.7	zgc:195175	-0.17283	-1.15957
	ENSDARG00000051713.6	mhc1lga	-1.84176	-2.17782
	ENSDARG00000090202.4	rbm11	0.731749	1.42749
	ENSDARG00000101571.2	si:ch211-106j21.4	-0.366199	-0.909488
	ENSDARG00000040274.6	scamp5b	0.322467	-0.0538432
	ENSDARG00000018264.8	trim101	-0.725172	-0.331474
	ENSDARG00000091702.3	csnk2a4	-0.873009	-1.58532
	ENSDARG00000010738.9	zgc:101716	-0.202119	-0.403047
	ENSDARG00000039142.7	arpc5a	-0.151496	-0.405223
	ENSDARG00000097211.2	CR381647.1	-0.508495	-1.44414
	ENSDARG00000039832.6	gsta.2	-0.161823	0.371351
	ENSDARG00000091381.6	si:ch211-214c20.1	-0.362558	-0.72856
	ENSDARG00000003216.7	anxa2a	0.309583	0.427405
	ENSDARG00000014907.8	htra1b	-0.00706582	0.198853
	ENSDARG00000071013.6	arl6ip6	-0.0456901	0.2827
	ENSDARG00000007863.11	tra2a	0.202304	-0.0312622
	ENSDARG00000079255.4	zgc:174935	-0.684554	-0.834227
	ENSDARG00000100324.2	AL627305.1	-0.872262	-0.239792
	ENSDARG00000068680.4	ctrl	0.684208	0.0728941
	ENSDARG00000094057.4	cyp2j20	-0.872655	-0.432506
	ENSDARG00000070832.7	snrka	0.159278	0.180701
	ENSDARG00000095059.3	si:ch211-106h4.5	-0.521203	-0.55617
	ENSDARG00000100232.3	glis2b	-0.120127	0.230086
	ENSDARG00000069780.7	pus7l	0.162533	0.304225
	ENSDARG00000089640.3	si:dkey-117n7.5	-0.217243	-0.559062
	ENSDARG00000102334.2	SH3RF3	0.109671	0.450056
	ENSDARG00000101044.2	si:ch73-138e16.6	1.54585	0.903123
	ENSDARG00000099298.2	xrcc5	0.471168	0.30886
	ENSDARG00000040566.8	phykpl	0.338523	0.458541
	ENSDARG00000067976.6	ar	-0.288512	0.0188461
	ENSDARG00000067718.6	si:dkey-3h3.3	0.115422	-0.44233
	ENSDARG00000061741.8	itpr3	-0.0319794	-0.398368
	ENSDARG00000038728.5	ch25hl2	-0.0906446	-0.562764
	ENSDARG00000075783.5	hmgxb4a	-0.120666	-0.393724
	ENSDARG00000103322.2	si:ch73-347e22.8	0.137843	-0.696667
	ENSDARG00000114317.1	BX927253.3	-3.14382	-3.87901
	ENSDARG00000117628.1	BX005011.1	0.657354	1.61417
	ENSDARG00000011855.9	aak1a	-0.322169	-0.0431939
	ENSDARG00000043209.8	nsun5	0.39335	0.1783
	ENSDARG00000100443.2	CR376766.2	-0.446933	-0.246718
	ENSDARG00000003632.6	zgc:172270	-0.500093	-0.420748
	ENSDARG00000117500.1	FO904870.1	0.095726	0.417522
	ENSDARG00000091860.3	zgc:194007	-3.20439	-3.57009
	ENSDARG00000099877.2	si:dkeyp-72e1.6	-0.526549	-0.190972
	ENSDARG00000063292.7	ssuh2rs1	-0.269986	0.0375602
	ENSDARG00000035257.6	akr1a1a	-0.792559	-0.818523
	ENSDARG00000057626.7	josd2	0.288344	0.0124684
	ENSDARG00000057128.9	hadhaa	-0.0446864	0.282124
	ENSDARG00000091931.5	gpatch4	0.49463	0.317035
	ENSDARG00000104697.2	si:dkey-57k17.1	0.879164	0.888594
	ENSDARG00000079244.4	pigw	-0.0682895	-0.361369
	ENSDARG00000069379.6	zgc:158868	-0.417449	-1.13004
	ENSDARG00000117309.1	BX927081.3	3.15199	3.35175
	ENSDARG00000097431.2	CR392003.1	2.21222	1.73694
	ENSDARG00000007257.8	rab5ab	0.148439	0.119484
	ENSDARG00000008287.11	fam114a1	-0.32126	-0.297337
	ENSDARG00000075766.5	sccpdha	-1.38777	-0.865737
	ENSDARG00000104979.2	CR388055.1	4.10109	1.39837
	ENSDARG00000020328.10	plekha6	-0.0178238	0.14509
	ENSDARG00000060637.9	clstn2	0.0923299	0.148037
	ENSDARG00000012745.8	poc1bl	-0.2038	-0.338981
	ENSDARG00000030267.9	gtf3aa	0.02498	0.220742
	ENSDARG00000031161.8	nr1d4a	0.298393	0.789816
	ENSDARG00000019001.12	ak7a	0.899025	0.919694
	ENSDARG00000104649.2	si:dkey-40c23.2	0.163027	-1.05658
	ENSDARG00000018328.10	rhocb	-0.0821553	-0.403276
	ENSDARG00000011661.10	twf1b	-0.144975	-0.223703
	ENSDARG00000057911.7	zgc:86709	-0.576804	-0.818417
	ENSDARG00000010785.13	thbs1b	-0.0362284	0.265627
	ENSDARG00000075831.4	slc7a8a	0.0841556	0.465084
	ENSDARG00000039892.7	gnpnat1	-0.14659	-0.54086
	ENSDARG00000092644.4	ago1	0.126862	0.272868
	ENSDARG00000116986.1	ugt2b3	2.68368	4.61243
	ENSDARG00000068193.4	tmem44	-1.01466	-0.482493
	ENSDARG00000078095.6	cipcb	0.0798616	0.348008
	ENSDARG00000097452.3	CU929070.1	0.378091	0.297824
	ENSDARG00000044613.6	c1qa	0.135721	-0.833483
	ENSDARG00000034086.7	zgc:65895	0.232411	0.087479
	ENSDARG00000058349.7	polr2l	0.37923	0.246709
	ENSDARG00000016443.12	eif3c	0.161961	0.26699
	ENSDARG00000040321.9	rx2	-0.22177	-0.375203
	ENSDARG00000003032.6	eif4a1b	0.0937718	0.154106
	ENSDARG00000061417.8	nub1	0.432817	0.107301
	ENSDARG00000059856.7	alkbh2	1.83757	1.13865
	ENSDARG00000102435.2	plekhf1	-0.171563	-1.45314
	ENSDARG00000063922.3	mt-nd6	-0.332299	-0.410135
	ENSDARG00000069407.5	zgc:194990	0.109411	0.410531
	ENSDARG00000057016.6	cdc14ab	0.0650541	0.198076
	ENSDARG00000094606.4	si:zfos-364h11.2	0.377167	-0.885622
	ENSDARG00000087518.7	si:dkey-261p22.1	-0.761165	-1.25443
	ENSDARG00000077950.6	tor1	-0.21354	-0.18494
	ENSDARG00000099845.3	zgc:174275	1.38527	1.18151
	ENSDARG00000039579.6	cfd	0.455106	-0.121878
	ENSDARG00000033144.4	psme2	0.102144	-1.28226
	ENSDARG00000010423.9	npsn	-0.11948	-0.967947
	ENSDARG00000096508.2	BX322618.1	0.396488	0.845363
	ENSDARG00000104837.2	nudc	0.511992	0.10463
	ENSDARG00000098409.2	BX005376.1	0.791298	1.15698
	ENSDARG00000114031.1	smyhc3	0.00242617	0.401145
	ENSDARG00000021891.8	zbtb7b	0.0546192	-0.518355
	ENSDARG00000057484.8	srsf2a	0.233476	0.0437525
	ENSDARG00000031658.10	si:ch211-207d6.2	-0.15202	0.228725
	ENSDARG00000104904.2	si:ch73-221f6.1	-0.618425	-0.575863
	ENSDARG00000006052.11	malt2	-0.224263	-0.981324
	ENSDARG00000079166.4	ace	-1.07757	-0.223059
	ENSDARG00000014031.10	abcc2	-0.595415	0.14492
	ENSDARG00000099342.2	crfb15	-0.278521	-0.959642
	ENSDARG00000044625.5	pcf11	0.219482	0.254618
	ENSDARG00000045150.6	csnk1e	0.26963	0.0866389
	ENSDARG00000069723.5	zbbx	0.125817	0.465861
	ENSDARG00000061725.6	mast3a	0.184798	0.165547
	ENSDARG00000025757.7	tspan35	-0.24707	-0.452418
	ENSDARG00000105117.2	sdad1	0.119428	0.275352
	ENSDARG00000014582.8	exoc3	0.187681	0.156502
	ENSDARG00000069929.5	CABZ01053976.1	0.185706	0.397702
	ENSDARG00000024602.7	zgc:162964	-0.0854193	-0.625618
	ENSDARG00000100902.2	FP085399.1	-0.728349	-0.839008
	ENSDARG00000093636.2	si:dkey-26i13.5	-0.145283	-2.22116
	ENSDARG00000100162.2	CABZ01059120.1	0.314143	0.442873
	ENSDARG00000103253.2	zgc:112023	-0.177197	-0.158567
	ENSDARG00000102146.2	si:ch211-69b7.6	-0.0844011	0.622667
	ENSDARG00000034650.5	fabp7b	-0.130049	-0.399948
	ENSDARG00000017757.9	pik3cg	-0.69148	-0.52796
	ENSDARG00000074266.4	si:ch1073-314i13.4	0.596887	0.0898089
	ENSDARG00000076870.4	piezo1	-0.0337516	0.461196
	ENSDARG00000035074.9	rtel1	-0.105701	-0.273215
	ENSDARG00000016573.10	mroh1	0.238023	0.373766
	ENSDARG00000102097.2	nfkbiz	0.312139	-1.69933
	ENSDARG00000075685.4	tlr7	0.210066	0.255213
	ENSDARG00000102848.2	BX927336.3	-2.66825	-3.82568
	ENSDARG00000095949.2	si:dkey-22i16.9	8.2515	8.8091
	ENSDARG00000038293.7	zgc:103559	-0.538907	-0.573337
	ENSDARG00000015337.11	comta	-0.3816	0.087623
	ENSDARG00000070579.5	ggact.3	-1.5512	-1.78244
	ENSDARG00000115257.1	si:ch73-338o16.4	-0.40469	-3.83085
	ENSDARG00000038248.5	ggact.2	-1.67373	-1.8947
	ENSDARG00000079332.5	AL928650.1	-1.777	-10.5688
	ENSDARG00000103578.2	gtf2b	0.0478904	-0.303676
	ENSDARG00000075229.4	slc46a2	-0.232216	-1.84223
	ENSDARG00000016343.10	zgc:92518	-0.313474	-0.433078
	ENSDARG00000105046.2	ccnf	0.03882	-0.555065
	ENSDARG00000095796.3	si:dkey-87o1.2	-0.104507	-1.11779
	ENSDARG00000100021.3	hrasls	0.818742	0.465516
	ENSDARG00000077313.4	slc46a3	-0.214855	-0.408643
	ENSDARG00000105614.2	si:ch211-212k18.13	1.24952	-2.43782
	ENSDARG00000069335.6	bcl6b	-0.404022	-0.616203
	ENSDARG00000006892.10	myo3b	0.0049085	0.411816
	ENSDARG00000100083.2	sugt1	0.0231921	-0.196653
	ENSDARG00000098140.2	ankrd13d	0.284564	0.0522421
	ENSDARG00000101997.2	si:dkey-191j3.2	-1.1435	-1.03105
	ENSDARG00000098174.2	CABZ01088274.1	-1.82678	-2.29647
	ENSDARG00000073918.6	rnf41l	0.107407	0.286983
	ENSDARG00000052115.7	ehf	-0.666929	-3.95388
	ENSDARG00000097209.2	cox8b	0.434348	0.247664
	ENSDARG00000089887.5	mmp20a	0.354867	1.0506
	ENSDARG00000074191.7	zgc:172253	-1.28046	-0.23828
	ENSDARG00000029457.10	cacna1sa	0.00965594	0.341145
	ENSDARG00000020072.9	thbs4b	0.172566	0.151736
	ENSDARG00000102018.2	btr25	-0.0163269	-0.438503
	ENSDARG00000003069.9	btbd7	0.174354	0.174453
	ENSDARG00000057942.5	glt8d2	-1.03709	-0.006916
	ENSDARG00000095717.5	si:dkey-172k15.6	-0.516184	-0.742392
	ENSDARG00000098769.2	slitrk6	0.2324	0.331727
	ENSDARG00000101423.2	cyp2y3	-0.535234	0.0754976
	ENSDARG00000111129.1	acy1	-0.488339	-0.00206697
	ENSDARG00000117211.1	CR936462.1	-0.72501	0.0745352
	ENSDARG00000102058.2	si:dkeyp-11e3.1	-0.229253	-1.11511
	ENSDARG00000060622.7	si:ch73-14h1.2	0.249706	-0.406981
	ENSDARG00000042094.8	eef2a.1	-0.454021	-0.739417
	ENSDARG00000071626.6	ptgdsb.2	0.259565	0.254205
	ENSDARG00000103190.2	psmd2	0.0798815	0.327046
	ENSDARG00000111693.1	CABZ01002690.1	0.0495146	0.221018
	ENSDARG00000091085.3	lepa	-1.01373	-1.08475
	ENSDARG00000054543.8	samsn1a	0.0252725	-0.376833
	ENSDARG00000116122.1	CABZ01067150.1	-0.0634155	0.565776
	ENSDARG00000007245.8	rundc3aa	0.495198	0.120325
	ENSDARG00000104407.2	BX649453.1	1.10583	1.42553
	ENSDARG00000100128.2	CU861477.1	0.130663	0.244178
	ENSDARG00000100464.2	si:dkey-193i10.1	-0.213835	-1.14125
	ENSDARG00000102440.2	CABZ01070852.1	-0.386291	-0.846652
	ENSDARG00000078781.5	si:ch211-161c3.6	0.122176	0.449391
	ENSDARG00000012073.11	kif15	-0.290148	-0.330174
	ENSDARG00000042859.8	slc5a6a	-0.431643	0.00393241
	ENSDARG00000016156.10	fam53b	0.0642854	-0.301496
	ENSDARG00000022518.11	pex5la	0.0575825	0.322375
	ENSDARG00000053131.5	irak3	0.915889	-0.527582
	ENSDARG00000103225.2	LOC103910001	-1.04383	-1.02018
	ENSDARG00000100206.2	klhdc4	0.256318	0.192053
	ENSDARG00000006202.10	erbb3a	-0.0399479	0.326281
	ENSDARG00000100313.2	pip5k1cb	0.0377695	0.196774
	ENSDARG00000070480.7	agr2	-0.199217	-1.40969
	ENSDARG00000088641.5	grn2	-0.563768	-2.49939
	ENSDARG00000063190.5	zranb1b	0.446009	0.602847
	ENSDARG00000088581.4	f10	0.424195	0.811757
	ENSDARG00000117512.1	LO018605.3	-1.62171	-1.18014
	ENSDARG00000002758.12	dedd1	0.205959	0.0413184
	ENSDARG00000046010.6	kdm2bb	0.1741	0.151148
	ENSDARG00000098929.2	tex15	-0.865064	-0.761894
	ENSDARG00000025559.8	pex11g	-0.600111	-0.33537
	ENSDARG00000115940.1	galnt8a.1	-1.5966	-0.314217
	ENSDARG00000019644.7	ldhba	0.153491	0.105736
	ENSDARG00000069048.5	serpinf1	-0.445269	-0.508376
	ENSDARG00000090107.3	zmp:0000000984	-1.09179	-0.360092
	ENSDARG00000043133.6	cldnf	-0.544592	-0.833513
	ENSDARG00000086256.5	si:ch211-236p5.2	0.185885	0.406641
	ENSDARG00000052288.6	zmp:0000000634	-1.57391	-2.12983
	ENSDARG00000062379.5	slc35a4	-0.015738	-0.201946
	ENSDARG00000035952.7	cdr2a	-0.281304	-0.286697
	ENSDARG00000009430.9	tmem30c	-0.561094	-0.136526
	ENSDARG00000116843.1	BX324216.4	-0.246558	-0.754651
	ENSDARG00000101926.2	zgc:101130	-0.209097	-0.291863
	ENSDARG00000054378.7	pcbp3	0.00276072	0.218436
	ENSDARG00000092780.4	si:ch1073-170o4.1	3.27684	3.12855
	ENSDARG00000035820.6	drd4b	-0.257595	-0.719719
	ENSDARG00000013856.7	amy2a	0.662629	0.466641
	ENSDARG00000025904.8	tecrb	-0.208076	-0.162797
	ENSDARG00000099409.2	zgc:162182	-0.227684	-0.91793
	ENSDARG00000057426.4	oard1	-0.137991	-0.365462
	ENSDARG00000073820.4	zgc:174917	-1.41079	-1.93748
	ENSDARG00000076146.7	zgc:172075	-0.447156	-1.88215
	ENSDARG00000056885.8	per1a	0.0501496	1.05074
	ENSDARG00000063634.6	hpse	-0.112679	-0.344826
	ENSDARG00000100171.2	CU638702.1	-0.503357	-0.526758
	ENSDARG00000078749.6	b4galnt3a	-0.782851	-0.538225
	ENSDARG00000011410.10	aadat	-0.619351	-0.234546
	ENSDARG00000019418.6	kcnj2a	-0.0535545	-0.572434
	ENSDARG00000100000.2	CR352226.5	1.35165	1.63808
	ENSDARG00000033684.7	oxgr1a.1	-2.63935	-4.75918
	ENSDARG00000095409.4	si:ch211-226h7.8	-0.444553	-5.22512
	ENSDARG00000077881.5	chl1a	-0.172172	0.318585
	ENSDARG00000029930.8	SPDEF	-0.487246	-0.681454
	ENSDARG00000039964.7	fgfbp2a	0.947267	0.303092
	ENSDARG00000007077.8	ankrd50l	-0.162191	-0.313729
	ENSDARG00000078214.6	mybbp1a	0.067265	0.271786
	ENSDARG00000100555.2	aqp11	-0.634508	-0.219363
	ENSDARG00000063631.7	VIT	-0.362775	-0.307972
	ENSDARG00000086762.4	gsdmea	0.159229	0.434181
	ENSDARG00000091539.4	ptprjb.1	-0.527199	-0.742954
	ENSDARG00000093476.4	si:dkey-175d9.2	-0.522153	-0.549524
	ENSDARG00000110748.1	CABZ01056052.1	-1.01905	-1.68359
	ENSDARG00000087205.3	akt3b	0.237854	0.229638
	ENSDARG00000096977.2	mhc1lla	-4.38685	-8.57392
	ENSDARG00000036116.7	eif3hb	0.337773	0.0735821
	ENSDARG00000054610.5	coro1a	-0.219278	-0.647546
	ENSDARG00000037008.8	bscl2	-0.0930161	-0.228707
	ENSDARG00000103584.2	BX927374.1	-1.03521	-1.89297
	ENSDARG00000071493.5	olfm3a	0.251142	0.106481
	ENSDARG00000037061.5	aldh9a1b	0.189134	0.338879
	ENSDARG00000041947.8	styk1b	-0.0741223	-0.664067
	ENSDARG00000098706.2	si:ch73-236c18.7	-0.397766	-0.977368
	ENSDARG00000074031.5	fastkd2	-0.0164601	0.243733
	ENSDARG00000101863.2	CR382337.3	-0.338963	-3.33958
	ENSDARG00000101576.2	tbxta	-1.04894	-0.0253537
	ENSDARG00000054160.7	zgc:113625	-2.00237	-5.05292
	ENSDARG00000099014.2	fxyd1	0.466264	0.259137
	ENSDARG00000015732.9	cax2	0.0397867	0.311557
	ENSDARG00000098736.3	si:dkey-201i2.4	-1.70714	-3.25249
	ENSDARG00000069038.6	si:ch211-242e8.1	0.293545	0.602685
	ENSDARG00000075600.5	si:dkeyp-41f9.3	-1.07363	-1.26585
	ENSDARG00000093569.4	bckdhbl	0.280163	0.172709
	ENSDARG00000089131.4	il17rel	-0.640386	-1.84904
	ENSDARG00000098791.3	cdhr5b	-0.80753	-0.266559
	ENSDARG00000094978.2	si:ch73-18b11.2	-0.987647	-0.237843
	ENSDARG00000099101.2	gch2	-0.764513	-0.118426
	ENSDARG00000097873.2	BX530721.1	0.938285	1.41191
	ENSDARG00000007151.11	kcnk2b	-0.573731	-0.511365
	ENSDARG00000110100.1	si:ch73-92e7.4	0.42374	0.409766
	ENSDARG00000105276.2	grb2a	-0.259012	-0.216375
	ENSDARG00000093082.3	LO018605.1	0.848757	-3.78242
	ENSDARG00000017049.13	adsl	0.217404	0.291405
	ENSDARG00000089475.6	hbae1.1	0.233894	-0.940043
	ENSDARG00000044694.8	fybb	-0.212809	-0.485205
	ENSDARG00000099099.3	CABZ01015815.1	-0.699053	-0.86455
	ENSDARG00000087697.4	lpl	0.293091	0.552096
	ENSDARG00000042065.8	eef2a.2	0.583357	0.695339
	ENSDARG00000045367.10	tuba1b	-1.22604	-1.30002
	ENSDARG00000052215.5	btr02	-0.269696	-0.699003
	ENSDARG00000060457.5	pmp22b	-0.396725	-0.0647528
	ENSDARG00000104770.2	CABZ01072815.1	-0.788414	-1.37536
	ENSDARG00000037527.6	si:rp71-17i16.5	-1.90474	-2.46895
	ENSDARG00000071683.8	zfr2	0.153681	0.340736
	ENSDARG00000035887.9	zgc:91944	0.242023	0.178322
	ENSDARG00000101644.3	ARHGEF17	0.210659	0.238197
	ENSDARG00000035282.4	emc6	0.395247	0.195645
	ENSDARG00000067713.5	snx18a	0.228713	0.120664
	ENSDARG00000056757.5	slc39a8	-0.662305	-0.324069
	ENSDARG00000045669.7	si:dkey-39a18.1	0.295336	1.07275
	ENSDARG00000093444.4	si:dkey-106l3.7	-0.203307	-0.593119
	ENSDARG00000007108.8	lipia	-0.218343	-0.368396
	ENSDARG00000043182.8	hhla2a.1	0.297916	0.0930321
	ENSDARG00000014805.8	fhl5	-0.330901	-0.670446
	ENSDARG00000117266.1	FO904966.1	-1.64905	-5.29788
	ENSDARG00000096887.2	CR381618.1	-0.358932	0.231092
	ENSDARG00000038894.7	tmx3a	0.0709395	-0.767665
	ENSDARG00000019278.9	GNB4	0.139535	0.271009
	ENSDARG00000052912.7	si:dkey-57n24.6	-0.752827	-0.353484
	ENSDARG00000094112.3	slc22a21	2.04206	1.2469
	ENSDARG00000004794.10	ccdc146	-0.783746	-0.177904
	ENSDARG00000103826.2	gpib	0.515892	0.327569
	ENSDARG00000014041.11	smarcad1a	-0.11631	-0.365056
	ENSDARG00000027063.5	arpc1b	-0.188487	-0.366854
	ENSDARG00000044895.5	fmoda	-0.239505	-0.0379089
	ENSDARG00000113666.1	znf1173	1.17781	1.11319
	ENSDARG00000117425.1	FO704721.2	-0.132334	0.659936
	ENSDARG00000074556.5	ganc	-0.096508	0.354685
	ENSDARG00000007808.8	zdhhc16a	0.547719	0.290259
	ENSDARG00000077385.5	rgs19	-0.304618	-0.184277
	ENSDARG00000078226.4	cdh12a	-0.12419	0.389252
	ENSDARG00000116430.1	si:ch73-329n5.2	0.587005	-1.98185
	ENSDARG00000022970.8	tm9sf1	-0.139336	-0.233629
	ENSDARG00000100056.2	CABZ01088109.1	0.0168726	0.18508
	ENSDARG00000097489.3	si:ch73-390p7.2	0.230191	0.977794
	ENSDARG00000117594.1	CR848749.2	0.379721	0.94753
	ENSDARG00000040465.7	irf2	0.234503	-0.398917
	ENSDARG00000070025.7	dchs1a	-0.0732459	0.204941
	ENSDARG00000103763.2	l3hypdh	0.732524	0.699142
	ENSDARG00000039125.7	map4k5	-0.00904231	-0.182223
	ENSDARG00000093118.2	CR847509.1	-0.242796	-0.805988
	ENSDARG00000030478.9	zgc:66484	-0.489054	0.232903
	ENSDARG00000096154.2	CU695141.1	1.57474	3.81969
	ENSDARG00000037069.9	zdhhc14	0.243017	0.358954
	ENSDARG00000103347.2	cyp2aa3	0.674702	1.04507
	ENSDARG00000079399.5	F2RL3	-0.52986	-0.585683
	ENSDARG00000060127.7	adamts3	0.219702	0.270401
	ENSDARG00000056804.7	si:dkey-40g16.6	-2.11755	-0.614564
	ENSDARG00000101792.2	si:dkey-237i9.1	-0.169193	-0.200871
	ENSDARG00000079271.4	dcxr	-0.695326	-1.17244
	ENSDARG00000105829.2	CR788316.4	-1.85399	-5.37922
	ENSDARG00000101206.2	zgc:113363	-0.423515	-0.432906
	ENSDARG00000063089.7	ccm2l	-0.0716053	-0.527229
	ENSDARG00000010602.10	zgc:112294	0.535889	0.503599
	ENSDARG00000011247.13	rnpc3	0.309923	0.110176
	ENSDARG00000101597.2	si:dkeyp-57d7.4	0.203422	0.515049
	ENSDARG00000024746.12	hsp90aa1.2	0.245401	-0.52815
	ENSDARG00000100106.2	CR385054.1	-0.835982	-2.76455
	ENSDARG00000040620.4	psmg1	0.305944	0.000769308
	ENSDARG00000052037.5	trim35-1	-0.0713723	-0.580361
	ENSDARG00000103878.2	anpepb	-1.4512	-0.491681
	ENSDARG00000097560.2	BX511311.3	-0.399271	-0.670355
	ENSDARG00000025089.9	loxl4	-0.632248	-0.449597
	ENSDARG00000113992.1	apobec2b	-0.0287302	-0.683468
	ENSDARG00000063182.9	rc3h1b	0.10105	0.164535
	ENSDARG00000074547.4	si:ch211-240l19.8	1.55121	1.07721
	ENSDARG00000109561.1	CABZ01027551.1	0.813559	-0.750519
	ENSDARG00000056530.7	cpamd8	-0.137598	0.238749
	ENSDARG00000102729.2	SAMD9	0.124869	0.680435
	ENSDARG00000116928.1	CABZ01059408.1	-0.335601	-0.852641
	ENSDARG00000052045.9	ggt5a	-0.304449	-0.491176
	ENSDARG00000117742.1	FO904898.6	5.31119	5.60134
	ENSDARG00000098976.2	CU457778.1	-1.04159	-1.12574
	ENSDARG00000096562.4	wu:fj29h11	0.145454	0.324785
	ENSDARG00000010437.10	tent5c	-0.179972	0.536944
	ENSDARG00000043342.7	gpx3	-0.353604	-0.114746
	ENSDARG00000033160.8	nr1d1	-0.0492923	0.808717
	ENSDARG00000040192.9	nenf	-0.246298	-0.438201
	ENSDARG00000092948.4	gna15.3	-1.06282	-1.37093
	ENSDARG00000093972.5	ftr79	0.18073	-0.698527
	ENSDARG00000025467.12	aatf	0.178136	0.22512
	ENSDARG00000076699.6	ipmka	-0.94069	0.167438
	ENSDARG00000103340.2	clic1	-0.0247959	-0.384994
	ENSDARG00000054181.6	valopb	0.459531	0.47416
	ENSDARG00000022810.9	fzr1b	0.253417	0.142446
	ENSDARG00000016528.9	wdcp	0.314292	0.068027
	ENSDARG00000096363.3	BX927298.1	-0.859206	-4.54802
	ENSDARG00000021135.10	dhrs4	0.327341	0.633448
	ENSDARG00000036993.8	erbb3b	-0.219882	-0.400739
	ENSDARG00000087742.4	map4k3a	0.382917	0.107326
	ENSDARG00000104214.2	CR381540.3	0.85199	0.556839
	ENSDARG00000059630.7	mlec	-0.0273961	-0.383817
	ENSDARG00000052074.5	si:ch211-122f10.4	-0.447273	0.00998155
	ENSDARG00000114870.1	CABZ01078594.1	-0.0347641	-0.187303
	ENSDARG00000017780.11	rorcb	0.106603	-0.509265
	ENSDARG00000029290.5	stx11b.1	-0.718164	-1.45052
	ENSDARG00000091619.3	mvb12ba	-0.589629	-0.303253
	ENSDARG00000027658.9	irf10	1.30861	-1.80929
	ENSDARG00000104417.2	CT573006.2	-1.16663	-0.462022
	ENSDARG00000089372.4	clk4a	0.000707298	-0.39619
	ENSDARG00000099742.2	heatr1	0.0101012	0.284735
	ENSDARG00000101450.2	si:ch211-215p11.3	-1.18212	-1.02501
	ENSDARG00000113315.1	zgc:153932	-1.6218	-4.63268
	ENSDARG00000100013.2	dhx38	0.0889061	0.299653
	ENSDARG00000100366.2	si:dkey-102m7.3	0.271707	0.342612
	ENSDARG00000060498.8	tnfrsf9a	-0.0888558	-2.15023
	ENSDARG00000015088.11	dnajb11	-0.10689	-0.443414
	ENSDARG00000026322.10	dhrs13a.1	0.290776	0.382232
	ENSDARG00000042608.6	ica1	0.0685649	-0.217803
	ENSDARG00000092894.4	si:ch211-114l13.9	0.466979	-1.26067
	ENSDARG00000043089.8	alox5b.2	-1.28272	-0.452979
	ENSDARG00000086419.4	si:ch211-282j17.13	-1.20975	-2.60087
	ENSDARG00000040258.8	si:ch73-340m8.2	-0.903991	-0.881013
	ENSDARG00000114461.1	CABZ01054509.1	-1.32347	-1.2666
	ENSDARG00000058598.7	sox18	-0.024918	-0.283278
	ENSDARG00000110967.1	FP102169.1	-0.748087	-1.63778
	ENSDARG00000054963.5	alg1	0.0598208	-0.30695
	ENSDARG00000002710.10	ncl	0.128104	0.25706
	ENSDARG00000103979.2	calr3a	-0.134451	-0.772514
	ENSDARG00000100573.2	ckap2l	-0.681855	-0.267703
	ENSDARG00000098077.2	si:dkey-238o14.3	0.208099	-1.72024
	ENSDARG00000038768.6	mrpl12	0.0696239	0.271228
	ENSDARG00000076228.5	kif2c	-0.421982	-0.288666
	ENSDARG00000101785.3	laptm5	-0.0629863	-0.724062
	ENSDARG00000102808.3	calr3b	-0.282213	-0.78462
	ENSDARG00000052565.6	cenpi	-0.541972	-0.211844
	ENSDARG00000070434.4	rhov	-0.267195	-0.706068
	ENSDARG00000097533.2	BX571880.1	0.432174	0.417742
	ENSDARG00000098477.2	tec	-0.950654	-0.36432
	ENSDARG00000020204.9	nf2a	-0.372577	-0.390263
	ENSDARG00000094284.3	si:dkey-58f10.10	0.741444	-1.53455
	ENSDARG00000074919.4	BFSP1	0.693992	0.571362
	ENSDARG00000099282.2	si:ch73-359m17.6	-0.458911	-1.8107
	ENSDARG00000016867.6	rnf128a	-0.177145	-0.237184
	ENSDARG00000039677.8	dsc2l	-0.00288152	0.607091
	ENSDARG00000103774.2	limch1b	-0.0101102	0.189746
	ENSDARG00000099849.3	ebf1a	0.0660951	0.181723
	ENSDARG00000077982.5	elf3	1.18805	-1.40687
	ENSDARG00000089402.3	si:ch73-281i18.3	1.82084	1.65589
	ENSDARG00000111106.1	arl3l1	0.324238	0.194404
	ENSDARG00000077314.5	mblac1	-1.1427	-0.80867
	ENSDARG00000097348.2	BX649628.1	2.20672	2.71042
	ENSDARG00000104365.2	BX323064.2	-1.19516	-0.647725
	ENSDARG00000041300.6	drc3	0.494204	0.328175
	ENSDARG00000022085.9	si:dkey-34e4.1	-0.235895	-0.0265686
	ENSDARG00000095678.4	ftr38	-0.375246	-0.881439
	ENSDARG00000102750.2	cdh1	-0.0345616	-0.362269
	ENSDARG00000089602.4	si:dkey-217f16.1	-0.174065	-0.802891
	ENSDARG00000100415.2	CABZ01002188.1	-0.598525	-1.32279
	ENSDARG00000008127.12	pcdh15b	-0.051712	0.238159
	ENSDARG00000041878.5	rab11ba	-0.172083	-0.298536
	ENSDARG00000044924.8	gdf11	-0.178168	0.31159
	ENSDARG00000087110.5	akna	0.0694645	0.28925
	ENSDARG00000006192.10	gatad2ab	-0.00648524	-0.218816
	ENSDARG00000093177.4	si:ch211-15j1.1	1.02472	0.406249
	ENSDARG00000013128.9	pdk1	-0.0421668	0.743084
	ENSDARG00000056047.6	noxa1	-0.608766	-2.24585
	ENSDARG00000103677.2	CABZ01008730.1	-0.281118	-0.939279
	ENSDARG00000105071.2	nos1apa	-0.112439	-0.204074
	ENSDARG00000100792.3	zgc:154142	-1.18359	-0.0803732
	ENSDARG00000103296.2	nup54	0.468938	0.255144
	ENSDARG00000087251.4	si:ch73-50f9.4	-0.451171	-1.13262
	ENSDARG00000042993.9	prss1	0.643392	0.247431
	ENSDARG00000100534.2	irak4	0.302703	0.0945064
	ENSDARG00000044695.6	ccdc80l2	-0.297877	-0.287735
	ENSDARG00000069710.7	vwa10.2	-1.2723	-1.39229
	ENSDARG00000009488.7	gipc2	-0.0585368	-0.250943
	ENSDARG00000077626.3	fam19a4a	-0.74488	-0.83392
	ENSDARG00000104929.2	si:ch211-153f2.7	0.135352	0.44063
	ENSDARG00000069186.6	cyp27a1.2	-0.250391	0.580928
	ENSDARG00000040298.9	apoa4b.1	-0.795146	-0.549162
	ENSDARG00000104375.2	sec24a	0.482338	0.351585
	ENSDARG00000077419.6	nectin4a	0.21393	0.42167
	ENSDARG00000027807.10	frk	-0.439753	-0.695112
	ENSDARG00000105247.2	CR391991.5	1.49361	2.31637
	ENSDARG00000001968.13	dock5	-0.0847443	0.446256
	ENSDARG00000099791.2	pdk3b	0.152379	0.408982
	ENSDARG00000098351.2	si:ch211-66c13.1	-1.93971	-0.703695
	ENSDARG00000112870.1	CABZ01021599.1	-0.756219	-0.39719
	ENSDARG00000071871.4	glod5	0.112292	-0.380307
	ENSDARG00000061047.6	abcg4a	0.248865	0.345124
	ENSDARG00000069433.6	tnk1	-0.068816	-0.344887
	ENSDARG00000041394.6	dnajb1b	0.581814	-0.709491
	ENSDARG00000099026.3	si:dkey-185m8.2	0.0408164	-0.539322
	ENSDARG00000098334.2	exosc3	0.214567	0.311545
	ENSDARG00000096667.4	hemgn	-0.0132942	-0.329361
	ENSDARG00000079589.3	si:dkeyp-73d8.6	-1.09851	-0.309911
	ENSDARG00000069505.4	zgc:136892	-0.300452	-0.662081
	ENSDARG00000056374.5	noxo1b	0.174327	-0.46924
	ENSDARG00000078411.3	hspb15	0.252914	0.279537
	ENSDARG00000026519.10	ralgps2	0.0450757	0.155869
	ENSDARG00000004433.11	btk	-0.353739	-0.810639
	ENSDARG00000045011.10	tapbp.2	0.674047	-0.371915
	ENSDARG00000094708.2	sftpba	-0.230197	-0.54424
	ENSDARG00000101670.2	kntc1	-0.351239	-0.457749
	ENSDARG00000070846.8	dazap1	0.418505	0.0306335
	ENSDARG00000079766.5	tap1	0.321035	-0.782537
	ENSDARG00000052537.5	cptp	0.0213299	-0.303402
	ENSDARG00000095943.2	BX324207.1	-0.489984	-0.677703
	ENSDARG00000099660.2	CU915256.1	1.48291	1.23113
	ENSDARG00000007465.11	tdrd1	-0.134324	0.666901
	ENSDARG00000095615.3	si:dkeyp-86h10.3	-0.681252	-0.120853
	ENSDARG00000074967.5	zgc:162698	-0.0343331	-0.388389
	ENSDARG00000056620.5	grpr	0.481305	-0.02213
	ENSDARG00000092242.3	si:dkey-26i13.7	-1.31421	-4.98067
	ENSDARG00000057792.8	cx52.7	0.444794	0.231135
	ENSDARG00000028276.8	si:ch211-196h16.12	0.802879	0.357369
	ENSDARG00000115421.1	n6amt1	0.355003	0.132475
	ENSDARG00000024195.11	znf395b	0.232169	0.244413
	ENSDARG00000115657.1	prkcaa	-0.0111404	0.214458
	ENSDARG00000088615.4	ltb4r2a	-0.440274	-0.66288
	ENSDARG00000092550.2	si:dkey-85a20.4	-0.251299	-0.294796
	ENSDARG00000102229.2	mapk8ip1a	-0.100913	0.187217
	ENSDARG00000096793.2	BX842240.1	-3.46928	-4.52314
	ENSDARG00000077573.5	tmprss13b	0.222692	0.925731
	ENSDARG00000062558.6	rspry1	0.187439	-0.0522072
	ENSDARG00000068275.5	ptx3a	0.4991	0.565745
	ENSDARG00000041848.5	rh50	-0.807691	0.259156
	ENSDARG00000101557.3	scarb1	-0.717917	0.0957847
	ENSDARG00000114716.1	znf1117	-0.772371	-1.03658
	ENSDARG00000096507.2	si:ch211-1f22.8	-3.94101	-3.11075
	ENSDARG00000073769.4	magi2b	0.379383	0.50011
	ENSDARG00000040031.7	tardbp	0.0176348	-0.106282
	ENSDARG00000068303.6	zgc:171509	-0.306543	-2.35576
	ENSDARG00000100823.2	selenok	0.310056	-0.0959614
	ENSDARG00000006422.8	esyt3	-0.0173926	-0.355293
	ENSDARG00000059948.7	si:dkey-121b10.7	0.11272	0.688736
	ENSDARG00000037554.8	arhgef3l	-0.146656	-0.847812
	ENSDARG00000053062.6	CR628323.2	1.92589	-0.63428
	ENSDARG00000098662.2	si:ch73-359m17.9	-0.732574	-0.684551
	ENSDARG00000058556.7	muc5.2	1.89896	1.85032
	ENSDARG00000087178.5	scpp9	-1.99249	-1.31966
	ENSDARG00000017947.12	ptk6a	-0.120748	-0.619814
	ENSDARG00000016977.10	snx27b	0.096405	0.248411
	ENSDARG00000067591.5	puraa	0.300119	0.0124273
	ENSDARG00000032373.8	rnf145b	-0.230502	-0.165922
	ENSDARG00000093550.2	BX005438.1	0.241572	0.382576
	ENSDARG00000102265.2	smarcal1	1.00661	0.726804
	ENSDARG00000045447.6	slc35g2b	0.4465	0.126784
	ENSDARG00000031164.6	tuba8l2	0.2585	0.229231
	ENSDARG00000024503.8	c6ast3	0.861375	0.478083
	ENSDARG00000090392.4	si:dkey-71l4.2	-1.27934	-1.51209
	ENSDARG00000097931.2	BX323557.1	0.54255	0.483202
	ENSDARG00000032131.10	drd3	0.277324	0.0466757
	ENSDARG00000070607.5	mrpl36	0.269692	0.0502139
	ENSDARG00000100192.3	znf1155	0.288054	0.122779
	ENSDARG00000079188.4	nxph2b	0.293708	0.143069
	ENSDARG00000078147.2	il10	1.88896	-2.40509
	ENSDARG00000009640.6	psmb1	0.302176	0.052821
	ENSDARG00000016464.11	cdc42bpab	0.0049224	0.161022
	ENSDARG00000104225.2	ndel1b	0.122931	0.38457
	ENSDARG00000114454.1	CR762483.1	0.784589	-0.113142
	ENSDARG00000068256.6	rwdd	-0.245086	-0.24234
	ENSDARG00000040251.6	ctsk	-0.216854	-0.312659
	ENSDARG00000025391.7	pfdn2	0.17647	0.0583296
	ENSDARG00000092362.4	hsp70.2	0.902941	-0.735997
	ENSDARG00000017220.11	otud7b	0.118213	0.184257
	ENSDARG00000038979.7	si:dkey-24c2.9	0.784785	1.10265
	ENSDARG00000038312.7	rcl1	0.292387	0.256444
	ENSDARG00000097553.2	BX908750.1	0.742797	0.385826
	ENSDARG00000055536.6	otub1a	-0.143823	-0.356986
	ENSDARG00000091015.4	CR381544.2	-1.25719	-2.02754
	ENSDARG00000099947.2	CABZ01109019.1	-1.08832	-1.97661
	ENSDARG00000002791.11	atp1a1a.1	0.020868	0.208696
	ENSDARG00000094677.3	si:dkey-92j12.5	-0.0506289	0.311074
	ENSDARG00000100236.2	cspp1a	0.0619669	0.316145
	ENSDARG00000086460.5	si:dkey-83f18.10	-2.48333	-4.7745
	ENSDARG00000034409.7	pik3r3b	0.181213	0.224129
	ENSDARG00000086374.3	isg15	0.182958	1.05863
	ENSDARG00000101049.2	CABZ01075274.1	0.140123	-1.0299
	ENSDARG00000003527.11	mak16	0.215375	0.237237
	ENSDARG00000019693.12	clcn5a	0.0828757	0.256584
	ENSDARG00000097239.2	si:ch73-31d8.2	-0.4852	-1.46963
	ENSDARG00000033967.7	trmt2b	-0.086233	-0.502734
	ENSDARG00000097720.2	BX005129.3	-0.314064	1.57945
	ENSDARG00000101700.2	si:ch1073-181h11.1	5.45974	4.41509
	ENSDARG00000093975.3	si:dkey-222h21.9	-1.1385	-1.34893
	ENSDARG00000011851.13	map2k5	-0.512726	-0.298758
	ENSDARG00000078979.4	arhgef40	-0.667601	-0.374147
	ENSDARG00000030949.7	srprb	0.136071	0.184864
	ENSDARG00000063672.7	zmp:0000000711	-0.227049	-0.410037
	ENSDARG00000077085.4	zgc:110821	0.428678	0.118001
	ENSDARG00000037030.8	casz1	0.0130306	0.152189
	ENSDARG00000007671.13	ghrb	-0.014699	0.44025
	ENSDARG00000020239.10	lpin1	-0.0397375	0.880951
	ENSDARG00000114332.1	CT573234.1	-0.397371	-1.98226
	ENSDARG00000067848.6	nmrk2	-0.319369	0.519899
	ENSDARG00000073845.4	zgc:110843	-0.460394	-0.225031
	ENSDARG00000089307.4	pmaip1	-0.559998	-0.877943
	ENSDARG00000099775.2	CABZ01074307.1	-0.596285	-1.1208
	ENSDARG00000077400.5	rbm10	-0.00441619	0.200665
	ENSDARG00000079992.5	senp6b	-1.12875	-1.11924
	ENSDARG00000104850.2	si:ch211-215p11.1	-0.445239	-0.606811
	ENSDARG00000009136.11	tp53bp2a	0.00470562	0.303711
	ENSDARG00000075748.5	NCKAP1L	-0.00832115	-0.276073
	ENSDARG00000036282.8	rnaset2	-0.385626	-0.188917
	ENSDARG00000013685.10	vsig8b	-0.475924	-0.383188
	ENSDARG00000016088.11	rtn2a	-0.325377	0.0110097
	ENSDARG00000038321.8	zgc:172053	-2.56567	-6.74933
	ENSDARG00000079126.5	znfl1i	3.07257	1.04649
	ENSDARG00000039501.10	ugt2a6	-1.1088	-0.712764
	ENSDARG00000096655.2	BX901920.1	-0.481237	-0.46583
	ENSDARG00000086494.4	znf970	0.228642	-0.358958
	ENSDARG00000000151.14	thraa	0.0528116	0.338204
	ENSDARG00000007975.7	fth1b	-0.0667307	-0.214532
	ENSDARG00000101259.3	hgh1	0.221606	0.36891
	ENSDARG00000011166.7	cahz	0.163661	-0.41546
	ENSDARG00000005908.11	clk4b	-0.257198	-0.340209
	ENSDARG00000074126.5	ttc39a	-0.290421	-0.469796
	ENSDARG00000105371.2	CR382283.1	-1.43061	-2.30096
	ENSDARG00000101722.2	larp1	0.327197	0.149883
	ENSDARG00000013539.10	ikzf1	0.0508591	-0.375198
	ENSDARG00000020777.10	cep85l	-0.237886	-0.0528158
	ENSDARG00000020625.12	jak1	-0.0515321	-0.230445
	ENSDARG00000021787.10	abcb5	0.00694863	0.626547
	ENSDARG00000045932.6	cpeb1a	0.405072	0.769465
	ENSDARG00000053668.6	stag2b	0.095154	0.133379
	ENSDARG00000040683.8	si:ch73-40a17.3	-0.935128	-0.184007
	ENSDARG00000053828.7	ubxn11	0.223925	0.5086
	ENSDARG00000116618.1	si:ch73-27e22.8	3.0689	1.38204
	ENSDARG00000101560.2	psma1	0.406039	0.0949517
	ENSDARG00000021572.8	cgas	1.74558	0.782179
	ENSDARG00000033179.6	tmem243b	0.319404	0.185745
	ENSDARG00000074644.4	spock1	0.12225	0.35045
	ENSDARG00000052170.7	uap1	-0.169454	-1.03663
	ENSDARG00000098214.2	CABZ01072487.1	0.484205	0.627522
	ENSDARG00000088044.3	si:ch73-139j3.4	-0.570944	-0.0808297
	ENSDARG00000019398.10	psma6a	0.343233	0.120964
	ENSDARG00000092814.3	si:dkey-21e2.3	-0.134989	-1.79733
	ENSDARG00000057789.4	lyz	0.341623	-1.14599
	ENSDARG00000098699.2	si:ch211-11c3.9	-1.90824	-0.942391
	ENSDARG00000025218.10	myo5ab	-0.477294	0.0778117
	ENSDARG00000076388.2	zgc:194686	-1.44531	-4.49781
	ENSDARG00000077818.5	nrg2a	0.101345	0.199187
	ENSDARG00000060682.8	agr1	-0.320932	-0.435811
	ENSDARG00000038716.7	casq1a	-0.815502	-0.28879
	ENSDARG00000104343.2	ppic	0.265866	0.26269
	ENSDARG00000117694.1	BX510301.2	3.04356	2.13131
	ENSDARG00000117335.1	LO018608.1	-0.00927095	-1.78002
	ENSDARG00000027109.11	zfr	0.081701	0.111954
	ENSDARG00000090427.4	si:dkey-246i14.3	-0.451163	-0.192662
	ENSDARG00000010767.10	epha4l	-0.402252	-0.466825
	ENSDARG00000043492.4	irf1a	-0.936205	-3.87939
	ENSDARG00000044808.11	slc4a4b	-0.163688	0.176572
	ENSDARG00000097353.2	BX324164.3	-0.531722	-0.870958
	ENSDARG00000093079.4	proca	0.182119	0.527511
	ENSDARG00000068503.6	gbgt1l4	-0.259258	-0.377423
	ENSDARG00000020449.7	yipf3	-0.129965	-0.206923
	ENSDARG00000042338.3	lpar2a	0.533567	0.290673
	ENSDARG00000090969.4	cbln18	0.311003	0.279875
	ENSDARG00000105095.2	AL929028.1	-0.0601619	-1.17821
	ENSDARG00000039319.7	vps37b	-0.0571129	-0.161329
	ENSDARG00000030022.8	nup188	-0.521331	-0.28667
	ENSDARG00000093648.2	CR513785.1	-0.406388	-3.79903
	ENSDARG00000059714.6	arsk	0.826182	0.690918
	ENSDARG00000058494.7	dnaja3a	0.0466009	0.335265
	ENSDARG00000095946.4	si:ch73-341k19.1	0.301776	0.469019
	ENSDARG00000015123.12	dnase1l4.1	0.729299	0.544704
	ENSDARG00000099222.2	prpsap1	-0.236371	-0.0761028
	ENSDARG00000069828.6	si:ch211-117n7.7	-0.895375	0.0367415
	ENSDARG00000078011.4	NAV1 (1 of many)	-0.184345	-0.0881673
	ENSDARG00000095350.2	si:dkey-4c15.12	4.81589	2.77795
	ENSDARG00000017658.9	gmppb	0.0975447	-0.337231
	ENSDARG00000035694.9	stm	0.106535	0.276981
	ENSDARG00000090255.3	phlpp2	0.393389	0.483543
	ENSDARG00000010478.12	hsp90aa1.1	0.216203	0.544075
	ENSDARG00000092166.3	si:dkey-147f3.8	-0.376539	-0.611073
	ENSDARG00000094458.2	si:dkey-65b12.12	1.26121	0.958365
	ENSDARG00000009470.9	hnf1a	-0.526858	-0.116543
	ENSDARG00000101775.2	zgc:172014	-1.15509	-1.26202
	ENSDARG00000101264.2	trim35-12	-0.362192	0.8061
	ENSDARG00000055618.5	acta1b	-0.684229	-0.357785
	ENSDARG00000099456.2	BX293991.1	0.703906	-2.1202
	ENSDARG00000096639.2	BX276101.1	0.357155	0.631875
	ENSDARG00000096722.2	si:dkey-16i5.8	-1.03452	-0.0132227
	ENSDARG00000012435.7	spic	-0.990694	-1.84235
	ENSDARG00000009266.7	uevld	0.295845	-0.478204
	ENSDARG00000098739.2	h2af1al	2.11554	1.91339
	ENSDARG00000102557.2	ftr87	-0.705988	-0.219945
	ENSDARG00000026726.9	anxa1a	0.180159	0.257783
	ENSDARG00000102202.2	phospho2	-0.374248	-0.0667543
	ENSDARG00000045481.6	gsap	0.115253	0.302499
	ENSDARG00000003193.9	rassf7b	-0.196039	-0.558303
	ENSDARG00000097813.2	BX927323.1	-0.0950732	-0.616511
	ENSDARG00000102200.2	man2a1	-0.714921	-0.232967
	ENSDARG00000012407.8	mgat1a	-0.0145176	-0.346717
	ENSDARG00000007362.10	sft2d1	-0.341359	-0.254743
	ENSDARG00000058685.7	si:dkey-204a24.11	0.672175	-1.82053
	ENSDARG00000071211.5	zgc:112255	0.02106	-0.322552
	ENSDARG00000078001.6	kbtbd7	0.0223873	-0.237192
	ENSDARG00000103949.2	zbtb12.1	1.13049	0.868577
	ENSDARG00000109235.1	CABZ01103862.1	-6.8968	-6.28795
	ENSDARG00000098171.3	zgc:162193	0.0567591	-0.319039
	ENSDARG00000058597.7	nt5c3a	-0.216225	-0.216971
	ENSDARG00000014670.8	colgalt2	0.204399	0.252366
	ENSDARG00000092833.2	CR318588.2	-1.15362	0.20653
	ENSDARG00000117419.1	CABZ01086029.1	-0.178497	-0.619659
	ENSDARG00000020326.10	tyk2	-0.116839	-0.279259
	ENSDARG00000103739.2	bahcc1a	0.115493	0.269567
	ENSDARG00000041747.6	sspn	-0.133947	0.312029
	ENSDARG00000110658.1	zgc:174696	-3.50519	-2.45106
	ENSDARG00000097323.3	si:ch211-14i3.2	0.221613	0.967979
	ENSDARG00000110700.1	COX7A2 (1 of many)	0.530777	0.231194
	ENSDARG00000097884.3	CU928013.1	0.465281	2.58429
	ENSDARG00000067710.6	shisal1b	-0.139192	-0.240909
	ENSDARG00000097118.2	si:dkey-33c14.3	0.961337	0.761265
	ENSDARG00000105176.2	zgc:174890	0.755975	0.579093
	ENSDARG00000116259.1	chia.6	-0.823808	-0.84498
	ENSDARG00000005108.8	oclna	0.10448	-0.39867
	ENSDARG00000059003.6	strip2	0.223003	0.20355
	ENSDARG00000105273.2	FP074902.2	1.34367	1.1909
	ENSDARG00000087767.3	CABZ01074298.1	6.22391	7.22691
	ENSDARG00000044304.6	prrc1	0.15805	-0.262568
	ENSDARG00000101563.2	CR354430.4	-0.361998	-0.654606
	ENSDARG00000100741.3	cdc20	-0.370074	-0.364608
	ENSDARG00000100257.3	zgc:174314	0.584128	1.21817
	ENSDARG00000088842.5	si:dkey-192j17.1	-0.23854	0.34697
	ENSDARG00000006040.9	cyp20a1	0.0260583	-0.214912
	ENSDARG00000035890.6	fuca1.1	-0.384933	-0.528601
	ENSDARG00000052387.8	pou2f3	-0.280334	-0.735281
	ENSDARG00000115465.1	CR854981.1	2.21244	2.45445
	ENSDARG00000037962.7	psmb7	0.299206	0.293196
	ENSDARG00000074060.5	map3k14a	0.00100146	-0.296708
	ENSDARG00000075958.5	si:dkey-266f7.9	0.522713	0.196628
	ENSDARG00000076862.4	fam198a	-0.665899	-0.531417
	ENSDARG00000088584.4	si:ch73-352p18.4	0.518864	0.22324
	ENSDARG00000013221.11	pde4ca	-0.180279	0.324654
	ENSDARG00000069375.6	zgc:162608	-0.947832	-0.66097
	ENSDARG00000036335.5	c1galt1c1	-0.033007	-0.283737
	ENSDARG00000039682.8	si:ch211-121a2.2	-1.33034	-1.86137
	ENSDARG00000099474.2	CABZ01040931.1	-1.2258	-1.01111
	ENSDARG00000113599.1	hbbe1.1	0.141788	-0.725495
	ENSDARG00000091831.3	ddx27	0.208184	0.254173
	ENSDARG00000074457.5	si:dkey-96f10.1	-0.094178	0.622951
	ENSDARG00000053542.5	kctd12.2	0.0509043	-0.30683
	ENSDARG00000099715.2	si:dkey-152b24.7	-1.73734	-1.67444
	ENSDARG00000039937.8	ccdc172	-0.491064	-1.08161
	ENSDARG00000091025.3	znf1124	0.567839	0.628074
	ENSDARG00000104656.2	si:dkeyp-97a10.3	-0.589999	-0.658088
	ENSDARG00000035797.6	si:dkey-17m8.2	-1.10034	-0.578351
	ENSDARG00000011257.11	enpp2	-0.356925	-0.197943
	ENSDARG00000044204.8	endou	0.636522	0.416599
	ENSDARG00000071353.6	si:ch211-235e9.8	0.217137	1.24133
	ENSDARG00000104288.2	hfm1	0.206625	0.378606
	ENSDARG00000099923.4	zgc:154054	-0.216129	-0.356109
	ENSDARG00000087143.4	serpina7	2.0452	1.15662
	ENSDARG00000100181.2	lamp1a	0.369747	0.305171
	ENSDARG00000102273.2	si:ch211-229l10.9	2.64309	2.60655
	ENSDARG00000071259.5	fbxo34	-0.297351	-0.206595
	ENSDARG00000062788.6	irg1l	-2.20151	-3.96822
	ENSDARG00000037613.6	lgals8b	0.380232	0.284869
	ENSDARG00000051861.6	pkp3a	-0.0556159	0.510299
	ENSDARG00000052413.7	crfb12	-0.286383	0.543018
	ENSDARG00000103053.2	CR383680.2	-0.944063	-1.28977
	ENSDARG00000100899.2	si:ch211-241b2.5	-0.644208	-0.743557
	ENSDARG00000045834.6	si:dkey-14d8.7	0.47483	0.274
	ENSDARG00000117625.1	CABZ01038493.1	-0.717692	-0.709424
	ENSDARG00000004227.10	pde3a	0.0562985	0.196002
	ENSDARG00000076978.4	pmchl	0.787079	0.250336
	ENSDARG00000076554.5	cdkn1a	-0.199621	0.711155
	ENSDARG00000093054.4	BX548073.3	1.29964	1.22509
	ENSDARG00000030915.6	cpa1	0.808832	0.562683
	ENSDARG00000040190.7	qdpra	0.117691	0.386238
	ENSDARG00000096829.3	blvrb	0.00305369	-0.220695
	ENSDARG00000057531.6	pgap3	-0.181736	-0.534543
	ENSDARG00000094480.2	BX927121.1	-0.316061	-0.958027
	ENSDARG00000091131.4	cry1bb	0.192853	-0.2135
	ENSDARG00000062964.6	si:dkey-246g23.2	-1.09517	-0.248237
	ENSDARG00000002196.9	bach1b	-0.415817	-0.383266
	ENSDARG00000029830.4	myf6	0.27604	0.921593
	ENSDARG00000091235.3	CABZ01015525.1	-5.54374	-5.85559
	ENSDARG00000086166.4	si:ch211-286b5.9	1.23693	-0.180515
	ENSDARG00000105007.2	CT573446.1	5.53391	5.68045
	ENSDARG00000113660.1	si:ch211-196f19.1	0.744958	0.222856
[truncated: 1,876 more rows]

## Sheet: 50% epiboly
	Ensembl 99 Gene Stable ID Version	LL Gene Annotation	GFMut vs GFWT log2 FC	CVMut vs CVWT log2 FC
Shared Genes	ENSDARG00000052705.6	pkp1b	0.249082	0.638693
	ENSDARG00000029818.8	srsf5a	0.25538	-0.0074755
	ENSDARG00000093584.2	zgc:193505	0.143991	0.527589
	ENSDARG00000059123.7	plcd1a	-0.0673683	0.255768
	ENSDARG00000093214.2	si:ch211-284e13.9	1.69652	-0.996138
	ENSDARG00000077855.5	znrf2a	-0.255868	-0.430908
	ENSDARG00000075332.5	si:ch211-119d14.3	-0.224808	-0.235024
	ENSDARG00000029356.10	mboat1	0.177859	0.465521
	ENSDARG00000033999.7	cyp26a1	-0.215449	-0.434238
	ENSDARG00000088967.4	wnk4b	0.0769254	0.204088
	ENSDARG00000056324.5	zgc:123295	0.0376872	-1.26019
	ENSDARG00000091058.3	tmem173	0.10031	-0.95459
	ENSDARG00000029874.8	khk	-0.904738	-1.11589
	ENSDARG00000008637.10	mttp	-0.727293	0.194934
	ENSDARG00000093864.4	wee1	0.0384466	-0.313747
	ENSDARG00000038074.6	ergic3	0.0479284	-0.32554
	ENSDARG00000007863.11	tra2a	0.202304	-0.0312622
	ENSDARG00000069379.6	zgc:158868	-0.417449	-1.13004
	ENSDARG00000075831.4	slc7a8a	0.0841556	0.465084
	ENSDARG00000024602.7	zgc:162964	-0.0854193	-0.625618
	ENSDARG00000075229.4	slc46a2	-0.232216	-1.84223
	ENSDARG00000042094.8	eef2a.1	-0.454021	-0.739417
	ENSDARG00000041947.8	styk1b	-0.0741223	-0.664067
	ENSDARG00000002710.10	ncl	0.128104	0.25706
	ENSDARG00000070434.4	rhov	-0.267195	-0.706068
	ENSDARG00000039677.8	dsc2l	-0.00288152	0.607091
	ENSDARG00000027807.10	frk	-0.439753	-0.695112
	ENSDARG00000017947.12	ptk6a	-0.120748	-0.619814
	ENSDARG00000035694.9	stm	0.106535	0.276981
	ENSDARG00000026726.9	anxa1a	0.180159	0.257783
	ENSDARG00000035890.6	fuca1.1	-0.384933	-0.528601
	ENSDARG00000090063.3	fa2h	-0.604566	0.0814569
	ENSDARG00000043085.6	alox5b.1	-1.3334	-0.81886
	ENSDARG00000020956.7	pck2	-0.713584	0.0777897
	ENSDARG00000018283.9	cyba	-0.475031	-1.05347
	ENSDARG00000020224.10	si:ch211-225b10.3	-0.467496	-1.39861
	ENSDARG00000069966.4	alox5b.3	-1.11404	-0.34744
	ENSDARG00000078550.5	zgc:194839	0.391003	0.647539
	ENSDARG00000041065.9	hspb1	-0.162368	-0.439435
	ENSDARG00000068851.4	rnf183	-0.299131	-0.657781
	ENSDARG00000028096.7	cldn23a	-0.185611	-0.760747
	ENSDARG00000058800.4	rab25a	-0.461656	-0.90534
	ENSDARG00000039806.10	tbxtb	-0.932273	0.188008
	ENSDARG00000077836.3	ttc22	-0.668346	-1.40817
	ENSDARG00000036670.8	aplnrb	-0.0444574	-0.34786
	ENSDARG00000043416.8	tnfaip2a	0.0391365	0.237125
	ENSDARG00000055046.6	ponzr5	0.559231	0.396467
	ENSDARG00000073912.5	si:ch211-202h22.7	-0.164848	-0.646467
	ENSDARG00000055713.8	fmnl1a	-0.233775	-0.411511
	ENSDARG00000089961.4	si:cabz01007807.1	-0.432821	-0.333424
	ENSDARG00000043128.6	cldne	0.0190795	-0.774636
	ENSDARG00000014329.11	npm1a	0.248558	0.442674
	ENSDARG00000092900.2	BX927258.1	0.205469	1.05864
	ENSDARG00000061985.7	rbm47	-0.402912	-0.123503
	ENSDARG00000069290.8	bida	-0.0760068	-0.451784
	ENSDARG00000070141.6	si:ch211-191i18.2	-0.474964	-0.183814
	ENSDARG00000006939.10	tbx16l	0.0417321	-0.815098
	ENSDARG00000020863.9	trim25l	-0.00186307	-0.406761
	ENSDARG00000057173.4	ifit8	0.5493	3.41948
	ENSDARG00000056378.5	ifi30	-0.52066	-0.244369
Yang et al 2013 ONLY	ENSDARG00000020541.8	ism1	0.10611	0.0812751
	ENSDARG00000029832.8	slc26a1	-0.571569	-0.210173
	ENSDARG00000028335.9	hmga1a	-0.0265213	-0.154225
	ENSDARG00000039669.8	TSTA3 (1 of many)	0.0903448	0.0206637
	ENSDARG00000055479.6	mmp20b	-0.0885773	-0.151425
	ENSDARG00000027183.10	namptb	0.0837585	0.084034
	ENSDARG00000078072.6	si:ch211-232i5.1	0.0257805	0.23995
	ENSDARG00000075041.5	fmnl2b	-0.0371502	-0.064082
	ENSDARG00000038955.8	pimr68	0.295695	0.119236
	ENSDARG00000052856.7	khdrbs1a	-0.032257	-0.0713459
	ENSDARG00000058538.5	alcamb	0.154098	-0.138206
	ENSDARG00000060977.7	zgc:153018	-0.0345445	-0.135255
	ENSDARG00000055043.6	depdc7a	0.170401	0.00019927
	ENSDARG00000078962.4	duox2	0.733839	0.295641
	ENSDARG00000089995.3	BX511080.1	0.572972	-1.63497
	ENSDARG00000078178.4	art4	-0.118763	-0.439325
	ENSDARG00000043180.4	gpd1b	-0.197658	0.0193778
	ENSDARG00000092141.3	si:dkeyp-100a1.6	0.0346726	0.434066
	ENSDARG00000079653.5	cyp2x6	0.289016	0.119432
	ENSDARG00000038159.6	tcf7l1a	0.132639	-0.00697838
	ENSDARG00000068572.4	slc16a1b	-0.212444	0.0155647
	ENSDARG00000010946.11	cbsb	0.231072	0.224391
	ENSDARG00000045628.7	rab34a	0.2208	0.246746
	ENSDARG00000091906.2	rbp7a	-0.417055	-0.985732
	ENSDARG00000042954.8	slc17a9a	-0.0484764	-0.250383
	ENSDARG00000056615.7	cybb	-0.114803	-0.217629
	ENSDARG00000012777.12	nucks1b	0.15208	-0.0442744
	ENSDARG00000059327.5	gata2a	0.158569	-0.0607235
	ENSDARG00000037359.6	si:ch1073-272o11.3	0.0089361	0.0710838
	ENSDARG00000017489.10	ifi45	0.341517	-0.266124
	ENSDARG00000088084.5	si:dkey-66i24.8	-0.00909226	-0.0662986
	ENSDARG00000076104.6	sema4bb	0.0200598	0.131328
	ENSDARG00000054804.7	anp32e	0.0166493	-0.0321004
	ENSDARG00000061196.7	emilin2a	-0.197132	-0.0403212
	ENSDARG00000061841.8	tiparp	0.100521	-0.00822282
	ENSDARG00000077382.5	hcn5	0.183024	-0.195974
	ENSDARG00000004956.7	zmat2	0.229356	0.0241147
	ENSDARG00000058392.8	adcy2a	0.168998	0.177411
	ENSDARG00000044685.7	nr0b2a	0.119866	-0.0808616
	ENSDARG00000036162.9	hnrnpa0b	0.164431	-0.0630346
	ENSDARG00000024381.8	msto1	0.038625	0.146853
	ENSDARG00000045066.9	entpd1	-0.0402641	-0.0674642
	ENSDARG00000052731.5	ankrd31	1.20298	-0.166655
	ENSDARG00000061735.10	hnrnpm	0.0712479	-0.14309
	ENSDARG00000017474.7	zgc:110699	-0.00307509	0.0225797
	ENSDARG00000090267.4	CU062628.1	0.884271	0.825273
	ENSDARG00000010940.9	BX957278.1	0.187864	0.452439
	ENSDARG00000095283.2	si:dkeyp-2e4.3	0.0283727	-0.0119423
	ENSDARG00000017078.8	mespaa	-0.09172	1.5988
	ENSDARG00000027750.10	dpp7	0.0918044	0.114257
	ENSDARG00000088343.3	prrt4	-0.0787596	-0.121973
	ENSDARG00000012945.8	tnfsf13b	0.0726524	-0.230628
	ENSDARG00000074696.3	zgc:194621	0.127161	0.0917498
	ENSDARG00000062632.6	duox	0.264642	0.350217
	ENSDARG00000036175.7	pcdh1b	-0.027076	0.0339286
	ENSDARG00000074806.4	afap1l2	0.0369539	-0.0168208
	ENSDARG00000012788.9	foxa3	-0.132937	-0.0972827
	ENSDARG00000076945.6	dsg2.1	0.110337	0.521263
	ENSDARG00000017917.5	her7	-0.0329511	0.204451
	ENSDARG00000039543.6	mrps6	0.197076	0.0213568
	ENSDARG00000003411.8	foxa2	0.218885	-0.125316
	ENSDARG00000002402.10	ercc3	-0.0327394	0.0260586
	ENSDARG00000042231.7	stx11b.2	-0.342956	-0.300511
	ENSDARG00000008263.7	mfsd4ab	0.0257025	-0.0689029
	ENSDARG00000088143.3	sema4gb	-0.132897	0.091588
	ENSDARG00000094729.2	apela	-0.581203	-0.262695
	ENSDARG00000076526.6	gar1	0.235227	0.186827
	ENSDARG00000095458.2	si:dkey-240h12.3	0.159507	0.128208
	ENSDARG00000076571.5	sp5a	0.115685	0.0404261
	ENSDARG00000075599.3	cdc25d	0.252249	-0.0592458
	ENSDARG00000013853.7	lmo4a	0.062234	-0.0778301
	ENSDARG00000028159.11	tead1a	-0.184046	-0.0136931
	ENSDARG00000052158.6	il23r	-0.0365168	-0.476007
	ENSDARG00000020788.9	sla2	0.379491	0.240321
	ENSDARG00000011701.9	ctsll	0.284252	0.403335
	ENSDARG00000055678.8	akap12b	-0.230889	0.0751538
	ENSDARG00000044511.7	etv5b	0.0713065	-0.112603
	ENSDARG00000070142.5	cart4	0.73448	-0.209428
	ENSDARG00000088789.4	mast1b	-0.0290149	0.00990252
	ENSDARG00000078983.6	fam118b	-0.11235	0.0484706
	ENSDARG00000056678.6	trim47	0.0925637	-0.140864
	ENSDARG00000045371.5	prdm14	-0.0308442	0.369967
	ENSDARG00000014522.11	cdh6	0.078631	0.023318
	ENSDARG00000057830.7	dnmt3bb.2	-0.106645	-0.0223432
	ENSDARG00000087844.3	plekhn1	0.244525	-0.118758
	ENSDARG00000002241.6	kcna2a	-0.14347	0.0730035
	ENSDARG00000017058.10	large2	-0.0181836	0.0526323
	ENSDARG00000052893.5	rx3	0.167272	-0.000488636
	ENSDARG00000012044.9	polr3gla	0.244766	0.353333
	ENSDARG00000087927.3	nudt9	0.0355809	-0.0841408
	ENSDARG00000019897.11	gpat4	0.134536	-0.0793668
	ENSDARG00000007377.9	odc1	0.248593	0.0864594
	ENSDARG00000006225.8	ddx39aa	0.220938	-0.0895485
	ENSDARG00000032746.9	tnfsf10l3	0.338285	0.038878
	ENSDARG00000078254.5	ftr14l	0.0403966	-0.109929
	ENSDARG00000062106.7	klf5b	-0.0401264	-0.100274
	ENSDARG00000031907.9	ptbp1b	0.0629543	0.0763568
	ENSDARG00000034138.5	shisa2a	0.0020359	0.581255
	ENSDARG00000007099.9	cx43.4	0.0118702	0.0643809
	ENSDARG00000014091.7	osr1	0.239777	-0.195465
	ENSDARG00000058917.4	nnr	-1.77475	-0.905997
	ENSDARG00000040666.6	nifk	0.178487	0.29247
	ENSDARG00000077456.4	zgc:110216	-0.354935	0.154646
	ENSDARG00000044803.6	dhrs3b	-0.232572	-0.155629
	ENSDARG00000023330.10	anp32b	0.149676	-0.106712
	ENSDARG00000089331.3	urahb	0.145306	-0.185698
	ENSDARG00000029075.9	pfkfb4b	0.449286	0.663467
	ENSDARG00000058243.6	phactr3a	0.0992805	-0.0957456
	ENSDARG00000056504.6	frg1	-0.0506774	0.0474888
	ENSDARG00000036987.8	has2	0.13627	0.224252
	ENSDARG00000094887.2	si:ch211-170d8.2	-0.016294	0.418631
	ENSDARG00000042641.5	cyp51	-0.776823	-0.136672
	ENSDARG00000015822.9	sesn3	-0.0436234	0.026637
	ENSDARG00000056618.2	xk	-0.0702255	-0.132017
	ENSDARG00000078986.4	mplkip	0.204875	-0.107048
	ENSDARG00000054690.7	si:dkey-166k12.1	-0.148818	0.113833
	ENSDARG00000034610.7	insb	-0.752468	-0.628148
	ENSDARG00000042485.5	foxd5	0.419291	0.294719
	ENSDARG00000074842.6	snx8a	-0.147469	0.27489
	ENSDARG00000003931.9	cndp2	-0.387561	0.0547342
	ENSDARG00000012632.9	zgc:92749	-0.408192	-0.287399
	ENSDARG00000054842.4	hsd17b14	-0.0762066	0.102448
	ENSDARG00000076082.4	CABZ01041962.1	0.336209	0.17784
	ENSDARG00000006615.11	hnf1ba	-0.378277	0.0125763
	ENSDARG00000012574.11	slkb	-0.0257794	0.180818
	ENSDARG00000093048.3	si:ch211-158d24.4	0.0690299	0.201316
	ENSDARG00000007347.8	degs1	0.091321	-0.228301
	ENSDARG00000079340.4	slc47a4	-0.290896	-0.125489
	ENSDARG00000002968.11	a1cf	-1.03257	0.334469
	ENSDARG00000078138.5	si:ch211-202h22.8	-0.353056	-0.254279
	ENSDARG00000024828.9	tmem134	-0.0940508	-0.0720785
	ENSDARG00000079248.5	mn1b	0.0259124	0.134332
	ENSDARG00000053570.6	AL590151.1	0.106671	0.00201296
	ENSDARG00000025577.10	zgc:66447	0.101829	-0.0792627
	ENSDARG00000059246.7	hnrnpd	0.0421721	-0.0883527
	ENSDARG00000008403.9	phospho1	-0.131041	0.298244
	ENSDARG00000093284.2	si:ch211-173m16.2	-1.76537	1.93359
	ENSDARG00000016516.6	rbm8a	0.203565	0.0144776
	ENSDARG00000074850.5	il12rb2l	-0.11131	0.0770478
	ENSDARG00000093612.4	si:dkey-92i17.2	0.277935	0.108024
	ENSDARG00000045067.6	kcnk1a	-0.281915	-0.0518807
	ENSDARG00000015611.8	rasl11b	0.035655	0.206886
	ENSDARG00000040649.8	prickle1a	-0.0653268	0.231788
	ENSDARG00000093131.4	si:ch211-57f7.7	0.552498	0.489068
	ENSDARG00000078941.4	ano9a	-0.173411	-0.297944
	ENSDARG00000012820.12	nop56	0.176518	0.154107
	ENSDARG00000077044.3	arl6ip5a	0.2811	0.0305437
	ENSDARG00000038635.5	magoh	0.291014	-0.0098812
	ENSDARG00000094160.3	si:ch73-160h15.3	0.166054	-0.0370115
	ENSDARG00000079790.4	LO018102.1	0.0415274	0.054778
	ENSDARG00000073723.3	zgc:194679	-0.0535194	-0.236611
	ENSDARG00000003313.11	eps8l1b	0.261813	0.00599778
	ENSDARG00000078507.6	wnt8a	-0.0198102	-2.25591
	ENSDARG00000092660.3	cyp27c1	0.249663	0.11763
	ENSDARG00000011083.10	si:dkey-42l23.2	-0.522957	-0.475608
	ENSDARG00000093484.2	si:dkey-95p16.2	0.222364	0.719609
	ENSDARG00000039070.6	im:7138239	-0.573622	-0.537391
	ENSDARG00000035415.4	ptger4b	0.167996	-0.0892574
	ENSDARG00000062314.3	rasl10a	-0.0270164	-0.00187422
	ENSDARG00000055381.5	bambia	0.113164	0.0503995
	ENSDARG00000035161.7	pkdcca	-0.166777	-0.140872
	ENSDARG00000007383.7	kcnk6	-0.0688896	0.128785
	ENSDARG00000095328.3	si:ch211-191i18.4	0.0333296	-0.109237
	ENSDARG00000029248.8	fubp1	-0.000765695	-0.0472259
	ENSDARG00000011125.9	snrpb	0.186291	-0.0785913
	ENSDARG00000060315.6	rabgap1l2	-0.0568321	0.250415
	ENSDARG00000031911.7	tns3.2	0.0442046	0.0929879
	ENSDARG00000002601.8	irx7	0.157346	-0.300928
	ENSDARG00000014591.8	ilf2	0.221174	-0.177262
	ENSDARG00000074050.5	efnb2b	0.0517624	-0.0644716
	ENSDARG00000076520.4	mafb	0.141059	0.255707
	ENSDARG00000021566.8	OTOP1	0.267571	0.215417
	ENSDARG00000069105.6	fgfr4	-0.15116	-0.0754569
	ENSDARG00000060933.7	baiap2l2b	-0.0147101	0.169424
	ENSDARG00000078801.5	msantd1	-0.182499	-0.144345
	ENSDARG00000052741.6	card11	-0.132043	-0.0760564
	ENSDARG00000021201.8	noto	-0.306266	-0.943417
	ENSDARG00000021494.11	hnf4a	-0.99343	-0.0922756
	ENSDARG00000036865.6	slc2a12	-0.258461	0.0149598
	ENSDARG00000013351.11	cirbpb	0.138302	0.0817056
	ENSDARG00000001414.8	mctp2a	-0.120983	0.163993
	ENSDARG00000083582.2	RF00072	0.719084	1.82313
	ENSDARG00000059751.7	abtb2a	0.115428	0.246958
	ENSDARG00000074776.5	tmem154	-0.0944041	-0.183228
	ENSDARG00000092225.3	si:dkeyp-13a3.10	0.190916	-0.0530759
	ENSDARG00000002445.7	prdm1a	0.135606	-0.0406176
	ENSDARG00000059792.8	trpm5	-0.12678	-0.437921
	ENSDARG00000095434.2	si:ch211-217k17.8	-0.317791	-0.0232163
	ENSDARG00000058226.6	ak3	-0.167156	0.115527
	ENSDARG00000019815.11	fn1a	-0.0382529	0.0597931
	ENSDARG00000033466.7	tagln2	0.16492	-0.00920218
	ENSDARG00000016484.11	dkc1	0.405232	0.218397
	ENSDARG00000022807.9	pitpnc1b	-0.0522073	-0.0530695
	ENSDARG00000015472.10	gpc4	0.0150539	0.0381029
	ENSDARG00000031709.9	mllt1b	0.101005	-0.133396
	ENSDARG00000006350.10	nkx1.2la	0.20552	0.311934
	ENSDARG00000070475.5	khdrbs1b	0.0356569	-0.0116715
	ENSDARG00000035147.8	lrwd1	-0.10354	0.00517348
	ENSDARG00000037677.7	fgf24	0.00803382	-0.0965341
	ENSDARG00000029431.8	si:ch211-147k10.5	0.0371344	0.50134
	ENSDARG00000079525.5	slc39a5	-1.06338	-0.56408
	ENSDARG00000069028.6	rxfp3.3a1	0.152349	-0.171644
	ENSDARG00000076857.4	her3	-0.258799	-0.310951
	ENSDARG00000038569.5	fzd8b	0.293229	-0.12151
	ENSDARG00000025372.6	admp	0.04401	-0.13298
	ENSDARG00000006110.12	chrd	-0.252237	-0.132673
	ENSDARG00000068761.3	mespab	-2.25687	-1.86531
	ENSDARG00000078317.5	si:dkey-175m17.7	-0.0608548	0.0179476
	ENSDARG00000035324.7	hnrnpl	0.112569	-0.16173
	ENSDARG00000030156.7	naglu	-0.0772531	-0.198656
	ENSDARG00000063466.7	isy1	0.0479915	0.0394896
	ENSDARG00000037429.5	tll1	0.00731056	0.232454
	ENSDARG00000022309.10	dspa	-0.185405	0.175397
	ENSDARG00000040452.7	fam214a	0.170485	0.119007
	ENSDARG00000077948.5	usp54a	0.0641475	-0.00354038
	ENSDARG00000001999.12	adamts18	-0.17185	0.0912597
	ENSDARG00000068250.5	si:ch211-151h10.2	0.181268	0.110809
	ENSDARG00000062173.7	camsap2a	-0.0473921	0.101141
	ENSDARG00000030006.8	slc6a7	0.022574	-0.246512
	ENSDARG00000018383.8	frzb	-0.0707012	0.0236092
	ENSDARG00000030449.6	crabp2b	0.133754	0.127923
	ENSDARG00000018303.10	etv4	0.190792	0.00886329
	ENSDARG00000036161.8	hnrnpa0l	0.191393	0.0900604
	ENSDARG00000088762.4	si:ch211-224l10.4	-0.406166	-0.0918719
	ENSDARG00000058488.7	adora2ab	-0.171106	0.170078
	ENSDARG00000026296.9	zgc:112994	-0.124982	-0.0592351
	ENSDARG00000093494.4	si:ch211-217k17.9	-0.285648	-0.242583
	ENSDARG00000020258.10	ewsr1a	0.125779	-0.0563418
	ENSDARG00000091481.3	foxc1a	0.161483	-0.0761363
	ENSDARG00000038235.5	pkdccb	-0.00330255	0.108969
	ENSDARG00000024920.7	tmem136a	0.0216907	-0.0636482
	ENSDARG00000071005.5	ppp1r3ca	-0.3068	-0.341101
	ENSDARG00000094154.2	hist2h3c	-0.68705	-0.476011
	ENSDARG00000070792.4	lrrc15	-0.261636	-0.115723
	ENSDARG00000059303.7	hnrnpl2	0.147008	-0.0384771
	ENSDARG00000056012.6	eve1	-0.167883	-0.169731
	ENSDARG00000089094.3	si:dkey-160o24.3	0.0149627	-0.11326
	ENSDARG00000044059.6	lft2	-0.560394	0.660596
	ENSDARG00000053493.6	aldh1a2	-0.17954	-0.0302505
	ENSDARG00000020465.10	ewsr1b	0.138877	0.046751
	ENSDARG00000089569.4	pstpip2	-0.362198	-0.241683
	ENSDARG00000019920.7	lft1	0.261522	-0.766047
	ENSDARG00000026090.9	adprm	0.330673	0.0108131
	ENSDARG00000070898.6	si:ch211-262h13.3	0.159396	-0.0574862
	ENSDARG00000036245.6	sb:cb649	0.0360271	0.0303711
	ENSDARG00000025920.9	tiam1b	-0.142429	0.15386
	ENSDARG00000074796.4	dbf4	-0.253512	-0.252119
	ENSDARG00000038703.6	hkdc1	-0.422618	0.31094
	ENSDARG00000042698.6	si:dkey-15j16.6	-0.506407	-0.845406
	ENSDARG00000052222.5	zgc:114118	0.496556	-0.0913418
	ENSDARG00000014722.8	her1	-0.278874	0.253071
	ENSDARG00000070675.4	fam3a	0.0356747	0.0248296
	ENSDARG00000095142.4	si:ch211-208h16.4	0.0260477	-0.0992626
	ENSDARG00000055893.7	nmnat1-rbp7a	-0.019701	1.51749
	ENSDARG00000071418.3	gbx1	0.289766	-0.177913
	ENSDARG00000060340.7	si:dkey-157l19.2	0.0224083	0.202749
	ENSDARG00000070713.4	prss60.1	-0.54392	-1.15052
	ENSDARG00000043442.8	zgc:153665	0.216103	0.254311
	ENSDARG00000005463.6	slc30a1a	0.0646078	-0.0921994
	ENSDARG00000061363.6	GFOD1	-0.024586	0.0400499
	ENSDARG00000012025.5	hs6st2	0.172287	-0.0787896
	ENSDARG00000054946.5	mc5rb	0.0363304	0.0296068
	ENSDARG00000058257.4	slc39a1	-0.0430467	-0.0610971
	ENSDARG00000039443.6	zgc:110353	-0.174793	-0.000700929
	ENSDARG00000018260.10	bmp7a	0.200477	0.0774438
	ENSDARG00000007329.9	tbx16	-0.21566	0.0695996
	ENSDARG00000078256.5	ovol1b	0.0625993	-0.222276
	ENSDARG00000025403.10	ftr83	0.0378438	0.0276122
	ENSDARG00000023214.9	mob2a	-0.0893901	0.00728191
	ENSDARG00000005057.10	dimt1l	0.195223	0.196057
	ENSDARG00000021688.8	mxa	0.428254	-0.878871
	ENSDARG00000017084.8	bud31	0.235768	-0.162438
	ENSDARG00000016364.11	gna15.1	-0.30054	-0.24616
	ENSDARG00000069382.6	mxtx1	-1.41948	0.369506
	ENSDARG00000032246.9	tmtopsb	-0.174207	-0.158358
	ENSDARG00000037178.6	zic2b	0.0347053	0.0397484
	ENSDARG00000038281.5	natd1	0.170268	0.12216
	ENSDARG00000077631.5	CU459089.1	-0.639384	0.0809852
	ENSDARG00000058058.7	igf3	0.321197	0.167792
	ENSDARG00000091902.4	b3gnt2b	-0.296043	0.083909
	ENSDARG00000087863.4	cd44a	-0.108661	0.0386847
	ENSDARG00000036292.7	cdx4	-0.485869	0.3409
	ENSDARG00000024471.10	nsl1	0.101875	-0.316009
	ENSDARG00000010347.9	acer1	-0.0165525	-0.44667
	ENSDARG00000018404.10	krt18a.1	-0.011323	0.111088
	ENSDARG00000004256.9	wnt11f2	0.101102	-0.224842
	ENSDARG00000036499.6	zgc:162171	-0.0753918	0.025629
	ENSDARG00000059073.6	gsc	0.1926	-0.235299
	ENSDARG00000035521.8	sfrp1a	-0.107862	0.0499631
	ENSDARG00000058992.6	cers2b	-0.0391314	0.115567
	ENSDARG00000019747.12	hsd3b2	-0.970858	-1.13386
	ENSDARG00000031126.9	notum1a	-0.222146	0.0856601
	ENSDARG00000030703.7	otx2a	0.108916	-0.241742
	ENSDARG00000056561.7	asb11	0.777941	-0.244377
	ENSDARG00000071497.4	zic3	-0.0681733	0.0294177
	ENSDARG00000070957.5	im:7160594	0.0753237	-0.149789
	ENSDARG00000041430.9	bmp2b	-0.0764972	-0.0585335
	ENSDARG00000078140.6	si:dkey-18j18.3	0.200049	0.367584
	ENSDARG00000070658.6	zbtb12.2	0.0270976	0.0970195
	ENSDARG00000045421.8	stard3nl	-0.124934	-0.0218219
	ENSDARG00000057790.7	ankrd6a	0.135927	0.180778
	ENSDARG00000056250.7	add3b	-0.104533	0.080475
	ENSDARG00000068941.4	zgc:113983	0.538064	0.498446
This Study ONLY	ENSDARG00000011239.6	ppp1r14aa	0.520949	0.152557
	ENSDARG00000088298.5	si:ch211-235i11.4	0.322581	0.283944
	ENSDARG00000112674.1	AL954682.1	-0.216917	-0.563479
	ENSDARG00000117388.1	CABZ01053592.1	1.00106	1.35408
	ENSDARG00000015482.11	zgc:113518	-0.217898	-0.430112
	ENSDARG00000030616.9	nfe2l1a	-0.691068	-0.101714
	ENSDARG00000116043.1	CABZ01049625.1	-1.01572	-1.60897
	ENSDARG00000113820.1	cyp46a1.4	-1.47327	-1.09235
	ENSDARG00000076914.6	lacc1	-0.811374	-0.615124
	ENSDARG00000063295.8	myh9a	-0.140209	-0.587319
	ENSDARG00000017354.9	epha2a	-0.0883344	-0.321362
	ENSDARG00000102343.2	si:dkey-243k1.3	0.634476	0.569703
	ENSDARG00000096545.4	si:ch211-191a16.5	-0.874606	-1.16164
	ENSDARG00000088711.4	lgals1l1	-0.41934	-0.89199
	ENSDARG00000055506.6	si:ch211-37e10.1	0.309	0.95364
	ENSDARG00000100375.2	timm23b	1.20645	1.04041
	ENSDARG00000044047.7	slc18b1	-0.717215	-0.0641263
	ENSDARG00000104485.2	si:ch1073-224n8.1	-0.254853	-0.288976
	ENSDARG00000061651.7	marveld2b	-0.134337	-0.514402
	ENSDARG00000103556.2	si:ch211-218g23.6	-0.829638	-0.956084
	ENSDARG00000004059.11	galk2	-0.270806	-0.381898
	ENSDARG00000036106.7	rgs18	-0.0543966	-0.407726
	ENSDARG00000086420.3	CABZ01046949.1	1.26994	1.27292
	ENSDARG00000032296.7	pomp	0.32971	0.0125255
	ENSDARG00000099694.2	neurl1b	-0.428015	-0.195002
	ENSDARG00000076294.4	klb	-1.08126	-0.397075
	ENSDARG00000069869.4	zgc:113030	-0.00183361	-0.376888
	ENSDARG00000017653.9	rgs13	-0.973421	-1.13118
	ENSDARG00000045123.8	oplah	-0.0631592	0.22488
	ENSDARG00000104487.3	mthfs	0.661722	0.547272
	ENSDARG00000069192.5	zgc:163030	-0.334842	-1.27747
	ENSDARG00000038668.8	gbp1	1.14846	-1.0979
	ENSDARG00000002956.12	si:dkey-32n7.4	-0.637698	-0.799069
	ENSDARG00000053502.6	cryaa	0.406866	0.0658952
	ENSDARG00000101890.2	pigr	0.23497	0.365993
	ENSDARG00000019521.11	mpx	-0.170538	-1.75061
	ENSDARG00000068883.5	tspan13a	-0.985502	-0.623824
	ENSDARG00000044484.5	cdc23	-0.0529441	-0.189
	ENSDARG00000098368.3	aplp1	0.0650071	0.204622
	ENSDARG00000094770.3	CT583625.2	3.25203	2.36822
	ENSDARG00000052693.6	si:dkey-172m14.1	-1.05858	-0.904031
	ENSDARG00000095464.2	gstt2	-1.05694	-1.0172
	ENSDARG00000092402.3	BX569787.1	-0.0202259	-0.246451
	ENSDARG00000040921.6	zmp:0000000606	0.229079	-1.17251
	ENSDARG00000098689.2	ptpn23b	0.261114	0.175368
	ENSDARG00000092077.2	si:dkey-147f3.4	-1.44087	-1.89495
	ENSDARG00000011422.12	ryr1a	-0.0239643	0.300266
	ENSDARG00000092895.2	si:dkey-188i13.11	-0.0211496	-0.375455
	ENSDARG00000100938.2	hint2	0.355057	0.26317
	ENSDARG00000075159.6	meltf	-0.670967	-0.167636
	ENSDARG00000007869.8	ehd3	-0.224457	-0.0265629
	ENSDARG00000044400.6	wdr78	0.015028	0.967451
	ENSDARG00000070674.3	psmd6	0.216969	0.144369
	ENSDARG00000101128.2	si:dkey-211f22.5	-0.195958	-0.222953
	ENSDARG00000016200.10	trib3	0.104734	0.286376
	ENSDARG00000062959.7	zgc:158785	0.018393	0.491872
	ENSDARG00000037409.7	tmem144a	-0.140517	-0.47302
	ENSDARG00000070568.6	atad5a	-0.0488088	-0.26875
	ENSDARG00000094578.3	epsti1	-0.0958872	-0.544087
	ENSDARG00000094608.4	si:dkey-222h21.10	-0.761531	-1.13882
	ENSDARG00000010018.11	qki2	-0.0250293	0.242391
	ENSDARG00000017728.7	phb2b	-0.437151	-0.394795
	ENSDARG00000105988.2	FO203514.1	1.01477	1.42546
	ENSDARG00000105283.2	btr24	-0.454148	-0.71636
	ENSDARG00000095665.4	si:ch211-191a16.2	-1.15892	-0.927841
	ENSDARG00000111934.1	si:dkey-108k21.13	-1.38351	0.556133
	ENSDARG00000029995.9	tnni2b.2	-0.248748	-0.266841
	ENSDARG00000094295.3	CR855337.1	0.00359219	0.375095
	ENSDARG00000058231.7	nt5c2b	0.0646686	0.196871
	ENSDARG00000061749.7	htr3b	0.291752	0.41956
	ENSDARG00000012367.10	trim46a	0.191444	0.195284
	ENSDARG00000041917.8	ccl38a.4	-0.763546	-1.33905
	ENSDARG00000028087.9	aldh2.2	-0.269599	0.0242873
	ENSDARG00000068849.7	fam83ha	-0.443427	0.0904602
	ENSDARG00000099216.2	atp8b2	0.346393	0.560066
	ENSDARG00000078512.6	acaca	-0.116739	0.173301
	ENSDARG00000035718.4	cbln6	-1.56316	-0.127032
	ENSDARG00000035178.8	gna14	-1.13981	-2.42225
	ENSDARG00000079234.7	si:ch211-285c6.2	0.46747	-0.981691
	ENSDARG00000078751.5	tpp2	0.303858	0.51366
	ENSDARG00000045257.6	decr2	-0.548131	-0.301231
	ENSDARG00000101043.3	ppl	-0.0124243	0.595681
	ENSDARG00000039970.7	cnr2	-0.18183	-0.824932
	ENSDARG00000104903.2	cdkn1cb	-0.511193	-0.647732
	ENSDARG00000113065.1	AL929276.1	4.8771	4.16042
	ENSDARG00000111245.1	si:dkey-27d5.3	-2.34139	-4.66822
	ENSDARG00000017595.10	ccdc6b	0.149453	0.175713
	ENSDARG00000100755.2	CU074330.1	0.56348	0.246809
	ENSDARG00000068182.5	crb3b	-0.394091	-1.2205
	ENSDARG00000100900.2	si:ch211-183d5.2	2.05314	-1.43192
	ENSDARG00000079917.6	rassf7a	0.129568	0.243862
	ENSDARG00000090741.3	tor1l2	-2.03902	-3.44116
	ENSDARG00000114451.1	mmp13a	0.300376	-0.617157
	ENSDARG00000101350.2	arhgap28	-0.189526	-0.657661
	ENSDARG00000103846.3	hspa5	-0.0223622	-0.862227
	ENSDARG00000004262.10	cyp46a1.2	-0.933227	-0.585891
	ENSDARG00000068978.4	glo1	-0.0375971	0.203315
	ENSDARG00000070578.6	edn2	-0.296218	-0.766589
	ENSDARG00000077809.4	il13	0.703034	-1.54681
	ENSDARG00000098438.2	slc6a6b	-0.142387	0.274734
	ENSDARG00000046090.8	dhrs11a	0.26988	0.7833
	ENSDARG00000099970.2	CR383676.1	0.403747	0.143314
	ENSDARG00000087393.4	prr11	-0.236758	-0.86305
	ENSDARG00000001470.12	mhc1zea	-0.182362	-0.410647
	ENSDARG00000045089.7	si:ch211-270n8.1	3.59023	3.04184
	ENSDARG00000005616.11	bfb	-0.451483	0.869992
	ENSDARG00000075676.5	fndc7b	0.191182	0.394737
	ENSDARG00000099382.2	si:ch211-209n20.1	1.8185	-0.233176
	ENSDARG00000098415.2	CT956093.1	-0.954087	-1.02526
	ENSDARG00000004953.10	mxb	0.388432	1.26562
	ENSDARG00000104718.2	CU570769.3	-2.93883	-2.61568
	ENSDARG00000103929.1	ildr1a	0.137668	-0.457739
	ENSDARG00000053405.5	sord	-0.157442	-0.305818
	ENSDARG00000089706.4	si:ch211-276a23.5	-0.448556	-0.701741
	ENSDARG00000032571.7	il20ra	-0.36191	-1.73347
	ENSDARG00000056677.7	BX530018.2	0.487387	0.657504
	ENSDARG00000104938.3	ftsj3	0.233503	0.444365
	ENSDARG00000009418.11	mef2cb	-0.0340485	0.249355
	ENSDARG00000026611.8	socs3b	-0.111496	-0.676255
	ENSDARG00000036571.7	sema3e	0.103738	0.21663
	ENSDARG00000009459.8	slc35e4	-0.469395	0.0709904
	ENSDARG00000054207.9	CU682777.1	-1.77275	-0.0705558
	ENSDARG00000077690.5	mb21d2	-0.14767	-0.271121
	ENSDARG00000029232.8	FO704779.1	0.0788448	-0.885198
	ENSDARG00000055523.6	slc22a6l	-0.936947	-0.200068
	ENSDARG00000019444.7	ssr4	-0.0311707	-0.19706
	ENSDARG00000079119.5	si:ch211-229d2.5	0.304452	0.457136
	ENSDARG00000097774.2	CR387996.1	2.1441	1.79246
	ENSDARG00000102974.3	baz2a	0.0630168	0.169911
	ENSDARG00000102219.2	si:ch211-12p12.2	-0.122849	-1.37644
	ENSDARG00000102599.2	si:ch1073-392o20.2	-0.300301	-0.28476
	ENSDARG00000052121.6	rag2	0.409276	0.635732
	ENSDARG00000037645.6	zgc:173570	-0.0170213	-0.474861
	ENSDARG00000069583.7	zgc:114181	-0.292964	-0.43815
	ENSDARG00000079470.3	cdk17	0.00072116	0.120059
	ENSDARG00000114141.1	CABZ01083546.1	-1.04615	-1.25022
	ENSDARG00000029866.8	slc6a14	-0.694652	-1.51294
	ENSDARG00000004658.9	zgc:101810	0.177975	0.297466
	ENSDARG00000098650.2	iqgap3	-0.498083	-0.462994
	ENSDARG00000079274.4	prss59.1	0.682381	0.348426
	ENSDARG00000089758.4	si:dkey-11o15.7	-0.428649	-1.3604
	ENSDARG00000029581.7	tbc1d7	0.318712	0.290448
	ENSDARG00000014775.11	zgc:113220	0.0783653	0.194766
	ENSDARG00000097537.4	wwp1	0.251086	0.0577564
	ENSDARG00000102417.2	psmd7	0.362231	0.349863
	ENSDARG00000030961.6	ak8	0.0968764	0.78779
	ENSDARG00000076472.4	ovol1a	0.187056	-0.613323
	ENSDARG00000043102.9	lxn	0.26765	-0.0585111
	ENSDARG00000060510.8	cul4b	0.00657167	0.160839
	ENSDARG00000055656.4	pdzd3b	-1.14636	-0.020185
	ENSDARG00000036864.6	slc34a2b	-0.688662	-0.468259
	ENSDARG00000078322.4	col12a1a	-0.305595	-0.0399257
	ENSDARG00000100597.2	ubxn4	0.47083	-0.0623796
	ENSDARG00000098671.2	prelid1a	-0.219458	-0.222088
	ENSDARG00000014357.8	amh	0.00057334	-0.757575
	ENSDARG00000041397.5	eif2b2	0.283143	0.10823
	ENSDARG00000020758.10	tmem178	-0.0623895	-0.205397
	ENSDARG00000027611.7	cavin2a	0.0544505	0.206452
	ENSDARG00000044622.6	polq	-0.453294	0.106643
	ENSDARG00000077327.5	ano11	0.289113	0.15362
	ENSDARG00000104290.2	ripk2	-0.60748	-0.161925
	ENSDARG00000115732.1	CT583625.6	6.38212	5.82849
	ENSDARG00000001870.10	atp1a1a.4	-0.727731	-0.155772
	ENSDARG00000040179.6	zgc:101562	-1.71715	-1.82108
	ENSDARG00000110939.1	si:dkey-27d5.14	-4.25365	-1.57289
	ENSDARG00000011696.9	esrrgb	-0.310115	0.352067
	ENSDARG00000092947.4	cyt1	0.328058	0.379995
	ENSDARG00000090833.3	igfbp6b	-0.479053	-0.0510959
	ENSDARG00000020488.10	arhgap17a	-0.178479	0.285009
	ENSDARG00000056619.7	arhgap42a	-0.213032	-0.0051316
	ENSDARG00000115956.1	CABZ01044281.1	-0.796489	0.154179
	ENSDARG00000079584.4	zgc:194930	-0.847653	-0.298946
	ENSDARG00000012790.11	tmem161a	-0.109211	0.360206
	ENSDARG00000104028.2	si:dkey-74k8.3	0.126164	0.32314
	ENSDARG00000077299.4	yars2	-0.224939	-0.299501
	ENSDARG00000096651.4	LOC108187081	-1.1436	-0.064418
	ENSDARG00000033566.6	cyp17a1	-0.472618	-0.654692
	ENSDARG00000103566.2	tomm20b	0.34343	0.251037
	ENSDARG00000017984.11	zgc:172106	-1.87822	-2.52416
	ENSDARG00000090778.4	ttll1	0.392431	0.212862
	ENSDARG00000055527.7	cmn	-1.18058	0.0336132
	ENSDARG00000071059.7	gtpbp2b	-0.164672	-0.224453
	ENSDARG00000086703.5	si:dkey-126g1.7	-0.366021	-0.881261
	ENSDARG00000052917.3	si:ch211-202f3.3	-0.0550724	-0.703711
	ENSDARG00000097615.2	si:ch211-108d22.2	0.209165	0.48598
	ENSDARG00000074740.4	arhgap18	0.225499	0.201697
	ENSDARG00000056239.7	tmem45b	-0.398666	-0.172926
	ENSDARG00000073781.5	ALOXE3	-1.00882	-2.18393
	ENSDARG00000007221.9	pbk	-0.607143	-0.517235
	ENSDARG00000116814.1	CU570894.2	0.834521	0.875681
	ENSDARG00000071413.6	mier2	-0.347286	-0.176985
	ENSDARG00000058357.6	ankrd33ba	-0.0106187	-0.256586
	ENSDARG00000025375.11	idh1	-0.400585	-0.109451
	ENSDARG00000101084.2	CABZ01069184.1	-2.45051	-1.84751
	ENSDARG00000100307.2	adamts5	0.0169305	0.490488
	ENSDARG00000077542.5	si:dkeyp-75b4.8	-0.0134075	-1.19983
	ENSDARG00000095040.3	cbln7	-1.90403	-2.1181
	ENSDARG00000020102.10	kctd16b	-0.947804	-0.444248
	ENSDARG00000093659.3	entpd5b	-0.368905	-0.019519
	ENSDARG00000089303.3	BX572619.1	-0.245693	-0.432672
	ENSDARG00000006308.9	ptpn18	-0.844181	-0.604131
	ENSDARG00000104916.2	si:dkey-71l4.4	-1.54035	-2.73178
	ENSDARG00000093796.4	itln2	-3.37248	-6.68366
	ENSDARG00000101429.2	si:ch73-208h1.1	0.308147	-2.1216
	ENSDARG00000093658.4	tm7sf3	-0.211557	-0.355599
	ENSDARG00000092469.2	fndc7rs1	0.199511	0.679136
	ENSDARG00000104685.2	grk1b	0.141675	-0.34903
	ENSDARG00000025325.7	ccsapa	0.0944811	0.201992
	ENSDARG00000109774.1	CABZ01084963.1	0.171825	0.285984
	ENSDARG00000019772.11	si:ch1073-280e3.1	0.0463728	0.559682
	ENSDARG00000074360.5	ftr57	0.401361	-1.53228
	ENSDARG00000033802.9	cyp27a7	-0.0628061	0.351944
	ENSDARG00000002240.8	psmb6	0.381279	0.116906
	ENSDARG00000086805.4	itprid1	-0.534481	-0.737641
	ENSDARG00000001572.11	prf1.3	-0.5927	-0.752442
	ENSDARG00000009839.11	fam117bb	-0.139194	0.272034
	ENSDARG00000096269.3	CR388364.1	-0.883771	-0.697087
	ENSDARG00000098787.2	cd7al	-0.125435	-0.370824
	ENSDARG00000074305.7	si:ch73-257c13.2	0.386587	-0.0571386
	ENSDARG00000102432.2	si:dkey-261j11.3	-1.98248	-3.5909
	ENSDARG00000070682.5	sdf4	-0.0123572	-0.228393
	ENSDARG00000060609.8	cd109	0.353399	0.334911
	ENSDARG00000117635.1	CR855865.1	-0.0752827	-0.618989
	ENSDARG00000087438.3	spi2	-1.14025	-0.213527
	ENSDARG00000093844.2	zgc:136461	0.662203	0.259412
	ENSDARG00000001437.11	slc2a1a	0.371526	0.44428
	ENSDARG00000102066.3	ntn4	-0.296427	-0.465401
	ENSDARG00000005789.11	enpp1	-0.304884	-0.0791554
	ENSDARG00000103952.2	CABZ01054391.1	-0.0271833	-0.523495
	ENSDARG00000095024.2	si:dkeyp-68b7.10	0.940221	1.1238
	ENSDARG00000043722.4	cpa4	0.499419	0.479086
	ENSDARG00000070352.4	hoxc12a	0.0688973	0.460503
	ENSDARG00000102640.2	pdia3	-0.0222971	-0.236957
	ENSDARG00000061890.6	atp13a2	-0.0817186	-0.346193
	ENSDARG00000115989.1	BX323887.1	1.31724	1.49842
	ENSDARG00000015731.10	ano5a	-0.791764	0.0125733
	ENSDARG00000010407.10	ppp4r4	0.32243	0.137501
	ENSDARG00000102701.2	eva1ba	-0.30335	-0.0816805
	ENSDARG00000071629.5	BX511034.1	9.85317	7.68434
	ENSDARG00000092487.3	si:ch211-215m21.22	3.93213	3.70909
	ENSDARG00000077034.5	NMNAT3	-0.372285	-0.331391
	ENSDARG00000003846.10	mrpl21	0.567611	0.260896
	ENSDARG00000054211.7	st8sia7.1	-1.04033	0.14393
	ENSDARG00000042379.6	zgc:103681	-0.583424	-0.515854
	ENSDARG00000087489.3	fam124b	0.159658	0.316196
	ENSDARG00000103485.2	card14	-0.214657	-0.61391
	ENSDARG00000026925.9	nos2a	-3.33896	-3.35592
	ENSDARG00000012499.9	per1b	0.0337742	0.719312
	ENSDARG00000003197.10	LOC110437968	-1.01644	-0.626219
	ENSDARG00000104393.2	npr2	0.161176	0.176131
	ENSDARG00000101293.2	zgc:153916	-0.292431	-0.0397089
	ENSDARG00000096217.2	si:dkey-51d8.9	-1.76746	-2.86088
	ENSDARG00000070657.5	pa2g4b	0.192664	0.316922
	ENSDARG00000055722.7	bco2a	0.137173	0.309867
	ENSDARG00000099544.2	si:dkey-165b20.3	-0.73012	-1.18293
	ENSDARG00000026811.5	extl3	0.165644	0.234116
	ENSDARG00000031534.7	CU571315.1	-0.942944	-0.435529
	ENSDARG00000096726.3	si:ch211-250m6.2	1.14951	-5.17525
	ENSDARG00000062397.6	ndst1a	-0.312601	-0.482772
	ENSDARG00000055284.7	afap1	-0.447668	-0.0626968
	ENSDARG00000021383.8	naalad2	-0.590307	-0.185251
	ENSDARG00000058020.7	fbxw9	-0.296554	-0.398196
	ENSDARG00000089709.3	gfral	-0.0451342	-0.543268
	ENSDARG00000090526.3	zgc:158404	-0.459377	-2.01015
	ENSDARG00000070746.4	sft2d2a	-0.299331	-0.950452
	ENSDARG00000099577.2	si:dkey-182g1.10	0.265369	0.336691
	ENSDARG00000023587.8	kcnk5a	1.41822	1.77145
	ENSDARG00000071014.8	s100u	0.0369945	-0.819965
	ENSDARG00000087191.4	wdr93	-0.0596269	0.635434
	ENSDARG00000086539.3	SH2D3A	-0.0771572	0.305981
	ENSDARG00000040004.11	si:ch211-244a23.1	-1.2629	-1.02357
	ENSDARG00000074510.5	si:busm1-104n07.3	-3.43364	-4.2517
	ENSDARG00000020645.10	slc7a3a	-0.27273	-0.0458346
	ENSDARG00000008237.11	sars	0.19212	0.130346
	ENSDARG00000100234.2	BX511246.1	-1.50576	-2.052
	ENSDARG00000075295.7	tulp1a	0.833913	0.665124
	ENSDARG00000039979.6	tecrl2b	-0.591179	-0.181727
	ENSDARG00000002401.9	gale	0.160846	-0.9163
	ENSDARG00000095351.2	CU914776.1	0.780943	1.13799
	ENSDARG00000039687.7	zgc:194221	9.64467	10.1993
	ENSDARG00000101659.2	RF00560	-0.573332	-0.278454
	ENSDARG00000094861.3	si:dkey-163f12.11	1.70724	-0.46944
	ENSDARG00000039652.7	si:dkey-235d18.5	0.344814	0.15213
	ENSDARG00000013749.6	slc25a55b	-0.560929	-0.204244
	ENSDARG00000071095.7	abi3bpb	0.145069	0.282975
	ENSDARG00000054827.8	ssuh2.4	-0.416123	-1.26651
	ENSDARG00000016981.10	bcar3	0.179903	0.120572
	ENSDARG00000102894.2	CABZ01057159.1	-1.60841	-1.42944
	ENSDARG00000073970.5	mctp2b	-0.349255	-1.89648
	ENSDARG00000057652.7	dbpb	0.0465149	0.944417
	ENSDARG00000102160.2	si:dkeyp-61b2.1	1.12945	1.29569
	ENSDARG00000013997.13	ern1	0.517227	0.784018
	ENSDARG00000071457.5	crp6	-2.41797	-2.73454
	ENSDARG00000117291.1	CU633745.1	0.227243	0.13414
	ENSDARG00000057241.4	tnfsf10	0.0355507	-0.525243
	ENSDARG00000005754.13	ptprfb	0.0221256	0.0914743
	ENSDARG00000091961.2	pth1b	0.230362	0.376378
	ENSDARG00000087421.4	serbp1b	0.199783	0.206798
	ENSDARG00000040001.9	fryl	0.16817	0.12238
	ENSDARG00000056515.4	spsb1	-0.0799328	-0.329145
	ENSDARG00000104384.2	AGBL1	-0.643233	-0.186009
	ENSDARG00000043806.7	postna	-0.290841	0.0226601
	ENSDARG00000061391.8	grhl1	-0.215441	-0.595191
	ENSDARG00000075743.4	mrpl47	0.185422	0.272847
	ENSDARG00000078309.4	fam83b	0.147402	0.473865
	ENSDARG00000105464.2	si:ch211-285c6.6	-0.402743	-0.93961
	ENSDARG00000039351.7	ccl19b	0.953595	-0.606539
	ENSDARG00000087299.5	armc9	0.794282	0.432893
	ENSDARG00000103810.2	cacna2d4a	0.725206	0.544454
	ENSDARG00000076969.5	ftr22	-0.131376	-1.52659
	ENSDARG00000100370.2	CT955963.1	-2.65501	-5.83655
	ENSDARG00000102458.2	hip1rb	0.00271994	-0.233415
	ENSDARG00000077339.5	ptrh2	0.251402	0.473086
	ENSDARG00000096786.2	si:ch211-28p3.3	-0.465819	-1.34382
	ENSDARG00000055334.6	zmp:0000000652	4.45645	3.41769
	ENSDARG00000078523.4	ddr1	-0.0206152	0.22465
	ENSDARG00000093750.3	cd180	-0.822313	-1.06351
	ENSDARG00000104476.2	si:dkey-41c6.3	0.875071	0.483752
	ENSDARG00000097006.2	CR854839.1	-0.162755	-0.495526
	ENSDARG00000083042.2	mir214a	-0.358541	-0.547364
	ENSDARG00000006758.10	fam234b	0.411422	0.108095
	ENSDARG00000096739.3	si:dkey-219e21.2	-1.00236	-1.17417
	ENSDARG00000026489.10	khsrp	0.541524	0.266087
	ENSDARG00000023188.10	lcp1	-0.158536	-0.726785
	ENSDARG00000094760.4	si:dkey-125i10.3	-0.554334	-0.112801
	ENSDARG00000067806.3	zgc:158432	-0.855023	-0.959779
	ENSDARG00000104832.2	CU914164.1	1.63867	0.990679
	ENSDARG00000100788.2	trip10b	-0.356184	-1.68829
	ENSDARG00000006849.12	asic2	0.0450904	0.263842
	ENSDARG00000104640.2	BX511034.7	3.16903	2.7165
	ENSDARG00000117741.1	LO018107.1	-1.31156	-2.27959
	ENSDARG00000011948.10	insra	0.000354779	0.150433
	ENSDARG00000069823.5	proca1	0.524835	0.181563
	ENSDARG00000001804.8	zgc:112148	-0.330294	-0.596783
	ENSDARG00000070074.7	lrp8	0.246222	0.120552
	ENSDARG00000061798.7	arhgap27l	-0.342243	0.0121516
	ENSDARG00000017437.9	adcy3b	-0.255617	0.904894
	ENSDARG00000006791.11	arntl1a	0.146291	-0.353165
	ENSDARG00000071025.6	dytn	0.579693	0.823235
	ENSDARG00000101389.2	zgc:174180	-0.358055	-1.27211
	ENSDARG00000073684.6	quo	0.150648	0.176649
	ENSDARG00000039310.7	parla	0.324218	0.0256093
	ENSDARG00000092106.3	si:ch211-214p13.8	-1.75146	-0.669836
	ENSDARG00000115843.1	si:rp71-1k13.6	-0.0218804	-0.318851
	ENSDARG00000092378.2	BX571809.1	-0.883522	-0.290641
	ENSDARG00000044102.8	znf593	0.328609	0.255852
	ENSDARG00000079795.4	CABZ01033206.1	0.0223944	-0.712842
	ENSDARG00000101175.2	mcu	0.157967	0.409143
	ENSDARG00000010941.10	pomgnt2	-0.176887	-0.178002
	ENSDARG00000014196.6	myl1	-0.410293	-0.170335
	ENSDARG00000041433.6	si:dkey-7c18.24	-0.894619	-1.63426
	ENSDARG00000043856.8	amd1	0.0913681	0.266739
	ENSDARG00000006137.7	star	0.915819	-0.214071
	ENSDARG00000063519.7	PLEKHB1	-0.0281179	-0.369799
	ENSDARG00000116007.1	CABZ01016118.1	-2.70956	-2.83924
	ENSDARG00000074258.4	gramd1bb	0.187805	0.224242
	ENSDARG00000058873.8	ptpdc1b	-0.586029	-1.30295
	ENSDARG00000010978.10	trmt1	0.347818	0.263325
	ENSDARG00000105558.3	btr07	-0.978002	-0.51572
	ENSDARG00000097528.3	si:dkey-7j14.5	-0.175574	-0.323303
	ENSDARG00000062420.7	nfia	0.040867	0.195662
	ENSDARG00000024818.7	rilpl2	-0.383589	-0.80926
	ENSDARG00000020509.9	srd5a1	-0.0345706	0.366009
	ENSDARG00000104800.2	si:ch211-175m2.4	0.271257	-1.71062
	ENSDARG00000023858.7	ccdc174	0.228507	0.0953527
	ENSDARG00000100592.3	slc8a2b	0.430918	0.364966
	ENSDARG00000015915.8	slc25a36b	0.0499263	0.379459
	ENSDARG00000077874.7	vwa10.1	0.210656	-1.99057
	ENSDARG00000102288.2	CABZ01056321.1	1.28956	1.14561
	ENSDARG00000006588.9	zgc:111983	-1.08791	-2.49925
	ENSDARG00000114797.1	rab3b	-0.205457	-0.223688
	ENSDARG00000101039.2	zdhhc15a	0.523006	-0.0835867
	ENSDARG00000089088.4	BX510940.1	0.109963	-0.862071
	ENSDARG00000070157.5	tgm2a	-0.916549	-0.643267
	ENSDARG00000062080.7	shc2	-0.00179309	0.336029
	ENSDARG00000053260.3	zgc:113090	-0.390634	-0.16804
	ENSDARG00000087612.3	BX908782.1	1.02052	0.927952
	ENSDARG00000005593.10	rxrga	0.287787	0.364445
	ENSDARG00000090468.3	ppp1r3aa	-0.296547	-0.198472
	ENSDARG00000020191.9	ppef1	-0.267403	-0.285964
	ENSDARG00000060951.7	polg	-0.303832	-0.25987
	ENSDARG00000008732.8	zgc:66479	-0.18514	0.322793
	ENSDARG00000061020.7	ccdc186	0.265006	0.116223
	ENSDARG00000094038.2	si:ch211-226f6.1	-0.679514	-2.03307
	ENSDARG00000079645.4	sc:d217	-2.05206	-1.69862
	ENSDARG00000045671.2	ifng1r	0.846363	-3.3134
	ENSDARG00000068233.6	zgc:64051	-0.215297	-0.758433
	ENSDARG00000052113.4	hexa	-0.193293	-0.318105
	ENSDARG00000039850.8	dusp22b	-0.507035	-1.2138
	ENSDARG00000075904.7	rfx1b	-0.341012	-0.0489004
	ENSDARG00000103522.2	si:zfos-943e10.1	-0.364989	-0.59699
	ENSDARG00000091650.3	igflr1	0.0430767	0.421191
	ENSDARG00000090183.3	gapvd1	0.0796223	0.137774
	ENSDARG00000053395.6	cdkn2aipnl	0.305359	0.236373
	ENSDARG00000103388.2	znf609a	0.0558075	0.141747
	ENSDARG00000101567.2	guca1e	1.95609	1.21151
	ENSDARG00000090997.3	vegfba	-0.404489	-0.117308
	ENSDARG00000070795.6	eaf1	-0.129098	-0.317441
	ENSDARG00000092940.2	BX000981.1	-0.75953	-2.35252
	ENSDARG00000086017.5	zgc:153681	0.671937	1.41344
	ENSDARG00000104540.2	cyp2aa8	-0.47782	-0.979205
	ENSDARG00000114601.1	CU914776.2	-0.733143	-1.00154
	ENSDARG00000104966.2	si:dkey-238k10.3	-1.29629	-1.79527
	ENSDARG00000102800.2	CABZ01081752.2	0.547325	0.196009
	ENSDARG00000100531.3	abhd14b	-0.654309	0.0653666
	ENSDARG00000101034.2	si:dkey-206d17.12	-0.0269982	-0.808079
	ENSDARG00000039356.7	zgc:194209	-0.37119	-0.17849
	ENSDARG00000060248.6	fgd4b	-0.34315	-0.503484
	ENSDARG00000101189.2	CR589947.2	-0.534006	-1.10833
	ENSDARG00000102835.3	CABZ01021435.1	-0.38344	-0.916164
	ENSDARG00000013687.11	cilp2	0.0657308	0.432355
	ENSDARG00000043798.6	ms4a17a.1	3.05233	-0.764555
	ENSDARG00000006093.9	cdk15	0.100368	0.202753
	ENSDARG00000058206.6	si:ch211-153b23.5	-1.08794	-2.29148
	ENSDARG00000058244.5	il17ra1a	-0.255387	-0.996567
	ENSDARG00000079015.4	brca2	-0.122796	-0.4139
	ENSDARG00000008275.10	klhl24b	-0.0681821	0.316665
	ENSDARG00000017687.11	dnajc5gb	-0.319102	-0.56895
	ENSDARG00000043986.5	setd6	0.650149	0.317244
	ENSDARG00000019743.15	dctn1a	0.098388	0.199518
	ENSDARG00000035944.8	sync	-0.453494	-0.328315
	ENSDARG00000079227.6	plekhs1	-0.27112	-3.87967
	ENSDARG00000063358.7	micu1	0.0477009	0.16873
	ENSDARG00000018726.10	slco3a1	0.00619718	0.265656
	ENSDARG00000073860.4	gas2l2	-0.106686	0.405409
	ENSDARG00000095707.2	BX322665.2	1.44711	1.72818
	ENSDARG00000062208.6	prrt1	0.0293215	0.166367
	ENSDARG00000073998.5	si:ch211-23l10.3	-0.455166	-0.227836
	ENSDARG00000013022.11	si:ch211-59h6.1	4.28463	3.21577
	ENSDARG00000020820.9	srp68	-0.170711	-0.112447
	ENSDARG00000056026.7	tprg1	-0.23153	-0.591601
	ENSDARG00000061718.6	znf704	0.114322	0.181829
	ENSDARG00000076043.4	si:dkeyp-73d8.9	3.7934	4.42966
	ENSDARG00000105499.2	zgc:175135	4.37486	1.05811
	ENSDARG00000091762.4	zbtb40	0.474976	0.199696
	ENSDARG00000027903.10	adamtsl3	0.167383	0.625224
	ENSDARG00000094704.3	bcl2a	0.0207254	0.212784
	ENSDARG00000095940.2	si:dkey-19a16.12	-1.07993	-1.46035
	ENSDARG00000038069.7	mgat3a	-0.6736	-0.175416
	ENSDARG00000103156.2	gpc6a	-0.392625	-0.556827
	ENSDARG00000069103.6	si:dkeyp-82a1.4	-0.752515	-1.23714
	ENSDARG00000017165.11	slc3a1	-0.924416	-0.278572
	ENSDARG00000074757.3	arv1	-0.0950101	-0.26961
	ENSDARG00000031136.10	moxd1	0.851642	0.0754955
	ENSDARG00000113218.1	FP236810.2	-1.20374	-0.182624
	ENSDARG00000020387.9	nipsnap3a	0.31886	0.365635
	ENSDARG00000095533.3	si:ch211-198c19.3	0.836674	1.06134
	ENSDARG00000086483.4	LECT2 (1 of many)	0.157384	-1.39506
	ENSDARG00000095060.3	or127-1	5.22894	1.14503
	ENSDARG00000030839.6	tescb	0.370497	0.040797
	ENSDARG00000077673.6	nlrp16	0.0294527	-0.71545
	ENSDARG00000059026.7	zgc:123217	0.150486	0.653171
	ENSDARG00000038639.6	elovl6l	-0.0619874	1.17621
	ENSDARG00000035646.8	pimr123	2.36549	1.68153
	ENSDARG00000111526.1	CABZ01057057.1	-0.708159	-1.02639
	ENSDARG00000056213.7	si:ch73-130a3.4	-0.00725667	-0.527168
	ENSDARG00000053479.5	gdf6a	-0.0591793	-0.392035
	ENSDARG00000058647.7	hck	-0.388379	-0.553008
	ENSDARG00000117272.1	BX005389.2	-0.607317	-0.818822
	ENSDARG00000043431.9	b3gntl1	0.143515	0.309161
	ENSDARG00000102977.2	cant1b	-0.542608	-0.019482
	ENSDARG00000017126.11	ilvbl	-0.717628	-0.0552992
	ENSDARG00000094996.4	sult1st9	-0.920298	-0.745446
	ENSDARG00000095111.2	si:dkey-192k22.2	-0.0950557	-0.907706
	ENSDARG00000098746.2	dhrs13l1	-0.116763	-0.458
	ENSDARG00000004034.9	arhgdig	-0.28381	-0.447589
	ENSDARG00000018961.5	gtpbp4	0.0225866	0.211698
	ENSDARG00000091280.5	si:ch211-66k16.27	-0.119172	-0.731272
	ENSDARG00000099511.2	CABZ01034698.2	-1.59112	-1.24385
	ENSDARG00000034330.10	si:dkey-88n24.7	3.47238	-4.21988
	ENSDARG00000095863.2	afp4	0.541164	0.00517474
	ENSDARG00000097453.2	si:ch211-225b7.5	0.103692	0.412135
	ENSDARG00000103785.2	sult2st2	-0.454612	0.0261731
	ENSDARG00000079849.5	nrtn	0.067824	0.412738
	ENSDARG00000091320.4	nlrc6	-1.42557	-1.39136
	ENSDARG00000075757.4	gig2e	0.339283	1.0603
	ENSDARG00000100311.2	si:dkey-165e24.1	-0.64214	-1.36811
	ENSDARG00000007708.9	nsa2	1.96902	1.37535
	ENSDARG00000100439.2	zgc:153383	-2.56124	-2.59942
	ENSDARG00000098151.2	BX255896.1	-0.822842	-1.07063
	ENSDARG00000061413.7	sec23ip	-0.0753057	-0.168021
	ENSDARG00000101878.2	kdf1b	-0.356362	-0.327407
	ENSDARG00000054916.5	eif4ebp3	0.330129	0.565068
	ENSDARG00000011376.10	dnase1l4.2	0.401881	0.491846
	ENSDARG00000075375.4	zgc:171501	-0.676349	-0.333979
	ENSDARG00000105324.2	si:dkey-11o1.7	-0.976955	-1.29814
	ENSDARG00000037514.7	hdac3	-0.03315	-0.220194
	ENSDARG00000104166.3	si:ch211-232d10.1	-1.44933	-0.636724
	ENSDARG00000004754.11	hspa4a	0.19372	-0.570822
	ENSDARG00000100163.3	tox4b	0.51075	0.479638
	ENSDARG00000104732.2	mlycd	-0.79921	-0.46994
	ENSDARG00000098204.2	CU984600.2	0.0899076	1.07041
	ENSDARG00000031119.9	baiap2l1b	-0.019311	-0.33362
	ENSDARG00000023498.8	gmppab	0.125442	-0.885912
	ENSDARG00000078217.5	cblc	0.0397335	-0.262918
	ENSDARG00000031795.9	abcf1	0.322585	0.0940495
	ENSDARG00000019998.9	slc30a7	-0.0152927	-0.255252
	ENSDARG00000001754.11	noc2l	0.0572505	0.393239
	ENSDARG00000100186.2	CU655842.1	-0.104444	-0.330773
	ENSDARG00000031496.8	ap1ar	-0.105177	-0.33325
	ENSDARG00000054609.9	slco2b1	-0.16846	-0.350302
	ENSDARG00000113365.1	BX322657.3	0.380939	0.708619
	ENSDARG00000061099.7	nfasca	-0.307391	-0.165192
	ENSDARG00000099330.2	si:ch211-246b8.5	1.80182	2.5199
	ENSDARG00000038938.6	itprid2	-0.201068	-0.426059
	ENSDARG00000093427.3	BX465862.2	-1.51824	-0.604272
	ENSDARG00000075855.6	adgre10	0.531493	-2.12233
	ENSDARG00000097743.2	si:dkey-276j7.2	0.109046	-1.61671
	ENSDARG00000054968.7	cd40	-0.175727	-0.82382
	ENSDARG00000091912.4	si:ch211-15j1.5	0.880576	0.169145
	ENSDARG00000097762.2	CU693494.2	0.566748	0.815855
	ENSDARG00000043842.7	si:ch73-111k22.2	0.122483	0.174141
	ENSDARG00000100248.2	c1r	-2.13096	-1.08593
	ENSDARG00000074125.5	znf1161	-0.448713	-0.362763
	ENSDARG00000100104.3	zgc:101785	-0.687861	-0.582149
	ENSDARG00000003927.8	cldn12	0.151253	0.301012
	ENSDARG00000005085.11	ggctb	0.374182	-0.0300802
	ENSDARG00000101088.2	si:ch73-359m17.5	-0.575647	-1.00243
	ENSDARG00000087093.4	si:ch211-157c3.4	-0.00654569	0.861844
	ENSDARG00000041378.5	sh2d4a	-0.058107	-0.585416
	ENSDARG00000102927.2	si:dkey-156k2.4	0.77851	-0.0690589
	ENSDARG00000016856.8	pon2	-0.320801	-0.0132007
	ENSDARG00000117429.1	CABZ01025311.1	-1.13052	-2.97154
	ENSDARG00000005327.14	ftr66	-0.324809	-1.04733
	ENSDARG00000087640.4	nsfl1c	0.249165	0.257104
	ENSDARG00000074345.5	si:ch211-214b16.4	-0.822319	-1.5258
	ENSDARG00000014657.10	zgc:171731	0.300698	-3.18725
	ENSDARG00000078159.5	zgc:175284	-0.259457	-0.121609
	ENSDARG00000074996.5	tbrg1	-0.314793	-0.292871
	ENSDARG00000103960.2	CU019624.1	-1.30196	-1.48512
	ENSDARG00000014015.8	zgc:77086	-0.193807	0.0707525
	ENSDARG00000028663.10	tek	0.47405	0.399442
	ENSDARG00000117535.1	AL929493.2	-1.32682	-0.63962
	ENSDARG00000070606.5	ikbke	-0.265816	-0.75823
	ENSDARG00000006003.8	mycla	0.0977289	-0.395302
	ENSDARG00000101925.2	si:ch1073-204b8.1	2.02089	1.50662
	ENSDARG00000062575.7	si:ch211-210g13.5	-0.0166487	0.256563
	ENSDARG00000117668.1	FO704648.2	-0.610865	-0.334596
	ENSDARG00000033296.7	gpr37b	-0.340467	-0.202483
	ENSDARG00000095149.4	znf1062	-0.929317	-0.455944
	ENSDARG00000068030.6	si:cabz01007802.1	0.27873	0.466581
	ENSDARG00000094217.2	si:dkey-17e16.15	0.093535	-0.544072
	ENSDARG00000056910.6	CU234171.1	0.201659	0.525681
	ENSDARG00000093974.2	CR933734.2	-1.43875	-0.985781
	ENSDARG00000093111.4	si:ch211-209l18.2	10.9134	10.7982
	ENSDARG00000059369.6	si:ch1073-15f12.3	-2.13047	-1.61548
	ENSDARG00000089177.2	cyp46a1.3	0.014401	0.31101
	ENSDARG00000104698.2	CR925761.4	0.920226	0.807664
	ENSDARG00000073850.5	hdac7b	-0.186713	-0.476989
	ENSDARG00000013472.10	nedd1	0.379405	0.160979
	ENSDARG00000033666.8	pi4k2a	-0.286839	-0.225253
	ENSDARG00000005464.9	dnase1l1	-0.446208	-0.73741
	ENSDARG00000026505.7	si:ch211-285c6.3	-0.176477	-0.35601
	ENSDARG00000043781.6	psmb10	0.0873716	-0.455506
	ENSDARG00000102853.2	si:rp71-7l19.2	-0.440822	-0.963345
	ENSDARG00000063223.6	arl14	-0.629845	-0.0900142
	ENSDARG00000058696.7	tbl1xr1a	0.0248243	0.156174
	ENSDARG00000099133.2	si:ch73-72b7.1	-0.660453	-0.208363
	ENSDARG00000045672.6	il26	0.148164	-2.36614
	ENSDARG00000070835.5	tnnc2	-0.345354	-0.300976
	ENSDARG00000061764.9	ahnak	-0.0511586	0.343682
	ENSDARG00000038876.7	zgc:101569	0.342636	0.142128
	ENSDARG00000074242.5	serbp1a	0.133515	0.221595
	ENSDARG00000096999.2	BX537308.1	-0.156318	-0.511953
	ENSDARG00000071555.6	zgc:153675	-0.0109918	-0.361936
	ENSDARG00000036376.5	cldn7a	0.178656	0.244948
	ENSDARG00000002792.8	arcn1a	0.0153389	-0.254344
	ENSDARG00000101693.2	CABZ01028771.1	-0.577046	-0.728304
	ENSDARG00000051914.6	slc14a2	-1.07309	-0.785313
	ENSDARG00000103288.3	PDPR	0.434872	0.238531
	ENSDARG00000095267.2	BX927385.2	0.99382	-1.65606
	ENSDARG00000117639.1	FP102809.1	2.64156	-0.083725
	ENSDARG00000014488.10	ca2	-0.331322	-0.00324762
	ENSDARG00000080675.6	si:dkey-71b5.7	-0.394764	-0.179939
	ENSDARG00000076005.5	piezo2a.2	-0.00553182	0.392598
	ENSDARG00000093117.4	si:dkey-266m15.7	-0.209038	-0.454103
	ENSDARG00000030954.9	ftr56	-0.0956694	-0.852632
	ENSDARG00000089921.4	smim4	0.205084	0.335756
	ENSDARG00000010194.13	eif4bb	0.117664	0.169884
	ENSDARG00000006219.8	gnl3	0.339693	0.371628
	ENSDARG00000009612.11	chia.3	-1.0451	-1.19994
	ENSDARG00000020149.10	acoxl	-0.408484	-0.224826
	ENSDARG00000079257.5	gemin5	0.254012	0.327019
	ENSDARG00000056334.7	mlh3	-0.354896	-0.212343
	ENSDARG00000111450.1	CR792437.1	0.733723	1.35815
	ENSDARG00000105145.3	si:ch211-282j17.12	-0.205178	-1.14182
	ENSDARG00000112681.1	CABZ01080371.2	0.456849	0.343102
	ENSDARG00000098777.2	CU693379.1	0.0213855	0.270966
	ENSDARG00000043141.7	si:ch211-132f19.7	0.045571	0.248759
	ENSDARG00000115982.1	CABZ01011673.1	-0.0691035	0.270134
	ENSDARG00000101021.2	slc22a5	-0.633286	-0.88498
	ENSDARG00000073753.4	tacc1	-0.000979869	0.222364
	ENSDARG00000042708.6	tuba8l	0.0676666	-0.44729
	ENSDARG00000099327.2	zgc:174944	-0.814334	-0.717271
	ENSDARG00000097527.2	ms4a17a.5	0.720564	-1.44377
	ENSDARG00000002959.8	gpr34b	-1.40249	-2.33431
	ENSDARG00000087452.4	peli3	0.263862	0.179743
	ENSDARG00000074839.5	impg1b	-0.0233321	0.237651
	ENSDARG00000093998.2	si:ch73-7i4.2	2.30732	2.20339
	ENSDARG00000103682.2	si:dkey-23i12.5	0.512288	0.477945
	ENSDARG00000104008.2	si:ch211-232d10.3	-0.426654	-1.28779
	ENSDARG00000003250.10	pik3cd	-0.123705	-0.260271
	ENSDARG00000006585.9	zmp:0000000529	0.153257	0.31273
	ENSDARG00000104807.2	LOC108190743	-2.45835	-1.20548
	ENSDARG00000086418.5	LOC100002266	0.611041	1.05584
	ENSDARG00000095369.3	zgc:112966	2.41998	1.5602
	ENSDARG00000093708.3	arhgap20b	0.271767	0.46776
	ENSDARG00000097485.2	cfap99	-0.114244	0.738241
	ENSDARG00000056226.7	creb3l3a	-0.840683	-0.443102
	ENSDARG00000086879.4	lins1	0.0981318	0.492111
	ENSDARG00000089079.5	si:ch211-214b16.3	-0.204584	-1.12042
	ENSDARG00000036428.7	si:dkey-264d12.4	0.232446	0.323009
	ENSDARG00000098357.2	si:ch211-229l10.4	0.950713	1.04558
	ENSDARG00000078912.5	si:ch73-24k9.2	-0.259595	-0.780432
	ENSDARG00000015240.11	cdkl5	0.357665	0.180288
	ENSDARG00000070109.6	ncapg	-0.249475	-0.338796
	ENSDARG00000103946.2	si:dkey-124l13.1	-1.52583	-2.62961
	ENSDARG00000107511.2	lyn	-0.123169	-0.225228
	ENSDARG00000061885.7	satb2	-0.215365	0.182141
	ENSDARG00000075555.5	adamts17	-0.762126	0.260724
	ENSDARG00000082440.2	RF00089	0.669036	0.926301
	ENSDARG00000093176.4	zgc:77118	1.15231	0.194655
	ENSDARG00000098444.3	si:dkey-3h2.4	0.811537	0.213294
	ENSDARG00000040930.7	deptor	0.0101165	0.238374
	ENSDARG00000108467.2	AL845330.1	0.771974	1.09392
	ENSDARG00000099741.2	mvb12a	0.328622	0.106112
	ENSDARG00000045846.7	osgep	0.404634	0.278352
	ENSDARG00000042014.7	cyp11c1	0.136011	0.479445
	ENSDARG00000043281.6	stap2b	-0.341483	-0.754238
	ENSDARG00000103003.2	si:dkey-211i20.2	-2.19703	-3.21066
	ENSDARG00000059993.7	trpm4a	-0.00283077	0.224469
	ENSDARG00000020187.9	GCA	-0.346903	-0.535056
	ENSDARG00000088171.4	ciartb	0.0253913	0.543797
	ENSDARG00000091926.4	si:dkey-103e21.5	0.240407	-0.715078
	ENSDARG00000040309.8	pxdc1b	-0.461316	-0.167659
	ENSDARG00000034321.9	palmdb	0.1667	0.304421
	ENSDARG00000098080.2	gnl2	-0.0430992	0.313498
	ENSDARG00000029043.7	nupl2	0.387107	0.0948027
	ENSDARG00000052073.5	blcap	0.241362	0.138517
	ENSDARG00000024006.4	rprmb	0.331655	0.49331
	ENSDARG00000058753.6	si:ch73-213k20.5	0.751086	0.0987664
	ENSDARG00000104758.2	zgc:194981	0.0531395	-0.258866
	ENSDARG00000074599.5	frmd4ba	-0.0411648	-0.306182
	ENSDARG00000068104.5	CABZ01040999.1	0.34352	0.577508
	ENSDARG00000036820.5	mgll	-0.308928	-0.55864
	ENSDARG00000035985.9	fam210aa	0.0724997	0.432758
	ENSDARG00000093254.4	znf569l	-0.693637	-0.640958
	ENSDARG00000014975.8	irge1	-2.27728	-1.84399
	ENSDARG00000095082.5	itln1l	0.019616	0.671443
	ENSDARG00000007804.8	gas6	0.365287	0.199866
	ENSDARG00000087554.3	cdk1	-0.069599	-0.512839
	ENSDARG00000013310.12	map3k15	0.0452047	0.286399
	ENSDARG00000015374.10	st3gal3a	-0.0498675	-0.22286
	ENSDARG00000074915.4	etaa1	-0.355885	-0.633014
	ENSDARG00000011245.11	esrp1	0.0227383	0.263387
	ENSDARG00000062924.6	si:ch211-243o19.4	0.218507	0.506174
	ENSDARG00000055955.7	lcp2a	-0.192622	-0.614456
	ENSDARG00000092725.2	si:dkey-188i13.8	1.55018	2.28608
	ENSDARG00000027357.6	cd2bp2	0.40371	-0.0494241
	ENSDARG00000098913.2	faslg	0.0185821	-1.3301
	ENSDARG00000110454.1	BX005380.2	1.19353	2.18808
	ENSDARG00000076891.5	rfxap	0.228863	0.114872
	ENSDARG00000002795.11	meis3	0.201345	-0.0363474
	ENSDARG00000097770.2	si:ch211-167j9.4	1.28864	1.07897
	ENSDARG00000022456.6	eno1a	-0.0146558	-0.217732
	ENSDARG00000104399.2	LOC100150882	-0.544238	-2.01267
	ENSDARG00000037810.7	adtrp1	-0.678623	-0.312487
	ENSDARG00000094447.2	CR354556.2	-0.391939	-0.707958
	ENSDARG00000054797.6	zgc:153441	-0.465614	-0.751404
	ENSDARG00000090886.3	zmp:0000001301	0.602767	0.109191
	ENSDARG00000091359.3	LOC100007608	0.535013	0.0525262
	ENSDARG00000079402.7	tapbp.1	0.790326	-0.581228
	ENSDARG00000070961.5	lepr	0.00153144	0.332947
	ENSDARG00000055080.8	rbm4.2	0.123498	-0.283177
	ENSDARG00000100942.3	zgc:194655	1.25037	-1.80049
	ENSDARG00000070757.8	LOC553308	1.32997	1.47932
	ENSDARG00000058045.8	tlr21	-1.12738	-0.475552
	ENSDARG00000095125.3	ftr97	-0.0943665	-0.302379
	ENSDARG00000011652.11	ftr52p	-0.587042	0.779264
	ENSDARG00000024090.8	dnajc4	-0.202276	-0.186614
	ENSDARG00000005115.10	calub	-0.513662	-0.46645
	ENSDARG00000063129.7	si:ch211-38m6.7	0.132284	0.637106
	ENSDARG00000019541.12	gpt2l	-0.500303	-0.124867
	ENSDARG00000039211.5	zgc:77439	0.193422	0.275525
	ENSDARG00000098669.2	exd1	-1.14061	-1.14232
	ENSDARG00000054340.7	sla1	-0.877089	-0.665352
	ENSDARG00000105584.2	slc8b1	-0.588914	-0.0513787
	ENSDARG00000114226.1	CABZ01102109.1	0.291846	-0.107636
	ENSDARG00000106298.2	CR751224.1	-2.88075	-2.29622
	ENSDARG00000101322.2	tfr1a	-0.573251	-0.522641
	ENSDARG00000096222.2	si:ch211-245n8.4	1.41271	1.32579
	ENSDARG00000112944.1	LO018564.1	-0.536119	-0.673709
	ENSDARG00000015947.13	matn4	-0.167561	-0.25872
	ENSDARG00000017874.11	dnajc3b	-0.288516	-0.635545
	ENSDARG00000023176.8	tdo2b	-0.860991	-0.136722
	ENSDARG00000075436.7	sytl2b	-0.459595	-0.035219
	ENSDARG00000102575.2	si:ch211-106j21.2	-1.17901	-1.41265
	ENSDARG00000095695.6	ms4a17a.10	0.139694	-1.50571
	ENSDARG00000102955.2	si:ch211-11c3.12	-1.63131	-1.25676
	ENSDARG00000092996.3	BX005329.2	3.39088	3.04064
	ENSDARG00000095633.2	si:ch211-133l5.7	-0.704105	-0.120892
	ENSDARG00000077205.6	zgc:153116	-0.346585	-0.27477
	ENSDARG00000099088.3	edar	-0.155046	0.310304
	ENSDARG00000056915.6	si:ch211-237l4.6	0.173485	-0.431887
	ENSDARG00000001879.11	nav2b	-0.114904	0.209877
	ENSDARG00000102254.2	pycr1a	1.20534	1.41663
	ENSDARG00000071017.5	nt5e	0.311606	0.436962
	ENSDARG00000043701.7	gpd1a	-0.41384	-0.426442
	ENSDARG00000008170.10	dbnla	-0.207801	-1.04867
	ENSDARG00000073799.5	zgc:194210	0.658252	0.481344
	ENSDARG00000094460.2	CR354556.3	-0.432973	-0.0343307
	ENSDARG00000006206.11	pou4f3	0.372482	-0.0343154
	ENSDARG00000040130.8	si:ch211-215k15.4	-1.08719	-0.409525
	ENSDARG00000105183.2	CT009487.2	0.631151	0.530235
	ENSDARG00000078853.6	arhgef19	-0.159754	0.268822
	ENSDARG00000033949.7	fbxo16	0.600746	-0.0264648
	ENSDARG00000042557.8	rnf144ab	0.256539	0.0215283
	ENSDARG00000036420.7	si:dkey-33c9.6	-0.466341	-0.929479
	ENSDARG00000028071.10	bmp1a	-0.0209952	0.115454
	ENSDARG00000077388.6	obsl1b	-0.195515	0.528403
	ENSDARG00000096037.2	si:ch211-214j24.14	-0.315232	-0.44539
	ENSDARG00000004115.8	mgat4b	-0.221702	-0.231317
	ENSDARG00000038964.4	traf4b	0.19892	-0.743839
	ENSDARG00000102159.2	ly6m6	-0.223959	-2.63644
	ENSDARG00000003576.7	klhl32	0.226145	-0.0468412
	ENSDARG00000069074.7	cry1ba	0.044729	-0.128552
	ENSDARG00000103052.2	pcyox1	-0.500083	-0.0920271
	ENSDARG00000071500.4	fam207a	-0.0065926	0.344783
	ENSDARG00000053488.5	si:ch73-22a13.3	0.421453	-0.879403
	ENSDARG00000074183.6	si:dkey-172j4.3	-0.0826236	-0.251504
	ENSDARG00000057527.7	mef2ab	0.236543	0.278063
	ENSDARG00000097539.2	si:ch211-39f2.3	-3.27472	-5.34197
	ENSDARG00000034817.7	asah1b	-0.168191	-0.165278
	ENSDARG00000087461.3	si:dkey-21c1.4	-0.577695	-0.180784
	ENSDARG00000090882.4	si:rp71-36a1.5	-1.28339	-2.25922
	ENSDARG00000012726.9	calhm5.2	-0.426453	-0.8818
	ENSDARG00000099465.2	rnf213a	0.425341	0.168281
	ENSDARG00000076547.5	si:ch211-221f10.2	0.23438	0.904439
	ENSDARG00000069728.4	rpz3	-0.480733	-0.533528
	ENSDARG00000104440.2	cdh30	-0.872735	-0.00633318
	ENSDARG00000079756.5	peak1	0.0614901	0.251469
	ENSDARG00000075730.4	dnph1	-0.362012	-0.74707
	ENSDARG00000093150.2	fndc7rs3	0.250004	0.692987
	ENSDARG00000056407.5	irf8	0.457258	-0.511183
	ENSDARG00000104332.2	cdh28	-0.432185	-1.5763
	ENSDARG00000069305.6	si:ch211-203k16.3	-0.0899349	0.606413
	ENSDARG00000013613.12	anxa13l	0.343407	0.12865
	ENSDARG00000068214.7	ccni	0.259918	0.0172521
	ENSDARG00000037079.7	cfap36	0.362262	0.113514
	ENSDARG00000043884.8	nup43	0.378349	0.307189
	ENSDARG00000100131.2	cdh29	0.407928	-1.40643
	ENSDARG00000088929.5	ypel5	-0.337543	-0.453395
	ENSDARG00000025797.8	abhd2a	-0.270987	-0.438622
	ENSDARG00000031240.7	kidins220a	-0.600266	0.181868
	ENSDARG00000002355.10	shpk	-0.680032	-0.435508
	ENSDARG00000079703.4	si:dkey-18p12.4	-0.587094	-0.594855
	ENSDARG00000104162.2	hoxa11a	-0.071798	0.796926
	ENSDARG00000061397.7	trip12	0.0916432	0.197469
	ENSDARG00000043802.6	ms4a17a.8	0.336714	0.687736
	ENSDARG00000095325.2	si:dkey-49n23.3	-0.918492	-1.88176
	ENSDARG00000020944.11	ezra	-0.0889276	0.36036
	ENSDARG00000104380.2	si:dkey-238k10.2	0.319598	-0.79651
	ENSDARG00000071590.6	si:ch211-236g6.1	-0.259871	-0.453643
	ENSDARG00000040864.8	si:dkey-286j15.1	-0.167859	-0.258872
	ENSDARG00000092272.4	BX511161.1	0.663127	0.600639
	ENSDARG00000092379.3	si:dkeyp-51b9.3	-0.220118	-1.16854
	ENSDARG00000094941.3	CR855257.1	-0.785671	-1.04106
	ENSDARG00000019572.12	taf7	0.301301	0.0206111
	ENSDARG00000070261.6	crlf3	-0.0784286	-0.243265
	ENSDARG00000092718.2	gbgt1l2	-0.534269	-0.586579
	ENSDARG00000092604.5	si:ch211-15j1.4	-0.200203	-2.56628
	ENSDARG00000008029.10	mep1a.2	-1.54477	-0.548262
	ENSDARG00000078890.6	wdfy3	0.108121	0.208638
	ENSDARG00000079102.5	PRRG3	0.284213	0.148313
	ENSDARG00000104493.2	LO018176.1	-0.365973	0.0321581
	ENSDARG00000079980.5	si:ch211-202h22.9	0.446867	0.689207
	ENSDARG00000020114.10	slc20a1a	-0.270832	0.491225
	ENSDARG00000105590.2	si:cabz01007794.1	0.663669	0.898512
	ENSDARG00000105243.2	ogt.1	0.160173	0.0316765
	ENSDARG00000029402.10	sort1a	0.128888	0.272967
	ENSDARG00000069807.7	zdhhc18a	-0.118219	-0.200447
	ENSDARG00000021220.9	hmgcl	-0.10197	-0.167107
	ENSDARG00000100409.2	camlg	0.386325	0.132848
	ENSDARG00000098890.3	cyp2aa9	-1.64862	-1.8197
	ENSDARG00000009438.8	myog	-0.401262	-0.360371
	ENSDARG00000079730.5	fuz	0.156189	0.487755
	ENSDARG00000102665.2	CABZ01033180.1	1.55574	1.01619
	ENSDARG00000068152.6	malt3	-0.399596	-1.31148
	ENSDARG00000053027.7	si:dkey-33i11.1	-2.28808	-2.42029
	ENSDARG00000060102.8	kank1a	-0.0169702	0.381403
	ENSDARG00000069559.7	muc13a	-1.06908	-1.11138
	ENSDARG00000095522.3	si:dkey-71b5.3	-1.04055	-0.245976
	ENSDARG00000094696.2	si:dkey-201c13.2	-0.071648	1.17556
	ENSDARG00000089357.3	miga2	-0.493393	-0.115419
	ENSDARG00000045549.8	bik	0.137116	-0.390372
	ENSDARG00000094243.2	shda	0.181203	0.474639
	ENSDARG00000079076.4	hgfb	-0.799993	-0.363765
	ENSDARG00000078552.6	grhl3	0.113359	-0.805774
	ENSDARG00000106669.2	CABZ01068358.1	-0.502417	-0.333752
	ENSDARG00000058444.9	snx6	-0.157816	-0.506509
	ENSDARG00000078389.4	ifi46	0.809487	0.59801
	ENSDARG00000095851.2	CR352226.2	4.39349	4.69514
	ENSDARG00000111423.1	si:ch73-27e22.1	-1.8234	-1.78492
	ENSDARG00000091573.3	si:ch1073-90m23.1	-0.0327222	-0.402806
	ENSDARG00000001769.11	ptpra	0.0443925	0.124628
	ENSDARG00000009342.10	txndc5	-0.252099	-0.0538198
	ENSDARG00000098181.3	zgc:113184	-0.0753566	-0.241473
	ENSDARG00000008811.10	cmtm3	-0.844404	-0.335993
	ENSDARG00000092520.2	si:dkey-250k15.10	-1.84511	-1.17905
	ENSDARG00000094012.2	si:dkey-192g7.3	-0.486696	-0.751929
	ENSDARG00000105479.3	si:ch211-126c2.4	-0.355214	-0.36111
	ENSDARG00000057273.6	alox5a	-0.389448	-0.402361
	ENSDARG00000091947.3	znf106b	-0.687212	0.0350795
	ENSDARG00000098378.2	CU694197.1	-0.0483396	-0.359054
	ENSDARG00000093304.3	si:dkey-221j11.3	-0.338614	-0.517641
	ENSDARG00000076312.5	myot	-0.55685	-0.0160957
	ENSDARG00000056744.8	ela2	0.617563	0.26714
	ENSDARG00000100547.2	CR383680.1	2.31618	1.34606
	ENSDARG00000104185.2	AL831726.2	-0.0961298	-1.22442
	ENSDARG00000083189.5	arhgap19	-0.192004	-0.308059
	ENSDARG00000100480.2	si:ch73-364h19.2	0.3688	0.968153
	ENSDARG00000043093.7	mpeg1.2	-0.574569	-2.17496
	ENSDARG00000104208.3	zgc:172128	-0.445847	-0.334463
	ENSDARG00000104344.2	CCDC127	-0.0508074	-0.352926
	ENSDARG00000103315.3	CU464124.1	-0.282405	-0.247448
	ENSDARG00000099959.2	smyhc1	-0.115169	0.554064
	ENSDARG00000111690.1	BX322608.1	-0.499967	-0.818507
	ENSDARG00000111625.1	wu:fc75a09	-2.62408	-1.1419
	ENSDARG00000074111.5	bcdin3d	-3.58315	-2.94868
	ENSDARG00000096874.2	tmem176l.3b	-0.525993	-0.889702
	ENSDARG00000034093.10	dclk2a	0.124712	0.379012
	ENSDARG00000016570.12	prlra	-0.113518	0.230212
	ENSDARG00000056765.7	ela2l	0.597084	0.379685
	ENSDARG00000098901.2	CABZ01002768.1	-1.06803	-0.893214
	ENSDARG00000097902.3	si:ch73-204p21.2	-0.135658	-0.51622
	ENSDARG00000078598.6	si:ch1073-184j22.2	-0.593759	-0.285524
	ENSDARG00000092191.2	CR318588.1	1.08262	2.23427
	ENSDARG00000058508.8	cfap70	0.374473	0.598218
	ENSDARG00000100427.2	BX547934.2	-0.17886	-0.492528
	ENSDARG00000077236.4	hspb6	0.0489717	0.4571
	ENSDARG00000117652.1	CABZ01087560.1	0.480451	0.181932
	ENSDARG00000099885.2	trim105	-0.352677	-0.395465
	ENSDARG00000100941.2	clca1	-0.893097	-1.62419
	ENSDARG00000002745.10	tdh	0.103246	0.385217
	ENSDARG00000105655.2	BX571811.2	-0.792162	-1.80821
	ENSDARG00000058108.7	LOC103909808	-0.760013	-0.688828
	ENSDARG00000071657.6	si:dkey-19a16.4	-1.88105	-2.68552
	ENSDARG00000030213.7	sap30l	0.291679	-0.0206299
	ENSDARG00000074617.5	wfs1b	0.266552	0.181783
	ENSDARG00000095448.3	ftr30	-0.870164	-1.25766
	ENSDARG00000098369.2	si:dkey-165o8.1	-0.936452	-0.932954
	ENSDARG00000109337.1	nanos1	0.233978	0.0688008
	ENSDARG00000102483.2	numa1	-0.708349	-0.307057
	ENSDARG00000104919.2	si:ch211-153b23.3	-2.87273	-5.41661
	ENSDARG00000040445.8	si:ch211-219a4.3	-0.0345889	-0.838792
	ENSDARG00000056015.7	hoxb13a	0.0724352	0.380464
	ENSDARG00000074749.5	abca12	0.219045	0.284312
	ENSDARG00000089434.3	etv7	0.00542044	-1.69198
	ENSDARG00000078761.4	rmdn2	-0.391407	-0.0425391
	ENSDARG00000097352.2	si:ch211-147g22.7	-2.12399	-1.73297
	ENSDARG00000005629.10	smyd2b	0.186164	0.617396
	ENSDARG00000053619.4	sra1	0.345575	0.109873
	ENSDARG00000089418.4	si:dkey-164f24.2	0.235496	0.00659353
	ENSDARG00000056502.8	si:ch73-334d15.4	2.04305	2.4879
	ENSDARG00000069496.5	arl2	0.314268	0.211333
	ENSDARG00000013335.10	anxa6	0.950374	0.611238
	ENSDARG00000052652.8	fermt1	0.214802	0.327092
	ENSDARG00000087793.4	si:dkey-54n8.2	-0.297383	-0.178782
	ENSDARG00000068763.5	plcg2	-0.516055	-0.635686
	ENSDARG00000107431.2	LO018208.1	-1.08139	-1.0682
	ENSDARG00000098586.3	zgc:194887	-1.11848	-0.21233
	ENSDARG00000053940.6	btr32	1.06932	-0.729136
	ENSDARG00000105279.2	si:ch211-108c17.2	7.50947	6.35873
	ENSDARG00000038968.7	ccr6b	-0.00742991	-1.52044
	ENSDARG00000036629.6	rps14	-0.0260368	-0.2002
	ENSDARG00000113274.1	AL929536.3	-1.44287	-1.41104
	ENSDARG00000055128.8	armc4	0.0518279	0.48249
	ENSDARG00000070966.5	insl5a	-0.163143	0.55255
	ENSDARG00000117097.1	crygm2c	0.910682	0.0180939
	ENSDARG00000086838.5	itga2.3	-0.591556	-0.46964
	ENSDARG00000039684.7	sirt5	-0.694053	-1.03749
	ENSDARG00000041411.7	rad51	-0.762459	-0.825307
	ENSDARG00000098293.2	si:dkey-27i16.2	-0.011109	-0.542095
	ENSDARG00000013928.6	plekhb2	0.171761	0.349629
	ENSDARG00000103537.3	ttll12	0.528789	0.41856
	ENSDARG00000057231.7	rorca	-0.0654021	-0.504431
	ENSDARG00000021846.10	hid1a	0.190723	0.244966
	ENSDARG00000033735.6	ncf1	0.150441	-0.433456
	ENSDARG00000038667.7	fggy	0.231354	0.303175
	ENSDARG00000091909.4	si:ch73-59c19.1	0.725103	1.17853
	ENSDARG00000046091.7	si:ch211-283g2.1	-1.57522	-1.23956
	ENSDARG00000092122.2	si:ch211-229n2.6	-0.209644	-7.18945
	ENSDARG00000099989.2	creld1a	-0.542374	-0.224518
	ENSDARG00000115528.1	FO082780.1	0.123954	0.504942
	ENSDARG00000104472.2	si:ch211-39i2.2	-0.28892	-0.521228
	ENSDARG00000010186.10	myo3a	-0.123125	-0.183361
	ENSDARG00000074201.5	flna	0.146198	0.332364
	ENSDARG00000041873.7	si:dkey-221h15.4	1.58553	1.05065
	ENSDARG00000026224.11	fanci	-0.576755	-0.645482
	ENSDARG00000007744.13	tsr1	0.136733	0.329804
	ENSDARG00000041220.7	ftr53	-0.125864	-0.712999
	ENSDARG00000089383.3	il1fma	-0.349729	-1.26925
	ENSDARG00000039910.6	rbm42	0.269739	0.0909415
	ENSDARG00000011334.9	ncaldb	0.157466	0.714138
	ENSDARG00000071667.6	si:dkey-222f2.7	1.15428	0.918692
	ENSDARG00000002988.10	tnnt2d	0.159225	0.299392
	ENSDARG00000101551.3	si:dkey-261j11.2	-0.859596	-0.103522
	ENSDARG00000020984.10	slc16a10	-0.414038	-0.0407694
	ENSDARG00000099375.2	poldip3	0.376857	0.0273959
	ENSDARG00000009657.8	fgfr1op2	0.151714	0.169776
	ENSDARG00000079305.6	hbae3	0.0301372	-0.755116
	ENSDARG00000117461.1	CR932999.1	0.0228692	0.470369
	ENSDARG00000017162.8	kif3ca	0.0852177	0.186238
	ENSDARG00000102861.2	lmf1	-0.169196	-0.454207
	ENSDARG00000096941.2	si:dkey-77f5.8	0.263521	0.0851558
	ENSDARG00000069293.5	ahsg2	-0.785105	0.0525586
	ENSDARG00000078757.5	si:ch211-212c13.8	1.01391	2.03706
	ENSDARG00000035514.8	adam28	-0.23107	-0.49199
	ENSDARG00000054786.5	faah2b	-0.752113	-0.0765855
	ENSDARG00000096548.2	CR925879.1	-4.56691	-1.11423
	ENSDARG00000097513.2	CT573383.1	0.452504	-1.13619
	ENSDARG00000097266.3	AL954322.3	0.532244	1.209
	ENSDARG00000076861.4	tmem79b	-0.126251	-0.241657
	ENSDARG00000062995.8	si:dkey-14o18.2	-0.0874981	0.345862
	ENSDARG00000004745.6	lmbr1l	-0.140068	0.364567
	ENSDARG00000062087.5	nceh1b.1	-0.739181	-0.156709
	ENSDARG00000027590.10	sept2	-0.0250921	-0.200752
	ENSDARG00000004171.10	rabac1	-0.194459	-0.241119
	ENSDARG00000034714.9	esyt1a	-0.0203529	0.309223
	ENSDARG00000058719.9	si:dkey-119f1.1	-0.980686	-1.11794
	ENSDARG00000095536.3	si:ch211-193i15.2	-1.22149	-0.558379
	ENSDARG00000101446.2	si:dkey-46i9.1	0.11664	0.147023
	ENSDARG00000074488.5	ifngr1l	0.192295	0.407154
	ENSDARG00000115450.1	CABZ01012382.1	-1.4074	-0.870923
	ENSDARG00000111716.1	si:ch211-162i8.5	-0.342947	0.708588
	ENSDARG00000002507.12	itga10	-0.353941	0.0451951
	ENSDARG00000097761.2	BX005234.1	0.538892	0.364814
	ENSDARG00000105052.2	cfhl5	0.764187	1.1191
	ENSDARG00000093602.2	si:ch211-93g21.1	-0.363479	-0.841639
	ENSDARG00000037748.9	slc43a1b	-0.227495	0.313836
	ENSDARG00000096597.3	si:ch1073-228b5.2	0.435852	-0.0970128
	ENSDARG00000068947.6	si:ch211-264e16.1	-0.341407	0.701772
	ENSDARG00000104045.2	tlr22	-0.533614	-0.708652
	ENSDARG00000091813.3	si:dkey-21a6.5	-0.0474698	-0.462611
	ENSDARG00000062352.7	sema4ab	-0.0438908	0.239255
	ENSDARG00000037738.7	fbxl3l	0.1562	-0.464521
	ENSDARG00000053136.7	b2m	0.850071	-0.374963
	ENSDARG00000074777.6	ank1b	0.196195	0.227092
	ENSDARG00000010008.8	vim	0.391466	0.209618
	ENSDARG00000099678.2	BX569789.1	-0.264511	-2.65363
	ENSDARG00000017425.9	crocc2	-0.109428	0.486072
	ENSDARG00000115094.1	CABZ01087415.1	-0.479907	-0.181924
	ENSDARG00000061021.7	fam160a1a	-0.104538	0.225674
	ENSDARG00000110357.1	txndc15	0.594653	0.208695
	ENSDARG00000103740.2	fundc2	0.480176	0.233316
	ENSDARG00000037646.9	rgs11	0.326979	0.173765
	ENSDARG00000058738.6	si:ch211-117c9.2	-1.01612	-0.340811
	ENSDARG00000077697.6	si:dkey-105i14.1	1.69288	1.29326
	ENSDARG00000087641.4	cdh26.2	-0.327786	-0.132333
	ENSDARG00000037064.6	galca	-0.448245	-0.0171366
	ENSDARG00000075183.6	rnf220b	0.14681	0.279518
	ENSDARG00000045999.5	saa	2.66579	4.00483
	ENSDARG00000090635.4	kcnj1a.4	-0.354452	0.473496
	ENSDARG00000116623.1	ftr50	-0.487513	-0.747792
	ENSDARG00000100419.2	ints1	0.214532	0.388741
	ENSDARG00000091614.4	si:dkey-62k3.6	-0.133422	-0.729127
	ENSDARG00000032405.5	ckap4	-0.255873	-0.807382
	ENSDARG00000061040.7	pum2	0.0848683	0.152866
	ENSDARG00000023537.9	ahr1b	0.206803	0.182175
	ENSDARG00000115717.1	pigbos1	0.371769	-0.122677
	ENSDARG00000004954.12	grna	-0.660264	-0.412768
	ENSDARG00000059567.7	si:ch73-281f12.4	-0.124428	0.195747
	ENSDARG00000036473.7	snapc2	0.483584	0.393369
	ENSDARG00000089519.4	fbln7	0.350057	0.188414
	ENSDARG00000006279.9	rragd	-0.402426	0.0353878
	ENSDARG00000056791.5	pde6ga	0.530362	0.826544
	ENSDARG00000062662.6	lmod3	-0.119689	0.610808
	ENSDARG00000045095.6	elac1	0.623839	0.129843
	ENSDARG00000036109.4	mtx1b	0.315004	0.371401
	ENSDARG00000105089.2	ccl39.6	-1.85918	-2.01302
	ENSDARG00000100774.2	cmc4	0.453939	0.490953
	ENSDARG00000092716.3	VASH1	0.389332	0.341975
	ENSDARG00000040497.6	BX004816.1	-0.288602	-1.07486
	ENSDARG00000098990.2	zgc:162858	0.443267	0.0201181
	ENSDARG00000097292.3	slc26a6	-0.536242	0.490215
	ENSDARG00000088251.4	lgals17	0.854689	1.53367
	ENSDARG00000028731.10	stat4	-0.75103	-2.65863
	ENSDARG00000061835.8	zpld1a	0.0102374	-0.319004
	ENSDARG00000007081.10	pias4a	0.0133638	-0.152014
	ENSDARG00000076830.5	si:dkey-65b12.6	-0.140131	-0.385179
	ENSDARG00000101825.2	AL929114.2	-2.15706	-2.35963
	ENSDARG00000090889.3	si:ch211-132p1.3	1.40223	-0.334804
	ENSDARG00000054170.8	ltb4r2b	0.546609	0.151178
	ENSDARG00000101180.2	mcm7	0.7381	0.537191
	ENSDARG00000114465.1	CABZ01056051.1	-0.566281	-2.70573
	ENSDARG00000018569.10	tnfrsf1a	0.109821	-0.506199
	ENSDARG00000077120.3	arid5a	-0.340108	-0.476035
	ENSDARG00000043198.8	si:rp71-1i20.2	-1.38302	-2.03465
	ENSDARG00000092605.5	znf1003	0.00254557	0.450449
	ENSDARG00000028213.8	ttn.2	-0.462027	0.0266865
	ENSDARG00000104756.2	CDHR1 (1 of many)	0.275559	0.0171407
	ENSDARG00000037783.8	proza	-0.0628841	-0.198281
	ENSDARG00000111876.1	CABZ01048392.1	-0.467079	-0.456192
	ENSDARG00000101393.2	si:dkey-31g6.6	0.927891	1.16599
	ENSDARG00000062190.7	PDE3B	0.309884	0.236141
	ENSDARG00000015057.8	ube2d4	-0.613009	-0.128883
	ENSDARG00000010933.10	cacna1fa	-0.133335	0.604777
	ENSDARG00000053454.6	cntn3b	0.108236	0.40471
	ENSDARG00000076257.5	si:ch211-285c6.1	-0.289686	-0.983766
	ENSDARG00000013453.9	tdrd9	-0.045106	0.576667
	ENSDARG00000014463.9	usf1l	-0.184682	-0.20046
	ENSDARG00000051940.8	ugt2a4	-1.30482	-0.00100681
	ENSDARG00000091595.3	LO018154.1	-0.230952	-0.268962
	ENSDARG00000099439.2	serp1	-0.0550044	-0.281593
	ENSDARG00000041980.6	calhm6	-0.283602	-1.21245
	ENSDARG00000040874.9	add3a	-0.0525713	0.159437
	ENSDARG00000112361.1	si:dkey-102c8.2	2.4218	0.995523
	ENSDARG00000088023.4	si:dkey-26c10.5	0.533495	0.190597
	ENSDARG00000044326.6	BX950188.1	-0.105561	-0.520575
	ENSDARG00000076900.2	prozb	0.749525	0.561849
	ENSDARG00000115425.1	CABZ01038524.1	-0.178243	-0.560906
	ENSDARG00000002991.13	cep135	1.12258	0.633246
	ENSDARG00000078440.6	ccdc88aa	0.00655804	-0.321384
	ENSDARG00000069311.7	zgc:195175	-0.17283	-1.15957
	ENSDARG00000051713.6	mhc1lga	-1.84176	-2.17782
	ENSDARG00000090202.4	rbm11	0.731749	1.42749
	ENSDARG00000101571.2	si:ch211-106j21.4	-0.366199	-0.909488
	ENSDARG00000040274.6	scamp5b	0.322467	-0.0538432
	ENSDARG00000018264.8	trim101	-0.725172	-0.331474
	ENSDARG00000091702.3	csnk2a4	-0.873009	-1.58532
	ENSDARG00000010738.9	zgc:101716	-0.202119	-0.403047
	ENSDARG00000039142.7	arpc5a	-0.151496	-0.405223
	ENSDARG00000097211.2	CR381647.1	-0.508495	-1.44414
	ENSDARG00000039832.6	gsta.2	-0.161823	0.371351
	ENSDARG00000091381.6	si:ch211-214c20.1	-0.362558	-0.72856
	ENSDARG00000003216.7	anxa2a	0.309583	0.427405
	ENSDARG00000014907.8	htra1b	-0.00706582	0.198853
	ENSDARG00000071013.6	arl6ip6	-0.0456901	0.2827
	ENSDARG00000079255.4	zgc:174935	-0.684554	-0.834227
	ENSDARG00000100324.2	AL627305.1	-0.872262	-0.239792
	ENSDARG00000068680.4	ctrl	0.684208	0.0728941
	ENSDARG00000094057.4	cyp2j20	-0.872655	-0.432506
	ENSDARG00000070832.7	snrka	0.159278	0.180701
	ENSDARG00000095059.3	si:ch211-106h4.5	-0.521203	-0.55617
	ENSDARG00000100232.3	glis2b	-0.120127	0.230086
	ENSDARG00000069780.7	pus7l	0.162533	0.304225
	ENSDARG00000089640.3	si:dkey-117n7.5	-0.217243	-0.559062
	ENSDARG00000102334.2	SH3RF3	0.109671	0.450056
	ENSDARG00000101044.2	si:ch73-138e16.6	1.54585	0.903123
	ENSDARG00000099298.2	xrcc5	0.471168	0.30886
	ENSDARG00000040566.8	phykpl	0.338523	0.458541
	ENSDARG00000067976.6	ar	-0.288512	0.0188461
	ENSDARG00000067718.6	si:dkey-3h3.3	0.115422	-0.44233
	ENSDARG00000061741.8	itpr3	-0.0319794	-0.398368
	ENSDARG00000038728.5	ch25hl2	-0.0906446	-0.562764
	ENSDARG00000075783.5	hmgxb4a	-0.120666	-0.393724
	ENSDARG00000103322.2	si:ch73-347e22.8	0.137843	-0.696667
	ENSDARG00000114317.1	BX927253.3	-3.14382	-3.87901
	ENSDARG00000117628.1	BX005011.1	0.657354	1.61417
	ENSDARG00000011855.9	aak1a	-0.322169	-0.0431939
	ENSDARG00000043209.8	nsun5	0.39335	0.1783
	ENSDARG00000100443.2	CR376766.2	-0.446933	-0.246718
	ENSDARG00000003632.6	zgc:172270	-0.500093	-0.420748
	ENSDARG00000117500.1	FO904870.1	0.095726	0.417522
	ENSDARG00000091860.3	zgc:194007	-3.20439	-3.57009
	ENSDARG00000099877.2	si:dkeyp-72e1.6	-0.526549	-0.190972
	ENSDARG00000063292.7	ssuh2rs1	-0.269986	0.0375602
	ENSDARG00000035257.6	akr1a1a	-0.792559	-0.818523
	ENSDARG00000057626.7	josd2	0.288344	0.0124684
	ENSDARG00000057128.9	hadhaa	-0.0446864	0.282124
	ENSDARG00000091931.5	gpatch4	0.49463	0.317035
	ENSDARG00000104697.2	si:dkey-57k17.1	0.879164	0.888594
	ENSDARG00000079244.4	pigw	-0.0682895	-0.361369
	ENSDARG00000074734.5	msl1a	0.227781	0.167686
	ENSDARG00000117309.1	BX927081.3	3.15199	3.35175
	ENSDARG00000097431.2	CR392003.1	2.21222	1.73694
	ENSDARG00000007257.8	rab5ab	0.148439	0.119484
	ENSDARG00000008287.11	fam114a1	-0.32126	-0.297337
	ENSDARG00000075766.5	sccpdha	-1.38777	-0.865737
	ENSDARG00000104979.2	CR388055.1	4.10109	1.39837
	ENSDARG00000020328.10	plekha6	-0.0178238	0.14509
	ENSDARG00000060637.9	clstn2	0.0923299	0.148037
	ENSDARG00000012745.8	poc1bl	-0.2038	-0.338981
	ENSDARG00000030267.9	gtf3aa	0.02498	0.220742
	ENSDARG00000031161.8	nr1d4a	0.298393	0.789816
	ENSDARG00000019001.12	ak7a	0.899025	0.919694
	ENSDARG00000104649.2	si:dkey-40c23.2	0.163027	-1.05658
	ENSDARG00000018328.10	rhocb	-0.0821553	-0.403276
	ENSDARG00000011661.10	twf1b	-0.144975	-0.223703
	ENSDARG00000057911.7	zgc:86709	-0.576804	-0.818417
	ENSDARG00000010785.13	thbs1b	-0.0362284	0.265627
	ENSDARG00000039892.7	gnpnat1	-0.14659	-0.54086
	ENSDARG00000092644.4	ago1	0.126862	0.272868
	ENSDARG00000116986.1	ugt2b3	2.68368	4.61243
	ENSDARG00000068193.4	tmem44	-1.01466	-0.482493
	ENSDARG00000078095.6	cipcb	0.0798616	0.348008
	ENSDARG00000097452.3	CU929070.1	0.378091	0.297824
	ENSDARG00000044613.6	c1qa	0.135721	-0.833483
	ENSDARG00000058349.7	polr2l	0.37923	0.246709
	ENSDARG00000034086.7	zgc:65895	0.232411	0.087479
	ENSDARG00000016443.12	eif3c	0.161961	0.26699
	ENSDARG00000040321.9	rx2	-0.22177	-0.375203
	ENSDARG00000003032.6	eif4a1b	0.0937718	0.154106
	ENSDARG00000061417.8	nub1	0.432817	0.107301
	ENSDARG00000059856.7	alkbh2	1.83757	1.13865
	ENSDARG00000102435.2	plekhf1	-0.171563	-1.45314
	ENSDARG00000063922.3	mt-nd6	-0.332299	-0.410135
	ENSDARG00000069407.5	zgc:194990	0.109411	0.410531
	ENSDARG00000057016.6	cdc14ab	0.0650541	0.198076
	ENSDARG00000094606.4	si:zfos-364h11.2	0.377167	-0.885622
	ENSDARG00000087518.7	si:dkey-261p22.1	-0.761165	-1.25443
	ENSDARG00000077950.6	tor1	-0.21354	-0.18494
	ENSDARG00000099845.3	zgc:174275	1.38527	1.18151
	ENSDARG00000039579.6	cfd	0.455106	-0.121878
	ENSDARG00000033144.4	psme2	0.102144	-1.28226
	ENSDARG00000010423.9	npsn	-0.11948	-0.967947
	ENSDARG00000096508.2	BX322618.1	0.396488	0.845363
	ENSDARG00000104837.2	nudc	0.511992	0.10463
	ENSDARG00000098409.2	BX005376.1	0.791298	1.15698
	ENSDARG00000114031.1	smyhc3	0.00242617	0.401145
	ENSDARG00000021891.8	zbtb7b	0.0546192	-0.518355
	ENSDARG00000057484.8	srsf2a	0.233476	0.0437525
	ENSDARG00000031658.10	si:ch211-207d6.2	-0.15202	0.228725
	ENSDARG00000104904.2	si:ch73-221f6.1	-0.618425	-0.575863
	ENSDARG00000006052.11	malt2	-0.224263	-0.981324
	ENSDARG00000079166.4	ace	-1.07757	-0.223059
	ENSDARG00000014031.10	abcc2	-0.595415	0.14492
	ENSDARG00000099342.2	crfb15	-0.278521	-0.959642
	ENSDARG00000044625.5	pcf11	0.219482	0.254618
	ENSDARG00000045150.6	csnk1e	0.26963	0.0866389
	ENSDARG00000069723.5	zbbx	0.125817	0.465861
	ENSDARG00000061725.6	mast3a	0.184798	0.165547
	ENSDARG00000025757.7	tspan35	-0.24707	-0.452418
	ENSDARG00000105117.2	sdad1	0.119428	0.275352
	ENSDARG00000014582.8	exoc3	0.187681	0.156502
	ENSDARG00000069929.5	CABZ01053976.1	0.185706	0.397702
	ENSDARG00000100902.2	FP085399.1	-0.728349	-0.839008
	ENSDARG00000093636.2	si:dkey-26i13.5	-0.145283	-2.22116
	ENSDARG00000100162.2	CABZ01059120.1	0.314143	0.442873
	ENSDARG00000103253.2	zgc:112023	-0.177197	-0.158567
	ENSDARG00000102146.2	si:ch211-69b7.6	-0.0844011	0.622667
	ENSDARG00000034650.5	fabp7b	-0.130049	-0.399948
	ENSDARG00000017757.9	pik3cg	-0.69148	-0.52796
	ENSDARG00000074266.4	si:ch1073-314i13.4	0.596887	0.0898089
	ENSDARG00000076870.4	piezo1	-0.0337516	0.461196
	ENSDARG00000035074.9	rtel1	-0.105701	-0.273215
	ENSDARG00000016573.10	mroh1	0.238023	0.373766
	ENSDARG00000102097.2	nfkbiz	0.312139	-1.69933
	ENSDARG00000075685.4	tlr7	0.210066	0.255213
	ENSDARG00000102848.2	BX927336.3	-2.66825	-3.82568
	ENSDARG00000095949.2	si:dkey-22i16.9	8.2515	8.8091
	ENSDARG00000038293.7	zgc:103559	-0.538907	-0.573337
	ENSDARG00000015337.11	comta	-0.3816	0.087623
	ENSDARG00000070579.5	ggact.3	-1.5512	-1.78244
	ENSDARG00000115257.1	si:ch73-338o16.4	-0.40469	-3.83085
	ENSDARG00000038248.5	ggact.2	-1.67373	-1.8947
	ENSDARG00000079332.5	AL928650.1	-1.777	-10.5688
	ENSDARG00000103578.2	gtf2b	0.0478904	-0.303676
	ENSDARG00000016343.10	zgc:92518	-0.313474	-0.433078
	ENSDARG00000105046.2	ccnf	0.03882	-0.555065
	ENSDARG00000095796.3	si:dkey-87o1.2	-0.104507	-1.11779
	ENSDARG00000100021.3	hrasls	0.818742	0.465516
	ENSDARG00000077313.4	slc46a3	-0.214855	-0.408643
	ENSDARG00000105614.2	si:ch211-212k18.13	1.24952	-2.43782
	ENSDARG00000069335.6	bcl6b	-0.404022	-0.616203
	ENSDARG00000006892.10	myo3b	0.0049085	0.411816
	ENSDARG00000100083.2	sugt1	0.0231921	-0.196653
	ENSDARG00000098140.2	ankrd13d	0.284564	0.0522421
	ENSDARG00000101997.2	si:dkey-191j3.2	-1.1435	-1.03105
	ENSDARG00000098174.2	CABZ01088274.1	-1.82678	-2.29647
	ENSDARG00000073918.6	rnf41l	0.107407	0.286983
	ENSDARG00000052115.7	ehf	-0.666929	-3.95388
	ENSDARG00000097209.2	cox8b	0.434348	0.247664
	ENSDARG00000089887.5	mmp20a	0.354867	1.0506
	ENSDARG00000074191.7	zgc:172253	-1.28046	-0.23828
	ENSDARG00000029457.10	cacna1sa	0.00965594	0.341145
	ENSDARG00000020072.9	thbs4b	0.172566	0.151736
	ENSDARG00000102018.2	btr25	-0.0163269	-0.438503
	ENSDARG00000003069.9	btbd7	0.174354	0.174453
	ENSDARG00000057942.5	glt8d2	-1.03709	-0.006916
	ENSDARG00000095717.5	si:dkey-172k15.6	-0.516184	-0.742392
	ENSDARG00000098769.2	slitrk6	0.2324	0.331727
	ENSDARG00000101423.2	cyp2y3	-0.535234	0.0754976
	ENSDARG00000111129.1	acy1	-0.488339	-0.00206697
	ENSDARG00000117211.1	CR936462.1	-0.72501	0.0745352
	ENSDARG00000102058.2	si:dkeyp-11e3.1	-0.229253	-1.11511
	ENSDARG00000060622.7	si:ch73-14h1.2	0.249706	-0.406981
	ENSDARG00000071626.6	ptgdsb.2	0.259565	0.254205
	ENSDARG00000103190.2	psmd2	0.0798815	0.327046
	ENSDARG00000111693.1	CABZ01002690.1	0.0495146	0.221018
	ENSDARG00000091085.3	lepa	-1.01373	-1.08475
	ENSDARG00000054543.8	samsn1a	0.0252725	-0.376833
	ENSDARG00000116122.1	CABZ01067150.1	-0.0634155	0.565776
	ENSDARG00000007245.8	rundc3aa	0.495198	0.120325
	ENSDARG00000104407.2	BX649453.1	1.10583	1.42553
	ENSDARG00000100128.2	CU861477.1	0.130663	0.244178
	ENSDARG00000036911.7	scamp1	-0.181992	-0.0892718
	ENSDARG00000100464.2	si:dkey-193i10.1	-0.213835	-1.14125
	ENSDARG00000102440.2	CABZ01070852.1	-0.386291	-0.846652
	ENSDARG00000078781.5	si:ch211-161c3.6	0.122176	0.449391
	ENSDARG00000012073.11	kif15	-0.290148	-0.330174
	ENSDARG00000042859.8	slc5a6a	-0.431643	0.00393241
	ENSDARG00000016156.10	fam53b	0.0642854	-0.301496
	ENSDARG00000022518.11	pex5la	0.0575825	0.322375
	ENSDARG00000053131.5	irak3	0.915889	-0.527582
	ENSDARG00000103225.2	LOC103910001	-1.04383	-1.02018
	ENSDARG00000100206.2	klhdc4	0.256318	0.192053
	ENSDARG00000006202.10	erbb3a	-0.0399479	0.326281
	ENSDARG00000100313.2	pip5k1cb	0.0377695	0.196774
	ENSDARG00000070480.7	agr2	-0.199217	-1.40969
	ENSDARG00000088641.5	grn2	-0.563768	-2.49939
	ENSDARG00000063190.5	zranb1b	0.446009	0.602847
	ENSDARG00000088581.4	f10	0.424195	0.811757
	ENSDARG00000117512.1	LO018605.3	-1.62171	-1.18014
	ENSDARG00000002758.12	dedd1	0.205959	0.0413184
	ENSDARG00000046010.6	kdm2bb	0.1741	0.151148
	ENSDARG00000098929.2	tex15	-0.865064	-0.761894
	ENSDARG00000025559.8	pex11g	-0.600111	-0.33537
	ENSDARG00000115940.1	galnt8a.1	-1.5966	-0.314217
	ENSDARG00000019644.7	ldhba	0.153491	0.105736
	ENSDARG00000069048.5	serpinf1	-0.445269	-0.508376
	ENSDARG00000090107.3	zmp:0000000984	-1.09179	-0.360092
	ENSDARG00000043133.6	cldnf	-0.544592	-0.833513
	ENSDARG00000086256.5	si:ch211-236p5.2	0.185885	0.406641
	ENSDARG00000052288.6	zmp:0000000634	-1.57391	-2.12983
	ENSDARG00000062379.5	slc35a4	-0.015738	-0.201946
	ENSDARG00000035952.7	cdr2a	-0.281304	-0.286697
	ENSDARG00000009430.9	tmem30c	-0.561094	-0.136526
	ENSDARG00000116843.1	BX324216.4	-0.246558	-0.754651
	ENSDARG00000101926.2	zgc:101130	-0.209097	-0.291863
	ENSDARG00000054378.7	pcbp3	0.00276072	0.218436
	ENSDARG00000092780.4	si:ch1073-170o4.1	3.27684	3.12855
	ENSDARG00000035820.6	drd4b	-0.257595	-0.719719
	ENSDARG00000013856.7	amy2a	0.662629	0.466641
	ENSDARG00000025904.8	tecrb	-0.208076	-0.162797
	ENSDARG00000099409.2	zgc:162182	-0.227684	-0.91793
	ENSDARG00000057426.4	oard1	-0.137991	-0.365462
	ENSDARG00000073820.4	zgc:174917	-1.41079	-1.93748
	ENSDARG00000076146.7	zgc:172075	-0.447156	-1.88215
	ENSDARG00000056885.8	per1a	0.0501496	1.05074
	ENSDARG00000063634.6	hpse	-0.112679	-0.344826
	ENSDARG00000100171.2	CU638702.1	-0.503357	-0.526758
	ENSDARG00000078749.6	b4galnt3a	-0.782851	-0.538225
	ENSDARG00000011410.10	aadat	-0.619351	-0.234546
	ENSDARG00000019418.6	kcnj2a	-0.0535545	-0.572434
	ENSDARG00000100000.2	CR352226.5	1.35165	1.63808
	ENSDARG00000033684.7	oxgr1a.1	-2.63935	-4.75918
	ENSDARG00000095409.4	si:ch211-226h7.8	-0.444553	-5.22512
	ENSDARG00000077881.5	chl1a	-0.172172	0.318585
	ENSDARG00000029930.8	SPDEF	-0.487246	-0.681454
	ENSDARG00000039964.7	fgfbp2a	0.947267	0.303092
	ENSDARG00000007077.8	ankrd50l	-0.162191	-0.313729
	ENSDARG00000078214.6	mybbp1a	0.067265	0.271786
	ENSDARG00000100555.2	aqp11	-0.634508	-0.219363
	ENSDARG00000063631.7	VIT	-0.362775	-0.307972
	ENSDARG00000086762.4	gsdmea	0.159229	0.434181
	ENSDARG00000091539.4	ptprjb.1	-0.527199	-0.742954
	ENSDARG00000093476.4	si:dkey-175d9.2	-0.522153	-0.549524
	ENSDARG00000110748.1	CABZ01056052.1	-1.01905	-1.68359
	ENSDARG00000087205.3	akt3b	0.237854	0.229638
	ENSDARG00000096977.2	mhc1lla	-4.38685	-8.57392
	ENSDARG00000036116.7	eif3hb	0.337773	0.0735821
	ENSDARG00000054610.5	coro1a	-0.219278	-0.647546
	ENSDARG00000037008.8	bscl2	-0.0930161	-0.228707
	ENSDARG00000103584.2	BX927374.1	-1.03521	-1.89297
	ENSDARG00000071493.5	olfm3a	0.251142	0.106481
	ENSDARG00000037061.5	aldh9a1b	0.189134	0.338879
	ENSDARG00000098706.2	si:ch73-236c18.7	-0.397766	-0.977368
	ENSDARG00000074031.5	fastkd2	-0.0164601	0.243733
	ENSDARG00000101863.2	CR382337.3	-0.338963	-3.33958
	ENSDARG00000101576.2	tbxta	-1.04894	-0.0253537
	ENSDARG00000054160.7	zgc:113625	-2.00237	-5.05292
	ENSDARG00000099014.2	fxyd1	0.466264	0.259137
	ENSDARG00000015732.9	cax2	0.0397867	0.311557
	ENSDARG00000098736.3	si:dkey-201i2.4	-1.70714	-3.25249
	ENSDARG00000069038.6	si:ch211-242e8.1	0.293545	0.602685
	ENSDARG00000075600.5	si:dkeyp-41f9.3	-1.07363	-1.26585
	ENSDARG00000093569.4	bckdhbl	0.280163	0.172709
	ENSDARG00000089131.4	il17rel	-0.640386	-1.84904
	ENSDARG00000098791.3	cdhr5b	-0.80753	-0.266559
	ENSDARG00000094978.2	si:ch73-18b11.2	-0.987647	-0.237843
	ENSDARG00000099101.2	gch2	-0.764513	-0.118426
	ENSDARG00000097873.2	BX530721.1	0.938285	1.41191
	ENSDARG00000007151.11	kcnk2b	-0.573731	-0.511365
	ENSDARG00000110100.1	si:ch73-92e7.4	0.42374	0.409766
	ENSDARG00000105276.2	grb2a	-0.259012	-0.216375
	ENSDARG00000093082.3	LO018605.1	0.848757	-3.78242
	ENSDARG00000017049.13	adsl	0.217404	0.291405
	ENSDARG00000089475.6	hbae1.1	0.233894	-0.940043
	ENSDARG00000044694.8	fybb	-0.212809	-0.485205
	ENSDARG00000099099.3	CABZ01015815.1	-0.699053	-0.86455
	ENSDARG00000087697.4	lpl	0.293091	0.552096
	ENSDARG00000042065.8	eef2a.2	0.583357	0.695339
	ENSDARG00000045367.10	tuba1b	-1.22604	-1.30002
	ENSDARG00000052215.5	btr02	-0.269696	-0.699003
	ENSDARG00000060457.5	pmp22b	-0.396725	-0.0647528
	ENSDARG00000104770.2	CABZ01072815.1	-0.788414	-1.37536
	ENSDARG00000037527.6	si:rp71-17i16.5	-1.90474	-2.46895
	ENSDARG00000071683.8	zfr2	0.153681	0.340736
	ENSDARG00000035887.9	zgc:91944	0.242023	0.178322
	ENSDARG00000101644.3	ARHGEF17	0.210659	0.238197
	ENSDARG00000035282.4	emc6	0.395247	0.195645
	ENSDARG00000030532.8	arhgef12a	0.0203402	0.155814
	ENSDARG00000067713.5	snx18a	0.228713	0.120664
	ENSDARG00000056757.5	slc39a8	-0.662305	-0.324069
	ENSDARG00000045669.7	si:dkey-39a18.1	0.295336	1.07275
	ENSDARG00000093444.4	si:dkey-106l3.7	-0.203307	-0.593119
	ENSDARG00000007108.8	lipia	-0.218343	-0.368396
	ENSDARG00000043182.8	hhla2a.1	0.297916	0.0930321
	ENSDARG00000014805.8	fhl5	-0.330901	-0.670446
	ENSDARG00000117266.1	FO904966.1	-1.64905	-5.29788
	ENSDARG00000096887.2	CR381618.1	-0.358932	0.231092
	ENSDARG00000038894.7	tmx3a	0.0709395	-0.767665
	ENSDARG00000019278.9	GNB4	0.139535	0.271009
	ENSDARG00000052912.7	si:dkey-57n24.6	-0.752827	-0.353484
	ENSDARG00000094112.3	slc22a21	2.04206	1.2469
	ENSDARG00000103826.2	gpib	0.515892	0.327569
	ENSDARG00000004794.10	ccdc146	-0.783746	-0.177904
	ENSDARG00000014041.11	smarcad1a	-0.11631	-0.365056
	ENSDARG00000027063.5	arpc1b	-0.188487	-0.366854
	ENSDARG00000044895.5	fmoda	-0.239505	-0.0379089
	ENSDARG00000113666.1	znf1173	1.17781	1.11319
	ENSDARG00000117425.1	FO704721.2	-0.132334	0.659936
	ENSDARG00000074556.5	ganc	-0.096508	0.354685
	ENSDARG00000007808.8	zdhhc16a	0.547719	0.290259
	ENSDARG00000077385.5	rgs19	-0.304618	-0.184277
	ENSDARG00000078226.4	cdh12a	-0.12419	0.389252
	ENSDARG00000116430.1	si:ch73-329n5.2	0.587005	-1.98185
	ENSDARG00000022970.8	tm9sf1	-0.139336	-0.233629
	ENSDARG00000100056.2	CABZ01088109.1	0.0168726	0.18508
	ENSDARG00000097489.3	si:ch73-390p7.2	0.230191	0.977794
	ENSDARG00000117594.1	CR848749.2	0.379721	0.94753
	ENSDARG00000040465.7	irf2	0.234503	-0.398917
	ENSDARG00000070025.7	dchs1a	-0.0732459	0.204941
	ENSDARG00000103763.2	l3hypdh	0.732524	0.699142
	ENSDARG00000039125.7	map4k5	-0.00904231	-0.182223
	ENSDARG00000093118.2	CR847509.1	-0.242796	-0.805988
	ENSDARG00000030478.9	zgc:66484	-0.489054	0.232903
	ENSDARG00000096154.2	CU695141.1	1.57474	3.81969
	ENSDARG00000037069.9	zdhhc14	0.243017	0.358954
	ENSDARG00000103347.2	cyp2aa3	0.674702	1.04507
	ENSDARG00000079399.5	F2RL3	-0.52986	-0.585683
	ENSDARG00000060127.7	adamts3	0.219702	0.270401
	ENSDARG00000056804.7	si:dkey-40g16.6	-2.11755	-0.614564
	ENSDARG00000101792.2	si:dkey-237i9.1	-0.169193	-0.200871
	ENSDARG00000079271.4	dcxr	-0.695326	-1.17244
	ENSDARG00000105829.2	CR788316.4	-1.85399	-5.37922
	ENSDARG00000101206.2	zgc:113363	-0.423515	-0.432906
	ENSDARG00000063089.7	ccm2l	-0.0716053	-0.527229
	ENSDARG00000010602.10	zgc:112294	0.535889	0.503599
	ENSDARG00000011247.13	rnpc3	0.309923	0.110176
	ENSDARG00000101597.2	si:dkeyp-57d7.4	0.203422	0.515049
	ENSDARG00000024746.12	hsp90aa1.2	0.245401	-0.52815
	ENSDARG00000100106.2	CR385054.1	-0.835982	-2.76455
	ENSDARG00000040620.4	psmg1	0.305944	0.000769308
	ENSDARG00000052037.5	trim35-1	-0.0713723	-0.580361
	ENSDARG00000103878.2	anpepb	-1.4512	-0.491681
	ENSDARG00000097560.2	BX511311.3	-0.399271	-0.670355
	ENSDARG00000025089.9	loxl4	-0.632248	-0.449597
	ENSDARG00000113992.1	apobec2b	-0.0287302	-0.683468
	ENSDARG00000063182.9	rc3h1b	0.10105	0.164535
	ENSDARG00000074547.4	si:ch211-240l19.8	1.55121	1.07721
	ENSDARG00000109561.1	CABZ01027551.1	0.813559	-0.750519
	ENSDARG00000056530.7	cpamd8	-0.137598	0.238749
	ENSDARG00000102729.2	SAMD9	0.124869	0.680435
	ENSDARG00000116928.1	CABZ01059408.1	-0.335601	-0.852641
	ENSDARG00000052045.9	ggt5a	-0.304449	-0.491176
	ENSDARG00000117742.1	FO904898.6	5.31119	5.60134
	ENSDARG00000098976.2	CU457778.1	-1.04159	-1.12574
	ENSDARG00000096562.4	wu:fj29h11	0.145454	0.324785
	ENSDARG00000010437.10	tent5c	-0.179972	0.536944
	ENSDARG00000043342.7	gpx3	-0.353604	-0.114746
	ENSDARG00000033160.8	nr1d1	-0.0492923	0.808717
	ENSDARG00000040192.9	nenf	-0.246298	-0.438201
	ENSDARG00000092948.4	gna15.3	-1.06282	-1.37093
	ENSDARG00000093972.5	ftr79	0.18073	-0.698527
	ENSDARG00000025467.12	aatf	0.178136	0.22512
	ENSDARG00000076699.6	ipmka	-0.94069	0.167438
	ENSDARG00000103340.2	clic1	-0.0247959	-0.384994
	ENSDARG00000054181.6	valopb	0.459531	0.47416
	ENSDARG00000022810.9	fzr1b	0.253417	0.142446
	ENSDARG00000016528.9	wdcp	0.314292	0.068027
	ENSDARG00000096363.3	BX927298.1	-0.859206	-4.54802
	ENSDARG00000021135.10	dhrs4	0.327341	0.633448
	ENSDARG00000036993.8	erbb3b	-0.219882	-0.400739
	ENSDARG00000087742.4	map4k3a	0.382917	0.107326
	ENSDARG00000104214.2	CR381540.3	0.85199	0.556839
	ENSDARG00000059630.7	mlec	-0.0273961	-0.383817
	ENSDARG00000052074.5	si:ch211-122f10.4	-0.447273	0.00998155
	ENSDARG00000114870.1	CABZ01078594.1	-0.0347641	-0.187303
	ENSDARG00000017780.11	rorcb	0.106603	-0.509265
	ENSDARG00000029290.5	stx11b.1	-0.718164	-1.45052
	ENSDARG00000091619.3	mvb12ba	-0.589629	-0.303253
	ENSDARG00000027658.9	irf10	1.30861	-1.80929
	ENSDARG00000104417.2	CT573006.2	-1.16663	-0.462022
	ENSDARG00000089372.4	clk4a	0.000707298	-0.39619
	ENSDARG00000099742.2	heatr1	0.0101012	0.284735
	ENSDARG00000101450.2	si:ch211-215p11.3	-1.18212	-1.02501
	ENSDARG00000113315.1	zgc:153932	-1.6218	-4.63268
	ENSDARG00000100013.2	dhx38	0.0889061	0.299653
	ENSDARG00000100366.2	si:dkey-102m7.3	0.271707	0.342612
	ENSDARG00000060498.8	tnfrsf9a	-0.0888558	-2.15023
	ENSDARG00000015088.11	dnajb11	-0.10689	-0.443414
	ENSDARG00000026322.10	dhrs13a.1	0.290776	0.382232
	ENSDARG00000042608.6	ica1	0.0685649	-0.217803
	ENSDARG00000092894.4	si:ch211-114l13.9	0.466979	-1.26067
	ENSDARG00000043089.8	alox5b.2	-1.28272	-0.452979
	ENSDARG00000086419.4	si:ch211-282j17.13	-1.20975	-2.60087
	ENSDARG00000040258.8	si:ch73-340m8.2	-0.903991	-0.881013
	ENSDARG00000114461.1	CABZ01054509.1	-1.32347	-1.2666
	ENSDARG00000058598.7	sox18	-0.024918	-0.283278
	ENSDARG00000110967.1	FP102169.1	-0.748087	-1.63778
	ENSDARG00000054963.5	alg1	0.0598208	-0.30695
	ENSDARG00000103979.2	calr3a	-0.134451	-0.772514
	ENSDARG00000100573.2	ckap2l	-0.681855	-0.267703
	ENSDARG00000098077.2	si:dkey-238o14.3	0.208099	-1.72024
	ENSDARG00000038768.6	mrpl12	0.0696239	0.271228
	ENSDARG00000076228.5	kif2c	-0.421982	-0.288666
	ENSDARG00000101785.3	laptm5	-0.0629863	-0.724062
	ENSDARG00000102808.3	calr3b	-0.282213	-0.78462
	ENSDARG00000052565.6	cenpi	-0.541972	-0.211844
	ENSDARG00000097533.2	BX571880.1	0.432174	0.417742
	ENSDARG00000098477.2	tec	-0.950654	-0.36432
	ENSDARG00000020204.9	nf2a	-0.372577	-0.390263
	ENSDARG00000094284.3	si:dkey-58f10.10	0.741444	-1.53455
	ENSDARG00000074919.4	BFSP1	0.693992	0.571362
	ENSDARG00000099282.2	si:ch73-359m17.6	-0.458911	-1.8107
	ENSDARG00000016867.6	rnf128a	-0.177145	-0.237184
	ENSDARG00000103774.2	limch1b	-0.0101102	0.189746
	ENSDARG00000099849.3	ebf1a	0.0660951	0.181723
	ENSDARG00000077982.5	elf3	1.18805	-1.40687
	ENSDARG00000089402.3	si:ch73-281i18.3	1.82084	1.65589
	ENSDARG00000111106.1	arl3l1	0.324238	0.194404
	ENSDARG00000077314.5	mblac1	-1.1427	-0.80867
	ENSDARG00000097348.2	BX649628.1	2.20672	2.71042
	ENSDARG00000041300.6	drc3	0.494204	0.328175
	ENSDARG00000104365.2	BX323064.2	-1.19516	-0.647725
	ENSDARG00000022085.9	si:dkey-34e4.1	-0.235895	-0.0265686
	ENSDARG00000095678.4	ftr38	-0.375246	-0.881439
	ENSDARG00000102750.2	cdh1	-0.0345616	-0.362269
	ENSDARG00000089602.4	si:dkey-217f16.1	-0.174065	-0.802891
	ENSDARG00000100415.2	CABZ01002188.1	-0.598525	-1.32279
	ENSDARG00000008127.12	pcdh15b	-0.051712	0.238159
	ENSDARG00000041878.5	rab11ba	-0.172083	-0.298536
	ENSDARG00000044924.8	gdf11	-0.178168	0.31159
	ENSDARG00000087110.5	akna	0.0694645	0.28925
	ENSDARG00000006192.10	gatad2ab	-0.00648524	-0.218816
	ENSDARG00000093177.4	si:ch211-15j1.1	1.02472	0.406249
	ENSDARG00000013128.9	pdk1	-0.0421668	0.743084
	ENSDARG00000056047.6	noxa1	-0.608766	-2.24585
	ENSDARG00000103677.2	CABZ01008730.1	-0.281118	-0.939279
	ENSDARG00000105071.2	nos1apa	-0.112439	-0.204074
	ENSDARG00000103296.2	nup54	0.468938	0.255144
	ENSDARG00000100792.3	zgc:154142	-1.18359	-0.0803732
	ENSDARG00000087251.4	si:ch73-50f9.4	-0.451171	-1.13262
	ENSDARG00000042993.9	prss1	0.643392	0.247431
	ENSDARG00000100534.2	irak4	0.302703	0.0945064
	ENSDARG00000044695.6	ccdc80l2	-0.297877	-0.287735
	ENSDARG00000069710.7	vwa10.2	-1.2723	-1.39229
	ENSDARG00000009488.7	gipc2	-0.0585368	-0.250943
	ENSDARG00000077626.3	fam19a4a	-0.74488	-0.83392
	ENSDARG00000104929.2	si:ch211-153f2.7	0.135352	0.44063
	ENSDARG00000069186.6	cyp27a1.2	-0.250391	0.580928
	ENSDARG00000040298.9	apoa4b.1	-0.795146	-0.549162
	ENSDARG00000104375.2	sec24a	0.482338	0.351585
	ENSDARG00000077419.6	nectin4a	0.21393	0.42167
	ENSDARG00000105247.2	CR391991.5	1.49361	2.31637
	ENSDARG00000001968.13	dock5	-0.0847443	0.446256
	ENSDARG00000099791.2	pdk3b	0.152379	0.408982
	ENSDARG00000098351.2	si:ch211-66c13.1	-1.93971	-0.703695
	ENSDARG00000112870.1	CABZ01021599.1	-0.756219	-0.39719
	ENSDARG00000071871.4	glod5	0.112292	-0.380307
	ENSDARG00000061047.6	abcg4a	0.248865	0.345124
	ENSDARG00000069433.6	tnk1	-0.068816	-0.344887
	ENSDARG00000041394.6	dnajb1b	0.581814	-0.709491
	ENSDARG00000099026.3	si:dkey-185m8.2	0.0408164	-0.539322
	ENSDARG00000098334.2	exosc3	0.214567	0.311545
	ENSDARG00000096667.4	hemgn	-0.0132942	-0.329361
	ENSDARG00000079589.3	si:dkeyp-73d8.6	-1.09851	-0.309911
	ENSDARG00000069505.4	zgc:136892	-0.300452	-0.662081
	ENSDARG00000056374.5	noxo1b	0.174327	-0.46924
	ENSDARG00000078411.3	hspb15	0.252914	0.279537
	ENSDARG00000026519.10	ralgps2	0.0450757	0.155869
	ENSDARG00000004433.11	btk	-0.353739	-0.810639
	ENSDARG00000045011.10	tapbp.2	0.674047	-0.371915
	ENSDARG00000094708.2	sftpba	-0.230197	-0.54424
	ENSDARG00000101670.2	kntc1	-0.351239	-0.457749
	ENSDARG00000070846.8	dazap1	0.418505	0.0306335
	ENSDARG00000079766.5	tap1	0.321035	-0.782537
	ENSDARG00000052537.5	cptp	0.0213299	-0.303402
	ENSDARG00000095943.2	BX324207.1	-0.489984	-0.677703
	ENSDARG00000099660.2	CU915256.1	1.48291	1.23113
	ENSDARG00000007465.11	tdrd1	-0.134324	0.666901
	ENSDARG00000095615.3	si:dkeyp-86h10.3	-0.681252	-0.120853
	ENSDARG00000074967.5	zgc:162698	-0.0343331	-0.388389
	ENSDARG00000056620.5	grpr	0.481305	-0.02213
	ENSDARG00000092242.3	si:dkey-26i13.7	-1.31421	-4.98067
	ENSDARG00000057792.8	cx52.7	0.444794	0.231135
	ENSDARG00000028276.8	si:ch211-196h16.12	0.802879	0.357369
	ENSDARG00000115421.1	n6amt1	0.355003	0.132475
	ENSDARG00000024195.11	znf395b	0.232169	0.244413
	ENSDARG00000115657.1	prkcaa	-0.0111404	0.214458
	ENSDARG00000088615.4	ltb4r2a	-0.440274	-0.66288
	ENSDARG00000092550.2	si:dkey-85a20.4	-0.251299	-0.294796
	ENSDARG00000102229.2	mapk8ip1a	-0.100913	0.187217
	ENSDARG00000096793.2	BX842240.1	-3.46928	-4.52314
	ENSDARG00000077573.5	tmprss13b	0.222692	0.925731
	ENSDARG00000062558.6	rspry1	0.187439	-0.0522072
	ENSDARG00000068275.5	ptx3a	0.4991	0.565745
	ENSDARG00000041848.5	rh50	-0.807691	0.259156
	ENSDARG00000101557.3	scarb1	-0.717917	0.0957847
	ENSDARG00000114716.1	znf1117	-0.772371	-1.03658
	ENSDARG00000096507.2	si:ch211-1f22.8	-3.94101	-3.11075
	ENSDARG00000073769.4	magi2b	0.379383	0.50011
	ENSDARG00000040031.7	tardbp	0.0176348	-0.106282
	ENSDARG00000068303.6	zgc:171509	-0.306543	-2.35576
	ENSDARG00000100823.2	selenok	0.310056	-0.0959614
	ENSDARG00000006422.8	esyt3	-0.0173926	-0.355293
	ENSDARG00000059948.7	si:dkey-121b10.7	0.11272	0.688736
	ENSDARG00000038866.7	trappc8	0.0338515	0.188962
	ENSDARG00000037554.8	arhgef3l	-0.146656	-0.847812
	ENSDARG00000053062.6	CR628323.2	1.92589	-0.63428
	ENSDARG00000098662.2	si:ch73-359m17.9	-0.732574	-0.684551
	ENSDARG00000058556.7	muc5.2	1.89896	1.85032
	ENSDARG00000087178.5	scpp9	-1.99249	-1.31966
	ENSDARG00000016977.10	snx27b	0.096405	0.248411
	ENSDARG00000067591.5	puraa	0.300119	0.0124273
	ENSDARG00000032373.8	rnf145b	-0.230502	-0.165922
	ENSDARG00000093550.2	BX005438.1	0.241572	0.382576
	ENSDARG00000102265.2	smarcal1	1.00661	0.726804
	ENSDARG00000045447.6	slc35g2b	0.4465	0.126784
	ENSDARG00000031164.6	tuba8l2	0.2585	0.229231
	ENSDARG00000024503.8	c6ast3	0.861375	0.478083
	ENSDARG00000090392.4	si:dkey-71l4.2	-1.27934	-1.51209
	ENSDARG00000097931.2	BX323557.1	0.54255	0.483202
	ENSDARG00000032131.10	drd3	0.277324	0.0466757
	ENSDARG00000070607.5	mrpl36	0.269692	0.0502139
	ENSDARG00000100192.3	znf1155	0.288054	0.122779
	ENSDARG00000079188.4	nxph2b	0.293708	0.143069
	ENSDARG00000078147.2	il10	1.88896	-2.40509
	ENSDARG00000009640.6	psmb1	0.302176	0.052821
	ENSDARG00000016464.11	cdc42bpab	0.0049224	0.161022
	ENSDARG00000104225.2	ndel1b	0.122931	0.38457
	ENSDARG00000114454.1	CR762483.1	0.784589	-0.113142
	ENSDARG00000068256.6	rwdd	-0.245086	-0.24234
	ENSDARG00000040251.6	ctsk	-0.216854	-0.312659
	ENSDARG00000025391.7	pfdn2	0.17647	0.0583296
	ENSDARG00000092362.4	hsp70.2	0.902941	-0.735997
	ENSDARG00000017220.11	otud7b	0.118213	0.184257
	ENSDARG00000038979.7	si:dkey-24c2.9	0.784785	1.10265
	ENSDARG00000055784.7	ptpn3	-0.0205433	0.229528
	ENSDARG00000038312.7	rcl1	0.292387	0.256444
	ENSDARG00000097553.2	BX908750.1	0.742797	0.385826
	ENSDARG00000055536.6	otub1a	-0.143823	-0.356986
	ENSDARG00000091015.4	CR381544.2	-1.25719	-2.02754
	ENSDARG00000099947.2	CABZ01109019.1	-1.08832	-1.97661
	ENSDARG00000002791.11	atp1a1a.1	0.020868	0.208696
	ENSDARG00000094677.3	si:dkey-92j12.5	-0.0506289	0.311074
	ENSDARG00000100236.2	cspp1a	0.0619669	0.316145
	ENSDARG00000086460.5	si:dkey-83f18.10	-2.48333	-4.7745
	ENSDARG00000034409.7	pik3r3b	0.181213	0.224129
	ENSDARG00000086374.3	isg15	0.182958	1.05863
	ENSDARG00000101049.2	CABZ01075274.1	0.140123	-1.0299
	ENSDARG00000003527.11	mak16	0.215375	0.237237
	ENSDARG00000019693.12	clcn5a	0.0828757	0.256584
	ENSDARG00000097239.2	si:ch73-31d8.2	-0.4852	-1.46963
	ENSDARG00000033967.7	trmt2b	-0.086233	-0.502734
	ENSDARG00000097720.2	BX005129.3	-0.314064	1.57945
	ENSDARG00000101700.2	si:ch1073-181h11.1	5.45974	4.41509
	ENSDARG00000093975.3	si:dkey-222h21.9	-1.1385	-1.34893
	ENSDARG00000011851.13	map2k5	-0.512726	-0.298758
	ENSDARG00000078979.4	arhgef40	-0.667601	-0.374147
	ENSDARG00000030949.7	srprb	0.136071	0.184864
	ENSDARG00000063672.7	zmp:0000000711	-0.227049	-0.410037
	ENSDARG00000077085.4	zgc:110821	0.428678	0.118001
	ENSDARG00000037030.8	casz1	0.0130306	0.152189
	ENSDARG00000007671.13	ghrb	-0.014699	0.44025
	ENSDARG00000020239.10	lpin1	-0.0397375	0.880951
	ENSDARG00000114332.1	CT573234.1	-0.397371	-1.98226
	ENSDARG00000067848.6	nmrk2	-0.319369	0.519899
	ENSDARG00000073845.4	zgc:110843	-0.460394	-0.225031
	ENSDARG00000089307.4	pmaip1	-0.559998	-0.877943
	ENSDARG00000099775.2	CABZ01074307.1	-0.596285	-1.1208
	ENSDARG00000077400.5	rbm10	-0.00441619	0.200665
	ENSDARG00000079992.5	senp6b	-1.12875	-1.11924
	ENSDARG00000104850.2	si:ch211-215p11.1	-0.445239	-0.606811
	ENSDARG00000009136.11	tp53bp2a	0.00470562	0.303711
	ENSDARG00000075748.5	NCKAP1L	-0.00832115	-0.276073
	ENSDARG00000036282.8	rnaset2	-0.385626	-0.188917
	ENSDARG00000013685.10	vsig8b	-0.475924	-0.383188
	ENSDARG00000016088.11	rtn2a	-0.325377	0.0110097
	ENSDARG00000038321.8	zgc:172053	-2.56567	-6.74933
	ENSDARG00000079126.5	znfl1i	3.07257	1.04649
	ENSDARG00000039501.10	ugt2a6	-1.1088	-0.712764
	ENSDARG00000096655.2	BX901920.1	-0.481237	-0.46583
	ENSDARG00000086494.4	znf970	0.228642	-0.358958
	ENSDARG00000000151.14	thraa	0.0528116	0.338204
	ENSDARG00000007975.7	fth1b	-0.0667307	-0.214532
	ENSDARG00000101259.3	hgh1	0.221606	0.36891
	ENSDARG00000011166.7	cahz	0.163661	-0.41546
	ENSDARG00000005908.11	clk4b	-0.257198	-0.340209
	ENSDARG00000074126.5	ttc39a	-0.290421	-0.469796
	ENSDARG00000105371.2	CR382283.1	-1.43061	-2.30096
	ENSDARG00000101722.2	larp1	0.327197	0.149883
	ENSDARG00000013539.10	ikzf1	0.0508591	-0.375198
	ENSDARG00000020777.10	cep85l	-0.237886	-0.0528158
	ENSDARG00000020625.12	jak1	-0.0515321	-0.230445
	ENSDARG00000021787.10	abcb5	0.00694863	0.626547
	ENSDARG00000045932.6	cpeb1a	0.405072	0.769465
	ENSDARG00000053668.6	stag2b	0.095154	0.133379
	ENSDARG00000040683.8	si:ch73-40a17.3	-0.935128	-0.184007
	ENSDARG00000053828.7	ubxn11	0.223925	0.5086
	ENSDARG00000116618.1	si:ch73-27e22.8	3.0689	1.38204
	ENSDARG00000101560.2	psma1	0.406039	0.0949517
	ENSDARG00000021572.8	cgas	1.74558	0.782179
	ENSDARG00000033179.6	tmem243b	0.319404	0.185745
	ENSDARG00000074644.4	spock1	0.12225	0.35045
	ENSDARG00000052170.7	uap1	-0.169454	-1.03663
	ENSDARG00000098214.2	CABZ01072487.1	0.484205	0.627522
	ENSDARG00000088044.3	si:ch73-139j3.4	-0.570944	-0.0808297
	ENSDARG00000019398.10	psma6a	0.343233	0.120964
	ENSDARG00000092814.3	si:dkey-21e2.3	-0.134989	-1.79733
	ENSDARG00000057789.4	lyz	0.341623	-1.14599
	ENSDARG00000098699.2	si:ch211-11c3.9	-1.90824	-0.942391
	ENSDARG00000025218.10	myo5ab	-0.477294	0.0778117
	ENSDARG00000076388.2	zgc:194686	-1.44531	-4.49781
	ENSDARG00000077818.5	nrg2a	0.101345	0.199187
	ENSDARG00000093787.3	CR450686.3	-2.19652	-1.93822
	ENSDARG00000060682.8	agr1	-0.320932	-0.435811
	ENSDARG00000038716.7	casq1a	-0.815502	-0.28879
	ENSDARG00000104343.2	ppic	0.265866	0.26269
	ENSDARG00000117694.1	BX510301.2	3.04356	2.13131
	ENSDARG00000117335.1	LO018608.1	-0.00927095	-1.78002
	ENSDARG00000027109.11	zfr	0.081701	0.111954
	ENSDARG00000090427.4	si:dkey-246i14.3	-0.451163	-0.192662
	ENSDARG00000010767.10	epha4l	-0.402252	-0.466825
[truncated: 1,998 more rows]

## Sheet: 15 somite
	Ensembl 99 Gene Stable ID Version	LL Gene Annotation	GFMut vs GFWT log2 FC	CVMut vs CVWT log2 FC
Shared Genes	ENSDARG00000073799.5	zgc:194210	0.658252	0.481344
	ENSDARG00000009438.8	myog	-0.401262	-0.360371
	ENSDARG00000007077.8	ankrd50l	-0.162191	-0.313729
	ENSDARG00000010478.12	hsp90aa1.1	0.216203	0.544075
	ENSDARG00000019930.10	tal1	0.200778	-0.0608635
	ENSDARG00000008433.10	unc45b	-0.0801401	0.386808
	ENSDARG00000062402.8	frem1b	-0.485855	-0.451486
	ENSDARG00000005216.11	zgc:158328	-0.839474	-0.368716
	ENSDARG00000019949.9	serpinh1b	-0.0186015	-0.891563
	ENSDARG00000079462.6	si:ch211-131k2.3	0.0364353	0.401382
	ENSDARG00000033172.7	nr2f5	0.224282	0.332612
	ENSDARG00000078280.5	nkx3-1	0.301282	-1.09031
	ENSDARG00000007582.9	si:ch1073-155h21.1	-0.861364	-1.23593
	ENSDARG00000046012.9	slc47a1	-0.678904	-0.0160313
	ENSDARG00000067729.5	arid3c	-0.0445362	0.354525
Yang et al 2013 ONLY	ENSDARG00000095019.2	lmo2	0.017133	-0.0540318
	ENSDARG00000017927.8	cx36.7	-0.138385	0.560492
	ENSDARG00000007891.9	meox1	0.110249	-0.140852
	ENSDARG00000090629.5	tmtops3b	-0.287098	0.278288
	ENSDARG00000053773.4	vgll2b	-0.0237493	0.211736
	ENSDARG00000078363.4	mcoln3a	-0.285778	-0.232629
	ENSDARG00000030176.9	zgc:92429	-0.00703559	0.165133
	ENSDARG00000059231.8	hephl1a	0.330977	-0.370305
	ENSDARG00000093381.4	tgm2l	-0.57157	-0.0518678
	ENSDARG00000061231.8	tinagl1	-0.210337	0.0829974
	ENSDARG00000054846.6	CU657980.1	-0.162736	0.086361
	ENSDARG00000061348.6	adat1	0.00240032	0.019602
	ENSDARG00000030494.8	hjv	-0.174847	-0.0672112
	ENSDARG00000034063.8	unm_sa911	0.553373	-0.171076
	ENSDARG00000001721.11	oc90	-0.087619	-0.196135
	ENSDARG00000037383.8	pax5	-0.0975789	0.152215
	ENSDARG00000092130.2	CR925709.1	-0.306224	0.182171
	ENSDARG00000021232.8	nkx2.7	-0.247128	-0.466947
	ENSDARG00000088950.4	sycp2	0.271182	-0.0366072
	ENSDARG00000005510.10	gdf6b	-0.162395	0.115423
	ENSDARG00000060010.6	iqgap2	-0.38955	0.164982
	ENSDARG00000061848.8	col15a1b	0.0184422	-0.0821363
	ENSDARG00000074014.3	zgc:194275	-1.12629	0.466505
	ENSDARG00000078052.5	emilin3a	-0.185956	-0.263719
	ENSDARG00000086647.4	chrng	-0.0818421	-0.195768
	ENSDARG00000042282.8	itga6a	0.0665391	0.0244365
	ENSDARG00000094881.3	si:ch211-197h24.8	0.00188981	0.243496
	ENSDARG00000075463.5	mss51	-0.21119	0.189187
	ENSDARG00000088891.4	slc23a3	-0.102433	-0.0740104
	ENSDARG00000052148.7	ptgs1	0.229966	-0.13092
	ENSDARG00000070794.7	greb1	0.199427	0.240628
	ENSDARG00000032553.6	egln3	-0.562732	-0.0669708
	ENSDARG00000069459.6	si:dkey-6n21.13	-0.338514	0.184205
	ENSDARG00000076904.5	loxl5b	-0.60471	-0.0737197
	ENSDARG00000088195.4	si:ch211-168f7.5	0.128328	0.057965
	ENSDARG00000045166.6	bhlha15	0.295699	0.124512
	ENSDARG00000039098.8	ca8	-0.0381886	-0.0304967
	ENSDARG00000094282.5	dnah11	-0.0142425	-0.057149
	ENSDARG00000067544.4	tcf15	0.205166	-0.193155
	ENSDARG00000031138.7	irx3b	-0.0611061	0.0118655
	ENSDARG00000042536.6	si:dkey-48j7.3	-0.0197614	-0.834691
	ENSDARG00000000767.12	spi1b	-0.0993521	-0.250718
	ENSDARG00000043271.8	morc3b	0.468463	0.380597
	ENSDARG00000016964.7	MCUR1	0.118994	-0.024443
	ENSDARG00000017799.11	tgm1	0.102205	-0.0890616
	ENSDARG00000053835.5	plekhh1	-0.266631	-0.0458816
	ENSDARG00000011821.10	plod2	-0.233627	0.0240097
	ENSDARG00000062262.9	ednrab	0.13082	-1.10487
	ENSDARG00000068191.6	cdh15	-0.596354	0.154415
	ENSDARG00000095254.5	si:dkey-239j18.2	3.03846	1.0408
	ENSDARG00000074677.6	frem3	-0.360713	0.176295
	ENSDARG00000004979.6	elovl5	-0.344068	-0.0997806
	ENSDARG00000058822.6	wnt3a	-0.135713	-0.0673622
	ENSDARG00000094324.2	efemp2a	-0.122844	0.141044
	ENSDARG00000058543.6	lama5	-0.0304066	0.119612
	ENSDARG00000056111.6	lmod1a	0.757861	-0.891815
	ENSDARG00000007184.11	zbtb16a	0.102246	0.0402315
	ENSDARG00000095268.2	si:dkey-261h17.1	-0.333099	0.055841
	ENSDARG00000021997.8	cfap206	0.155491	0.352534
	ENSDARG00000075970.4	BX324188.1	0.117764	0.218948
	ENSDARG00000033029.9	pkd1b	0.221756	0.260255
	ENSDARG00000036252.9	rras2	-0.0366181	0.0228999
	ENSDARG00000003109.10	rcan1a	-0.000708561	-0.178978
	ENSDARG00000053010.8	lpcat2	0.117511	0.0693652
	ENSDARG00000074812.5	fhdc1	-0.0930593	0.0314608
	ENSDARG00000094794.2	si:ch211-171b20.3	0.286567	0.415886
	ENSDARG00000004447.9	aplnr2	-0.131033	0.32246
	ENSDARG00000053868.5	etv2	0.117069	-0.184275
	ENSDARG00000056640.7	rpia	-0.00782673	0.0299156
	ENSDARG00000076299.4	FQ323119.1	-0.238674	0.0701399
	ENSDARG00000014309.9	spaw	-0.498661	1.0563
	ENSDARG00000092104.2	BX571955.1	2.01176	-0.113328
	ENSDARG00000077403.4	col8a1a	-0.58587	0.00637134
	ENSDARG00000059263.7	hoxd12a	0.109514	0.0916385
	ENSDARG00000008174.7	hoxb1a	0.420097	-0.234172
	ENSDARG00000092881.3	rbm20	-0.670664	0.510754
	ENSDARG00000079501.5	si:ch211-149l1.2	-0.143256	-0.266759
	ENSDARG00000058815.7	ihhb	-0.812292	0.101057
	ENSDARG00000020746.10	gfi1aa	0.297342	-0.223671
	ENSDARG00000062517.7	si:ch211-107n13.1	-0.171984	-0.127071
	ENSDARG00000046019.5	snai1b	-0.04718	-0.00959816
	ENSDARG00000062427.8	clcn2a	0.12565	0.0842026
	ENSDARG00000061509.6	tbx3b	-0.116253	0.243941
	ENSDARG00000074526.4	zbtb16b	0.068322	0.199331
	ENSDARG00000036471.5	dand5	0.294363	-0.27777
	ENSDARG00000014358.9	optc	-0.554066	0.248053
	ENSDARG00000030722.7	xirp1	-0.172322	0.174019
	ENSDARG00000004635.14	epha7	0.0706966	0.0675453
	ENSDARG00000030110.5	myod1	-0.340912	-0.0987233
	ENSDARG00000015072.6	dmrt2a	-0.00124895	-0.313252
	ENSDARG00000088813.3	ppp1r3ab	-0.577327	0.45955
	ENSDARG00000069888.5	cldna	0.336669	-0.0236654
	ENSDARG00000052846.7	fsta	-0.0159115	0.0492063
	ENSDARG00000056030.6	hoxb7a	0.219978	-0.0112671
	ENSDARG00000058775.6	oct2	-0.0859993	-0.157933
	ENSDARG00000078733.6	cnnm2b	-0.240474	0.295704
	ENSDARG00000062429.6	trim109	-0.0830495	-0.0425851
	ENSDARG00000042826.5	egr2b	0.0142775	0.151083
	ENSDARG00000070542.6	mafbb	-0.123335	-0.100681
	ENSDARG00000071215.5	palm3	-0.063906	0.177355
	ENSDARG00000054196.7	slc38a8b	-0.521688	-0.00625679
	ENSDARG00000061691.6	qpctla	0.0105932	-0.0339685
	ENSDARG00000060471.7	gcnt3	-0.400623	-0.148926
	ENSDARG00000017229.13	megf10	-0.0788919	-0.110008
	ENSDARG00000073905.5	zgc:92481	0.120437	0.0705228
	ENSDARG00000038139.8	pdgfbb	0.05276	0.0528635
This Study ONLY	ENSDARG00000011239.6	ppp1r14aa	0.520949	0.152557
	ENSDARG00000088298.5	si:ch211-235i11.4	0.322581	0.283944
	ENSDARG00000112674.1	AL954682.1	-0.216917	-0.563479
	ENSDARG00000117388.1	CABZ01053592.1	1.00106	1.35408
	ENSDARG00000015482.11	zgc:113518	-0.217898	-0.430112
	ENSDARG00000030616.9	nfe2l1a	-0.691068	-0.101714
	ENSDARG00000116043.1	CABZ01049625.1	-1.01572	-1.60897
	ENSDARG00000113820.1	cyp46a1.4	-1.47327	-1.09235
	ENSDARG00000076914.6	lacc1	-0.811374	-0.615124
	ENSDARG00000063295.8	myh9a	-0.140209	-0.587319
	ENSDARG00000017354.9	epha2a	-0.0883344	-0.321362
	ENSDARG00000102343.2	si:dkey-243k1.3	0.634476	0.569703
	ENSDARG00000096545.4	si:ch211-191a16.5	-0.874606	-1.16164
	ENSDARG00000088711.4	lgals1l1	-0.41934	-0.89199
	ENSDARG00000055506.6	si:ch211-37e10.1	0.309	0.95364
	ENSDARG00000100375.2	timm23b	1.20645	1.04041
	ENSDARG00000044047.7	slc18b1	-0.717215	-0.0641263
	ENSDARG00000104485.2	si:ch1073-224n8.1	-0.254853	-0.288976
	ENSDARG00000061651.7	marveld2b	-0.134337	-0.514402
	ENSDARG00000103556.2	si:ch211-218g23.6	-0.829638	-0.956084
	ENSDARG00000004059.11	galk2	-0.270806	-0.381898
	ENSDARG00000036106.7	rgs18	-0.0543966	-0.407726
	ENSDARG00000086420.3	CABZ01046949.1	1.26994	1.27292
	ENSDARG00000032296.7	pomp	0.32971	0.0125255
	ENSDARG00000099694.2	neurl1b	-0.428015	-0.195002
	ENSDARG00000076294.4	klb	-1.08126	-0.397075
	ENSDARG00000069869.4	zgc:113030	-0.00183361	-0.376888
	ENSDARG00000017653.9	rgs13	-0.973421	-1.13118
	ENSDARG00000045123.8	oplah	-0.0631592	0.22488
	ENSDARG00000104487.3	mthfs	0.661722	0.547272
	ENSDARG00000069192.5	zgc:163030	-0.334842	-1.27747
	ENSDARG00000038668.8	gbp1	1.14846	-1.0979
	ENSDARG00000002956.12	si:dkey-32n7.4	-0.637698	-0.799069
	ENSDARG00000053502.6	cryaa	0.406866	0.0658952
	ENSDARG00000101890.2	pigr	0.23497	0.365993
	ENSDARG00000019521.11	mpx	-0.170538	-1.75061
	ENSDARG00000052705.6	pkp1b	0.249082	0.638693
	ENSDARG00000068883.5	tspan13a	-0.985502	-0.623824
	ENSDARG00000044484.5	cdc23	-0.0529441	-0.189
	ENSDARG00000098368.3	aplp1	0.0650071	0.204622
	ENSDARG00000094770.3	CT583625.2	3.25203	2.36822
	ENSDARG00000052693.6	si:dkey-172m14.1	-1.05858	-0.904031
	ENSDARG00000095464.2	gstt2	-1.05694	-1.0172
	ENSDARG00000092402.3	BX569787.1	-0.0202259	-0.246451
	ENSDARG00000040921.6	zmp:0000000606	0.229079	-1.17251
	ENSDARG00000098689.2	ptpn23b	0.261114	0.175368
	ENSDARG00000092077.2	si:dkey-147f3.4	-1.44087	-1.89495
	ENSDARG00000011422.12	ryr1a	-0.0239643	0.300266
	ENSDARG00000029818.8	srsf5a	0.25538	-0.0074755
	ENSDARG00000092895.2	si:dkey-188i13.11	-0.0211496	-0.375455
	ENSDARG00000100938.2	hint2	0.355057	0.26317
	ENSDARG00000075159.6	meltf	-0.670967	-0.167636
	ENSDARG00000007869.8	ehd3	-0.224457	-0.0265629
	ENSDARG00000044400.6	wdr78	0.015028	0.967451
	ENSDARG00000070674.3	psmd6	0.216969	0.144369
	ENSDARG00000101128.2	si:dkey-211f22.5	-0.195958	-0.222953
	ENSDARG00000016200.10	trib3	0.104734	0.286376
	ENSDARG00000062959.7	zgc:158785	0.018393	0.491872
	ENSDARG00000037409.7	tmem144a	-0.140517	-0.47302
	ENSDARG00000070568.6	atad5a	-0.0488088	-0.26875
	ENSDARG00000094578.3	epsti1	-0.0958872	-0.544087
	ENSDARG00000094608.4	si:dkey-222h21.10	-0.761531	-1.13882
	ENSDARG00000010018.11	qki2	-0.0250293	0.242391
	ENSDARG00000017728.7	phb2b	-0.437151	-0.394795
	ENSDARG00000105988.2	FO203514.1	1.01477	1.42546
	ENSDARG00000105283.2	btr24	-0.454148	-0.71636
	ENSDARG00000095665.4	si:ch211-191a16.2	-1.15892	-0.927841
	ENSDARG00000111934.1	si:dkey-108k21.13	-1.38351	0.556133
	ENSDARG00000029995.9	tnni2b.2	-0.248748	-0.266841
	ENSDARG00000094295.3	CR855337.1	0.00359219	0.375095
	ENSDARG00000058231.7	nt5c2b	0.0646686	0.196871
	ENSDARG00000061749.7	htr3b	0.291752	0.41956
	ENSDARG00000012367.10	trim46a	0.191444	0.195284
	ENSDARG00000041917.8	ccl38a.4	-0.763546	-1.33905
	ENSDARG00000028087.9	aldh2.2	-0.269599	0.0242873
	ENSDARG00000068849.7	fam83ha	-0.443427	0.0904602
	ENSDARG00000099216.2	atp8b2	0.346393	0.560066
	ENSDARG00000078512.6	acaca	-0.116739	0.173301
	ENSDARG00000035718.4	cbln6	-1.56316	-0.127032
	ENSDARG00000035178.8	gna14	-1.13981	-2.42225
	ENSDARG00000079234.7	si:ch211-285c6.2	0.46747	-0.981691
	ENSDARG00000078751.5	tpp2	0.303858	0.51366
	ENSDARG00000045257.6	decr2	-0.548131	-0.301231
	ENSDARG00000101043.3	ppl	-0.0124243	0.595681
	ENSDARG00000039970.7	cnr2	-0.18183	-0.824932
	ENSDARG00000104903.2	cdkn1cb	-0.511193	-0.647732
	ENSDARG00000113065.1	AL929276.1	4.8771	4.16042
	ENSDARG00000111245.1	si:dkey-27d5.3	-2.34139	-4.66822
	ENSDARG00000017595.10	ccdc6b	0.149453	0.175713
	ENSDARG00000100755.2	CU074330.1	0.56348	0.246809
	ENSDARG00000068182.5	crb3b	-0.394091	-1.2205
	ENSDARG00000100900.2	si:ch211-183d5.2	2.05314	-1.43192
	ENSDARG00000079917.6	rassf7a	0.129568	0.243862
	ENSDARG00000090741.3	tor1l2	-2.03902	-3.44116
	ENSDARG00000114451.1	mmp13a	0.300376	-0.617157
	ENSDARG00000101350.2	arhgap28	-0.189526	-0.657661
	ENSDARG00000103846.3	hspa5	-0.0223622	-0.862227
	ENSDARG00000004262.10	cyp46a1.2	-0.933227	-0.585891
	ENSDARG00000068978.4	glo1	-0.0375971	0.203315
	ENSDARG00000070578.6	edn2	-0.296218	-0.766589
	ENSDARG00000077809.4	il13	0.703034	-1.54681
	ENSDARG00000098438.2	slc6a6b	-0.142387	0.274734
	ENSDARG00000046090.8	dhrs11a	0.26988	0.7833
	ENSDARG00000099970.2	CR383676.1	0.403747	0.143314
	ENSDARG00000087393.4	prr11	-0.236758	-0.86305
	ENSDARG00000001470.12	mhc1zea	-0.182362	-0.410647
	ENSDARG00000045089.7	si:ch211-270n8.1	3.59023	3.04184
	ENSDARG00000005616.11	bfb	-0.451483	0.869992
	ENSDARG00000075676.5	fndc7b	0.191182	0.394737
	ENSDARG00000099382.2	si:ch211-209n20.1	1.8185	-0.233176
	ENSDARG00000098415.2	CT956093.1	-0.954087	-1.02526
	ENSDARG00000004953.10	mxb	0.388432	1.26562
	ENSDARG00000104718.2	CU570769.3	-2.93883	-2.61568
	ENSDARG00000103929.1	ildr1a	0.137668	-0.457739
	ENSDARG00000053405.5	sord	-0.157442	-0.305818
	ENSDARG00000089706.4	si:ch211-276a23.5	-0.448556	-0.701741
	ENSDARG00000032571.7	il20ra	-0.36191	-1.73347
	ENSDARG00000056677.7	BX530018.2	0.487387	0.657504
	ENSDARG00000104938.3	ftsj3	0.233503	0.444365
	ENSDARG00000009418.11	mef2cb	-0.0340485	0.249355
	ENSDARG00000026611.8	socs3b	-0.111496	-0.676255
	ENSDARG00000036571.7	sema3e	0.103738	0.21663
	ENSDARG00000009459.8	slc35e4	-0.469395	0.0709904
	ENSDARG00000054207.9	CU682777.1	-1.77275	-0.0705558
	ENSDARG00000077690.5	mb21d2	-0.14767	-0.271121
	ENSDARG00000029232.8	FO704779.1	0.0788448	-0.885198
	ENSDARG00000055523.6	slc22a6l	-0.936947	-0.200068
	ENSDARG00000019444.7	ssr4	-0.0311707	-0.19706
	ENSDARG00000079119.5	si:ch211-229d2.5	0.304452	0.457136
	ENSDARG00000097774.2	CR387996.1	2.1441	1.79246
	ENSDARG00000102974.3	baz2a	0.0630168	0.169911
	ENSDARG00000102219.2	si:ch211-12p12.2	-0.122849	-1.37644
	ENSDARG00000102599.2	si:ch1073-392o20.2	-0.300301	-0.28476
	ENSDARG00000093584.2	zgc:193505	0.143991	0.527589
	ENSDARG00000052121.6	rag2	0.409276	0.635732
	ENSDARG00000037645.6	zgc:173570	-0.0170213	-0.474861
	ENSDARG00000069583.7	zgc:114181	-0.292964	-0.43815
	ENSDARG00000079470.3	cdk17	0.00072116	0.120059
	ENSDARG00000114141.1	CABZ01083546.1	-1.04615	-1.25022
	ENSDARG00000029866.8	slc6a14	-0.694652	-1.51294
	ENSDARG00000004658.9	zgc:101810	0.177975	0.297466
	ENSDARG00000098650.2	iqgap3	-0.498083	-0.462994
	ENSDARG00000079274.4	prss59.1	0.682381	0.348426
	ENSDARG00000089758.4	si:dkey-11o15.7	-0.428649	-1.3604
	ENSDARG00000029581.7	tbc1d7	0.318712	0.290448
	ENSDARG00000014775.11	zgc:113220	0.0783653	0.194766
	ENSDARG00000097537.4	wwp1	0.251086	0.0577564
	ENSDARG00000102417.2	psmd7	0.362231	0.349863
	ENSDARG00000030961.6	ak8	0.0968764	0.78779
	ENSDARG00000076472.4	ovol1a	0.187056	-0.613323
	ENSDARG00000043102.9	lxn	0.26765	-0.0585111
	ENSDARG00000060510.8	cul4b	0.00657167	0.160839
	ENSDARG00000055656.4	pdzd3b	-1.14636	-0.020185
	ENSDARG00000036864.6	slc34a2b	-0.688662	-0.468259
	ENSDARG00000078322.4	col12a1a	-0.305595	-0.0399257
	ENSDARG00000100597.2	ubxn4	0.47083	-0.0623796
	ENSDARG00000098671.2	prelid1a	-0.219458	-0.222088
	ENSDARG00000014357.8	amh	0.00057334	-0.757575
	ENSDARG00000041397.5	eif2b2	0.283143	0.10823
	ENSDARG00000020758.10	tmem178	-0.0623895	-0.205397
	ENSDARG00000027611.7	cavin2a	0.0544505	0.206452
	ENSDARG00000044622.6	polq	-0.453294	0.106643
	ENSDARG00000077327.5	ano11	0.289113	0.15362
	ENSDARG00000104290.2	ripk2	-0.60748	-0.161925
	ENSDARG00000115732.1	CT583625.6	6.38212	5.82849
	ENSDARG00000001870.10	atp1a1a.4	-0.727731	-0.155772
	ENSDARG00000040179.6	zgc:101562	-1.71715	-1.82108
	ENSDARG00000110939.1	si:dkey-27d5.14	-4.25365	-1.57289
	ENSDARG00000011696.9	esrrgb	-0.310115	0.352067
	ENSDARG00000092947.4	cyt1	0.328058	0.379995
	ENSDARG00000090833.3	igfbp6b	-0.479053	-0.0510959
	ENSDARG00000020488.10	arhgap17a	-0.178479	0.285009
	ENSDARG00000056619.7	arhgap42a	-0.213032	-0.0051316
	ENSDARG00000115956.1	CABZ01044281.1	-0.796489	0.154179
	ENSDARG00000079584.4	zgc:194930	-0.847653	-0.298946
	ENSDARG00000012790.11	tmem161a	-0.109211	0.360206
	ENSDARG00000104028.2	si:dkey-74k8.3	0.126164	0.32314
	ENSDARG00000077299.4	yars2	-0.224939	-0.299501
	ENSDARG00000096651.4	LOC108187081	-1.1436	-0.064418
	ENSDARG00000033566.6	cyp17a1	-0.472618	-0.654692
	ENSDARG00000103566.2	tomm20b	0.34343	0.251037
	ENSDARG00000017984.11	zgc:172106	-1.87822	-2.52416
	ENSDARG00000090778.4	ttll1	0.392431	0.212862
	ENSDARG00000055527.7	cmn	-1.18058	0.0336132
	ENSDARG00000071059.7	gtpbp2b	-0.164672	-0.224453
	ENSDARG00000086703.5	si:dkey-126g1.7	-0.366021	-0.881261
	ENSDARG00000052917.3	si:ch211-202f3.3	-0.0550724	-0.703711
	ENSDARG00000097615.2	si:ch211-108d22.2	0.209165	0.48598
	ENSDARG00000074740.4	arhgap18	0.225499	0.201697
	ENSDARG00000056239.7	tmem45b	-0.398666	-0.172926
	ENSDARG00000073781.5	ALOXE3	-1.00882	-2.18393
	ENSDARG00000007221.9	pbk	-0.607143	-0.517235
	ENSDARG00000116814.1	CU570894.2	0.834521	0.875681
	ENSDARG00000071413.6	mier2	-0.347286	-0.176985
	ENSDARG00000058357.6	ankrd33ba	-0.0106187	-0.256586
	ENSDARG00000025375.11	idh1	-0.400585	-0.109451
	ENSDARG00000101084.2	CABZ01069184.1	-2.45051	-1.84751
	ENSDARG00000100307.2	adamts5	0.0169305	0.490488
	ENSDARG00000077542.5	si:dkeyp-75b4.8	-0.0134075	-1.19983
	ENSDARG00000095040.3	cbln7	-1.90403	-2.1181
	ENSDARG00000020102.10	kctd16b	-0.947804	-0.444248
	ENSDARG00000093659.3	entpd5b	-0.368905	-0.019519
	ENSDARG00000089303.3	BX572619.1	-0.245693	-0.432672
	ENSDARG00000006308.9	ptpn18	-0.844181	-0.604131
	ENSDARG00000104916.2	si:dkey-71l4.4	-1.54035	-2.73178
	ENSDARG00000093796.4	itln2	-3.37248	-6.68366
	ENSDARG00000101429.2	si:ch73-208h1.1	0.308147	-2.1216
	ENSDARG00000093658.4	tm7sf3	-0.211557	-0.355599
	ENSDARG00000092469.2	fndc7rs1	0.199511	0.679136
	ENSDARG00000104685.2	grk1b	0.141675	-0.34903
	ENSDARG00000025325.7	ccsapa	0.0944811	0.201992
	ENSDARG00000109774.1	CABZ01084963.1	0.171825	0.285984
	ENSDARG00000019772.11	si:ch1073-280e3.1	0.0463728	0.559682
	ENSDARG00000074360.5	ftr57	0.401361	-1.53228
	ENSDARG00000033802.9	cyp27a7	-0.0628061	0.351944
	ENSDARG00000002240.8	psmb6	0.381279	0.116906
	ENSDARG00000086805.4	itprid1	-0.534481	-0.737641
	ENSDARG00000001572.11	prf1.3	-0.5927	-0.752442
	ENSDARG00000009839.11	fam117bb	-0.139194	0.272034
	ENSDARG00000096269.3	CR388364.1	-0.883771	-0.697087
	ENSDARG00000098787.2	cd7al	-0.125435	-0.370824
	ENSDARG00000074305.7	si:ch73-257c13.2	0.386587	-0.0571386
	ENSDARG00000102432.2	si:dkey-261j11.3	-1.98248	-3.5909
	ENSDARG00000070682.5	sdf4	-0.0123572	-0.228393
	ENSDARG00000060609.8	cd109	0.353399	0.334911
	ENSDARG00000117635.1	CR855865.1	-0.0752827	-0.618989
	ENSDARG00000087438.3	spi2	-1.14025	-0.213527
	ENSDARG00000093844.2	zgc:136461	0.662203	0.259412
	ENSDARG00000001437.11	slc2a1a	0.371526	0.44428
	ENSDARG00000102066.3	ntn4	-0.296427	-0.465401
	ENSDARG00000059123.7	plcd1a	-0.0673683	0.255768
	ENSDARG00000005789.11	enpp1	-0.304884	-0.0791554
	ENSDARG00000103952.2	CABZ01054391.1	-0.0271833	-0.523495
	ENSDARG00000095024.2	si:dkeyp-68b7.10	0.940221	1.1238
	ENSDARG00000043722.4	cpa4	0.499419	0.479086
	ENSDARG00000070352.4	hoxc12a	0.0688973	0.460503
	ENSDARG00000102640.2	pdia3	-0.0222971	-0.236957
	ENSDARG00000061890.6	atp13a2	-0.0817186	-0.346193
	ENSDARG00000115989.1	BX323887.1	1.31724	1.49842
	ENSDARG00000015731.10	ano5a	-0.791764	0.0125733
	ENSDARG00000010407.10	ppp4r4	0.32243	0.137501
	ENSDARG00000102701.2	eva1ba	-0.30335	-0.0816805
	ENSDARG00000071629.5	BX511034.1	9.85317	7.68434
	ENSDARG00000092487.3	si:ch211-215m21.22	3.93213	3.70909
	ENSDARG00000077034.5	NMNAT3	-0.372285	-0.331391
	ENSDARG00000003846.10	mrpl21	0.567611	0.260896
	ENSDARG00000054211.7	st8sia7.1	-1.04033	0.14393
	ENSDARG00000042379.6	zgc:103681	-0.583424	-0.515854
	ENSDARG00000087489.3	fam124b	0.159658	0.316196
	ENSDARG00000103485.2	card14	-0.214657	-0.61391
	ENSDARG00000026925.9	nos2a	-3.33896	-3.35592
	ENSDARG00000012499.9	per1b	0.0337742	0.719312
	ENSDARG00000003197.10	LOC110437968	-1.01644	-0.626219
	ENSDARG00000104393.2	npr2	0.161176	0.176131
	ENSDARG00000101293.2	zgc:153916	-0.292431	-0.0397089
	ENSDARG00000096217.2	si:dkey-51d8.9	-1.76746	-2.86088
	ENSDARG00000070657.5	pa2g4b	0.192664	0.316922
	ENSDARG00000055722.7	bco2a	0.137173	0.309867
	ENSDARG00000099544.2	si:dkey-165b20.3	-0.73012	-1.18293
	ENSDARG00000026811.5	extl3	0.165644	0.234116
	ENSDARG00000031534.7	CU571315.1	-0.942944	-0.435529
	ENSDARG00000096726.3	si:ch211-250m6.2	1.14951	-5.17525
	ENSDARG00000062397.6	ndst1a	-0.312601	-0.482772
	ENSDARG00000055284.7	afap1	-0.447668	-0.0626968
	ENSDARG00000021383.8	naalad2	-0.590307	-0.185251
	ENSDARG00000058020.7	fbxw9	-0.296554	-0.398196
	ENSDARG00000089709.3	gfral	-0.0451342	-0.543268
	ENSDARG00000090526.3	zgc:158404	-0.459377	-2.01015
	ENSDARG00000070746.4	sft2d2a	-0.299331	-0.950452
	ENSDARG00000099577.2	si:dkey-182g1.10	0.265369	0.336691
	ENSDARG00000023587.8	kcnk5a	1.41822	1.77145
	ENSDARG00000071014.8	s100u	0.0369945	-0.819965
	ENSDARG00000087191.4	wdr93	-0.0596269	0.635434
	ENSDARG00000086539.3	SH2D3A	-0.0771572	0.305981
	ENSDARG00000040004.11	si:ch211-244a23.1	-1.2629	-1.02357
	ENSDARG00000074510.5	si:busm1-104n07.3	-3.43364	-4.2517
	ENSDARG00000020645.10	slc7a3a	-0.27273	-0.0458346
	ENSDARG00000008237.11	sars	0.19212	0.130346
	ENSDARG00000100234.2	BX511246.1	-1.50576	-2.052
	ENSDARG00000075295.7	tulp1a	0.833913	0.665124
	ENSDARG00000039979.6	tecrl2b	-0.591179	-0.181727
	ENSDARG00000002401.9	gale	0.160846	-0.9163
	ENSDARG00000095351.2	CU914776.1	0.780943	1.13799
	ENSDARG00000039687.7	zgc:194221	9.64467	10.1993
	ENSDARG00000101659.2	RF00560	-0.573332	-0.278454
	ENSDARG00000094861.3	si:dkey-163f12.11	1.70724	-0.46944
	ENSDARG00000039652.7	si:dkey-235d18.5	0.344814	0.15213
	ENSDARG00000013749.6	slc25a55b	-0.560929	-0.204244
	ENSDARG00000071095.7	abi3bpb	0.145069	0.282975
	ENSDARG00000054827.8	ssuh2.4	-0.416123	-1.26651
	ENSDARG00000016981.10	bcar3	0.179903	0.120572
	ENSDARG00000102894.2	CABZ01057159.1	-1.60841	-1.42944
	ENSDARG00000073970.5	mctp2b	-0.349255	-1.89648
	ENSDARG00000057652.7	dbpb	0.0465149	0.944417
	ENSDARG00000102160.2	si:dkeyp-61b2.1	1.12945	1.29569
	ENSDARG00000013997.13	ern1	0.517227	0.784018
	ENSDARG00000071457.5	crp6	-2.41797	-2.73454
	ENSDARG00000117291.1	CU633745.1	0.227243	0.13414
	ENSDARG00000057241.4	tnfsf10	0.0355507	-0.525243
	ENSDARG00000005754.13	ptprfb	0.0221256	0.0914743
	ENSDARG00000091961.2	pth1b	0.230362	0.376378
	ENSDARG00000087421.4	serbp1b	0.199783	0.206798
	ENSDARG00000040001.9	fryl	0.16817	0.12238
	ENSDARG00000056515.4	spsb1	-0.0799328	-0.329145
	ENSDARG00000104384.2	AGBL1	-0.643233	-0.186009
	ENSDARG00000043806.7	postna	-0.290841	0.0226601
	ENSDARG00000061391.8	grhl1	-0.215441	-0.595191
	ENSDARG00000075743.4	mrpl47	0.185422	0.272847
	ENSDARG00000078309.4	fam83b	0.147402	0.473865
	ENSDARG00000105464.2	si:ch211-285c6.6	-0.402743	-0.93961
	ENSDARG00000039351.7	ccl19b	0.953595	-0.606539
	ENSDARG00000087299.5	armc9	0.794282	0.432893
	ENSDARG00000103810.2	cacna2d4a	0.725206	0.544454
	ENSDARG00000076969.5	ftr22	-0.131376	-1.52659
	ENSDARG00000100370.2	CT955963.1	-2.65501	-5.83655
	ENSDARG00000102458.2	hip1rb	0.00271994	-0.233415
	ENSDARG00000077339.5	ptrh2	0.251402	0.473086
	ENSDARG00000096786.2	si:ch211-28p3.3	-0.465819	-1.34382
	ENSDARG00000055334.6	zmp:0000000652	4.45645	3.41769
	ENSDARG00000078523.4	ddr1	-0.0206152	0.22465
	ENSDARG00000093750.3	cd180	-0.822313	-1.06351
	ENSDARG00000104476.2	si:dkey-41c6.3	0.875071	0.483752
	ENSDARG00000097006.2	CR854839.1	-0.162755	-0.495526
	ENSDARG00000083042.2	mir214a	-0.358541	-0.547364
	ENSDARG00000006758.10	fam234b	0.411422	0.108095
	ENSDARG00000096739.3	si:dkey-219e21.2	-1.00236	-1.17417
	ENSDARG00000026489.10	khsrp	0.541524	0.266087
	ENSDARG00000023188.10	lcp1	-0.158536	-0.726785
	ENSDARG00000094760.4	si:dkey-125i10.3	-0.554334	-0.112801
	ENSDARG00000067806.3	zgc:158432	-0.855023	-0.959779
	ENSDARG00000104832.2	CU914164.1	1.63867	0.990679
	ENSDARG00000100788.2	trip10b	-0.356184	-1.68829
	ENSDARG00000006849.12	asic2	0.0450904	0.263842
	ENSDARG00000104640.2	BX511034.7	3.16903	2.7165
	ENSDARG00000117741.1	LO018107.1	-1.31156	-2.27959
	ENSDARG00000011948.10	insra	0.000354779	0.150433
	ENSDARG00000069823.5	proca1	0.524835	0.181563
	ENSDARG00000001804.8	zgc:112148	-0.330294	-0.596783
	ENSDARG00000070074.7	lrp8	0.246222	0.120552
	ENSDARG00000061798.7	arhgap27l	-0.342243	0.0121516
	ENSDARG00000017437.9	adcy3b	-0.255617	0.904894
	ENSDARG00000006791.11	arntl1a	0.146291	-0.353165
	ENSDARG00000071025.6	dytn	0.579693	0.823235
	ENSDARG00000101389.2	zgc:174180	-0.358055	-1.27211
	ENSDARG00000073684.6	quo	0.150648	0.176649
	ENSDARG00000039310.7	parla	0.324218	0.0256093
	ENSDARG00000092106.3	si:ch211-214p13.8	-1.75146	-0.669836
	ENSDARG00000115843.1	si:rp71-1k13.6	-0.0218804	-0.318851
	ENSDARG00000092378.2	BX571809.1	-0.883522	-0.290641
	ENSDARG00000044102.8	znf593	0.328609	0.255852
	ENSDARG00000079795.4	CABZ01033206.1	0.0223944	-0.712842
	ENSDARG00000101175.2	mcu	0.157967	0.409143
	ENSDARG00000010941.10	pomgnt2	-0.176887	-0.178002
	ENSDARG00000014196.6	myl1	-0.410293	-0.170335
	ENSDARG00000041433.6	si:dkey-7c18.24	-0.894619	-1.63426
	ENSDARG00000043856.8	amd1	0.0913681	0.266739
	ENSDARG00000006137.7	star	0.915819	-0.214071
	ENSDARG00000063519.7	PLEKHB1	-0.0281179	-0.369799
	ENSDARG00000116007.1	CABZ01016118.1	-2.70956	-2.83924
	ENSDARG00000074258.4	gramd1bb	0.187805	0.224242
	ENSDARG00000058873.8	ptpdc1b	-0.586029	-1.30295
	ENSDARG00000093214.2	si:ch211-284e13.9	1.69652	-0.996138
	ENSDARG00000010978.10	trmt1	0.347818	0.263325
	ENSDARG00000105558.3	btr07	-0.978002	-0.51572
	ENSDARG00000097528.3	si:dkey-7j14.5	-0.175574	-0.323303
	ENSDARG00000062420.7	nfia	0.040867	0.195662
	ENSDARG00000024818.7	rilpl2	-0.383589	-0.80926
	ENSDARG00000020509.9	srd5a1	-0.0345706	0.366009
	ENSDARG00000104800.2	si:ch211-175m2.4	0.271257	-1.71062
	ENSDARG00000023858.7	ccdc174	0.228507	0.0953527
	ENSDARG00000100592.3	slc8a2b	0.430918	0.364966
	ENSDARG00000015915.8	slc25a36b	0.0499263	0.379459
	ENSDARG00000077874.7	vwa10.1	0.210656	-1.99057
	ENSDARG00000102288.2	CABZ01056321.1	1.28956	1.14561
	ENSDARG00000006588.9	zgc:111983	-1.08791	-2.49925
	ENSDARG00000114797.1	rab3b	-0.205457	-0.223688
	ENSDARG00000101039.2	zdhhc15a	0.523006	-0.0835867
	ENSDARG00000089088.4	BX510940.1	0.109963	-0.862071
	ENSDARG00000070157.5	tgm2a	-0.916549	-0.643267
	ENSDARG00000062080.7	shc2	-0.00179309	0.336029
	ENSDARG00000053260.3	zgc:113090	-0.390634	-0.16804
	ENSDARG00000087612.3	BX908782.1	1.02052	0.927952
	ENSDARG00000005593.10	rxrga	0.287787	0.364445
	ENSDARG00000090468.3	ppp1r3aa	-0.296547	-0.198472
	ENSDARG00000020191.9	ppef1	-0.267403	-0.285964
	ENSDARG00000060951.7	polg	-0.303832	-0.25987
	ENSDARG00000008732.8	zgc:66479	-0.18514	0.322793
	ENSDARG00000061020.7	ccdc186	0.265006	0.116223
	ENSDARG00000094038.2	si:ch211-226f6.1	-0.679514	-2.03307
	ENSDARG00000079645.4	sc:d217	-2.05206	-1.69862
	ENSDARG00000045671.2	ifng1r	0.846363	-3.3134
	ENSDARG00000068233.6	zgc:64051	-0.215297	-0.758433
	ENSDARG00000052113.4	hexa	-0.193293	-0.318105
	ENSDARG00000039850.8	dusp22b	-0.507035	-1.2138
	ENSDARG00000075904.7	rfx1b	-0.341012	-0.0489004
	ENSDARG00000103522.2	si:zfos-943e10.1	-0.364989	-0.59699
	ENSDARG00000091650.3	igflr1	0.0430767	0.421191
	ENSDARG00000090183.3	gapvd1	0.0796223	0.137774
	ENSDARG00000053395.6	cdkn2aipnl	0.305359	0.236373
	ENSDARG00000103388.2	znf609a	0.0558075	0.141747
	ENSDARG00000101567.2	guca1e	1.95609	1.21151
	ENSDARG00000090997.3	vegfba	-0.404489	-0.117308
	ENSDARG00000070795.6	eaf1	-0.129098	-0.317441
	ENSDARG00000092940.2	BX000981.1	-0.75953	-2.35252
	ENSDARG00000086017.5	zgc:153681	0.671937	1.41344
	ENSDARG00000104540.2	cyp2aa8	-0.47782	-0.979205
	ENSDARG00000114601.1	CU914776.2	-0.733143	-1.00154
	ENSDARG00000104966.2	si:dkey-238k10.3	-1.29629	-1.79527
	ENSDARG00000102800.2	CABZ01081752.2	0.547325	0.196009
	ENSDARG00000100531.3	abhd14b	-0.654309	0.0653666
	ENSDARG00000101034.2	si:dkey-206d17.12	-0.0269982	-0.808079
	ENSDARG00000039356.7	zgc:194209	-0.37119	-0.17849
	ENSDARG00000060248.6	fgd4b	-0.34315	-0.503484
	ENSDARG00000101189.2	CR589947.2	-0.534006	-1.10833
	ENSDARG00000102835.3	CABZ01021435.1	-0.38344	-0.916164
	ENSDARG00000013687.11	cilp2	0.0657308	0.432355
	ENSDARG00000043798.6	ms4a17a.1	3.05233	-0.764555
	ENSDARG00000006093.9	cdk15	0.100368	0.202753
	ENSDARG00000058206.6	si:ch211-153b23.5	-1.08794	-2.29148
	ENSDARG00000058244.5	il17ra1a	-0.255387	-0.996567
	ENSDARG00000079015.4	brca2	-0.122796	-0.4139
	ENSDARG00000008275.10	klhl24b	-0.0681821	0.316665
	ENSDARG00000017687.11	dnajc5gb	-0.319102	-0.56895
	ENSDARG00000043986.5	setd6	0.650149	0.317244
	ENSDARG00000019743.15	dctn1a	0.098388	0.199518
	ENSDARG00000035944.8	sync	-0.453494	-0.328315
	ENSDARG00000079227.6	plekhs1	-0.27112	-3.87967
	ENSDARG00000063358.7	micu1	0.0477009	0.16873
	ENSDARG00000018726.10	slco3a1	0.00619718	0.265656
	ENSDARG00000073860.4	gas2l2	-0.106686	0.405409
	ENSDARG00000095707.2	BX322665.2	1.44711	1.72818
	ENSDARG00000062208.6	prrt1	0.0293215	0.166367
	ENSDARG00000073998.5	si:ch211-23l10.3	-0.455166	-0.227836
	ENSDARG00000013022.11	si:ch211-59h6.1	4.28463	3.21577
	ENSDARG00000020820.9	srp68	-0.170711	-0.112447
	ENSDARG00000056026.7	tprg1	-0.23153	-0.591601
	ENSDARG00000061718.6	znf704	0.114322	0.181829
	ENSDARG00000076043.4	si:dkeyp-73d8.9	3.7934	4.42966
	ENSDARG00000105499.2	zgc:175135	4.37486	1.05811
	ENSDARG00000091762.4	zbtb40	0.474976	0.199696
	ENSDARG00000027903.10	adamtsl3	0.167383	0.625224
	ENSDARG00000094704.3	bcl2a	0.0207254	0.212784
	ENSDARG00000095940.2	si:dkey-19a16.12	-1.07993	-1.46035
	ENSDARG00000038069.7	mgat3a	-0.6736	-0.175416
	ENSDARG00000103156.2	gpc6a	-0.392625	-0.556827
	ENSDARG00000069103.6	si:dkeyp-82a1.4	-0.752515	-1.23714
	ENSDARG00000017165.11	slc3a1	-0.924416	-0.278572
	ENSDARG00000074757.3	arv1	-0.0950101	-0.26961
	ENSDARG00000031136.10	moxd1	0.851642	0.0754955
	ENSDARG00000113218.1	FP236810.2	-1.20374	-0.182624
	ENSDARG00000020387.9	nipsnap3a	0.31886	0.365635
	ENSDARG00000095533.3	si:ch211-198c19.3	0.836674	1.06134
	ENSDARG00000086483.4	LECT2 (1 of many)	0.157384	-1.39506
	ENSDARG00000095060.3	or127-1	5.22894	1.14503
	ENSDARG00000077855.5	znrf2a	-0.255868	-0.430908
	ENSDARG00000030839.6	tescb	0.370497	0.040797
	ENSDARG00000077673.6	nlrp16	0.0294527	-0.71545
	ENSDARG00000059026.7	zgc:123217	0.150486	0.653171
	ENSDARG00000038639.6	elovl6l	-0.0619874	1.17621
	ENSDARG00000035646.8	pimr123	2.36549	1.68153
	ENSDARG00000111526.1	CABZ01057057.1	-0.708159	-1.02639
	ENSDARG00000056213.7	si:ch73-130a3.4	-0.00725667	-0.527168
	ENSDARG00000053479.5	gdf6a	-0.0591793	-0.392035
	ENSDARG00000058647.7	hck	-0.388379	-0.553008
	ENSDARG00000117272.1	BX005389.2	-0.607317	-0.818822
	ENSDARG00000043431.9	b3gntl1	0.143515	0.309161
	ENSDARG00000102977.2	cant1b	-0.542608	-0.019482
	ENSDARG00000017126.11	ilvbl	-0.717628	-0.0552992
	ENSDARG00000094996.4	sult1st9	-0.920298	-0.745446
	ENSDARG00000095111.2	si:dkey-192k22.2	-0.0950557	-0.907706
	ENSDARG00000098746.2	dhrs13l1	-0.116763	-0.458
	ENSDARG00000004034.9	arhgdig	-0.28381	-0.447589
	ENSDARG00000018961.5	gtpbp4	0.0225866	0.211698
	ENSDARG00000091280.5	si:ch211-66k16.27	-0.119172	-0.731272
	ENSDARG00000099511.2	CABZ01034698.2	-1.59112	-1.24385
	ENSDARG00000034330.10	si:dkey-88n24.7	3.47238	-4.21988
	ENSDARG00000095863.2	afp4	0.541164	0.00517474
	ENSDARG00000097453.2	si:ch211-225b7.5	0.103692	0.412135
	ENSDARG00000103785.2	sult2st2	-0.454612	0.0261731
	ENSDARG00000079849.5	nrtn	0.067824	0.412738
	ENSDARG00000091320.4	nlrc6	-1.42557	-1.39136
	ENSDARG00000075757.4	gig2e	0.339283	1.0603
	ENSDARG00000100311.2	si:dkey-165e24.1	-0.64214	-1.36811
	ENSDARG00000007708.9	nsa2	1.96902	1.37535
	ENSDARG00000100439.2	zgc:153383	-2.56124	-2.59942
	ENSDARG00000098151.2	BX255896.1	-0.822842	-1.07063
	ENSDARG00000061413.7	sec23ip	-0.0753057	-0.168021
	ENSDARG00000101878.2	kdf1b	-0.356362	-0.327407
	ENSDARG00000054916.5	eif4ebp3	0.330129	0.565068
	ENSDARG00000011376.10	dnase1l4.2	0.401881	0.491846
	ENSDARG00000075375.4	zgc:171501	-0.676349	-0.333979
	ENSDARG00000105324.2	si:dkey-11o1.7	-0.976955	-1.29814
	ENSDARG00000037514.7	hdac3	-0.03315	-0.220194
	ENSDARG00000104166.3	si:ch211-232d10.1	-1.44933	-0.636724
	ENSDARG00000004754.11	hspa4a	0.19372	-0.570822
	ENSDARG00000100163.3	tox4b	0.51075	0.479638
	ENSDARG00000104732.2	mlycd	-0.79921	-0.46994
	ENSDARG00000098204.2	CU984600.2	0.0899076	1.07041
	ENSDARG00000031119.9	baiap2l1b	-0.019311	-0.33362
	ENSDARG00000023498.8	gmppab	0.125442	-0.885912
	ENSDARG00000078217.5	cblc	0.0397335	-0.262918
	ENSDARG00000031795.9	abcf1	0.322585	0.0940495
	ENSDARG00000019998.9	slc30a7	-0.0152927	-0.255252
	ENSDARG00000001754.11	noc2l	0.0572505	0.393239
	ENSDARG00000100186.2	CU655842.1	-0.104444	-0.330773
	ENSDARG00000031496.8	ap1ar	-0.105177	-0.33325
	ENSDARG00000054609.9	slco2b1	-0.16846	-0.350302
	ENSDARG00000113365.1	BX322657.3	0.380939	0.708619
	ENSDARG00000061099.7	nfasca	-0.307391	-0.165192
	ENSDARG00000099330.2	si:ch211-246b8.5	1.80182	2.5199
	ENSDARG00000038938.6	itprid2	-0.201068	-0.426059
	ENSDARG00000093427.3	BX465862.2	-1.51824	-0.604272
	ENSDARG00000075855.6	adgre10	0.531493	-2.12233
	ENSDARG00000097743.2	si:dkey-276j7.2	0.109046	-1.61671
	ENSDARG00000054968.7	cd40	-0.175727	-0.82382
	ENSDARG00000091912.4	si:ch211-15j1.5	0.880576	0.169145
	ENSDARG00000097762.2	CU693494.2	0.566748	0.815855
	ENSDARG00000043842.7	si:ch73-111k22.2	0.122483	0.174141
	ENSDARG00000100248.2	c1r	-2.13096	-1.08593
	ENSDARG00000074125.5	znf1161	-0.448713	-0.362763
	ENSDARG00000100104.3	zgc:101785	-0.687861	-0.582149
	ENSDARG00000003927.8	cldn12	0.151253	0.301012
	ENSDARG00000005085.11	ggctb	0.374182	-0.0300802
	ENSDARG00000101088.2	si:ch73-359m17.5	-0.575647	-1.00243
	ENSDARG00000087093.4	si:ch211-157c3.4	-0.00654569	0.861844
	ENSDARG00000041378.5	sh2d4a	-0.058107	-0.585416
	ENSDARG00000102927.2	si:dkey-156k2.4	0.77851	-0.0690589
	ENSDARG00000016856.8	pon2	-0.320801	-0.0132007
	ENSDARG00000117429.1	CABZ01025311.1	-1.13052	-2.97154
	ENSDARG00000005327.14	ftr66	-0.324809	-1.04733
	ENSDARG00000087640.4	nsfl1c	0.249165	0.257104
	ENSDARG00000074345.5	si:ch211-214b16.4	-0.822319	-1.5258
	ENSDARG00000014657.10	zgc:171731	0.300698	-3.18725
	ENSDARG00000078159.5	zgc:175284	-0.259457	-0.121609
	ENSDARG00000074996.5	tbrg1	-0.314793	-0.292871
	ENSDARG00000103960.2	CU019624.1	-1.30196	-1.48512
	ENSDARG00000014015.8	zgc:77086	-0.193807	0.0707525
	ENSDARG00000028663.10	tek	0.47405	0.399442
	ENSDARG00000117535.1	AL929493.2	-1.32682	-0.63962
	ENSDARG00000070606.5	ikbke	-0.265816	-0.75823
	ENSDARG00000006003.8	mycla	0.0977289	-0.395302
	ENSDARG00000101925.2	si:ch1073-204b8.1	2.02089	1.50662
	ENSDARG00000062575.7	si:ch211-210g13.5	-0.0166487	0.256563
	ENSDARG00000117668.1	FO704648.2	-0.610865	-0.334596
	ENSDARG00000033296.7	gpr37b	-0.340467	-0.202483
	ENSDARG00000095149.4	znf1062	-0.929317	-0.455944
	ENSDARG00000068030.6	si:cabz01007802.1	0.27873	0.466581
	ENSDARG00000094217.2	si:dkey-17e16.15	0.093535	-0.544072
	ENSDARG00000056910.6	CU234171.1	0.201659	0.525681
	ENSDARG00000093974.2	CR933734.2	-1.43875	-0.985781
	ENSDARG00000093111.4	si:ch211-209l18.2	10.9134	10.7982
	ENSDARG00000059369.6	si:ch1073-15f12.3	-2.13047	-1.61548
	ENSDARG00000089177.2	cyp46a1.3	0.014401	0.31101
	ENSDARG00000104698.2	CR925761.4	0.920226	0.807664
	ENSDARG00000073850.5	hdac7b	-0.186713	-0.476989
	ENSDARG00000013472.10	nedd1	0.379405	0.160979
	ENSDARG00000033666.8	pi4k2a	-0.286839	-0.225253
	ENSDARG00000005464.9	dnase1l1	-0.446208	-0.73741
	ENSDARG00000026505.7	si:ch211-285c6.3	-0.176477	-0.35601
	ENSDARG00000043781.6	psmb10	0.0873716	-0.455506
	ENSDARG00000102853.2	si:rp71-7l19.2	-0.440822	-0.963345
	ENSDARG00000063223.6	arl14	-0.629845	-0.0900142
	ENSDARG00000058696.7	tbl1xr1a	0.0248243	0.156174
	ENSDARG00000099133.2	si:ch73-72b7.1	-0.660453	-0.208363
	ENSDARG00000045672.6	il26	0.148164	-2.36614
	ENSDARG00000070835.5	tnnc2	-0.345354	-0.300976
	ENSDARG00000061764.9	ahnak	-0.0511586	0.343682
	ENSDARG00000038876.7	zgc:101569	0.342636	0.142128
	ENSDARG00000074242.5	serbp1a	0.133515	0.221595
	ENSDARG00000096999.2	BX537308.1	-0.156318	-0.511953
	ENSDARG00000071555.6	zgc:153675	-0.0109918	-0.361936
	ENSDARG00000036376.5	cldn7a	0.178656	0.244948
	ENSDARG00000002792.8	arcn1a	0.0153389	-0.254344
	ENSDARG00000101693.2	CABZ01028771.1	-0.577046	-0.728304
	ENSDARG00000051914.6	slc14a2	-1.07309	-0.785313
	ENSDARG00000103288.3	PDPR	0.434872	0.238531
	ENSDARG00000095267.2	BX927385.2	0.99382	-1.65606
	ENSDARG00000117639.1	FP102809.1	2.64156	-0.083725
	ENSDARG00000014488.10	ca2	-0.331322	-0.00324762
	ENSDARG00000080675.6	si:dkey-71b5.7	-0.394764	-0.179939
	ENSDARG00000076005.5	piezo2a.2	-0.00553182	0.392598
	ENSDARG00000093117.4	si:dkey-266m15.7	-0.209038	-0.454103
	ENSDARG00000030954.9	ftr56	-0.0956694	-0.852632
	ENSDARG00000089921.4	smim4	0.205084	0.335756
	ENSDARG00000010194.13	eif4bb	0.117664	0.169884
	ENSDARG00000006219.8	gnl3	0.339693	0.371628
	ENSDARG00000009612.11	chia.3	-1.0451	-1.19994
	ENSDARG00000020149.10	acoxl	-0.408484	-0.224826
	ENSDARG00000079257.5	gemin5	0.254012	0.327019
	ENSDARG00000056334.7	mlh3	-0.354896	-0.212343
	ENSDARG00000111450.1	CR792437.1	0.733723	1.35815
	ENSDARG00000105145.3	si:ch211-282j17.12	-0.205178	-1.14182
	ENSDARG00000112681.1	CABZ01080371.2	0.456849	0.343102
	ENSDARG00000098777.2	CU693379.1	0.0213855	0.270966
	ENSDARG00000043141.7	si:ch211-132f19.7	0.045571	0.248759
	ENSDARG00000115982.1	CABZ01011673.1	-0.0691035	0.270134
	ENSDARG00000101021.2	slc22a5	-0.633286	-0.88498
	ENSDARG00000073753.4	tacc1	-0.000979869	0.222364
	ENSDARG00000042708.6	tuba8l	0.0676666	-0.44729
	ENSDARG00000099327.2	zgc:174944	-0.814334	-0.717271
	ENSDARG00000097527.2	ms4a17a.5	0.720564	-1.44377
	ENSDARG00000002959.8	gpr34b	-1.40249	-2.33431
	ENSDARG00000087452.4	peli3	0.263862	0.179743
	ENSDARG00000074839.5	impg1b	-0.0233321	0.237651
	ENSDARG00000093998.2	si:ch73-7i4.2	2.30732	2.20339
	ENSDARG00000103682.2	si:dkey-23i12.5	0.512288	0.477945
	ENSDARG00000104008.2	si:ch211-232d10.3	-0.426654	-1.28779
	ENSDARG00000003250.10	pik3cd	-0.123705	-0.260271
	ENSDARG00000006585.9	zmp:0000000529	0.153257	0.31273
	ENSDARG00000104807.2	LOC108190743	-2.45835	-1.20548
	ENSDARG00000086418.5	LOC100002266	0.611041	1.05584
	ENSDARG00000095369.3	zgc:112966	2.41998	1.5602
	ENSDARG00000093708.3	arhgap20b	0.271767	0.46776
	ENSDARG00000097485.2	cfap99	-0.114244	0.738241
	ENSDARG00000056226.7	creb3l3a	-0.840683	-0.443102
	ENSDARG00000086879.4	lins1	0.0981318	0.492111
	ENSDARG00000089079.5	si:ch211-214b16.3	-0.204584	-1.12042
	ENSDARG00000036428.7	si:dkey-264d12.4	0.232446	0.323009
	ENSDARG00000098357.2	si:ch211-229l10.4	0.950713	1.04558
	ENSDARG00000078912.5	si:ch73-24k9.2	-0.259595	-0.780432
	ENSDARG00000015240.11	cdkl5	0.357665	0.180288
	ENSDARG00000070109.6	ncapg	-0.249475	-0.338796
	ENSDARG00000103946.2	si:dkey-124l13.1	-1.52583	-2.62961
	ENSDARG00000107511.2	lyn	-0.123169	-0.225228
	ENSDARG00000061885.7	satb2	-0.215365	0.182141
	ENSDARG00000075555.5	adamts17	-0.762126	0.260724
	ENSDARG00000082440.2	RF00089	0.669036	0.926301
	ENSDARG00000093176.4	zgc:77118	1.15231	0.194655
	ENSDARG00000098444.3	si:dkey-3h2.4	0.811537	0.213294
	ENSDARG00000040930.7	deptor	0.0101165	0.238374
	ENSDARG00000075332.5	si:ch211-119d14.3	-0.224808	-0.235024
	ENSDARG00000108467.2	AL845330.1	0.771974	1.09392
	ENSDARG00000099741.2	mvb12a	0.328622	0.106112
	ENSDARG00000045846.7	osgep	0.404634	0.278352
	ENSDARG00000029356.10	mboat1	0.177859	0.465521
	ENSDARG00000042014.7	cyp11c1	0.136011	0.479445
	ENSDARG00000043281.6	stap2b	-0.341483	-0.754238
	ENSDARG00000103003.2	si:dkey-211i20.2	-2.19703	-3.21066
	ENSDARG00000059993.7	trpm4a	-0.00283077	0.224469
	ENSDARG00000020187.9	GCA	-0.346903	-0.535056
	ENSDARG00000088171.4	ciartb	0.0253913	0.543797
	ENSDARG00000091926.4	si:dkey-103e21.5	0.240407	-0.715078
	ENSDARG00000040309.8	pxdc1b	-0.461316	-0.167659
	ENSDARG00000034321.9	palmdb	0.1667	0.304421
	ENSDARG00000098080.2	gnl2	-0.0430992	0.313498
	ENSDARG00000029043.7	nupl2	0.387107	0.0948027
	ENSDARG00000052073.5	blcap	0.241362	0.138517
	ENSDARG00000024006.4	rprmb	0.331655	0.49331
	ENSDARG00000058753.6	si:ch73-213k20.5	0.751086	0.0987664
	ENSDARG00000104758.2	zgc:194981	0.0531395	-0.258866
	ENSDARG00000074599.5	frmd4ba	-0.0411648	-0.306182
	ENSDARG00000068104.5	CABZ01040999.1	0.34352	0.577508
	ENSDARG00000036820.5	mgll	-0.308928	-0.55864
	ENSDARG00000035985.9	fam210aa	0.0724997	0.432758
	ENSDARG00000093254.4	znf569l	-0.693637	-0.640958
	ENSDARG00000014975.8	irge1	-2.27728	-1.84399
	ENSDARG00000095082.5	itln1l	0.019616	0.671443
	ENSDARG00000007804.8	gas6	0.365287	0.199866
	ENSDARG00000087554.3	cdk1	-0.069599	-0.512839
	ENSDARG00000013310.12	map3k15	0.0452047	0.286399
	ENSDARG00000015374.10	st3gal3a	-0.0498675	-0.22286
	ENSDARG00000074915.4	etaa1	-0.355885	-0.633014
	ENSDARG00000011245.11	esrp1	0.0227383	0.263387
	ENSDARG00000062924.6	si:ch211-243o19.4	0.218507	0.506174
	ENSDARG00000055955.7	lcp2a	-0.192622	-0.614456
	ENSDARG00000092725.2	si:dkey-188i13.8	1.55018	2.28608
	ENSDARG00000027357.6	cd2bp2	0.40371	-0.0494241
	ENSDARG00000098913.2	faslg	0.0185821	-1.3301
	ENSDARG00000110454.1	BX005380.2	1.19353	2.18808
	ENSDARG00000076891.5	rfxap	0.228863	0.114872
	ENSDARG00000002795.11	meis3	0.201345	-0.0363474
	ENSDARG00000097770.2	si:ch211-167j9.4	1.28864	1.07897
	ENSDARG00000022456.6	eno1a	-0.0146558	-0.217732
	ENSDARG00000104399.2	LOC100150882	-0.544238	-2.01267
	ENSDARG00000037810.7	adtrp1	-0.678623	-0.312487
	ENSDARG00000094447.2	CR354556.2	-0.391939	-0.707958
	ENSDARG00000054797.6	zgc:153441	-0.465614	-0.751404
	ENSDARG00000090886.3	zmp:0000001301	0.602767	0.109191
	ENSDARG00000091359.3	LOC100007608	0.535013	0.0525262
	ENSDARG00000079402.7	tapbp.1	0.790326	-0.581228
	ENSDARG00000070961.5	lepr	0.00153144	0.332947
	ENSDARG00000055080.8	rbm4.2	0.123498	-0.283177
	ENSDARG00000100942.3	zgc:194655	1.25037	-1.80049
	ENSDARG00000070757.8	LOC553308	1.32997	1.47932
	ENSDARG00000058045.8	tlr21	-1.12738	-0.475552
	ENSDARG00000095125.3	ftr97	-0.0943665	-0.302379
	ENSDARG00000011652.11	ftr52p	-0.587042	0.779264
	ENSDARG00000024090.8	dnajc4	-0.202276	-0.186614
	ENSDARG00000005115.10	calub	-0.513662	-0.46645
	ENSDARG00000063129.7	si:ch211-38m6.7	0.132284	0.637106
	ENSDARG00000019541.12	gpt2l	-0.500303	-0.124867
	ENSDARG00000039211.5	zgc:77439	0.193422	0.275525
	ENSDARG00000098669.2	exd1	-1.14061	-1.14232
	ENSDARG00000054340.7	sla1	-0.877089	-0.665352
	ENSDARG00000105584.2	slc8b1	-0.588914	-0.0513787
	ENSDARG00000114226.1	CABZ01102109.1	0.291846	-0.107636
	ENSDARG00000106298.2	CR751224.1	-2.88075	-2.29622
	ENSDARG00000101322.2	tfr1a	-0.573251	-0.522641
	ENSDARG00000096222.2	si:ch211-245n8.4	1.41271	1.32579
	ENSDARG00000112944.1	LO018564.1	-0.536119	-0.673709
	ENSDARG00000015947.13	matn4	-0.167561	-0.25872
	ENSDARG00000017874.11	dnajc3b	-0.288516	-0.635545
	ENSDARG00000023176.8	tdo2b	-0.860991	-0.136722
	ENSDARG00000075436.7	sytl2b	-0.459595	-0.035219
	ENSDARG00000102575.2	si:ch211-106j21.2	-1.17901	-1.41265
	ENSDARG00000095695.6	ms4a17a.10	0.139694	-1.50571
	ENSDARG00000102955.2	si:ch211-11c3.12	-1.63131	-1.25676
	ENSDARG00000092996.3	BX005329.2	3.39088	3.04064
	ENSDARG00000095633.2	si:ch211-133l5.7	-0.704105	-0.120892
	ENSDARG00000077205.6	zgc:153116	-0.346585	-0.27477
	ENSDARG00000099088.3	edar	-0.155046	0.310304
	ENSDARG00000056915.6	si:ch211-237l4.6	0.173485	-0.431887
	ENSDARG00000001879.11	nav2b	-0.114904	0.209877
	ENSDARG00000102254.2	pycr1a	1.20534	1.41663
	ENSDARG00000071017.5	nt5e	0.311606	0.436962
	ENSDARG00000043701.7	gpd1a	-0.41384	-0.426442
	ENSDARG00000008170.10	dbnla	-0.207801	-1.04867
	ENSDARG00000094460.2	CR354556.3	-0.432973	-0.0343307
	ENSDARG00000006206.11	pou4f3	0.372482	-0.0343154
	ENSDARG00000040130.8	si:ch211-215k15.4	-1.08719	-0.409525
	ENSDARG00000105183.2	CT009487.2	0.631151	0.530235
	ENSDARG00000078853.6	arhgef19	-0.159754	0.268822
	ENSDARG00000033949.7	fbxo16	0.600746	-0.0264648
	ENSDARG00000042557.8	rnf144ab	0.256539	0.0215283
	ENSDARG00000036420.7	si:dkey-33c9.6	-0.466341	-0.929479
	ENSDARG00000028071.10	bmp1a	-0.0209952	0.115454
	ENSDARG00000077388.6	obsl1b	-0.195515	0.528403
	ENSDARG00000096037.2	si:ch211-214j24.14	-0.315232	-0.44539
	ENSDARG00000004115.8	mgat4b	-0.221702	-0.231317
	ENSDARG00000038964.4	traf4b	0.19892	-0.743839
	ENSDARG00000102159.2	ly6m6	-0.223959	-2.63644
	ENSDARG00000003576.7	klhl32	0.226145	-0.0468412
	ENSDARG00000069074.7	cry1ba	0.044729	-0.128552
	ENSDARG00000103052.2	pcyox1	-0.500083	-0.0920271
	ENSDARG00000071500.4	fam207a	-0.0065926	0.344783
	ENSDARG00000053488.5	si:ch73-22a13.3	0.421453	-0.879403
	ENSDARG00000074183.6	si:dkey-172j4.3	-0.0826236	-0.251504
	ENSDARG00000057527.7	mef2ab	0.236543	0.278063
	ENSDARG00000097539.2	si:ch211-39f2.3	-3.27472	-5.34197
	ENSDARG00000034817.7	asah1b	-0.168191	-0.165278
	ENSDARG00000087461.3	si:dkey-21c1.4	-0.577695	-0.180784
	ENSDARG00000090882.4	si:rp71-36a1.5	-1.28339	-2.25922
	ENSDARG00000012726.9	calhm5.2	-0.426453	-0.8818
	ENSDARG00000099465.2	rnf213a	0.425341	0.168281
	ENSDARG00000076547.5	si:ch211-221f10.2	0.23438	0.904439
	ENSDARG00000069728.4	rpz3	-0.480733	-0.533528
	ENSDARG00000104440.2	cdh30	-0.872735	-0.00633318
	ENSDARG00000079756.5	peak1	0.0614901	0.251469
	ENSDARG00000075730.4	dnph1	-0.362012	-0.74707
	ENSDARG00000093150.2	fndc7rs3	0.250004	0.692987
	ENSDARG00000056407.5	irf8	0.457258	-0.511183
	ENSDARG00000104332.2	cdh28	-0.432185	-1.5763
	ENSDARG00000069305.6	si:ch211-203k16.3	-0.0899349	0.606413
	ENSDARG00000013613.12	anxa13l	0.343407	0.12865
	ENSDARG00000068214.7	ccni	0.259918	0.0172521
	ENSDARG00000037079.7	cfap36	0.362262	0.113514
	ENSDARG00000043884.8	nup43	0.378349	0.307189
	ENSDARG00000100131.2	cdh29	0.407928	-1.40643
	ENSDARG00000088929.5	ypel5	-0.337543	-0.453395
	ENSDARG00000025797.8	abhd2a	-0.270987	-0.438622
	ENSDARG00000031240.7	kidins220a	-0.600266	0.181868
	ENSDARG00000002355.10	shpk	-0.680032	-0.435508
	ENSDARG00000079703.4	si:dkey-18p12.4	-0.587094	-0.594855
	ENSDARG00000104162.2	hoxa11a	-0.071798	0.796926
	ENSDARG00000061397.7	trip12	0.0916432	0.197469
	ENSDARG00000043802.6	ms4a17a.8	0.336714	0.687736
	ENSDARG00000095325.2	si:dkey-49n23.3	-0.918492	-1.88176
	ENSDARG00000020944.11	ezra	-0.0889276	0.36036
	ENSDARG00000104380.2	si:dkey-238k10.2	0.319598	-0.79651
	ENSDARG00000071590.6	si:ch211-236g6.1	-0.259871	-0.453643
	ENSDARG00000040864.8	si:dkey-286j15.1	-0.167859	-0.258872
	ENSDARG00000092272.4	BX511161.1	0.663127	0.600639
	ENSDARG00000092379.3	si:dkeyp-51b9.3	-0.220118	-1.16854
	ENSDARG00000094941.3	CR855257.1	-0.785671	-1.04106
	ENSDARG00000019572.12	taf7	0.301301	0.0206111
	ENSDARG00000070261.6	crlf3	-0.0784286	-0.243265
	ENSDARG00000092718.2	gbgt1l2	-0.534269	-0.586579
	ENSDARG00000092604.5	si:ch211-15j1.4	-0.200203	-2.56628
	ENSDARG00000008029.10	mep1a.2	-1.54477	-0.548262
	ENSDARG00000078890.6	wdfy3	0.108121	0.208638
	ENSDARG00000079102.5	PRRG3	0.284213	0.148313
	ENSDARG00000104493.2	LO018176.1	-0.365973	0.0321581
	ENSDARG00000079980.5	si:ch211-202h22.9	0.446867	0.689207
	ENSDARG00000020114.10	slc20a1a	-0.270832	0.491225
	ENSDARG00000105590.2	si:cabz01007794.1	0.663669	0.898512
	ENSDARG00000105243.2	ogt.1	0.160173	0.0316765
	ENSDARG00000029402.10	sort1a	0.128888	0.272967
	ENSDARG00000069807.7	zdhhc18a	-0.118219	-0.200447
	ENSDARG00000021220.9	hmgcl	-0.10197	-0.167107
	ENSDARG00000100409.2	camlg	0.386325	0.132848
	ENSDARG00000098890.3	cyp2aa9	-1.64862	-1.8197
	ENSDARG00000079730.5	fuz	0.156189	0.487755
	ENSDARG00000102665.2	CABZ01033180.1	1.55574	1.01619
	ENSDARG00000068152.6	malt3	-0.399596	-1.31148
	ENSDARG00000053027.7	si:dkey-33i11.1	-2.28808	-2.42029
	ENSDARG00000060102.8	kank1a	-0.0169702	0.381403
	ENSDARG00000069559.7	muc13a	-1.06908	-1.11138
	ENSDARG00000095522.3	si:dkey-71b5.3	-1.04055	-0.245976
	ENSDARG00000094696.2	si:dkey-201c13.2	-0.071648	1.17556
	ENSDARG00000089357.3	miga2	-0.493393	-0.115419
	ENSDARG00000045549.8	bik	0.137116	-0.390372
	ENSDARG00000094243.2	shda	0.181203	0.474639
	ENSDARG00000079076.4	hgfb	-0.799993	-0.363765
	ENSDARG00000078552.6	grhl3	0.113359	-0.805774
	ENSDARG00000106669.2	CABZ01068358.1	-0.502417	-0.333752
	ENSDARG00000058444.9	snx6	-0.157816	-0.506509
	ENSDARG00000078389.4	ifi46	0.809487	0.59801
	ENSDARG00000095851.2	CR352226.2	4.39349	4.69514
	ENSDARG00000111423.1	si:ch73-27e22.1	-1.8234	-1.78492
	ENSDARG00000091573.3	si:ch1073-90m23.1	-0.0327222	-0.402806
	ENSDARG00000001769.11	ptpra	0.0443925	0.124628
	ENSDARG00000009342.10	txndc5	-0.252099	-0.0538198
	ENSDARG00000098181.3	zgc:113184	-0.0753566	-0.241473
	ENSDARG00000008811.10	cmtm3	-0.844404	-0.335993
	ENSDARG00000092520.2	si:dkey-250k15.10	-1.84511	-1.17905
	ENSDARG00000094012.2	si:dkey-192g7.3	-0.486696	-0.751929
	ENSDARG00000105479.3	si:ch211-126c2.4	-0.355214	-0.36111
	ENSDARG00000057273.6	alox5a	-0.389448	-0.402361
	ENSDARG00000091947.3	znf106b	-0.687212	0.0350795
	ENSDARG00000098378.2	CU694197.1	-0.0483396	-0.359054
	ENSDARG00000093304.3	si:dkey-221j11.3	-0.338614	-0.517641
	ENSDARG00000076312.5	myot	-0.55685	-0.0160957
	ENSDARG00000056744.8	ela2	0.617563	0.26714
	ENSDARG00000033999.7	cyp26a1	-0.215449	-0.434238
	ENSDARG00000100547.2	CR383680.1	2.31618	1.34606
	ENSDARG00000104185.2	AL831726.2	-0.0961298	-1.22442
	ENSDARG00000083189.5	arhgap19	-0.192004	-0.308059
	ENSDARG00000100480.2	si:ch73-364h19.2	0.3688	0.968153
	ENSDARG00000043093.7	mpeg1.2	-0.574569	-2.17496
	ENSDARG00000104208.3	zgc:172128	-0.445847	-0.334463
	ENSDARG00000104344.2	CCDC127	-0.0508074	-0.352926
	ENSDARG00000103315.3	CU464124.1	-0.282405	-0.247448
	ENSDARG00000099959.2	smyhc1	-0.115169	0.554064
	ENSDARG00000111690.1	BX322608.1	-0.499967	-0.818507
	ENSDARG00000111625.1	wu:fc75a09	-2.62408	-1.1419
	ENSDARG00000074111.5	bcdin3d	-3.58315	-2.94868
	ENSDARG00000096874.2	tmem176l.3b	-0.525993	-0.889702
	ENSDARG00000034093.10	dclk2a	0.124712	0.379012
	ENSDARG00000016570.12	prlra	-0.113518	0.230212
	ENSDARG00000056765.7	ela2l	0.597084	0.379685
	ENSDARG00000098901.2	CABZ01002768.1	-1.06803	-0.893214
	ENSDARG00000097902.3	si:ch73-204p21.2	-0.135658	-0.51622
	ENSDARG00000078598.6	si:ch1073-184j22.2	-0.593759	-0.285524
	ENSDARG00000092191.2	CR318588.1	1.08262	2.23427
	ENSDARG00000058508.8	cfap70	0.374473	0.598218
	ENSDARG00000100427.2	BX547934.2	-0.17886	-0.492528
	ENSDARG00000077236.4	hspb6	0.0489717	0.4571
	ENSDARG00000117652.1	CABZ01087560.1	0.480451	0.181932
	ENSDARG00000099885.2	trim105	-0.352677	-0.395465
	ENSDARG00000100941.2	clca1	-0.893097	-1.62419
	ENSDARG00000002745.10	tdh	0.103246	0.385217
	ENSDARG00000105655.2	BX571811.2	-0.792162	-1.80821
	ENSDARG00000058108.7	LOC103909808	-0.760013	-0.688828
	ENSDARG00000071657.6	si:dkey-19a16.4	-1.88105	-2.68552
	ENSDARG00000030213.7	sap30l	0.291679	-0.0206299
	ENSDARG00000074617.5	wfs1b	0.266552	0.181783
	ENSDARG00000095448.3	ftr30	-0.870164	-1.25766
	ENSDARG00000098369.2	si:dkey-165o8.1	-0.936452	-0.932954
	ENSDARG00000109337.1	nanos1	0.233978	0.0688008
	ENSDARG00000102483.2	numa1	-0.708349	-0.307057
	ENSDARG00000104919.2	si:ch211-153b23.3	-2.87273	-5.41661
	ENSDARG00000040445.8	si:ch211-219a4.3	-0.0345889	-0.838792
	ENSDARG00000056015.7	hoxb13a	0.0724352	0.380464
	ENSDARG00000074749.5	abca12	0.219045	0.284312
	ENSDARG00000089434.3	etv7	0.00542044	-1.69198
	ENSDARG00000078761.4	rmdn2	-0.391407	-0.0425391
	ENSDARG00000097352.2	si:ch211-147g22.7	-2.12399	-1.73297
	ENSDARG00000005629.10	smyd2b	0.186164	0.617396
	ENSDARG00000053619.4	sra1	0.345575	0.109873
	ENSDARG00000089418.4	si:dkey-164f24.2	0.235496	0.00659353
	ENSDARG00000056502.8	si:ch73-334d15.4	2.04305	2.4879
	ENSDARG00000069496.5	arl2	0.314268	0.211333
	ENSDARG00000013335.10	anxa6	0.950374	0.611238
	ENSDARG00000052652.8	fermt1	0.214802	0.327092
	ENSDARG00000087793.4	si:dkey-54n8.2	-0.297383	-0.178782
	ENSDARG00000068763.5	plcg2	-0.516055	-0.635686
	ENSDARG00000107431.2	LO018208.1	-1.08139	-1.0682
	ENSDARG00000098586.3	zgc:194887	-1.11848	-0.21233
	ENSDARG00000053940.6	btr32	1.06932	-0.729136
	ENSDARG00000105279.2	si:ch211-108c17.2	7.50947	6.35873
	ENSDARG00000038968.7	ccr6b	-0.00742991	-1.52044
	ENSDARG00000036629.6	rps14	-0.0260368	-0.2002
	ENSDARG00000113274.1	AL929536.3	-1.44287	-1.41104
	ENSDARG00000055128.8	armc4	0.0518279	0.48249
	ENSDARG00000070966.5	insl5a	-0.163143	0.55255
	ENSDARG00000117097.1	crygm2c	0.910682	0.0180939
	ENSDARG00000086838.5	itga2.3	-0.591556	-0.46964
	ENSDARG00000039684.7	sirt5	-0.694053	-1.03749
	ENSDARG00000041411.7	rad51	-0.762459	-0.825307
	ENSDARG00000098293.2	si:dkey-27i16.2	-0.011109	-0.542095
	ENSDARG00000013928.6	plekhb2	0.171761	0.349629
	ENSDARG00000103537.3	ttll12	0.528789	0.41856
	ENSDARG00000057231.7	rorca	-0.0654021	-0.504431
	ENSDARG00000021846.10	hid1a	0.190723	0.244966
	ENSDARG00000033735.6	ncf1	0.150441	-0.433456
	ENSDARG00000038667.7	fggy	0.231354	0.303175
	ENSDARG00000091909.4	si:ch73-59c19.1	0.725103	1.17853
	ENSDARG00000046091.7	si:ch211-283g2.1	-1.57522	-1.23956
	ENSDARG00000092122.2	si:ch211-229n2.6	-0.209644	-7.18945
	ENSDARG00000099989.2	creld1a	-0.542374	-0.224518
	ENSDARG00000115528.1	FO082780.1	0.123954	0.504942
	ENSDARG00000104472.2	si:ch211-39i2.2	-0.28892	-0.521228
	ENSDARG00000010186.10	myo3a	-0.123125	-0.183361
	ENSDARG00000074201.5	flna	0.146198	0.332364
	ENSDARG00000041873.7	si:dkey-221h15.4	1.58553	1.05065
	ENSDARG00000026224.11	fanci	-0.576755	-0.645482
	ENSDARG00000007744.13	tsr1	0.136733	0.329804
	ENSDARG00000041220.7	ftr53	-0.125864	-0.712999
	ENSDARG00000089383.3	il1fma	-0.349729	-1.26925
	ENSDARG00000039910.6	rbm42	0.269739	0.0909415
	ENSDARG00000011334.9	ncaldb	0.157466	0.714138
	ENSDARG00000071667.6	si:dkey-222f2.7	1.15428	0.918692
	ENSDARG00000002988.10	tnnt2d	0.159225	0.299392
	ENSDARG00000101551.3	si:dkey-261j11.2	-0.859596	-0.103522
	ENSDARG00000020984.10	slc16a10	-0.414038	-0.0407694
	ENSDARG00000099375.2	poldip3	0.376857	0.0273959
	ENSDARG00000009657.8	fgfr1op2	0.151714	0.169776
	ENSDARG00000079305.6	hbae3	0.0301372	-0.755116
	ENSDARG00000088967.4	wnk4b	0.0769254	0.204088
	ENSDARG00000117461.1	CR932999.1	0.0228692	0.470369
	ENSDARG00000017162.8	kif3ca	0.0852177	0.186238
	ENSDARG00000102861.2	lmf1	-0.169196	-0.454207
	ENSDARG00000096941.2	si:dkey-77f5.8	0.263521	0.0851558
	ENSDARG00000069293.5	ahsg2	-0.785105	0.0525586
	ENSDARG00000078757.5	si:ch211-212c13.8	1.01391	2.03706
	ENSDARG00000035514.8	adam28	-0.23107	-0.49199
	ENSDARG00000096548.2	CR925879.1	-4.56691	-1.11423
	ENSDARG00000054786.5	faah2b	-0.752113	-0.0765855
	ENSDARG00000097513.2	CT573383.1	0.452504	-1.13619
	ENSDARG00000097266.3	AL954322.3	0.532244	1.209
	ENSDARG00000076861.4	tmem79b	-0.126251	-0.241657
	ENSDARG00000062995.8	si:dkey-14o18.2	-0.0874981	0.345862
	ENSDARG00000004745.6	lmbr1l	-0.140068	0.364567
	ENSDARG00000062087.5	nceh1b.1	-0.739181	-0.156709
	ENSDARG00000027590.10	sept2	-0.0250921	-0.200752
	ENSDARG00000004171.10	rabac1	-0.194459	-0.241119
	ENSDARG00000034714.9	esyt1a	-0.0203529	0.309223
	ENSDARG00000056324.5	zgc:123295	0.0376872	-1.26019
	ENSDARG00000058719.9	si:dkey-119f1.1	-0.980686	-1.11794
	ENSDARG00000095536.3	si:ch211-193i15.2	-1.22149	-0.558379
	ENSDARG00000101446.2	si:dkey-46i9.1	0.11664	0.147023
	ENSDARG00000074488.5	ifngr1l	0.192295	0.407154
	ENSDARG00000115450.1	CABZ01012382.1	-1.4074	-0.870923
	ENSDARG00000111716.1	si:ch211-162i8.5	-0.342947	0.708588
	ENSDARG00000002507.12	itga10	-0.353941	0.0451951
	ENSDARG00000097761.2	BX005234.1	0.538892	0.364814
	ENSDARG00000105052.2	cfhl5	0.764187	1.1191
	ENSDARG00000093602.2	si:ch211-93g21.1	-0.363479	-0.841639
	ENSDARG00000037748.9	slc43a1b	-0.227495	0.313836
	ENSDARG00000096597.3	si:ch1073-228b5.2	0.435852	-0.0970128
	ENSDARG00000068947.6	si:ch211-264e16.1	-0.341407	0.701772
	ENSDARG00000104045.2	tlr22	-0.533614	-0.708652
	ENSDARG00000091813.3	si:dkey-21a6.5	-0.0474698	-0.462611
	ENSDARG00000062352.7	sema4ab	-0.0438908	0.239255
	ENSDARG00000037738.7	fbxl3l	0.1562	-0.464521
	ENSDARG00000053136.7	b2m	0.850071	-0.374963
	ENSDARG00000074777.6	ank1b	0.196195	0.227092
	ENSDARG00000010008.8	vim	0.391466	0.209618
	ENSDARG00000099678.2	BX569789.1	-0.264511	-2.65363
	ENSDARG00000017425.9	crocc2	-0.109428	0.486072
	ENSDARG00000115094.1	CABZ01087415.1	-0.479907	-0.181924
	ENSDARG00000061021.7	fam160a1a	-0.104538	0.225674
	ENSDARG00000110357.1	txndc15	0.594653	0.208695
	ENSDARG00000058738.6	si:ch211-117c9.2	-1.01612	-0.340811
	ENSDARG00000037646.9	rgs11	0.326979	0.173765
	ENSDARG00000103740.2	fundc2	0.480176	0.233316
	ENSDARG00000077697.6	si:dkey-105i14.1	1.69288	1.29326
	ENSDARG00000087641.4	cdh26.2	-0.327786	-0.132333
	ENSDARG00000037064.6	galca	-0.448245	-0.0171366
	ENSDARG00000091058.3	tmem173	0.10031	-0.95459
	ENSDARG00000075183.6	rnf220b	0.14681	0.279518
	ENSDARG00000045999.5	saa	2.66579	4.00483
	ENSDARG00000090635.4	kcnj1a.4	-0.354452	0.473496
	ENSDARG00000029874.8	khk	-0.904738	-1.11589
	ENSDARG00000008637.10	mttp	-0.727293	0.194934
	ENSDARG00000116623.1	ftr50	-0.487513	-0.747792
	ENSDARG00000100419.2	ints1	0.214532	0.388741
	ENSDARG00000091614.4	si:dkey-62k3.6	-0.133422	-0.729127
	ENSDARG00000093864.4	wee1	0.0384466	-0.313747
	ENSDARG00000032405.5	ckap4	-0.255873	-0.807382
	ENSDARG00000061040.7	pum2	0.0848683	0.152866
	ENSDARG00000023537.9	ahr1b	0.206803	0.182175
	ENSDARG00000004954.12	grna	-0.660264	-0.412768
	ENSDARG00000115717.1	pigbos1	0.371769	-0.122677
	ENSDARG00000059567.7	si:ch73-281f12.4	-0.124428	0.195747
	ENSDARG00000036473.7	snapc2	0.483584	0.393369
	ENSDARG00000006279.9	rragd	-0.402426	0.0353878
	ENSDARG00000089519.4	fbln7	0.350057	0.188414
	ENSDARG00000056791.5	pde6ga	0.530362	0.826544
	ENSDARG00000062662.6	lmod3	-0.119689	0.610808
	ENSDARG00000045095.6	elac1	0.623839	0.129843
	ENSDARG00000036109.4	mtx1b	0.315004	0.371401
	ENSDARG00000105089.2	ccl39.6	-1.85918	-2.01302
	ENSDARG00000100774.2	cmc4	0.453939	0.490953
	ENSDARG00000092716.3	VASH1	0.389332	0.341975
	ENSDARG00000040497.6	BX004816.1	-0.288602	-1.07486
	ENSDARG00000098990.2	zgc:162858	0.443267	0.0201181
	ENSDARG00000097292.3	slc26a6	-0.536242	0.490215
	ENSDARG00000088251.4	lgals17	0.854689	1.53367
	ENSDARG00000028731.10	stat4	-0.75103	-2.65863
	ENSDARG00000061835.8	zpld1a	0.0102374	-0.319004
	ENSDARG00000007081.10	pias4a	0.0133638	-0.152014
	ENSDARG00000076830.5	si:dkey-65b12.6	-0.140131	-0.385179
	ENSDARG00000101825.2	AL929114.2	-2.15706	-2.35963
	ENSDARG00000054170.8	ltb4r2b	0.546609	0.151178
	ENSDARG00000090889.3	si:ch211-132p1.3	1.40223	-0.334804
	ENSDARG00000038074.6	ergic3	0.0479284	-0.32554
	ENSDARG00000101180.2	mcm7	0.7381	0.537191
	ENSDARG00000114465.1	CABZ01056051.1	-0.566281	-2.70573
	ENSDARG00000018569.10	tnfrsf1a	0.109821	-0.506199
	ENSDARG00000077120.3	arid5a	-0.340108	-0.476035
	ENSDARG00000043198.8	si:rp71-1i20.2	-1.38302	-2.03465
	ENSDARG00000092605.5	znf1003	0.00254557	0.450449
	ENSDARG00000028213.8	ttn.2	-0.462027	0.0266865
	ENSDARG00000104756.2	CDHR1 (1 of many)	0.275559	0.0171407
	ENSDARG00000037783.8	proza	-0.0628841	-0.198281
	ENSDARG00000111876.1	CABZ01048392.1	-0.467079	-0.456192
	ENSDARG00000101393.2	si:dkey-31g6.6	0.927891	1.16599
	ENSDARG00000062190.7	PDE3B	0.309884	0.236141
	ENSDARG00000015057.8	ube2d4	-0.613009	-0.128883
	ENSDARG00000010933.10	cacna1fa	-0.133335	0.604777
	ENSDARG00000053454.6	cntn3b	0.108236	0.40471
	ENSDARG00000076257.5	si:ch211-285c6.1	-0.289686	-0.983766
	ENSDARG00000013453.9	tdrd9	-0.045106	0.576667
	ENSDARG00000014463.9	usf1l	-0.184682	-0.20046
	ENSDARG00000051940.8	ugt2a4	-1.30482	-0.00100681
	ENSDARG00000091595.3	LO018154.1	-0.230952	-0.268962
	ENSDARG00000099439.2	serp1	-0.0550044	-0.281593
	ENSDARG00000041980.6	calhm6	-0.283602	-1.21245
	ENSDARG00000040874.9	add3a	-0.0525713	0.159437
	ENSDARG00000088023.4	si:dkey-26c10.5	0.533495	0.190597
	ENSDARG00000112361.1	si:dkey-102c8.2	2.4218	0.995523
	ENSDARG00000044326.6	BX950188.1	-0.105561	-0.520575
	ENSDARG00000076900.2	prozb	0.749525	0.561849
	ENSDARG00000115425.1	CABZ01038524.1	-0.178243	-0.560906
	ENSDARG00000002991.13	cep135	1.12258	0.633246
	ENSDARG00000078440.6	ccdc88aa	0.00655804	-0.321384
	ENSDARG00000069311.7	zgc:195175	-0.17283	-1.15957
	ENSDARG00000051713.6	mhc1lga	-1.84176	-2.17782
	ENSDARG00000090202.4	rbm11	0.731749	1.42749
	ENSDARG00000101571.2	si:ch211-106j21.4	-0.366199	-0.909488
	ENSDARG00000040274.6	scamp5b	0.322467	-0.0538432
	ENSDARG00000018264.8	trim101	-0.725172	-0.331474
	ENSDARG00000091702.3	csnk2a4	-0.873009	-1.58532
	ENSDARG00000010738.9	zgc:101716	-0.202119	-0.403047
	ENSDARG00000039142.7	arpc5a	-0.151496	-0.405223
	ENSDARG00000097211.2	CR381647.1	-0.508495	-1.44414
	ENSDARG00000039832.6	gsta.2	-0.161823	0.371351
	ENSDARG00000091381.6	si:ch211-214c20.1	-0.362558	-0.72856
	ENSDARG00000003216.7	anxa2a	0.309583	0.427405
	ENSDARG00000014907.8	htra1b	-0.00706582	0.198853
	ENSDARG00000071013.6	arl6ip6	-0.0456901	0.2827
	ENSDARG00000007863.11	tra2a	0.202304	-0.0312622
	ENSDARG00000079255.4	zgc:174935	-0.684554	-0.834227
	ENSDARG00000100324.2	AL627305.1	-0.872262	-0.239792
	ENSDARG00000068680.4	ctrl	0.684208	0.0728941
	ENSDARG00000094057.4	cyp2j20	-0.872655	-0.432506
	ENSDARG00000070832.7	snrka	0.159278	0.180701
	ENSDARG00000095059.3	si:ch211-106h4.5	-0.521203	-0.55617
	ENSDARG00000100232.3	glis2b	-0.120127	0.230086
	ENSDARG00000069780.7	pus7l	0.162533	0.304225
	ENSDARG00000089640.3	si:dkey-117n7.5	-0.217243	-0.559062
	ENSDARG00000102334.2	SH3RF3	0.109671	0.450056
	ENSDARG00000101044.2	si:ch73-138e16.6	1.54585	0.903123
	ENSDARG00000099298.2	xrcc5	0.471168	0.30886
	ENSDARG00000040566.8	phykpl	0.338523	0.458541
	ENSDARG00000067976.6	ar	-0.288512	0.0188461
	ENSDARG00000067718.6	si:dkey-3h3.3	0.115422	-0.44233
	ENSDARG00000061741.8	itpr3	-0.0319794	-0.398368
	ENSDARG00000038728.5	ch25hl2	-0.0906446	-0.562764
	ENSDARG00000075783.5	hmgxb4a	-0.120666	-0.393724
	ENSDARG00000103322.2	si:ch73-347e22.8	0.137843	-0.696667
	ENSDARG00000114317.1	BX927253.3	-3.14382	-3.87901
	ENSDARG00000117628.1	BX005011.1	0.657354	1.61417
	ENSDARG00000011855.9	aak1a	-0.322169	-0.0431939
	ENSDARG00000043209.8	nsun5	0.39335	0.1783
	ENSDARG00000100443.2	CR376766.2	-0.446933	-0.246718
	ENSDARG00000003632.6	zgc:172270	-0.500093	-0.420748
	ENSDARG00000117500.1	FO904870.1	0.095726	0.417522
	ENSDARG00000091860.3	zgc:194007	-3.20439	-3.57009
	ENSDARG00000099877.2	si:dkeyp-72e1.6	-0.526549	-0.190972
	ENSDARG00000063292.7	ssuh2rs1	-0.269986	0.0375602
	ENSDARG00000035257.6	akr1a1a	-0.792559	-0.818523
	ENSDARG00000057626.7	josd2	0.288344	0.0124684
	ENSDARG00000057128.9	hadhaa	-0.0446864	0.282124
	ENSDARG00000091931.5	gpatch4	0.49463	0.317035
	ENSDARG00000104697.2	si:dkey-57k17.1	0.879164	0.888594
	ENSDARG00000079244.4	pigw	-0.0682895	-0.361369
	ENSDARG00000074734.5	msl1a	0.227781	0.167686
	ENSDARG00000069379.6	zgc:158868	-0.417449	-1.13004
	ENSDARG00000117309.1	BX927081.3	3.15199	3.35175
	ENSDARG00000097431.2	CR392003.1	2.21222	1.73694
	ENSDARG00000007257.8	rab5ab	0.148439	0.119484
	ENSDARG00000008287.11	fam114a1	-0.32126	-0.297337
	ENSDARG00000075766.5	sccpdha	-1.38777	-0.865737
	ENSDARG00000104979.2	CR388055.1	4.10109	1.39837
	ENSDARG00000020328.10	plekha6	-0.0178238	0.14509
	ENSDARG00000060637.9	clstn2	0.0923299	0.148037
	ENSDARG00000012745.8	poc1bl	-0.2038	-0.338981
	ENSDARG00000030267.9	gtf3aa	0.02498	0.220742
	ENSDARG00000031161.8	nr1d4a	0.298393	0.789816
	ENSDARG00000019001.12	ak7a	0.899025	0.919694
	ENSDARG00000104649.2	si:dkey-40c23.2	0.163027	-1.05658
	ENSDARG00000018328.10	rhocb	-0.0821553	-0.403276
	ENSDARG00000011661.10	twf1b	-0.144975	-0.223703
	ENSDARG00000057911.7	zgc:86709	-0.576804	-0.818417
	ENSDARG00000010785.13	thbs1b	-0.0362284	0.265627
	ENSDARG00000075831.4	slc7a8a	0.0841556	0.465084
	ENSDARG00000039892.7	gnpnat1	-0.14659	-0.54086
	ENSDARG00000092644.4	ago1	0.126862	0.272868
	ENSDARG00000116986.1	ugt2b3	2.68368	4.61243
	ENSDARG00000068193.4	tmem44	-1.01466	-0.482493
	ENSDARG00000078095.6	cipcb	0.0798616	0.348008
	ENSDARG00000097452.3	CU929070.1	0.378091	0.297824
	ENSDARG00000044613.6	c1qa	0.135721	-0.833483
	ENSDARG00000034086.7	zgc:65895	0.232411	0.087479
	ENSDARG00000058349.7	polr2l	0.37923	0.246709
	ENSDARG00000016443.12	eif3c	0.161961	0.26699
	ENSDARG00000040321.9	rx2	-0.22177	-0.375203
	ENSDARG00000003032.6	eif4a1b	0.0937718	0.154106
	ENSDARG00000061417.8	nub1	0.432817	0.107301
	ENSDARG00000059856.7	alkbh2	1.83757	1.13865
	ENSDARG00000102435.2	plekhf1	-0.171563	-1.45314
	ENSDARG00000063922.3	mt-nd6	-0.332299	-0.410135
	ENSDARG00000069407.5	zgc:194990	0.109411	0.410531
	ENSDARG00000057016.6	cdc14ab	0.0650541	0.198076
	ENSDARG00000094606.4	si:zfos-364h11.2	0.377167	-0.885622
	ENSDARG00000087518.7	si:dkey-261p22.1	-0.761165	-1.25443
	ENSDARG00000077950.6	tor1	-0.21354	-0.18494
	ENSDARG00000099845.3	zgc:174275	1.38527	1.18151
	ENSDARG00000039579.6	cfd	0.455106	-0.121878
	ENSDARG00000033144.4	psme2	0.102144	-1.28226
	ENSDARG00000010423.9	npsn	-0.11948	-0.967947
	ENSDARG00000096508.2	BX322618.1	0.396488	0.845363
	ENSDARG00000104837.2	nudc	0.511992	0.10463
	ENSDARG00000098409.2	BX005376.1	0.791298	1.15698
	ENSDARG00000114031.1	smyhc3	0.00242617	0.401145
	ENSDARG00000021891.8	zbtb7b	0.0546192	-0.518355
	ENSDARG00000057484.8	srsf2a	0.233476	0.0437525
	ENSDARG00000031658.10	si:ch211-207d6.2	-0.15202	0.228725
	ENSDARG00000104904.2	si:ch73-221f6.1	-0.618425	-0.575863
	ENSDARG00000006052.11	malt2	-0.224263	-0.981324
	ENSDARG00000079166.4	ace	-1.07757	-0.223059
	ENSDARG00000014031.10	abcc2	-0.595415	0.14492
	ENSDARG00000099342.2	crfb15	-0.278521	-0.959642
	ENSDARG00000044625.5	pcf11	0.219482	0.254618
	ENSDARG00000045150.6	csnk1e	0.26963	0.0866389
	ENSDARG00000069723.5	zbbx	0.125817	0.465861
	ENSDARG00000061725.6	mast3a	0.184798	0.165547
	ENSDARG00000025757.7	tspan35	-0.24707	-0.452418
	ENSDARG00000105117.2	sdad1	0.119428	0.275352
	ENSDARG00000014582.8	exoc3	0.187681	0.156502
	ENSDARG00000069929.5	CABZ01053976.1	0.185706	0.397702
	ENSDARG00000024602.7	zgc:162964	-0.0854193	-0.625618
	ENSDARG00000100902.2	FP085399.1	-0.728349	-0.839008
	ENSDARG00000093636.2	si:dkey-26i13.5	-0.145283	-2.22116
	ENSDARG00000100162.2	CABZ01059120.1	0.314143	0.442873
	ENSDARG00000103253.2	zgc:112023	-0.177197	-0.158567
	ENSDARG00000102146.2	si:ch211-69b7.6	-0.0844011	0.622667
	ENSDARG00000034650.5	fabp7b	-0.130049	-0.399948
	ENSDARG00000017757.9	pik3cg	-0.69148	-0.52796
	ENSDARG00000074266.4	si:ch1073-314i13.4	0.596887	0.0898089
	ENSDARG00000076870.4	piezo1	-0.0337516	0.461196
	ENSDARG00000035074.9	rtel1	-0.105701	-0.273215
	ENSDARG00000016573.10	mroh1	0.238023	0.373766
	ENSDARG00000102097.2	nfkbiz	0.312139	-1.69933
	ENSDARG00000075685.4	tlr7	0.210066	0.255213
	ENSDARG00000102848.2	BX927336.3	-2.66825	-3.82568
	ENSDARG00000095949.2	si:dkey-22i16.9	8.2515	8.8091
	ENSDARG00000038293.7	zgc:103559	-0.538907	-0.573337
	ENSDARG00000015337.11	comta	-0.3816	0.087623
	ENSDARG00000070579.5	ggact.3	-1.5512	-1.78244
	ENSDARG00000115257.1	si:ch73-338o16.4	-0.40469	-3.83085
	ENSDARG00000038248.5	ggact.2	-1.67373	-1.8947
	ENSDARG00000079332.5	AL928650.1	-1.777	-10.5688
	ENSDARG00000103578.2	gtf2b	0.0478904	-0.303676
	ENSDARG00000075229.4	slc46a2	-0.232216	-1.84223
	ENSDARG00000016343.10	zgc:92518	-0.313474	-0.433078
	ENSDARG00000105046.2	ccnf	0.03882	-0.555065
	ENSDARG00000095796.3	si:dkey-87o1.2	-0.104507	-1.11779
	ENSDARG00000100021.3	hrasls	0.818742	0.465516
	ENSDARG00000077313.4	slc46a3	-0.214855	-0.408643
	ENSDARG00000105614.2	si:ch211-212k18.13	1.24952	-2.43782
	ENSDARG00000069335.6	bcl6b	-0.404022	-0.616203
	ENSDARG00000006892.10	myo3b	0.0049085	0.411816
	ENSDARG00000100083.2	sugt1	0.0231921	-0.196653
	ENSDARG00000098140.2	ankrd13d	0.284564	0.0522421
	ENSDARG00000101997.2	si:dkey-191j3.2	-1.1435	-1.03105
	ENSDARG00000098174.2	CABZ01088274.1	-1.82678	-2.29647
	ENSDARG00000073918.6	rnf41l	0.107407	0.286983
	ENSDARG00000052115.7	ehf	-0.666929	-3.95388
	ENSDARG00000097209.2	cox8b	0.434348	0.247664
	ENSDARG00000089887.5	mmp20a	0.354867	1.0506
	ENSDARG00000074191.7	zgc:172253	-1.28046	-0.23828
	ENSDARG00000029457.10	cacna1sa	0.00965594	0.341145
	ENSDARG00000020072.9	thbs4b	0.172566	0.151736
	ENSDARG00000102018.2	btr25	-0.0163269	-0.438503
	ENSDARG00000003069.9	btbd7	0.174354	0.174453
	ENSDARG00000057942.5	glt8d2	-1.03709	-0.006916
	ENSDARG00000095717.5	si:dkey-172k15.6	-0.516184	-0.742392
	ENSDARG00000098769.2	slitrk6	0.2324	0.331727
	ENSDARG00000101423.2	cyp2y3	-0.535234	0.0754976
	ENSDARG00000111129.1	acy1	-0.488339	-0.00206697
	ENSDARG00000117211.1	CR936462.1	-0.72501	0.0745352
	ENSDARG00000102058.2	si:dkeyp-11e3.1	-0.229253	-1.11511
	ENSDARG00000060622.7	si:ch73-14h1.2	0.249706	-0.406981
	ENSDARG00000042094.8	eef2a.1	-0.454021	-0.739417
	ENSDARG00000071626.6	ptgdsb.2	0.259565	0.254205
	ENSDARG00000103190.2	psmd2	0.0798815	0.327046
	ENSDARG00000111693.1	CABZ01002690.1	0.0495146	0.221018
	ENSDARG00000091085.3	lepa	-1.01373	-1.08475
	ENSDARG00000054543.8	samsn1a	0.0252725	-0.376833
	ENSDARG00000116122.1	CABZ01067150.1	-0.0634155	0.565776
	ENSDARG00000007245.8	rundc3aa	0.495198	0.120325
	ENSDARG00000104407.2	BX649453.1	1.10583	1.42553
	ENSDARG00000100128.2	CU861477.1	0.130663	0.244178
	ENSDARG00000036911.7	scamp1	-0.181992	-0.0892718
	ENSDARG00000100464.2	si:dkey-193i10.1	-0.213835	-1.14125
	ENSDARG00000102440.2	CABZ01070852.1	-0.386291	-0.846652
	ENSDARG00000078781.5	si:ch211-161c3.6	0.122176	0.449391
	ENSDARG00000012073.11	kif15	-0.290148	-0.330174
	ENSDARG00000042859.8	slc5a6a	-0.431643	0.00393241
	ENSDARG00000016156.10	fam53b	0.0642854	-0.301496
	ENSDARG00000022518.11	pex5la	0.0575825	0.322375
	ENSDARG00000053131.5	irak3	0.915889	-0.527582
	ENSDARG00000103225.2	LOC103910001	-1.04383	-1.02018
	ENSDARG00000100206.2	klhdc4	0.256318	0.192053
	ENSDARG00000006202.10	erbb3a	-0.0399479	0.326281
	ENSDARG00000100313.2	pip5k1cb	0.0377695	0.196774
	ENSDARG00000070480.7	agr2	-0.199217	-1.40969
	ENSDARG00000088641.5	grn2	-0.563768	-2.49939
	ENSDARG00000063190.5	zranb1b	0.446009	0.602847
	ENSDARG00000088581.4	f10	0.424195	0.811757
	ENSDARG00000117512.1	LO018605.3	-1.62171	-1.18014
	ENSDARG00000002758.12	dedd1	0.205959	0.0413184
	ENSDARG00000046010.6	kdm2bb	0.1741	0.151148
	ENSDARG00000098929.2	tex15	-0.865064	-0.761894
	ENSDARG00000025559.8	pex11g	-0.600111	-0.33537
	ENSDARG00000115940.1	galnt8a.1	-1.5966	-0.314217
	ENSDARG00000019644.7	ldhba	0.153491	0.105736
	ENSDARG00000069048.5	serpinf1	-0.445269	-0.508376
	ENSDARG00000090107.3	zmp:0000000984	-1.09179	-0.360092
	ENSDARG00000043133.6	cldnf	-0.544592	-0.833513
	ENSDARG00000086256.5	si:ch211-236p5.2	0.185885	0.406641
	ENSDARG00000052288.6	zmp:0000000634	-1.57391	-2.12983
	ENSDARG00000062379.5	slc35a4	-0.015738	-0.201946
	ENSDARG00000035952.7	cdr2a	-0.281304	-0.286697
	ENSDARG00000009430.9	tmem30c	-0.561094	-0.136526
	ENSDARG00000116843.1	BX324216.4	-0.246558	-0.754651
	ENSDARG00000101926.2	zgc:101130	-0.209097	-0.291863
	ENSDARG00000054378.7	pcbp3	0.00276072	0.218436
	ENSDARG00000092780.4	si:ch1073-170o4.1	3.27684	3.12855
	ENSDARG00000035820.6	drd4b	-0.257595	-0.719719
	ENSDARG00000013856.7	amy2a	0.662629	0.466641
	ENSDARG00000025904.8	tecrb	-0.208076	-0.162797
	ENSDARG00000099409.2	zgc:162182	-0.227684	-0.91793
	ENSDARG00000057426.4	oard1	-0.137991	-0.365462
	ENSDARG00000073820.4	zgc:174917	-1.41079	-1.93748
	ENSDARG00000076146.7	zgc:172075	-0.447156	-1.88215
	ENSDARG00000056885.8	per1a	0.0501496	1.05074
	ENSDARG00000063634.6	hpse	-0.112679	-0.344826
	ENSDARG00000100171.2	CU638702.1	-0.503357	-0.526758
	ENSDARG00000078749.6	b4galnt3a	-0.782851	-0.538225
	ENSDARG00000011410.10	aadat	-0.619351	-0.234546
	ENSDARG00000019418.6	kcnj2a	-0.0535545	-0.572434
	ENSDARG00000100000.2	CR352226.5	1.35165	1.63808
	ENSDARG00000033684.7	oxgr1a.1	-2.63935	-4.75918
	ENSDARG00000095409.4	si:ch211-226h7.8	-0.444553	-5.22512
	ENSDARG00000077881.5	chl1a	-0.172172	0.318585
	ENSDARG00000029930.8	SPDEF	-0.487246	-0.681454
	ENSDARG00000039964.7	fgfbp2a	0.947267	0.303092
	ENSDARG00000078214.6	mybbp1a	0.067265	0.271786
	ENSDARG00000100555.2	aqp11	-0.634508	-0.219363
	ENSDARG00000063631.7	VIT	-0.362775	-0.307972
	ENSDARG00000086762.4	gsdmea	0.159229	0.434181
	ENSDARG00000091539.4	ptprjb.1	-0.527199	-0.742954
	ENSDARG00000093476.4	si:dkey-175d9.2	-0.522153	-0.549524
	ENSDARG00000110748.1	CABZ01056052.1	-1.01905	-1.68359
	ENSDARG00000087205.3	akt3b	0.237854	0.229638
	ENSDARG00000096977.2	mhc1lla	-4.38685	-8.57392
	ENSDARG00000036116.7	eif3hb	0.337773	0.0735821
	ENSDARG00000054610.5	coro1a	-0.219278	-0.647546
	ENSDARG00000037008.8	bscl2	-0.0930161	-0.228707
	ENSDARG00000103584.2	BX927374.1	-1.03521	-1.89297
	ENSDARG00000071493.5	olfm3a	0.251142	0.106481
	ENSDARG00000037061.5	aldh9a1b	0.189134	0.338879
	ENSDARG00000041947.8	styk1b	-0.0741223	-0.664067
	ENSDARG00000098706.2	si:ch73-236c18.7	-0.397766	-0.977368
	ENSDARG00000074031.5	fastkd2	-0.0164601	0.243733
	ENSDARG00000101863.2	CR382337.3	-0.338963	-3.33958
	ENSDARG00000101576.2	tbxta	-1.04894	-0.0253537
	ENSDARG00000054160.7	zgc:113625	-2.00237	-5.05292
	ENSDARG00000099014.2	fxyd1	0.466264	0.259137
	ENSDARG00000015732.9	cax2	0.0397867	0.311557
	ENSDARG00000098736.3	si:dkey-201i2.4	-1.70714	-3.25249
	ENSDARG00000069038.6	si:ch211-242e8.1	0.293545	0.602685
	ENSDARG00000075600.5	si:dkeyp-41f9.3	-1.07363	-1.26585
	ENSDARG00000093569.4	bckdhbl	0.280163	0.172709
	ENSDARG00000089131.4	il17rel	-0.640386	-1.84904
	ENSDARG00000098791.3	cdhr5b	-0.80753	-0.266559
	ENSDARG00000094978.2	si:ch73-18b11.2	-0.987647	-0.237843
	ENSDARG00000099101.2	gch2	-0.764513	-0.118426
	ENSDARG00000097873.2	BX530721.1	0.938285	1.41191
	ENSDARG00000007151.11	kcnk2b	-0.573731	-0.511365
	ENSDARG00000110100.1	si:ch73-92e7.4	0.42374	0.409766
	ENSDARG00000105276.2	grb2a	-0.259012	-0.216375
	ENSDARG00000093082.3	LO018605.1	0.848757	-3.78242
	ENSDARG00000017049.13	adsl	0.217404	0.291405
	ENSDARG00000089475.6	hbae1.1	0.233894	-0.940043
	ENSDARG00000044694.8	fybb	-0.212809	-0.485205
	ENSDARG00000099099.3	CABZ01015815.1	-0.699053	-0.86455
	ENSDARG00000087697.4	lpl	0.293091	0.552096
	ENSDARG00000042065.8	eef2a.2	0.583357	0.695339
	ENSDARG00000045367.10	tuba1b	-1.22604	-1.30002
	ENSDARG00000052215.5	btr02	-0.269696	-0.699003
	ENSDARG00000060457.5	pmp22b	-0.396725	-0.0647528
	ENSDARG00000104770.2	CABZ01072815.1	-0.788414	-1.37536
	ENSDARG00000037527.6	si:rp71-17i16.5	-1.90474	-2.46895
	ENSDARG00000071683.8	zfr2	0.153681	0.340736
	ENSDARG00000035887.9	zgc:91944	0.242023	0.178322
	ENSDARG00000035282.4	emc6	0.395247	0.195645
	ENSDARG00000101644.3	ARHGEF17	0.210659	0.238197
	ENSDARG00000030532.8	arhgef12a	0.0203402	0.155814
	ENSDARG00000067713.5	snx18a	0.228713	0.120664
	ENSDARG00000056757.5	slc39a8	-0.662305	-0.324069
	ENSDARG00000045669.7	si:dkey-39a18.1	0.295336	1.07275
	ENSDARG00000093444.4	si:dkey-106l3.7	-0.203307	-0.593119
	ENSDARG00000007108.8	lipia	-0.218343	-0.368396
	ENSDARG00000043182.8	hhla2a.1	0.297916	0.0930321
	ENSDARG00000014805.8	fhl5	-0.330901	-0.670446
	ENSDARG00000117266.1	FO904966.1	-1.64905	-5.29788
	ENSDARG00000096887.2	CR381618.1	-0.358932	0.231092
	ENSDARG00000038894.7	tmx3a	0.0709395	-0.767665
	ENSDARG00000019278.9	GNB4	0.139535	0.271009
	ENSDARG00000052912.7	si:dkey-57n24.6	-0.752827	-0.353484
	ENSDARG00000094112.3	slc22a21	2.04206	1.2469
	ENSDARG00000004794.10	ccdc146	-0.783746	-0.177904
	ENSDARG00000103826.2	gpib	0.515892	0.327569
	ENSDARG00000014041.11	smarcad1a	-0.11631	-0.365056
	ENSDARG00000027063.5	arpc1b	-0.188487	-0.366854
	ENSDARG00000044895.5	fmoda	-0.239505	-0.0379089
	ENSDARG00000113666.1	znf1173	1.17781	1.11319
	ENSDARG00000117425.1	FO704721.2	-0.132334	0.659936
	ENSDARG00000074556.5	ganc	-0.096508	0.354685
	ENSDARG00000007808.8	zdhhc16a	0.547719	0.290259
	ENSDARG00000077385.5	rgs19	-0.304618	-0.184277
	ENSDARG00000078226.4	cdh12a	-0.12419	0.389252
	ENSDARG00000116430.1	si:ch73-329n5.2	0.587005	-1.98185
	ENSDARG00000022970.8	tm9sf1	-0.139336	-0.233629
	ENSDARG00000100056.2	CABZ01088109.1	0.0168726	0.18508
	ENSDARG00000097489.3	si:ch73-390p7.2	0.230191	0.977794
	ENSDARG00000117594.1	CR848749.2	0.379721	0.94753
	ENSDARG00000040465.7	irf2	0.234503	-0.398917
	ENSDARG00000070025.7	dchs1a	-0.0732459	0.204941
	ENSDARG00000103763.2	l3hypdh	0.732524	0.699142
	ENSDARG00000039125.7	map4k5	-0.00904231	-0.182223
	ENSDARG00000093118.2	CR847509.1	-0.242796	-0.805988
	ENSDARG00000030478.9	zgc:66484	-0.489054	0.232903
	ENSDARG00000096154.2	CU695141.1	1.57474	3.81969
	ENSDARG00000037069.9	zdhhc14	0.243017	0.358954
	ENSDARG00000103347.2	cyp2aa3	0.674702	1.04507
	ENSDARG00000079399.5	F2RL3	-0.52986	-0.585683
	ENSDARG00000060127.7	adamts3	0.219702	0.270401
	ENSDARG00000056804.7	si:dkey-40g16.6	-2.11755	-0.614564
	ENSDARG00000101792.2	si:dkey-237i9.1	-0.169193	-0.200871
	ENSDARG00000079271.4	dcxr	-0.695326	-1.17244
	ENSDARG00000105829.2	CR788316.4	-1.85399	-5.37922
	ENSDARG00000101206.2	zgc:113363	-0.423515	-0.432906
	ENSDARG00000063089.7	ccm2l	-0.0716053	-0.527229
	ENSDARG00000010602.10	zgc:112294	0.535889	0.503599
	ENSDARG00000011247.13	rnpc3	0.309923	0.110176
	ENSDARG00000101597.2	si:dkeyp-57d7.4	0.203422	0.515049
	ENSDARG00000024746.12	hsp90aa1.2	0.245401	-0.52815
	ENSDARG00000100106.2	CR385054.1	-0.835982	-2.76455
	ENSDARG00000040620.4	psmg1	0.305944	0.000769308
	ENSDARG00000052037.5	trim35-1	-0.0713723	-0.580361
	ENSDARG00000103878.2	anpepb	-1.4512	-0.491681
	ENSDARG00000097560.2	BX511311.3	-0.399271	-0.670355
	ENSDARG00000025089.9	loxl4	-0.632248	-0.449597
	ENSDARG00000113992.1	apobec2b	-0.0287302	-0.683468
	ENSDARG00000063182.9	rc3h1b	0.10105	0.164535
	ENSDARG00000074547.4	si:ch211-240l19.8	1.55121	1.07721
	ENSDARG00000109561.1	CABZ01027551.1	0.813559	-0.750519
	ENSDARG00000056530.7	cpamd8	-0.137598	0.238749
	ENSDARG00000102729.2	SAMD9	0.124869	0.680435
	ENSDARG00000116928.1	CABZ01059408.1	-0.335601	-0.852641
	ENSDARG00000052045.9	ggt5a	-0.304449	-0.491176
	ENSDARG00000117742.1	FO904898.6	5.31119	5.60134
	ENSDARG00000098976.2	CU457778.1	-1.04159	-1.12574
	ENSDARG00000096562.4	wu:fj29h11	0.145454	0.324785
	ENSDARG00000010437.10	tent5c	-0.179972	0.536944
	ENSDARG00000043342.7	gpx3	-0.353604	-0.114746
	ENSDARG00000033160.8	nr1d1	-0.0492923	0.808717
	ENSDARG00000040192.9	nenf	-0.246298	-0.438201
	ENSDARG00000092948.4	gna15.3	-1.06282	-1.37093
	ENSDARG00000093972.5	ftr79	0.18073	-0.698527
	ENSDARG00000025467.12	aatf	0.178136	0.22512
	ENSDARG00000076699.6	ipmka	-0.94069	0.167438
	ENSDARG00000103340.2	clic1	-0.0247959	-0.384994
	ENSDARG00000054181.6	valopb	0.459531	0.47416
	ENSDARG00000022810.9	fzr1b	0.253417	0.142446
	ENSDARG00000016528.9	wdcp	0.314292	0.068027
	ENSDARG00000096363.3	BX927298.1	-0.859206	-4.54802
	ENSDARG00000021135.10	dhrs4	0.327341	0.633448
	ENSDARG00000036993.8	erbb3b	-0.219882	-0.400739
	ENSDARG00000087742.4	map4k3a	0.382917	0.107326
	ENSDARG00000104214.2	CR381540.3	0.85199	0.556839
	ENSDARG00000059630.7	mlec	-0.0273961	-0.383817
	ENSDARG00000052074.5	si:ch211-122f10.4	-0.447273	0.00998155
	ENSDARG00000114870.1	CABZ01078594.1	-0.0347641	-0.187303
	ENSDARG00000017780.11	rorcb	0.106603	-0.509265
	ENSDARG00000029290.5	stx11b.1	-0.718164	-1.45052
	ENSDARG00000091619.3	mvb12ba	-0.589629	-0.303253
	ENSDARG00000027658.9	irf10	1.30861	-1.80929
	ENSDARG00000104417.2	CT573006.2	-1.16663	-0.462022
	ENSDARG00000089372.4	clk4a	0.000707298	-0.39619
	ENSDARG00000099742.2	heatr1	0.0101012	0.284735
	ENSDARG00000101450.2	si:ch211-215p11.3	-1.18212	-1.02501
	ENSDARG00000113315.1	zgc:153932	-1.6218	-4.63268
	ENSDARG00000100013.2	dhx38	0.0889061	0.299653
	ENSDARG00000100366.2	si:dkey-102m7.3	0.271707	0.342612
	ENSDARG00000060498.8	tnfrsf9a	-0.0888558	-2.15023
	ENSDARG00000015088.11	dnajb11	-0.10689	-0.443414
	ENSDARG00000026322.10	dhrs13a.1	0.290776	0.382232
	ENSDARG00000042608.6	ica1	0.0685649	-0.217803
	ENSDARG00000092894.4	si:ch211-114l13.9	0.466979	-1.26067
	ENSDARG00000043089.8	alox5b.2	-1.28272	-0.452979
	ENSDARG00000086419.4	si:ch211-282j17.13	-1.20975	-2.60087
	ENSDARG00000040258.8	si:ch73-340m8.2	-0.903991	-0.881013
	ENSDARG00000114461.1	CABZ01054509.1	-1.32347	-1.2666
	ENSDARG00000058598.7	sox18	-0.024918	-0.283278
	ENSDARG00000110967.1	FP102169.1	-0.748087	-1.63778
	ENSDARG00000054963.5	alg1	0.0598208	-0.30695
	ENSDARG00000002710.10	ncl	0.128104	0.25706
	ENSDARG00000103979.2	calr3a	-0.134451	-0.772514
	ENSDARG00000100573.2	ckap2l	-0.681855	-0.267703
	ENSDARG00000098077.2	si:dkey-238o14.3	0.208099	-1.72024
	ENSDARG00000038768.6	mrpl12	0.0696239	0.271228
	ENSDARG00000076228.5	kif2c	-0.421982	-0.288666
	ENSDARG00000101785.3	laptm5	-0.0629863	-0.724062
	ENSDARG00000102808.3	calr3b	-0.282213	-0.78462
	ENSDARG00000052565.6	cenpi	-0.541972	-0.211844
	ENSDARG00000070434.4	rhov	-0.267195	-0.706068
	ENSDARG00000097533.2	BX571880.1	0.432174	0.417742
	ENSDARG00000098477.2	tec	-0.950654	-0.36432
	ENSDARG00000020204.9	nf2a	-0.372577	-0.390263
	ENSDARG00000094284.3	si:dkey-58f10.10	0.741444	-1.53455
	ENSDARG00000074919.4	BFSP1	0.693992	0.571362
	ENSDARG00000099282.2	si:ch73-359m17.6	-0.458911	-1.8107
	ENSDARG00000016867.6	rnf128a	-0.177145	-0.237184
	ENSDARG00000039677.8	dsc2l	-0.00288152	0.607091
	ENSDARG00000103774.2	limch1b	-0.0101102	0.189746
	ENSDARG00000099849.3	ebf1a	0.0660951	0.181723
	ENSDARG00000077982.5	elf3	1.18805	-1.40687
	ENSDARG00000089402.3	si:ch73-281i18.3	1.82084	1.65589
	ENSDARG00000111106.1	arl3l1	0.324238	0.194404
	ENSDARG00000077314.5	mblac1	-1.1427	-0.80867
	ENSDARG00000097348.2	BX649628.1	2.20672	2.71042
	ENSDARG00000104365.2	BX323064.2	-1.19516	-0.647725
	ENSDARG00000041300.6	drc3	0.494204	0.328175
	ENSDARG00000022085.9	si:dkey-34e4.1	-0.235895	-0.0265686
	ENSDARG00000095678.4	ftr38	-0.375246	-0.881439
	ENSDARG00000102750.2	cdh1	-0.0345616	-0.362269
	ENSDARG00000089602.4	si:dkey-217f16.1	-0.174065	-0.802891
	ENSDARG00000100415.2	CABZ01002188.1	-0.598525	-1.32279
	ENSDARG00000008127.12	pcdh15b	-0.051712	0.238159
	ENSDARG00000041878.5	rab11ba	-0.172083	-0.298536
	ENSDARG00000044924.8	gdf11	-0.178168	0.31159
	ENSDARG00000087110.5	akna	0.0694645	0.28925
	ENSDARG00000006192.10	gatad2ab	-0.00648524	-0.218816
	ENSDARG00000093177.4	si:ch211-15j1.1	1.02472	0.406249
	ENSDARG00000013128.9	pdk1	-0.0421668	0.743084
	ENSDARG00000056047.6	noxa1	-0.608766	-2.24585
	ENSDARG00000103677.2	CABZ01008730.1	-0.281118	-0.939279
	ENSDARG00000105071.2	nos1apa	-0.112439	-0.204074
	ENSDARG00000100792.3	zgc:154142	-1.18359	-0.0803732
	ENSDARG00000103296.2	nup54	0.468938	0.255144
	ENSDARG00000087251.4	si:ch73-50f9.4	-0.451171	-1.13262
	ENSDARG00000100534.2	irak4	0.302703	0.0945064
	ENSDARG00000042993.9	prss1	0.643392	0.247431
	ENSDARG00000044695.6	ccdc80l2	-0.297877	-0.287735
	ENSDARG00000069710.7	vwa10.2	-1.2723	-1.39229
	ENSDARG00000009488.7	gipc2	-0.0585368	-0.250943
	ENSDARG00000077626.3	fam19a4a	-0.74488	-0.83392
	ENSDARG00000104929.2	si:ch211-153f2.7	0.135352	0.44063
	ENSDARG00000069186.6	cyp27a1.2	-0.250391	0.580928
	ENSDARG00000040298.9	apoa4b.1	-0.795146	-0.549162
	ENSDARG00000104375.2	sec24a	0.482338	0.351585
	ENSDARG00000077419.6	nectin4a	0.21393	0.42167
	ENSDARG00000027807.10	frk	-0.439753	-0.695112
	ENSDARG00000105247.2	CR391991.5	1.49361	2.31637
	ENSDARG00000001968.13	dock5	-0.0847443	0.446256
	ENSDARG00000099791.2	pdk3b	0.152379	0.408982
	ENSDARG00000098351.2	si:ch211-66c13.1	-1.93971	-0.703695
	ENSDARG00000112870.1	CABZ01021599.1	-0.756219	-0.39719
	ENSDARG00000071871.4	glod5	0.112292	-0.380307
	ENSDARG00000061047.6	abcg4a	0.248865	0.345124
	ENSDARG00000069433.6	tnk1	-0.068816	-0.344887
	ENSDARG00000041394.6	dnajb1b	0.581814	-0.709491
	ENSDARG00000099026.3	si:dkey-185m8.2	0.0408164	-0.539322
	ENSDARG00000098334.2	exosc3	0.214567	0.311545
	ENSDARG00000096667.4	hemgn	-0.0132942	-0.329361
	ENSDARG00000079589.3	si:dkeyp-73d8.6	-1.09851	-0.309911
	ENSDARG00000069505.4	zgc:136892	-0.300452	-0.662081
	ENSDARG00000056374.5	noxo1b	0.174327	-0.46924
	ENSDARG00000078411.3	hspb15	0.252914	0.279537
	ENSDARG00000026519.10	ralgps2	0.0450757	0.155869
	ENSDARG00000004433.11	btk	-0.353739	-0.810639
	ENSDARG00000045011.10	tapbp.2	0.674047	-0.371915
	ENSDARG00000094708.2	sftpba	-0.230197	-0.54424
	ENSDARG00000101670.2	kntc1	-0.351239	-0.457749
	ENSDARG00000070846.8	dazap1	0.418505	0.0306335
	ENSDARG00000079766.5	tap1	0.321035	-0.782537
	ENSDARG00000052537.5	cptp	0.0213299	-0.303402
	ENSDARG00000095943.2	BX324207.1	-0.489984	-0.677703
	ENSDARG00000099660.2	CU915256.1	1.48291	1.23113
	ENSDARG00000007465.11	tdrd1	-0.134324	0.666901
	ENSDARG00000095615.3	si:dkeyp-86h10.3	-0.681252	-0.120853
	ENSDARG00000074967.5	zgc:162698	-0.0343331	-0.388389
	ENSDARG00000056620.5	grpr	0.481305	-0.02213
	ENSDARG00000092242.3	si:dkey-26i13.7	-1.31421	-4.98067
	ENSDARG00000057792.8	cx52.7	0.444794	0.231135
	ENSDARG00000115421.1	n6amt1	0.355003	0.132475
	ENSDARG00000028276.8	si:ch211-196h16.12	0.802879	0.357369
	ENSDARG00000024195.11	znf395b	0.232169	0.244413
	ENSDARG00000115657.1	prkcaa	-0.0111404	0.214458
	ENSDARG00000088615.4	ltb4r2a	-0.440274	-0.66288
	ENSDARG00000092550.2	si:dkey-85a20.4	-0.251299	-0.294796
	ENSDARG00000102229.2	mapk8ip1a	-0.100913	0.187217
	ENSDARG00000096793.2	BX842240.1	-3.46928	-4.52314
	ENSDARG00000077573.5	tmprss13b	0.222692	0.925731
	ENSDARG00000062558.6	rspry1	0.187439	-0.0522072
	ENSDARG00000068275.5	ptx3a	0.4991	0.565745
	ENSDARG00000041848.5	rh50	-0.807691	0.259156
	ENSDARG00000101557.3	scarb1	-0.717917	0.0957847
	ENSDARG00000114716.1	znf1117	-0.772371	-1.03658
	ENSDARG00000096507.2	si:ch211-1f22.8	-3.94101	-3.11075
	ENSDARG00000073769.4	magi2b	0.379383	0.50011
	ENSDARG00000040031.7	tardbp	0.0176348	-0.106282
	ENSDARG00000068303.6	zgc:171509	-0.306543	-2.35576
	ENSDARG00000100823.2	selenok	0.310056	-0.0959614
	ENSDARG00000006422.8	esyt3	-0.0173926	-0.355293
	ENSDARG00000059948.7	si:dkey-121b10.7	0.11272	0.688736
	ENSDARG00000038866.7	trappc8	0.0338515	0.188962
	ENSDARG00000037554.8	arhgef3l	-0.146656	-0.847812
	ENSDARG00000053062.6	CR628323.2	1.92589	-0.63428
	ENSDARG00000098662.2	si:ch73-359m17.9	-0.732574	-0.684551
	ENSDARG00000058556.7	muc5.2	1.89896	1.85032
	ENSDARG00000087178.5	scpp9	-1.99249	-1.31966
	ENSDARG00000017947.12	ptk6a	-0.120748	-0.619814
	ENSDARG00000016977.10	snx27b	0.096405	0.248411
	ENSDARG00000067591.5	puraa	0.300119	0.0124273
	ENSDARG00000032373.8	rnf145b	-0.230502	-0.165922
	ENSDARG00000093550.2	BX005438.1	0.241572	0.382576
	ENSDARG00000102265.2	smarcal1	1.00661	0.726804
	ENSDARG00000045447.6	slc35g2b	0.4465	0.126784
	ENSDARG00000031164.6	tuba8l2	0.2585	0.229231
	ENSDARG00000024503.8	c6ast3	0.861375	0.478083
	ENSDARG00000090392.4	si:dkey-71l4.2	-1.27934	-1.51209
	ENSDARG00000097931.2	BX323557.1	0.54255	0.483202
	ENSDARG00000032131.10	drd3	0.277324	0.0466757
	ENSDARG00000070607.5	mrpl36	0.269692	0.0502139
	ENSDARG00000100192.3	znf1155	0.288054	0.122779
	ENSDARG00000079188.4	nxph2b	0.293708	0.143069
	ENSDARG00000078147.2	il10	1.88896	-2.40509
	ENSDARG00000009640.6	psmb1	0.302176	0.052821
	ENSDARG00000016464.11	cdc42bpab	0.0049224	0.161022
	ENSDARG00000104225.2	ndel1b	0.122931	0.38457
	ENSDARG00000114454.1	CR762483.1	0.784589	-0.113142
	ENSDARG00000068256.6	rwdd	-0.245086	-0.24234
	ENSDARG00000040251.6	ctsk	-0.216854	-0.312659
	ENSDARG00000025391.7	pfdn2	0.17647	0.0583296
	ENSDARG00000092362.4	hsp70.2	0.902941	-0.735997
	ENSDARG00000017220.11	otud7b	0.118213	0.184257
	ENSDARG00000038979.7	si:dkey-24c2.9	0.784785	1.10265
	ENSDARG00000055784.7	ptpn3	-0.0205433	0.229528
	ENSDARG00000038312.7	rcl1	0.292387	0.256444
	ENSDARG00000097553.2	BX908750.1	0.742797	0.385826
	ENSDARG00000055536.6	otub1a	-0.143823	-0.356986
	ENSDARG00000091015.4	CR381544.2	-1.25719	-2.02754
	ENSDARG00000099947.2	CABZ01109019.1	-1.08832	-1.97661
	ENSDARG00000002791.11	atp1a1a.1	0.020868	0.208696
	ENSDARG00000094677.3	si:dkey-92j12.5	-0.0506289	0.311074
	ENSDARG00000100236.2	cspp1a	0.0619669	0.316145
	ENSDARG00000086460.5	si:dkey-83f18.10	-2.48333	-4.7745
	ENSDARG00000034409.7	pik3r3b	0.181213	0.224129
	ENSDARG00000086374.3	isg15	0.182958	1.05863
	ENSDARG00000101049.2	CABZ01075274.1	0.140123	-1.0299
	ENSDARG00000003527.11	mak16	0.215375	0.237237
	ENSDARG00000019693.12	clcn5a	0.0828757	0.256584
	ENSDARG00000097239.2	si:ch73-31d8.2	-0.4852	-1.46963
	ENSDARG00000033967.7	trmt2b	-0.086233	-0.502734
	ENSDARG00000097720.2	BX005129.3	-0.314064	1.57945
	ENSDARG00000101700.2	si:ch1073-181h11.1	5.45974	4.41509
	ENSDARG00000093975.3	si:dkey-222h21.9	-1.1385	-1.34893
	ENSDARG00000011851.13	map2k5	-0.512726	-0.298758
	ENSDARG00000078979.4	arhgef40	-0.667601	-0.374147
	ENSDARG00000030949.7	srprb	0.136071	0.184864
	ENSDARG00000063672.7	zmp:0000000711	-0.227049	-0.410037
	ENSDARG00000077085.4	zgc:110821	0.428678	0.118001
	ENSDARG00000037030.8	casz1	0.0130306	0.152189
	ENSDARG00000007671.13	ghrb	-0.014699	0.44025
	ENSDARG00000020239.10	lpin1	-0.0397375	0.880951
	ENSDARG00000114332.1	CT573234.1	-0.397371	-1.98226
	ENSDARG00000067848.6	nmrk2	-0.319369	0.519899
	ENSDARG00000073845.4	zgc:110843	-0.460394	-0.225031
	ENSDARG00000089307.4	pmaip1	-0.559998	-0.877943
	ENSDARG00000099775.2	CABZ01074307.1	-0.596285	-1.1208
	ENSDARG00000077400.5	rbm10	-0.00441619	0.200665
	ENSDARG00000079992.5	senp6b	-1.12875	-1.11924
	ENSDARG00000104850.2	si:ch211-215p11.1	-0.445239	-0.606811
	ENSDARG00000009136.11	tp53bp2a	0.00470562	0.303711
	ENSDARG00000075748.5	NCKAP1L	-0.00832115	-0.276073
	ENSDARG00000036282.8	rnaset2	-0.385626	-0.188917
	ENSDARG00000013685.10	vsig8b	-0.475924	-0.383188
	ENSDARG00000016088.11	rtn2a	-0.325377	0.0110097
	ENSDARG00000038321.8	zgc:172053	-2.56567	-6.74933
	ENSDARG00000079126.5	znfl1i	3.07257	1.04649
	ENSDARG00000039501.10	ugt2a6	-1.1088	-0.712764
	ENSDARG00000096655.2	BX901920.1	-0.481237	-0.46583
	ENSDARG00000086494.4	znf970	0.228642	-0.358958
	ENSDARG00000000151.14	thraa	0.0528116	0.338204
	ENSDARG00000007975.7	fth1b	-0.0667307	-0.214532
	ENSDARG00000101259.3	hgh1	0.221606	0.36891
	ENSDARG00000011166.7	cahz	0.163661	-0.41546
	ENSDARG00000005908.11	clk4b	-0.257198	-0.340209
	ENSDARG00000074126.5	ttc39a	-0.290421	-0.469796
	ENSDARG00000105371.2	CR382283.1	-1.43061	-2.30096
	ENSDARG00000101722.2	larp1	0.327197	0.149883
	ENSDARG00000013539.10	ikzf1	0.0508591	-0.375198
	ENSDARG00000020777.10	cep85l	-0.237886	-0.0528158
	ENSDARG00000020625.12	jak1	-0.0515321	-0.230445
	ENSDARG00000021787.10	abcb5	0.00694863	0.626547
	ENSDARG00000045932.6	cpeb1a	0.405072	0.769465
	ENSDARG00000053668.6	stag2b	0.095154	0.133379
	ENSDARG00000040683.8	si:ch73-40a17.3	-0.935128	-0.184007
	ENSDARG00000053828.7	ubxn11	0.223925	0.5086
	ENSDARG00000116618.1	si:ch73-27e22.8	3.0689	1.38204
	ENSDARG00000101560.2	psma1	0.406039	0.0949517
	ENSDARG00000021572.8	cgas	1.74558	0.782179
	ENSDARG00000033179.6	tmem243b	0.319404	0.185745
	ENSDARG00000074644.4	spock1	0.12225	0.35045
	ENSDARG00000052170.7	uap1	-0.169454	-1.03663
	ENSDARG00000098214.2	CABZ01072487.1	0.484205	0.627522
	ENSDARG00000088044.3	si:ch73-139j3.4	-0.570944	-0.0808297
	ENSDARG00000019398.10	psma6a	0.343233	0.120964
	ENSDARG00000092814.3	si:dkey-21e2.3	-0.134989	-1.79733
	ENSDARG00000057789.4	lyz	0.341623	-1.14599
	ENSDARG00000025218.10	myo5ab	-0.477294	0.0778117
	ENSDARG00000098699.2	si:ch211-11c3.9	-1.90824	-0.942391
	ENSDARG00000076388.2	zgc:194686	-1.44531	-4.49781
	ENSDARG00000077818.5	nrg2a	0.101345	0.199187
	ENSDARG00000093787.3	CR450686.3	-2.19652	-1.93822
	ENSDARG00000060682.8	agr1	-0.320932	-0.435811
	ENSDARG00000038716.7	casq1a	-0.815502	-0.28879
	ENSDARG00000104343.2	ppic	0.265866	0.26269
	ENSDARG00000117694.1	BX510301.2	3.04356	2.13131
	ENSDARG00000117335.1	LO018608.1	-0.00927095	-1.78002
	ENSDARG00000027109.11	zfr	0.081701	0.111954
	ENSDARG00000090427.4	si:dkey-246i14.3	-0.451163	-0.192662
	ENSDARG00000010767.10	epha4l	-0.402252	-0.466825
	ENSDARG00000043492.4	irf1a	-0.936205	-3.87939
	ENSDARG00000044808.11	slc4a4b	-0.163688	0.176572
	ENSDARG00000097353.2	BX324164.3	-0.531722	-0.870958
	ENSDARG00000093079.4	proca	0.182119	0.527511
	ENSDARG00000068503.6	gbgt1l4	-0.259258	-0.377423
	ENSDARG00000020449.7	yipf3	-0.129965	-0.206923
	ENSDARG00000042338.3	lpar2a	0.533567	0.290673
	ENSDARG00000090969.4	cbln18	0.311003	0.279875
	ENSDARG00000105095.2	AL929028.1	-0.0601619	-1.17821
	ENSDARG00000039319.7	vps37b	-0.0571129	-0.161329
	ENSDARG00000030022.8	nup188	-0.521331	-0.28667
	ENSDARG00000093648.2	CR513785.1	-0.406388	-3.79903
	ENSDARG00000059714.6	arsk	0.826182	0.690918
	ENSDARG00000058494.7	dnaja3a	0.0466009	0.335265
	ENSDARG00000095946.4	si:ch73-341k19.1	0.301776	0.469019
	ENSDARG00000015123.12	dnase1l4.1	0.729299	0.544704
	ENSDARG00000099222.2	prpsap1	-0.236371	-0.0761028
	ENSDARG00000069828.6	si:ch211-117n7.7	-0.895375	0.0367415
	ENSDARG00000078011.4	NAV1 (1 of many)	-0.184345	-0.0881673
	ENSDARG00000095350.2	si:dkey-4c15.12	4.81589	2.77795
	ENSDARG00000017658.9	gmppb	0.0975447	-0.337231
	ENSDARG00000035694.9	stm	0.106535	0.276981
	ENSDARG00000090255.3	phlpp2	0.393389	0.483543
	ENSDARG00000023768.9	mfsd4aa	-0.601135	-0.227012
	ENSDARG00000092166.3	si:dkey-147f3.8	-0.376539	-0.611073
	ENSDARG00000094458.2	si:dkey-65b12.12	1.26121	0.958365
	ENSDARG00000009470.9	hnf1a	-0.526858	-0.116543
	ENSDARG00000101775.2	zgc:172014	-1.15509	-1.26202
	ENSDARG00000101264.2	trim35-12	-0.362192	0.8061
	ENSDARG00000055618.5	acta1b	-0.684229	-0.357785
	ENSDARG00000099456.2	BX293991.1	0.703906	-2.1202
	ENSDARG00000096639.2	BX276101.1	0.357155	0.631875
	ENSDARG00000096722.2	si:dkey-16i5.8	-1.03452	-0.0132227
	ENSDARG00000012435.7	spic	-0.990694	-1.84235
	ENSDARG00000009266.7	uevld	0.295845	-0.478204
	ENSDARG00000098739.2	h2af1al	2.11554	1.91339
	ENSDARG00000102557.2	ftr87	-0.705988	-0.219945
	ENSDARG00000026726.9	anxa1a	0.180159	0.257783
	ENSDARG00000102202.2	phospho2	-0.374248	-0.0667543
	ENSDARG00000045481.6	gsap	0.115253	0.302499
	ENSDARG00000003193.9	rassf7b	-0.196039	-0.558303
	ENSDARG00000097813.2	BX927323.1	-0.0950732	-0.616511
	ENSDARG00000102200.2	man2a1	-0.714921	-0.232967
	ENSDARG00000012407.8	mgat1a	-0.0145176	-0.346717
	ENSDARG00000007362.10	sft2d1	-0.341359	-0.254743
	ENSDARG00000058685.7	si:dkey-204a24.11	0.672175	-1.82053
	ENSDARG00000071211.5	zgc:112255	0.02106	-0.322552
	ENSDARG00000078001.6	kbtbd7	0.0223873	-0.237192
	ENSDARG00000103949.2	zbtb12.1	1.13049	0.868577
	ENSDARG00000109235.1	CABZ01103862.1	-6.8968	-6.28795
	ENSDARG00000098171.3	zgc:162193	0.0567591	-0.319039
	ENSDARG00000058597.7	nt5c3a	-0.216225	-0.216971
	ENSDARG00000014670.8	colgalt2	0.204399	0.252366
	ENSDARG00000092833.2	CR318588.2	-1.15362	0.20653
	ENSDARG00000117419.1	CABZ01086029.1	-0.178497	-0.619659
	ENSDARG00000020326.10	tyk2	-0.116839	-0.279259
	ENSDARG00000103739.2	bahcc1a	0.115493	0.269567
	ENSDARG00000041747.6	sspn	-0.133947	0.312029
	ENSDARG00000110658.1	zgc:174696	-3.50519	-2.45106
	ENSDARG00000097323.3	si:ch211-14i3.2	0.221613	0.967979
	ENSDARG00000110700.1	COX7A2 (1 of many)	0.530777	0.231194
	ENSDARG00000097884.3	CU928013.1	0.465281	2.58429
	ENSDARG00000067710.6	shisal1b	-0.139192	-0.240909
	ENSDARG00000097118.2	si:dkey-33c14.3	0.961337	0.761265
	ENSDARG00000105176.2	zgc:174890	0.755975	0.579093
	ENSDARG00000116259.1	chia.6	-0.823808	-0.84498
	ENSDARG00000005108.8	oclna	0.10448	-0.39867
	ENSDARG00000059003.6	strip2	0.223003	0.20355
	ENSDARG00000105273.2	FP074902.2	1.34367	1.1909
	ENSDARG00000087767.3	CABZ01074298.1	6.22391	7.22691
	ENSDARG00000044304.6	prrc1	0.15805	-0.262568
	ENSDARG00000101563.2	CR354430.4	-0.361998	-0.654606
	ENSDARG00000100741.3	cdc20	-0.370074	-0.364608
	ENSDARG00000100257.3	zgc:174314	0.584128	1.21817
	ENSDARG00000088842.5	si:dkey-192j17.1	-0.23854	0.34697
	ENSDARG00000006040.9	cyp20a1	0.0260583	-0.214912
	ENSDARG00000035890.6	fuca1.1	-0.384933	-0.528601
	ENSDARG00000052387.8	pou2f3	-0.280334	-0.735281
	ENSDARG00000115465.1	CR854981.1	2.21244	2.45445
	ENSDARG00000037962.7	psmb7	0.299206	0.293196
	ENSDARG00000074060.5	map3k14a	0.00100146	-0.296708
	ENSDARG00000075958.5	si:dkey-266f7.9	0.522713	0.196628
	ENSDARG00000076862.4	fam198a	-0.665899	-0.531417
	ENSDARG00000088584.4	si:ch73-352p18.4	0.518864	0.22324
	ENSDARG00000013221.11	pde4ca	-0.180279	0.324654
	ENSDARG00000069375.6	zgc:162608	-0.947832	-0.66097
	ENSDARG00000036335.5	c1galt1c1	-0.033007	-0.283737
	ENSDARG00000039682.8	si:ch211-121a2.2	-1.33034	-1.86137
[truncated: 1,930 more rows]

## Sheet: 3 dpf 
	Ensembl 99 Gene Stable ID Version	LL Gene Annotation	GFMut vs GFWT log2 FC	CVMut vs CVWT log2 FC
[truncated: 3,793 more rows]

[truncated: 1 more sheets: 7 dpf ]
