# Supplementary material for: Epithelial transcription factor Elf3 mediates host immune responses to microbiota and protects against aerocystitis in zebrafish
Source: mBio. 2025 Oct 28;16(12):e02267-25. doi: 10.1128/mbio.02267-25 (PMC12691682; doi:10.1128/mbio.02267-25)
Supplement: Table S6 — Functional enrichment analysis for significant differentially expressed genes in RNA-seq. [file mbio.02267-25-s0007.xlsx]

## Sheet: Individual Metascape Analysis
Table S6: Metascape analysis for enrichment of GO terms, biological processes, and pathways for the signifcant differentially expressed genes up and downregulated each RNA-seq comparison.
Metascape results were generated via access to the web server: https://metascape.org (Zhou et al, Nat Commun, 10(1):1523, 2019, https://doi.org/10.1038/s41467-019-09234-6)
Similarly colored blocks of data represent the up and downregulated genes for the indicated comparison (up = positive log2 fold change, down = negative log2 fold change)																																								Interaction Genes					Interaction Genes
CVWT/GFWT UP (description)	Term	Log P	Log q-value		CVWT/GFWT DOWN (description)	Term	Log P	Log q-value		CVMut/GFMut_UP (description)	Term	Log P	Log(q-value)		CVMut/GFMut_DOWN (description)	Term	Log P	Log(q-value)		GFMut/GFWT_UP (description)	Term	Log P	Log(q-value)		GFMut/GFWT DOWN (description)	Term	Log P	Log (q-value)		CVMut/CVWT UP (description)	Term	Log P	Log (q-value)		CVMut/CVWT DOWN (description)	Term	Log P	Log (q-value)		positive l2FC (description)	Term	LogP	Log(q-value)		negative l2FC (description)	Term	LogP	Log(q-value)
Summary_immune system process	GO:0002376	-7.53467	-3.6841		Summary_circadian regulation of gene expression	GO:0032922	-6.13752	-2.12452		Summary_Focal adhesion	dre04510	-20.3132	-16.3002		Summary_Spliceosome	dre03040	-22.9135	-18.9005		Summary_Proteasome assembly	R-DRE-9907900	-15.4216	-11.6555		Summary_organic acid metabolic process	GO:0006082	-6.75266	-2.98371		Summary_ribosomal large subunit biogenesis	GO:0042273	-7.22827	-3.25994		Summary_immune system process	GO:0002376	-14.5988	-10.5858		Summary_intermediate filament-based process	GO:0045103	-3.5668	0		Summary_immune system process	GO:0002376	-11.329	-7.31602
Member_immune system process	GO:0002376	-7.53467	-3.6841		Member_circadian regulation of gene expression	GO:0032922	-6.13752	-2.12452		Member_Focal adhesion	dre04510	-20.3132	-16.3002		Member_Spliceosome	dre03040	-22.9135	-18.9005		Member_Proteasome assembly	R-DRE-9907900	-15.4216	-11.6555		Member_organic acid metabolic process	GO:0006082	-6.75266	-2.98371		Member_ribosomal large subunit biogenesis	GO:0042273	-7.22827	-3.25994		Member_immune system process	GO:0002376	-14.5988	-10.5858		Member_intermediate filament-based process	GO:0045103	-3.5668	0		Member_immune system process	GO:0002376	-11.329	-7.31602
Member_myeloid cell differentiation	GO:0030099	-6.83503	-3.521		Member_regulation of circadian rhythm	GO:0042752	-5.42126	-1.70928		Member_Cytoskeleton in muscle cells	dre04820	-19.776	-16.064		Member_RNA splicing	GO:0008380	-18.7184	-15.0064		Member_Proteasome	dre03050	-15.3675	-11.6555		Member_lipid catabolic process	GO:0016042	-6.69569	-2.98371		Member_maturation of 5.8S rRNA	GO:0000460	-4.79902	-1.56417		Member_immune response	GO:0006955	-7.52217	-4.20813		Member_intermediate filament cytoskeleton organization	GO:0045104	-3.5668	0		Member_biological process involved in interspecies interaction between organisms	GO:0044419	-9.88404	-6.17207
Member_erythrocyte differentiation	GO:0030218	-5.95467	-2.78973		Member_circadian rhythm	GO:0007623	-5.10914	-1.68148		Member_ECM-receptor interaction	dre04512	-17.5846	-14.0487		Member_mRNA processing	GO:0006397	-18.4908	-14.9549		Member_Regulation of mRNA stability by proteins that bind AU-rich elements	R-DRE-450531	-14.1848	-10.6489		Member_fatty acid metabolic process	GO:0006631	-6.02742	-2.49154		Member_maturation of 5.8S rRNA from tricistronic rRNA transcript (SSU-rRNA, 5.8S rRNA, LSU-rRNA)	GO:0000466	-3.94651	-0.836598		Member_biological process involved in interspecies interaction between organisms	GO:0044419	-6.3183	-3.3053		Member_wound healing	GO:0042060	-2.54381	0		Member_response to external biotic stimulus	GO:0043207	-9.12434	-5.7243
Member_erythrocyte homeostasis	GO:0034101	-5.83974	-2.78956		Member_rhythmic process	GO:0048511	-5.09243	-1.68148		Summary_organic acid metabolic process	GO:0006082	-17.45	-14.0391		Member_mRNA metabolic process	GO:0016071	-18.2688	-14.8578		Member_KEAP1-NFE2L2 pathway	R-DRE-9755511	-12.53	-9.18226		Member_carboxylic acid metabolic process	GO:0019752	-5.62075	-2.26904		Member_maturation of LSU-rRNA	GO:0000470	-3.3632	-0.525637		Member_response to external biotic stimulus	GO:0043207	-6.10571	-3.20664		Member_response to wounding	GO:0009611	-2.02854	0		Member_response to other organism	GO:0051707	-9.12434	-5.7243
Member_myeloid cell homeostasis	GO:0002262	-5.48031	-2.52512		Member_entrainment of circadian clock by photoperiod	GO:0043153	-4.27867	-1.09452		Member_organic acid metabolic process	GO:0006082	-17.45	-14.0391		Member_mRNA processing	WP467	-17.4907	-14.1767		Member_AUF1 (hnRNP D0) binds and destabilizes mRNA	R-DRE-450408	-12.4963	-9.18226		Member_oxoacid metabolic process	GO:0043436	-5.54564	-2.26904		Member_maturation of LSU-rRNA from tricistronic rRNA transcript (SSU-rRNA, 5.8S rRNA, LSU-rRNA)	GO:0000463	-2.45616	-0.0113591		Member_response to other organism	GO:0051707	-6.10571	-3.20664		Summary_striated muscle tissue development	GO:0014706	-3.24216	0		Member_response to biotic stimulus	GO:0009607	-9.03833	-5.7243
Member_homeostasis of number of cells	GO:0048872	-4.63121	-2.05524		Member_entrainment of circadian clock	GO:0009649	-4.13841	-1.07462		Member_carboxylic acid metabolic process	GO:0019752	-15.3658	-12.0518		Member_RNA splicing, via transesterification reactions	GO:0000375	-16.3941	-13.2841		Member_Regulation of RUNX3 expression and activity	R-DRE-8941858	-12.3039	-9.06905		Member_monocarboxylic acid metabolic process	GO:0032787	-5.50389	-2.26904		Summary_ribosome biogenesis	GO:0042254	-6.97191	-3.25994		Member_response to biotic stimulus	GO:0009607	-5.96588	-3.099		Member_striated muscle tissue development	GO:0014706	-3.24216	0		Member_response to bacterium	GO:0009617	-6.90314	-3.79323
Member_hemopoiesis	GO:0030097	-4.0455	-1.57656		Member_response to abiotic stimulus	GO:0009628	-3.72006	-0.834844		Member_oxoacid metabolic process	GO:0043436	-15.1309	-11.896		Member_RNA splicing, via transesterification reactions with bulged adenosine as nucleophile	GO:0000377	-16.3941	-13.2841		Member_Assembly of the pre-replicative complex	R-DRE-68867	-12.1186	-9.00867		Member_fatty acid catabolic process	GO:0009062	-5.33636	-2.16845		Member_ribosome biogenesis	GO:0042254	-6.97191	-3.25994		Member_defense response	GO:0006952	-5.81089	-2.97397		Member_muscle tissue development	GO:0060537	-3.18927	0		Member_response to external stimulus	GO:0009605	-6.51131	-3.49831
Member_homeostatic process	GO:0042592	-3.22234	-1.00868		Member_response to temperature stimulus	GO:0009266	-3.70172	-0.834844		Member_monocarboxylic acid metabolic process	GO:0032787	-10.1878	-7.35089		Member_mRNA splicing, via spliceosome	GO:0000398	-16.3941	-13.2841		Member_DNA Replication Pre-Initiation	R-DRE-69002	-12.1186	-9.00867		Member_Beta-oxidation of very long chain fatty acids	R-DRE-390247	-5.20014	-2.14138		Member_ribonucleoprotein complex biogenesis	GO:0022613	-5.73885	-2.29101		Member_response to external stimulus	GO:0009605	-5.46491	-2.70717		Member_muscle structure development	GO:0061061	-2.98563	0		Member_defense response	GO:0006952	-5.91653	-3.01746
Member_multicellular organismal-level homeostasis	GO:0048871	-3.12647	-0.954877		Member_photoperiodism	GO:0009648	-3.40275	-0.690771		Member_fatty acid metabolic process	GO:0006631	-2.52548	-1.09681		Member_RNA biosynthetic process	GO:0032774	-13.9357	-10.8769		Member_Transcriptional regulation by RUNX3	R-DRE-8878159	-11.9399	-8.88109		Member_monocarboxylic acid catabolic process	GO:0072329	-4.85065	-1.83764		Member_rRNA metabolic process	GO:0016072	-5.70196	-2.29101		Member_defense response to other organism	GO:0098542	-5.01135	-2.39629		Member_muscle cell differentiation	GO:0042692	-2.93166	0		Member_immune response	GO:0006955	-5.24965	-2.46709
Member_neutrophil differentiation	GO:0030223	-3.01908	-0.876888		Member_response to radiation	GO:0009314	-2.54683	-0.253531		Summary_cell adhesion	GO:0007155	-14.7755	-11.6076		Member_mRNA Splicing - Major Pathway	R-DRE-72163	-12.4353	-9.50148		Member_GLI3 is processed to GLI3R by the proteasome	R-DRE-5610785	-11.7673	-8.79566		Member_cellular catabolic process	GO:0044248	-4.41421	-1.49541		Member_rRNA processing	GO:0006364	-5.2209	-1.90686		Member_response to bacterium	GO:0009617	-4.44349	-1.98678		Member_striated muscle cell development	GO:0055002	-2.67721	0		Member_defense response to bacterium	GO:0042742	-5.2175	-2.45976
Member_regulation of erythrocyte differentiation	GO:0045646	-2.79582	-0.734398		Member_response to light stimulus	GO:0009416	-2.47674	-0.204093		Member_cell adhesion	GO:0007155	-14.7755	-11.6076		Member_mRNA Splicing	R-DRE-72172	-12.4353	-9.50148		Member_Regulation of PTEN stability and activity	R-DRE-8948751	-11.7673	-8.79566		Member_small molecule catabolic process	GO:0044282	-4.39593	-1.49541		Member_Ribosome biogenesis in eukaryotes	dre03008	-3.57125	-0.672188		Member_defense response to bacterium	GO:0042742	-4.0724	-1.71261		Member_positive regulation of transcription by RNA polymerase II	GO:0045944	-2.57658	0		Member_defense response to other organism	GO:0098542	-4.97994	-2.24569
Member_erythrocyte development	GO:0048821	-2.74379	-0.694572		Member_negative regulation of RNA metabolic process	GO:0051253	-2.4417	-0.190663		Member_cell-cell adhesion	GO:0098609	-2.6394	-1.19342		Member_Processing of Capped Intron-Containing Pre-mRNA	R-DRE-72203	-12.4353	-9.50148		Member_Activation of NF-kappaB in B cells	R-DRE-1169091	-11.653	-8.75392		Member_Peroxisomal lipid metabolism	R-DRE-390918	-4.13824	-1.27136		Member_RNA processing	GO:0006396	-3.32366	-0.525637		Member_defense response to symbiont	GO:0140546	-2.96848	-0.841962		Member_Adipogenesis	WP1331	-2.53051	0		Member_regulation of inflammatory response	GO:0050727	-4.26647	-1.68483
Member_myeloid cell development	GO:0061515	-2.73265	-0.692775		Member_negative regulation of nucleobase-containing compound metabolic process	GO:0045934	-2.05866	-0.0094382		Summary_muscle structure development	GO:0061061	-14.6304	-11.5204		Member_RNA processing	GO:0006396	-12.3765	-9.47748		Member_Degradation of GLI1 by the proteasome	R-DRE-5610780	-11.653	-8.75392		Member_fatty acid oxidation	GO:0019395	-4.04556	-1.23441		Member_RNA biosynthetic process	GO:0032774	-2.66974	-0.14719		Member_innate immune response	GO:0045087	-2.34915	-0.478585		Member_myofibril assembly	GO:0030239	-2.47882	0		Member_regulation of defense response	GO:0031347	-3.77919	-1.2433
Member_granulocyte differentiation	GO:0030851	-2.67312	-0.651343		Member_negative regulation of DNA-templated transcription	GO:0045892	-2.00783	0		Member_muscle structure development	GO:0061061	-14.6304	-11.5204		Member_Metabolism of RNA	R-DRE-8953854	-7.79054	-5.13926		Member_Cross-presentation of soluble exogenous antigens (endosomes)	R-DRE-1236978	-11.4581	-8.72383		Member_organic acid catabolic process	GO:0016054	-3.96866	-1.23441		Summary_response to temperature stimulus	GO:0009266	-4.51516	-1.34725		Summary_Immune System	R-DRE-168256	-9.59667	-5.88469		Member_striated muscle cell differentiation	GO:0051146	-2.44626	0		Member_regulation of response to stress	GO:0080134	-2.93161	-0.608799
Member_embryonic hemopoiesis	GO:0035162	-2.24352	-0.357618		Member_negative regulation of RNA biosynthetic process	GO:1902679	-2.00783	0		Member_muscle organ development	GO:0007517	-14.0598	-11.001		Summary_Nucleocytoplasmic transport	dre03013	-10.632	-7.76513		Member_Autodegradation of the E3 ubiquitin ligase COP1	R-DRE-349425	-11.4581	-8.72383		Member_carboxylic acid catabolic process	GO:0046395	-3.96866	-1.23441		Member_response to temperature stimulus	GO:0009266	-4.51516	-1.34725		Member_Immune System	R-DRE-168256	-9.59667	-5.88469		Member_muscle cell development	GO:0055001	-2.37957	0		Member_defense response to symbiont	GO:0140546	-2.91199	-0.606558
Member_leukocyte differentiation	GO:0002521	-2.17793	-0.329275		Summary_fatty acid metabolic process	GO:0006631	-4.89236	-1.57832		Member_muscle cell differentiation	GO:0042692	-8.88461	-6.14993		Member_Nucleocytoplasmic transport	dre03013	-10.632	-7.76513		Member_Regulation of ornithine decarboxylase (ODC)	R-DRE-350562	-11.4581	-8.72383		Member_Metabolism of lipids	R-DRE-556833	-3.90002	-1.18805		Member_response to heat	GO:0009408	-3.08113	-0.410549		Member_Innate Immune System	R-DRE-168249	-6.71717	-3.49678		Member_cellular component assembly involved in morphogenesis	GO:0010927	-2.37053	0		Member_regulation of response to external stimulus	GO:0032101	-2.85636	-0.583713
Summary_reactive oxygen species metabolic process	GO:0072593	-7.39608	-3.6841		Member_fatty acid metabolic process	GO:0006631	-4.89236	-1.57832		Member_skeletal muscle organ development	GO:0060538	-8.73411	-6.02214		Member_mRNA transport	GO:0051028	-8.84278	-6.04347		Member_Stabilization of p53	R-DRE-69541	-11.4581	-8.72383		Member_lipid oxidation	GO:0034440	-3.66742	-0.996836		Member_response to abiotic stimulus	GO:0009628	-2.5984	-0.103913		Member_Neutrophil degranulation	R-DRE-6798695	-4.72231	-2.15646		Member_cellular anatomical entity morphogenesis	GO:0032989	-2.37053	0		Member_innate immune response	GO:0045087	-2.07708	0
Member_reactive oxygen species metabolic process	GO:0072593	-7.39608	-3.6841		Member_monocarboxylic acid metabolic process	GO:0032787	-3.52869	-0.744261		Member_muscle cell development	GO:0055001	-8.28666	-5.6716		Member_nucleic acid transport	GO:0050657	-8.19605	-5.48407		Member_Ubiquitin-dependent degradation of Cyclin D	R-DRE-75815	-11.4581	-8.72383		Member_Peroxisome	dre04146	-3.51588	-0.90081		Summary_circadian regulation of gene expression	GO:0032922	-3.66429	-0.672188		Summary_Herpes simplex virus 1 infection	dre05168	-8.09589	-4.56001		Member_actomyosin structure organization	GO:0031032	-2.18128	0		Summary_Antigen Presentation: Folding, assembly and peptide loading of class I MHC	R-DRE-983170	-7.79032	-4.55546
Member_gas transport	GO:0015669	-6.94571	-3.521		Member_carboxylic acid metabolic process	GO:0019752	-3.25773	-0.606449		Member_striated muscle tissue development	GO:0014706	-7.84779	-5.29718		Member_RNA transport	GO:0050658	-8.19605	-5.48407		Member_RUNX1 regulates transcription of genes involved in differentiation of HSCs	R-DRE-8939236	-11.4581	-8.72383		Member_Fatty acid metabolism	R-DRE-8978868	-3.19067	-0.592638		Member_circadian regulation of gene expression	GO:0032922	-3.66429	-0.672188		Member_Herpes simplex virus 1 infection	dre05168	-8.09589	-4.56001		Member_supramolecular fiber organization	GO:0097435	-2.16179	0		Member_Antigen Presentation: Folding, assembly and peptide loading of class I MHC	R-DRE-983170	-7.79032	-4.55546
Member_oxygen transport	GO:0015671	-6.10364	-2.86879		Member_oxoacid metabolic process	GO:0043436	-3.21381	-0.581013		Member_muscle tissue development	GO:0060537	-7.49025	-5.02132		Member_establishment of RNA localization	GO:0051236	-8.19605	-5.48407		Member_Antigen processing-Cross presentation	R-DRE-1236975	-11.408	-8.69604		Member_fatty acid beta-oxidation	GO:0006635	-2.55478	-0.195259		Member_regulation of circadian rhythm	GO:0042752	-3.02149	-0.370216		Member_NOD-like receptor signaling pathway	dre04621	-7.76174	-4.35079		Member_skeletal muscle tissue development	GO:0007519	-2.07999	0		Member_Class I MHC mediated antigen processing & presentation	R-DRE-983169	-6.04866	-3.11483
Member_hydrogen peroxide catabolic process	GO:0042744	-5.11529	-2.38103		Member_organic acid metabolic process	GO:0006082	-2.87325	-0.40431		Member_skeletal muscle tissue development	GO:0007519	-6.93524	-4.55821		Member_RNA localization	GO:0006403	-7.57379	-4.94099		Member_Hedgehog ligand biogenesis	R-DRE-5358346	-11.2826	-8.63822		Summary_Cytoskeleton in muscle cells	dre04820	-5.23519	-2.14138		Member_entrainment of circadian clock by photoperiod	GO:0043153	-2.81911	-0.221082		Member_Toll-like receptor signaling pathway	dre04620	-4.44781	-1.98678		Member_positive regulation of macromolecule biosynthetic process	GO:0010557	-2.0028	0		Member_Immune System	R-DRE-168256	-5.48141	-2.61454
Member_hydrogen peroxide metabolic process	GO:0042743	-4.73485	-2.05524		Member_organic acid catabolic process	GO:0016054	-2.44024	-0.190663		Member_striated muscle cell development	GO:0055002	-4.87249	-2.94226		Member_nuclear export	GO:0051168	-7.29173	-4.67667		Member_DNA Replication	R-DRE-69306	-11.2826	-8.63822		Member_Cytoskeleton in muscle cells	dre04820	-5.23519	-2.14138		Member_entrainment of circadian clock	GO:0009649	-2.68728	-0.14719		Member_Toll like receptor signaling pathway	WP1384	-4.41664	-1.97184		Summary_Transport of inorganic cations/anions and amino acids/oligopeptides	R-DRE-425393	-3.09959	0		Member_antigen processing and presentation of peptide antigen via MHC class I	GO:0002474	-5.42629	-2.58937
Member_Erythrocytes take up oxygen and release carbon dioxide	R-DRE-1247673	-2.79582	-0.734398		Member_carboxylic acid catabolic process	GO:0046395	-2.44024	-0.190663		Member_striated muscle cell differentiation	GO:0051146	-4.75028	-2.84787		Member_RNA export from nucleus	GO:0006405	-6.26899	-3.73985		Member_Degradation of AXIN	R-DRE-4641257	-11.271	-8.63822		Member_Motor proteins	dre04814	-2.97801	-0.456366		Member_negative regulation of RNA metabolic process	GO:0051253	-2.11907	0		Member_Necroptosis	dre04217	-3.07976	-0.916866		Member_Transport of inorganic cations/anions and amino acids/oligopeptides	R-DRE-425393	-3.09959	0		Member_Adaptive Immune System	R-DRE-1280218	-4.76188	-2.07815
Member_Erythrocytes take up carbon dioxide and release oxygen	R-DRE-1237044	-2.54103	-0.567579		Member_fatty acid beta-oxidation	GO:0006635	-2.41048	-0.182568		Member_skeletal muscle fiber development	GO:0048741	-4.22969	-2.43613		Member_mRNA export from nucleus	GO:0006406	-6.26149	-3.73985		Member_The role of GTSE1 in G2/M progression after G2 checkpoint	R-DRE-8852276	-11.271	-8.63822		Summary_organic hydroxy compound metabolic process	GO:1901615	-4.39447	-1.49541		Member_photoperiodism	GO:0009648	-2.01009	0		Summary_glycoprotein metabolic process	GO:0009100	-6.66468	-3.49678		Member_SLC-mediated transmembrane transport	R-DRE-425407	-2.11573	0		Member_antigen processing and presentation of peptide antigen	GO:0048002	-4.74873	-2.07815
Member_O2/CO2 exchange in erythrocytes	R-DRE-1480926	-2.54103	-0.567579		Member_fatty acid oxidation	GO:0019395	-2.25279	-0.0910405		Member_myotube cell development	GO:0014904	-4.14905	-2.36649		Member_nucleocytoplasmic transport	GO:0006913	-6.23571	-3.72786		Member_Class I MHC mediated antigen processing & presentation	R-DRE-983169	-11.1165	-8.52533		Member_organic hydroxy compound metabolic process	GO:1901615	-4.39447	-1.49541		Summary_intermediate filament-based process	GO:0045103	-3.64151	-0.672188		Member_glycoprotein metabolic process	GO:0009100	-6.66468	-3.49678		Summary_negative regulation of RNA metabolic process	GO:0051253	-3.09556	0		Member_ER-Phagosome pathway	R-DRE-1236974	-4.35873	-1.7607
Summary_response to external stimulus	GO:0009605	-6.86986	-3.521		Member_lipid oxidation	GO:0034440	-2.04719	-0.00266835		Member_myotube differentiation	GO:0014902	-3.54718	-1.88053		Member_nuclear transport	GO:0051169	-6.15099	-3.6565		Member_Downstream signaling events of B Cell Receptor (BCR)	R-DRE-1168372	-11.0912	-8.52533		Member_sterol metabolic process	GO:0016125	-3.16193	-0.580285		Member_intermediate filament-based process	GO:0045103	-3.64151	-0.672188		Member_glycoprotein biosynthetic process	GO:0009101	-5.73964	-2.95708		Member_negative regulation of RNA metabolic process	GO:0051253	-3.09556	0		Member_Endosomal/Vacuolar pathway	R-DRE-1236977	-4.35873	-1.7607
Member_response to external stimulus	GO:0009605	-6.86986	-3.521		Member_cellular catabolic process	GO:0044248	-2.03584	0		Summary_cell-substrate adhesion	GO:0031589	-12.4463	-9.43328		Member_nucleobase-containing compound transport	GO:0015931	-5.04844	-2.71668		Member_Regulation of RUNX2 expression and activity	R-DRE-8939902	-11.0912	-8.52533		Member_steroid metabolic process	GO:0008202	-3.10075	-0.534906		Member_intermediate filament cytoskeleton organization	GO:0045104	-3.64151	-0.672188		Member_glycosylation	GO:0070085	-5.24146	-2.53768		Member_negative regulation of nucleobase-containing compound metabolic process	GO:0045934	-2.86495	0		Member_antigen processing and presentation	GO:0019882	-4.13721	-1.57136
Member_defense response	GO:0006952	-5.80256	-2.78956		Summary_Fatty acid metabolism	dre01212	-4.26243	-1.09452		Member_cell-substrate adhesion	GO:0031589	-12.4463	-9.43328		Member_poly(A)+ mRNA export from nucleus	GO:0016973	-2.95797	-0.993827		Member_GSK3B and BTRC:CUL1-mediated-degradation of NFE2L2	R-DRE-9762114	-11.0912	-8.52533		Member_alcohol metabolic process	GO:0006066	-3.05438	-0.518498		Member_wound healing	GO:0042060	-2.34203	0		Member_carbohydrate derivative metabolic process	GO:1901135	-5.11774	-2.46646		Member_negative regulation of DNA-templated transcription	GO:0045892	-2.50595	0		Member_Antigen processing-Cross presentation	R-DRE-1236975	-3.35301	-0.942065
Member_biological process involved in interspecies interaction between organisms	GO:0044419	-5.06725	-2.35528		Member_Fatty acid metabolism	dre01212	-4.26243	-1.09452		Member_cell-matrix adhesion	GO:0007160	-8.3121	-5.67931		Summary_Metabolism of proteins	R-DRE-392499	-9.0277	-6.19078		Member_Neddylation	R-DRE-8951664	-11.0041	-8.46136		Member_organic hydroxy compound biosynthetic process	GO:1901617	-2.85861	-0.392764		Summary_skeletal myofibril assembly	GO:0014866	-3.57675	-0.672188		Member_protein glycosylation	GO:0006486	-4.66404	-2.1424		Member_negative regulation of RNA biosynthetic process	GO:1902679	-2.50595	0		Member_Innate Immune System	R-DRE-168249	-2.97329	-0.632502
Member_response to external biotic stimulus	GO:0043207	-4.65558	-2.05524		Member_Fatty acid elongation	dre00062	-4.13338	-1.07462		Member_integrin-mediated signaling pathway	GO:0007229	-5.94957	-3.82252		Member_Metabolism of proteins	R-DRE-392499	-9.0277	-6.19078		Member_Asymmetric localization of PCP proteins	R-DRE-4608870	-10.9839	-8.46136		Member_secondary alcohol metabolic process	GO:1902652	-2.52859	-0.195047		Member_skeletal myofibril assembly	GO:0014866	-3.57675	-0.672188		Member_macromolecule glycosylation	GO:0043413	-4.66404	-2.1424		Summary_extracellular matrix organization	GO:0030198	-2.90006	0		Member_Neutrophil degranulation	R-DRE-6798695	-2.75452	-0.519662
Member_response to other organism	GO:0051707	-4.65558	-2.05524		Member_lipid biosynthetic process	GO:0008610	-3.52682	-0.744261		Member_cell adhesion mediated by integrin	GO:0033627	-4.35169	-2.51477		Member_Post-translational protein modification	R-DRE-597592	-8.82602	-6.04347		Member_Degradation of DVL	R-DRE-4641258	-10.9181	-8.46136		Member_cholesterol metabolic process	GO:0008203	-2.12075	0		Member_muscle organ development	GO:0007517	-2.32684	0		Member_carbohydrate derivative biosynthetic process	GO:1901137	-4.09214	-1.71746		Member_extracellular matrix organization	GO:0030198	-2.90006	0		Member_positive regulation of cell adhesion	GO:0045785	-2.03883	0
Member_response to bacterium	GO:0009617	-4.64687	-2.05524		Member_fatty acid biosynthetic process	GO:0006633	-3.04348	-0.468487		Summary_tube morphogenesis	GO:0035239	-11.6669	-8.69524		Member_Class I MHC mediated antigen processing & presentation	R-DRE-983169	-5.37139	-2.97116		Member_UCH proteinases	R-DRE-5689603	-10.9181	-8.46136		Member_steroid biosynthetic process	GO:0006694	-2.05974	0		Member_striated muscle cell development	GO:0055002	-2.20342	0		Member_Various types of N-glycan biosynthesis	dre00513	-2.62644	-0.62627		Member_extracellular structure organization	GO:0043062	-2.90006	0		Summary_Herpes simplex virus 1 infection	dre05168	-7.5341	-4.36619
Member_response to biotic stimulus	GO:0009607	-4.57877	-2.02816		Member_very long-chain fatty acid metabolic process	GO:0000038	-3.03433	-0.468487		Member_tube morphogenesis	GO:0035239	-11.6669	-8.69524		Member_Adaptive Immune System	R-DRE-1280218	-4.34961	-2.12194		Member_CDK-mediated phosphorylation and removal of Cdc6	R-DRE-69017	-10.9181	-8.46136		Summary_Aspirin ADME	R-DRE-9749641	-3.99825	-1.23441		Member_myofibril assembly	GO:0030239	-2.17975	0		Member_protein N-linked glycosylation	GO:0006487	-2.43466	-0.525011		Member_external encapsulating structure organization	GO:0045229	-2.88961	0		Member_Herpes simplex virus 1 infection	dre05168	-7.5341	-4.36619
Member_defense response to other organism	GO:0098542	-3.21381	-1.00789		Member_fatty acid elongation, saturated fatty acid	GO:0019367	-2.90683	-0.425304		Member_blood vessel morphogenesis	GO:0048514	-11.2712	-8.33736		Member_Antigen processing: Ubiquitination & Proteasome degradation	R-DRE-983168	-3.85025	-1.69755		Member_Switching of origins to a post-replicative state	R-DRE-69052	-10.9181	-8.46136		Member_Aspirin ADME	R-DRE-9749641	-3.99825	-1.23441		Member_skeletal muscle tissue development	GO:0007519	-2.00177	0		Summary_Apoptosis	WP1351	-6.50001	-3.42002		Summary_monoatomic anion transport	GO:0006820	-2.26139	0		Member_Cytosolic DNA-sensing pathway	dre04623	-2.81459	-0.557455
Member_defense response to bacterium	GO:0042742	-2.89456	-0.805837		Member_fatty acid elongation, unsaturated fatty acid	GO:0019368	-2.90683	-0.425304		Member_blood vessel development	GO:0001568	-10.9017	-8.0026		Member_Neddylation	R-DRE-8951664	-3.10078	-1.10896		Member_Synthesis of DNA	R-DRE-69239	-10.9181	-8.46136		Member_Drug ADME	R-DRE-9748784	-3.97594	-1.23441		Summary_Exercise induced circadian regulation	WP562	-3.35125	-0.525637		Member_Apoptosis	WP1351	-6.50001	-3.42002		Member_monoatomic anion transport	GO:0006820	-2.26139	0		Member_NOD-like receptor signaling pathway	dre04621	-2.75826	-0.519662
Summary_Innate Immune System	R-DRE-168249	-5.89965	-2.78973		Member_fatty acid elongation, monounsaturated fatty acid	GO:0034625	-2.90683	-0.425304		Member_vasculature development	GO:0001944	-10.419	-7.55212		Summary_mitochondrial respirasome assembly	GO:0097250	-7.91056	-5.21978		Member_Nuclear events mediated by NFE2L2	R-DRE-9759194	-10.9181	-8.46136		Member_Cytochrome P450 - arranged by substrate type	R-DRE-211897	-2.85311	-0.392764		Member_Exercise induced circadian regulation	WP562	-3.35125	-0.525637		Member_Apoptosis	dre04210	-4.39077	-1.95754							Summary_Proteasome	dre03050	-6.73885	-3.68009
Member_Innate Immune System	R-DRE-168249	-5.89965	-2.78973		Member_fatty acid elongation, polyunsaturated fatty acid	GO:0034626	-2.90683	-0.425304		Member_angiogenesis	GO:0001525	-7.56865	-5.06079		Member_mitochondrial respirasome assembly	GO:0097250	-7.91056	-5.21978		Member_ABC-family proteins mediated transport	R-DRE-382556	-10.7726	-8.32781		Member_Biological oxidations	R-DRE-211859	-2.84947	-0.392764		Summary_negative regulation of leukocyte differentiation	GO:1902106	-3.30819	-0.525637		Member_positive regulation of apoptotic process	GO:0043065	-4.11928	-1.72952							Member_Proteasome	dre03050	-6.73885	-3.68009
Member_Immune System	R-DRE-168256	-5.35656	-2.48969		Member_monocarboxylic acid biosynthetic process	GO:0072330	-2.75334	-0.356377		Member_sprouting angiogenesis	GO:0002040	-6.82815	-4.48724		Member_mitochondrial respiratory chain complex assembly	GO:0033108	-7.07999	-4.48195		Member_FBXL7 down-regulates AURKA during mitotic entry and in early mitosis	R-DRE-8854050	-10.7512	-8.31797		Member_CYP2E1 reactions	R-DRE-211999	-2.65463	-0.24368		Member_negative regulation of leukocyte differentiation	GO:1902106	-3.30819	-0.525637		Member_positive regulation of programmed cell death	GO:0043068	-4.11928	-1.72952							Member_Proteasome assembly	R-DRE-9907900	-6.31062	-3.339
Member_Neutrophil degranulation	R-DRE-6798695	-4.64565	-2.05524		Member_small molecule biosynthetic process	GO:0044283	-2.60274	-0.273476		Summary_small molecule catabolic process	GO:0044282	-9.76204	-6.95315		Member_cytochrome complex assembly	GO:0017004	-6.01542	-3.53389		Member_p53-Dependent G1 DNA Damage Response	R-DRE-69563	-10.5901	-8.18992		Member_Phase I - Functionalization of compounds	R-DRE-211945	-2.63132	-0.238312		Member_negative regulation of hemopoiesis	GO:1903707	-3.12626	-0.43547		Member_regulation of programmed cell death	GO:0043067	-2.73165	-0.691769							Member_Post-translational protein modification	R-DRE-597592	-2.6885	-0.460822
Summary_response to hypoxia	GO:0001666	-5.45894	-2.52512		Member_fatty acid elongation	GO:0030497	-2.55264	-0.253531		Member_small molecule catabolic process	GO:0044282	-9.76204	-6.95315		Member_mitochondrion organization	GO:0007005	-5.79822	-3.365		Member_p53-Dependent G1/S DNA damage checkpoint	R-DRE-69580	-10.5901	-8.18992		Member_Fatty acids	R-DRE-211935	-2.5805	-0.210944		Member_negative regulation of myeloid leukocyte differentiation	GO:0002762	-2.66713	-0.14719		Member_positive regulation of neuron apoptotic process	GO:0043525	-2.69551	-0.660227							Member_proteasomal protein catabolic process	GO:0010498	-2.43402	-0.247084
Member_response to hypoxia	GO:0001666	-5.45894	-2.52512		Member_Biosynthesis of unsaturated fatty acids	dre01040	-2.54226	-0.253531		Member_alpha-amino acid catabolic process	GO:1901606	-8.60617	-5.91539		Member_mitochondrial cytochrome c oxidase assembly	GO:0033617	-3.11081	-1.11483		Member_G1/S DNA Damage Checkpoints	R-DRE-69615	-10.5901	-8.18992		Member_Biosynthesis of maresin-like SPMs	R-DRE-9027307	-2.37953	-0.0989187		Member_negative regulation of cell development	GO:0010721	-2.14931	0		Member_regulation of apoptotic process	GO:0042981	-2.66668	-0.644899							Summary_C-type lectin receptor signaling pathway	dre04625	-5.3026	-2.49371
Member_response to decreased oxygen levels	GO:0036293	-5.4075	-2.50844		Member_very long-chain fatty acid biosynthetic process	GO:0042761	-2.40977	-0.182568		Member_alpha-amino acid metabolic process	GO:1901605	-8.32721	-5.67931		Member_respiratory chain complex IV assembly	GO:0008535	-2.93765	-0.989098		Member_Cyclin E associated events during G1/S transition	R-DRE-69202	-10.5673	-8.17754		Member_xenobiotic metabolic process	GO:0006805	-2.23237	0		Member_negative regulation of myeloid cell differentiation	GO:0045638	-2.04739	0		Summary_C-type lectin receptor signaling pathway	dre04625	-6.47879	-3.42002							Member_C-type lectin receptor signaling pathway	dre04625	-5.3026	-2.49371
Member_response to abiotic stimulus	GO:0009628	-5.23529	-2.45274		Summary_organic acid transmembrane transport	GO:1903825	-3.88839	-0.875386		Member_amino acid catabolic process	GO:0009063	-7.67351	-5.15186		Summary_ribonucleoprotein complex biogenesis	GO:0022613	-7.87719	-5.20661		Member_Antigen processing: Ubiquitination & Proteasome degradation	R-DRE-983168	-10.4673	-8.08776		Member_Biosynthesis of maresins	R-DRE-9018682	-2.2049	0		Summary_Purine metabolism	dre00230	-3.2032	-0.47221		Member_C-type lectin receptor signaling pathway	dre04625	-6.47879	-3.42002							Summary_reactive oxygen species metabolic process	GO:0072593	-4.83212	-2.12015
Member_response to oxygen levels	GO:0070482	-5.20996	-2.45222		Member_organic acid transmembrane transport	GO:1903825	-3.88839	-0.875386		Member_cellular catabolic process	GO:0044248	-7.53654	-5.05502		Member_ribonucleoprotein complex biogenesis	GO:0022613	-7.87719	-5.20661		Member_Cyclin A:Cdk2-associated events at S phase entry	R-DRE-69656	-10.4359	-8.08431		Member_Miscellaneous substrates	R-DRE-211958	-2.10032	0		Member_Purine metabolism	dre00230	-3.2032	-0.47221		Summary_nucleotide-sugar metabolic process	GO:0009225	-6.11853	-3.20664							Member_reactive oxygen species metabolic process	GO:0072593	-4.83212	-2.12015
Member_cellular response to hypoxia	GO:0071456	-4.12248	-1.60288		Member_organic anion transport	GO:0015711	-3.82584	-0.854231		Member_Metabolism of amino acids and derivatives	R-DRE-71291	-7.30182	-4.84512		Member_rRNA processing	GO:0006364	-3.47161	-1.39322		Member_Metabolism of polyamines	R-DRE-351202	-10.4346	-8.08431		Member_Xenobiotics	R-DRE-211981	-2.00375	0		Summary_piRNA-mediated heterochromatin formation	GO:0140966	-3.18419	-0.47221		Member_nucleotide-sugar metabolic process	GO:0009225	-6.11853	-3.20664							Member_gas transport	GO:0015669	-4.59149	-1.94021
Member_cellular response to decreased oxygen levels	GO:0036294	-3.9937	-1.56048		Member_Amino acid transport across the plasma membrane	R-DRE-352230	-3.48867	-0.730941		Member_organic acid catabolic process	GO:0016054	-7.20324	-4.7813		Member_ribosome biogenesis	GO:0042254	-3.34199	-1.30211		Member_Signaling by the B Cell Receptor (BCR)	R-DRE-983705	-10.4346	-8.08431		Summary_PPAR signaling pathway	dre03320	-3.80855	-1.11776		Member_piRNA-mediated heterochromatin formation	GO:0140966	-3.18419	-0.47221		Member_nucleotide-sugar biosynthetic process	GO:0009226	-5.32665	-2.5924							Member_Erythrocytes take up oxygen and release carbon dioxide	R-DRE-1247673	-3.8861	-1.33549
Member_cellular response to oxygen levels	GO:0071453	-3.87468	-1.45274		Member_Transport of inorganic cations/anions and amino acids/oligopeptides	R-DRE-425393	-3.30484	-0.629661		Member_carboxylic acid catabolic process	GO:0046395	-7.20324	-4.7813		Member_rRNA metabolic process	GO:0016072	-3.19591	-1.19575		Member_Transcriptional regulation by RUNX2	R-DRE-8878166	-10.2841	-7.94316		Member_PPAR signaling pathway	dre03320	-3.80855	-1.11776		Member_transposable element silencing by heterochromatin formation	GO:0141005	-3.18419	-0.47221		Member_Amino sugar and nucleotide sugar metabolism	dre00520	-5.20735	-2.53677							Member_hydrogen peroxide catabolic process	GO:0042744	-3.62165	-1.15271
Summary_cellular response to chemical stimulus	GO:0070887	-5.32649	-2.48958		Member_organic acid transport	GO:0015849	-3.30024	-0.629661		Member_dicarboxylic acid metabolic process	GO:0043648	-6.92777	-4.55821		Member_Ribosome biogenesis in eukaryotes	dre03008	-2.08468	-0.393896		Member_PTEN Regulation	R-DRE-6807070	-10.1834	-7.8516		Member_PPAR signaling pathway	WP4020	-3.06304	-0.518498		Member_transposable element silencing	GO:0010526	-2.89668	-0.263882		Member_Biosynthesis of nucleotide sugars	dre01250	-4.52815	-2.04662							Member_Erythrocytes take up carbon dioxide and release oxygen	R-DRE-1237044	-3.62165	-1.15271
Member_cellular response to chemical stimulus	GO:0070887	-5.32649	-2.48958		Member_carboxylic acid transmembrane transport	GO:1905039	-3.17485	-0.57682		Member_L-amino acid metabolic process	GO:0170033	-6.71224	-4.43162		Summary_protein-containing complex assembly	GO:0065003	-6.69192	-4.11028		Member_G1/S Transition	R-DRE-69206	-10.0618	-7.73903		Member_response to carbohydrate	GO:0009743	-2.20987	0		Member_regulatory ncRNA-mediated heterochromatin formation	GO:0031048	-2.47647	-0.0197693		Member_UDP-N-acetylglucosamine metabolic process	GO:0006047	-3.37165	-1.13679							Member_O2/CO2 exchange in erythrocytes	R-DRE-1480926	-3.62165	-1.15271
Summary_Biosynthesis of protectins	R-DRE-9018681	-5.29565	-2.48676		Member_Glutamate Neurotransmitter Release Cycle	R-DRE-210500	-3.01527	-0.464667		Member_amino acid metabolic process	GO:0006520	-6.69387	-4.42123		Member_protein-containing complex assembly	GO:0065003	-6.69192	-4.11028		Member_SCF(Skp2)-mediated degradation of p27/p21	R-DRE-187577	-9.99722	-7.68318		Member_response to hexose	GO:0009746	-2.20987	0		Member_regulation of cytoplasmic translation	GO:2000765	-2.04739	0		Member_GDP-mannose metabolic process	GO:0019673	-3.37165	-1.13679							Member_oxygen transport	GO:0015671	-3.4042	-0.982262
Member_Biosynthesis of protectins	R-DRE-9018681	-5.29565	-2.48676		Member_organic cation transport	GO:0015695	-2.84029	-0.395489		Member_proteinogenic amino acid metabolic process	GO:0170039	-5.94129	-3.82038		Member_protein-containing complex organization	GO:0043933	-5.80791	-3.365		Member_Hedgehog 'off' state	R-DRE-5610787	-9.94331	-7.63787		Member_response to glucose	GO:0009749	-2.20987	0		Summary_import into the mitochondrion	GO:0170036	-2.8239	-0.221082		Member_GDP-mannose biosynthetic process	GO:0009298	-3.07375	-0.916866							Member_hydrogen peroxide metabolic process	GO:0042743	-3.4042	-0.982262
Member_Arachidonate metabolism	R-DRE-2142753	-2.94734	-0.831963		Member_carboxylic acid transport	GO:0046942	-2.74132	-0.356377		Member_L-amino acid catabolic process	GO:0170035	-5.86179	-3.75727		Member_protein-RNA complex assembly	GO:0022618	-5.02184	-2.69903		Member_modification-dependent protein catabolic process	GO:0019941	-9.91714	-7.62014		Member_response to monosaccharide	GO:0034284	-2.20987	0		Member_import into the mitochondrion	GO:0170036	-2.8239	-0.221082		Member_Synthesis of UDP-N-acetyl-glucosamine	R-DRE-446210	-3.07375	-0.916866							Summary_nucleotide-sugar metabolic process	GO:0009225	-4.51823	-1.88543
Member_Eicosanoid synthesis	WP1318	-2.89501	-0.805837		Member_SLC-mediated transmembrane transport	R-DRE-425407	-2.73196	-0.356377		Member_proteinogenic amino acid catabolic process	GO:0170040	-4.94742	-3.0026		Member_spliceosomal snRNP assembly	GO:0000387	-4.87039	-2.57273		Member_modification-dependent macromolecule catabolic process	GO:0043632	-9.85555	-7.56682		Summary_lipid biosynthetic process	GO:0008610	-3.59306	-0.941783		Summary_regulation of acetyl-CoA biosynthetic process from pyruvate	GO:0010510	-2.66713	-0.14719		Member_UDP-N-acetylglucosamine biosynthetic process	GO:0006048	-2.78748	-0.733519							Member_nucleotide-sugar metabolic process	GO:0009225	-4.51823	-1.88543
Member_cellular response to xenobiotic stimulus	GO:0071466	-2.79316	-0.734398		Member_amino acid transport	GO:0006865	-2.57495	-0.260911		Member_glutamate metabolic process	GO:0006536	-2.89778	-1.38089		Member_protein-RNA complex organization	GO:0071826	-4.7599	-2.47117		Member_G2/M Checkpoints	R-DRE-69481	-9.59832	-7.31771		Member_lipid biosynthetic process	GO:0008610	-3.59306	-0.941783		Member_regulation of acetyl-CoA biosynthetic process from pyruvate	GO:0010510	-2.66713	-0.14719		Member_amino sugar biosynthetic process	GO:0046349	-2.36975	-0.49028							Member_nucleotide-sugar biosynthetic process	GO:0009226	-3.62165	-1.15271
Member_Biosynthesis of DHA-derived SPMs	R-DRE-9018677	-2.52751	-0.567579		Member_amino acid import across plasma membrane	GO:0089718	-2.34466	-0.13783		Summary_Regulation of actin cytoskeleton	dre04810	-9.0938	-6.31124		Member_spliceosomal complex assembly	GO:0000245	-2.64954	-0.763639		Member_proteolysis involved in protein catabolic process	GO:0051603	-9.58626	-7.31362		Member_glycerolipid biosynthetic process	GO:0045017	-2.82909	-0.384287		Member_regulation of acyl-CoA biosynthetic process	GO:0050812	-2.66713	-0.14719		Member_Asparagine N-linked glycosylation	R-DRE-446203	-2.29993	-0.44529							Member_Biosynthesis of nucleotide sugars	dre01250	-3.45908	-1.01428
Member_Biosynthesis of specialized proresolving mediators (SPMs)	R-DRE-9018678	-2.52751	-0.567579		Member_neutral amino acid transport	GO:0015804	-2.32929	-0.135827		Member_Regulation of actin cytoskeleton	dre04810	-9.0938	-6.31124		Summary_Oxidative phosphorylation	dre00190	-6.61272	-4.04687		Member_ubiquitin-dependent protein catabolic process	GO:0006511	-9.55282	-7.288		Member_acylglycerol metabolic process	GO:0006639	-2.77432	-0.341095		Member_regulation of sulfur metabolic process	GO:0042762	-2.31381	0		Member_Biosynthesis of the N-glycan precursor (dolichol lipid-linked oligosaccharide, LLO) and transfer to a nascent protein	R-DRE-446193	-2.17594	-0.356058							Member_Amino sugar and nucleotide sugar metabolism	dre00520	-2.86278	-0.583713
Member_response to xenobiotic stimulus	GO:0009410	-2.50939	-0.557086		Member_Neurotransmitter release cycle	R-DRE-112310	-2.28317	-0.109014		Summary_enzyme-linked receptor protein signaling pathway	GO:0007167	-8.88418	-6.14993		Member_Oxidative phosphorylation	dre00190	-6.61272	-4.04687		Member_S Phase	R-DRE-69242	-9.49642	-7.24492		Member_neutral lipid metabolic process	GO:0006638	-2.71655	-0.294606		Summary_Proteasome	dre03050	-2.65505	-0.14719		Summary_Cytokine Signaling in Immune system	R-DRE-1280215	-5.74874	-2.95708							Summary_Cytokine-cytokine receptor interaction	dre04060	-3.6729	-1.15271
Member_Synthesis of epoxy (EET) and dihydroxyeicosatrienoic acids (DHET)	R-DRE-2142670	-2.10592	-0.281344		Member_L-alpha-amino acid transmembrane transport	GO:1902475	-2.18052	-0.0705209		Member_enzyme-linked receptor protein signaling pathway	GO:0007167	-8.88418	-6.14993		Member_Respiratory electron transport	R-DRE-611105	-3.8355	-1.69173		Member_Adaptive Immune System	R-DRE-1280218	-9.4945	-7.24492		Member_glycerolipid metabolic process	GO:0046486	-2.28031	-0.00766441		Member_Proteasome	dre03050	-2.65505	-0.14719		Member_Cytokine Signaling in Immune system	R-DRE-1280215	-5.74874	-2.95708							Member_Cytokine-cytokine receptor interaction	dre04060	-3.6729	-1.15271
Member_Cytochrome P450 - arranged by substrate type	R-DRE-211897	-2.03315	-0.237623		Member_amino acid transmembrane transport	GO:0003333	-2.11247	-0.0488547		Member_cell surface receptor protein tyrosine kinase signaling pathway	GO:0007169	-8.01465	-5.4488		Member_respiratory electron transport chain	GO:0022904	-2.95761	-0.993827		Member_Hedgehog 'on' state	R-DRE-5632684	-9.47284	-7.23068		Summary_Biosynthesis of cofactors	dre01240	-3.55515	-0.92236		Member_Metabolism of amino acids and derivatives	R-DRE-71291	-2.38506	0		Member_Signaling by Interleukins	R-DRE-449147	-4.56366	-2.05581							Summary_response to virus	GO:0009615	-3.4783	-1.02159
Summary_photoperiodism	GO:0009648	-4.62289	-2.05524		Summary_monoatomic anion transport	GO:0006820	-3.77311	-0.839284		Member_Calcium signaling pathway	dre04020	-4.55109	-2.69037		Member_aerobic electron transport chain	GO:0019646	-2.65441	-0.765256		Member_proteasome-mediated ubiquitin-dependent protein catabolic process	GO:0043161	-9.45397	-7.21911		Member_Biosynthesis of cofactors	dre01240	-3.55515	-0.92236		Member_Regulation of PTEN stability and activity	R-DRE-8948751	-2.36782	0		Member_Interleukin-1 family signaling	R-DRE-446652	-2.79742	-0.738654							Member_response to virus	GO:0009615	-3.4783	-1.02159
Member_photoperiodism	GO:0009648	-4.62289	-2.05524		Member_monoatomic anion transport	GO:0006820	-3.77311	-0.839284		Member_positive regulation of cell population proliferation	GO:0008284	-4.36791	-2.52516		Member_mitochondrial ATP synthesis coupled electron transport	GO:0042775	-2.65441	-0.765256		Member_Beta-catenin independent WNT signaling	R-DRE-3858494	-9.28776	-7.06715		Member_Retinol metabolism	dre00830	-2.5267	-0.195047		Member_Regulation of mRNA stability by proteins that bind AU-rich elements	R-DRE-450531	-2.25486	0		Member_TAK1-dependent IKK and NF-kappa-B activation	R-DRE-445989	-2.55917	-0.599246							Member_Apoptosis	WP1351	-2.79108	-0.541505
Member_response to light stimulus	GO:0009416	-3.05162	-0.895949		Member_inorganic anion transport	GO:0015698	-2.48726	-0.206647		Member_regulation of cell population proliferation	GO:0042127	-3.79338	-2.08307		Member_electron transport chain	GO:0022900	-2.61303	-0.751249		Member_PCP/CE pathway	R-DRE-4086400	-9.28776	-7.06715		Summary_Arginine biosynthesis	dre00220	-2.89638	-0.392764		Summary_calcium ion transport	GO:0006816	-2.4896	-0.0197693		Member_Interleukin-1 signaling	R-DRE-9020702	-2.43069	-0.525011							Summary_positive regulation of neuron apoptotic process	GO:0043525	-3.33957	-0.93935
Member_phototransduction	GO:0007602	-2.90457	-0.805837		Member_chloride transport	GO:0006821	-2.40318	-0.182568		Member_MAPK signaling pathway	dre04010	-2.85667	-1.35661		Member_cellular respiration	GO:0045333	-2.57371	-0.722898		Member_Signaling by Hedgehog	R-DRE-5358351	-9.23378	-7.02011		Member_Arginine biosynthesis	dre00220	-2.89638	-0.392764		Member_calcium ion transport	GO:0006816	-2.4896	-0.0197693		Member_Toll Like Receptor 4 (TLR4) Cascade	R-DRE-166016	-2.05819	-0.302863							Member_positive regulation of neuron apoptotic process	GO:0043525	-3.33957	-0.93935
Member_cellular response to light stimulus	GO:0071482	-2.63285	-0.628444		Member_inorganic anion transmembrane transport	GO:0098661	-2.38766	-0.173995		Member_ERK1 ERK2 MAPK cascade	WP402	-2.83214	-1.33896		Member_ATP synthesis coupled electron transport	GO:0042773	-2.46224	-0.645137		Member_protein catabolic process	GO:0030163	-9.21816	-7.01133		Member_2-Oxocarboxylic acid metabolism	dre01210	-2.50434	-0.195047		Summary_regulation of exit from mitosis	GO:0007096	-2.47647	-0.0197693		Summary_superoxide anion generation	GO:0042554	-5.22846	-2.53768							Member_regulation of neuron apoptotic process	GO:0043523	-2.96429	-0.632502
Member_response to radiation	GO:0009314	-2.51963	-0.563524		Member_chloride transmembrane transport	GO:1902476	-2.14586	-0.0571297		Summary_wound healing	GO:0042060	-8.38516	-5.71458		Member_Aerobic respiration and respiratory electron transport	R-DRE-1428517	-2.45855	-0.644205		Member_Mitotic G2-G2/M phases	R-DRE-453274	-8.99113	-6.79767		Summary_Nicotinate and nicotinamide metabolism	dre00760	-2.85311	-0.392764		Member_regulation of exit from mitosis	GO:0007096	-2.47647	-0.0197693		Member_superoxide anion generation	GO:0042554	-5.22846	-2.53768							Summary_cytokine-mediated signaling pathway	GO:0019221	-3.1633	-0.77354
Member_detection of light stimulus	GO:0009583	-2.49604	-0.547495		Member_monoatomic ion transport	GO:0006811	-2.08346	-0.0295005		Member_wound healing	GO:0042060	-8.38516	-5.71458		Member_oxidative phosphorylation	GO:0006119	-2.12192	-0.421907		Member_G2/M Transition	R-DRE-69275	-8.99113	-6.79767		Member_Nicotinate and nicotinamide metabolism	dre00760	-2.85311	-0.392764		Summary_Phenylalanine and tyrosine metabolism	R-DRE-8963691	-2.31381	0		Member_reactive oxygen species metabolic process	GO:0072593	-4.80267	-2.20464							Member_cytokine-mediated signaling pathway	GO:0019221	-3.1633	-0.77354
Member_cellular response to radiation	GO:0071478	-2.4008	-0.471619		Summary_intracellular iron ion homeostasis	GO:0006879	-3.64864	-0.811728		Member_response to wounding	GO:0009611	-6.497	-4.27639		Summary_Cellular responses to stress	R-DRE-2262752	-6.31302	-3.76241		Member_Deubiquitination	R-DRE-5688426	-8.88175	-6.69482		Member_Pantothenate and CoA biosynthesis	dre00770	-2.51015	-0.195047		Member_Phenylalanine and tyrosine metabolism	R-DRE-8963691	-2.31381	0		Member_RHO GTPases Activate NADPH Oxidases	R-DRE-5668599	-4.75027	-2.16862							Member_cellular response to cytokine stimulus	GO:0071345	-3.04401	-0.684214
Member_cellular response to abiotic stimulus	GO:0071214	-2.09569	-0.281344		Member_intracellular iron ion homeostasis	GO:0006879	-3.64864	-0.811728		Member_regulation of body fluid levels	GO:0050878	-5.40655	-3.36667		Member_Cellular responses to stress	R-DRE-2262752	-6.31302	-3.76241		Member_MAPK6/MAPK4 signaling	R-DRE-5687128	-8.78616	-6.60566		Summary_Tryptophan metabolism	dre00380	-2.62807	-0.238312		Member_erythrose 4-phosphate/phosphoenolpyruvate family amino acid catabolic process	GO:1902222	-2.04739	0		Member_superoxide metabolic process	GO:0006801	-4.32889	-1.90695							Member_response to cytokine	GO:0034097	-2.86214	-0.583713
Member_cellular response to environmental stimulus	GO:0104004	-2.09569	-0.281344		Member_Ferroptosis	dre04216	-3.18846	-0.57682		Member_blood coagulation	GO:0007596	-4.66205	-2.78258		Member_Cellular responses to stimuli	R-DRE-8953897	-5.20932	-2.86841		Member_Cell Cycle Checkpoints	R-DRE-69620	-8.68142	-6.50727		Member_Tryptophan metabolism	dre00380	-2.62807	-0.238312		Summary_Adipogenesis	WP1331	-2.3085	0		Summary_mitotic chromosome condensation	GO:0007076	-5.04388	-2.41108							Member_response to peptide	GO:1901652	-2.86214	-0.583713
Summary_Cellular response to chemical stress	R-DRE-9711123	-4.62108	-2.05524		Member_chemical homeostasis	GO:0048878	-2.66574	-0.324827		Member_hemostasis	GO:0007599	-4.66205	-2.78258		Member_Gene expression (Transcription)	R-DRE-74160	-5.01171	-2.69767		Member_Mitotic G1 phase and G1/S transition	R-DRE-453279	-8.62283	-6.45492		Member_benzene-containing compound metabolic process	GO:0042537	-2.61707	-0.237535		Member_Adipogenesis	WP1331	-2.3085	0		Member_mitotic chromosome condensation	GO:0007076	-5.04388	-2.41108							Member_Signaling by Interleukins	R-DRE-449147	-2.44206	-0.248599
Member_Cellular response to chemical stress	R-DRE-9711123	-4.62108	-2.05524		Member_monoatomic ion homeostasis	GO:0050801	-2.30576	-0.125267		Member_coagulation	GO:0050817	-4.66205	-2.78258		Member_RNA Polymerase II Transcription	R-DRE-73857	-4.28028	-2.06662		Member_proteasomal protein catabolic process	GO:0010498	-8.2487	-6.08695		Member_amide catabolic process	GO:0043605	-2.50048	-0.195047		Summary_ribosomal subunit export from nucleus	GO:0000054	-2.17232	0		Member_nuclear chromosome segregation	GO:0098813	-2.774	-0.724777							Summary_response to lipopolysaccharide	GO:0032496	-3.10201	-0.722475
Member_Cytoprotection by HMOX1	R-DRE-9707564	-4.11074	-1.60288		Member_homeostatic process	GO:0042592	-2.23078	-0.0870141		Member_protein activation cascade	GO:0072376	-2.98147	-1.44414		Member_TP53 Regulates Metabolic Genes	R-DRE-5628897	-3.25635	-1.23457		Member_Cellular response to chemical stress	R-DRE-9711123	-8.11766	-5.96199		Member_biogenic amine metabolic process	GO:0006576	-2.07541	0		Member_ribosomal subunit export from nucleus	GO:0000054	-2.17232	0		Member_mitotic sister chromatid segregation	GO:0000070	-2.37978	-0.490873							Member_response to lipopolysaccharide	GO:0032496	-3.10201	-0.722475
Member_Cellular responses to stimuli	R-DRE-8953897	-3.48721	-1.13696		Member_inorganic ion homeostasis	GO:0098771	-2.19166	-0.0705209		Member_blood coagulation, fibrin clot formation	GO:0072378	-2.98147	-1.44414		Member_Transcriptional Regulation by TP53	R-DRE-3700989	-2.88494	-0.951117		Member_macromolecule catabolic process	GO:0009057	-7.95544	-5.80576		Member_indole-containing compound metabolic process	GO:0042430	-2.05197	0		Member_ribosome localization	GO:0033750	-2.17232	0		Member_sister chromatid segregation	GO:0000819	-2.27487	-0.423227							Member_response to molecule of bacterial origin	GO:0002237	-3.04537	-0.684214
Member_Cellular responses to stress	R-DRE-2262752	-3.34622	-1.06449		Member_intracellular monoatomic ion homeostasis	GO:0006873	-2.00714	0		Member_homotypic cell-cell adhesion	GO:0034109	-2.85639	-1.35661		Member_Generic Transcription Pathway	R-DRE-212436	-2.57155	-0.722898		Member_TCF dependent signaling in response to WNT	R-DRE-201681	-7.72562	-5.58184		Member_amine metabolic process	GO:0009308	-2.03873	0		Summary_rRNA transcription	GO:0009303	-2.17232	0		Member_chromosome condensation	GO:0030261	-2.12435	-0.334062							Member_cellular response to lipopolysaccharide	GO:0071222	-2.67985	-0.459235
Summary_superoxide metabolic process	GO:0006801	-4.41675	-1.88087		Member_intracellular monoatomic cation homeostasis	GO:0030003	-2.00714	0		Member_platelet activation	GO:0030168	-2.51062	-1.08864		Summary_protein folding	GO:0006457	-5.90866	-3.43972		Member_Ub-specific processing proteases	R-DRE-5689880	-7.47412	-5.33617		Summary_Pyruvate metabolism	dre00620	-2.54551	-0.195259		Member_rRNA transcription	GO:0009303	-2.17232	0		Summary_Cytokine-cytokine receptor interaction	dre04060	-4.70405	-2.15344							Member_cellular response to molecule of bacterial origin	GO:0071219	-2.64436	-0.430699
Member_superoxide metabolic process	GO:0006801	-4.41675	-1.88087		Member_monoatomic cation homeostasis	GO:0055080	-2.00394	0		Summary_Carbon metabolism	dre01200	-8.15431	-5.56107		Member_protein folding	GO:0006457	-5.90866	-3.43972		Member_Signaling by WNT	R-DRE-195721	-7.10661	-4.97441		Member_Pyruvate metabolism	dre00620	-2.54551	-0.195259		Summary_Transport of small molecules	R-DRE-382551	-2.14006	0		Member_Cytokine-cytokine receptor interaction	dre04060	-4.70405	-2.15344							Member_cellular response to biotic stimulus	GO:0071216	-2.51251	-0.312421
Member_superoxide anion generation	GO:0042554	-3.0034	-0.876888		Summary_Complex IV assembly	R-DRE-9864848	-3.41689	-0.690771		Member_Carbon metabolism	dre01200	-8.15431	-5.56107		Member_protein maturation	GO:0051604	-3.22908	-1.22468		Member_Transcriptional regulation by RUNX1	R-DRE-8878171	-6.76555	-4.63903		Member_dicarboxylic acid metabolic process	GO:0043648	-2.23237	0		Member_Transport of small molecules	R-DRE-382551	-2.14006	0		Summary_positive regulation of extrinsic apoptotic signaling pathway	GO:2001238	-4.54524	-2.05075							Member_response to lipid	GO:0033993	-2.20714	-0.0329802
Member_RHO GTPases Activate NADPH Oxidases	R-DRE-5668599	-2.79582	-0.734398		Member_Complex IV assembly	R-DRE-9864848	-3.41689	-0.690771		Member_Glycolysis / Gluconeogenesis	dre00010	-6.85882	-4.50857		Member_'de novo' protein folding	GO:0006458	-2.55171	-0.708965		Member_Cell Cycle, Mitotic	R-DRE-69278	-6.30356	-4.18265		Summary_defense response	GO:0006952	-2.45775	-0.160751							Member_positive regulation of extrinsic apoptotic signaling pathway	GO:2001238	-4.54524	-2.05075							Summary_chaperone cofactor-dependent protein refolding	GO:0051085	-2.96427	-0.632502
Member_VEGFA-VEGFR2 Pathway	R-DRE-4420097	-2.27606	-0.379337		Summary_modified amino acid biosynthetic process	GO:0042398	-2.90939	-0.425304		Member_carbohydrate metabolic process	GO:0005975	-6.75283	-4.43879		Member_'de novo' post-translational protein folding	GO:0051084	-2.12105	-0.421907		Member_Metabolism of RNA	R-DRE-8953854	-6.18699	-4.07161		Member_defense response	GO:0006952	-2.45775	-0.160751							Member_regulation of canonical NF-kappaB signal transduction	GO:0043122	-3.92045	-1.57954							Member_chaperone cofactor-dependent protein refolding	GO:0051085	-2.96427	-0.632502
Member_Detoxification of Reactive Oxygen Species	R-DRE-3299685	-2.27177	-0.379337		Member_modified amino acid biosynthetic process	GO:0042398	-2.90939	-0.425304		Member_ribonucleoside diphosphate metabolic process	GO:0009185	-6.62605	-4.36892		Summary_Iron uptake and transport	R-DRE-917937	-5.82749	-3.37079		Member_Cell Cycle	R-DRE-1640170	-5.91748	-3.80756		Member_immune response	GO:0006955	-2.14417	0							Member_regulation of extrinsic apoptotic signaling pathway	GO:2001236	-3.52901	-1.24028							Member_'de novo' post-translational protein folding	GO:0051084	-2.91915	-0.606558
Member_Signaling by VEGF	R-DRE-194138	-2.20184	-0.344802		Member_modified amino acid metabolic process	GO:0006575	-2.33165	-0.135827		Member_pyridine nucleotide metabolic process	GO:0019362	-6.50608	-4.2784		Member_Iron uptake and transport	R-DRE-917937	-5.82749	-3.37079		Member_MAPK family signaling cascades	R-DRE-5683057	-5.81112	-3.7066		Summary_toll-like receptor signaling pathway	GO:0002224	-2.44326	-0.154531							Member_positive regulation of apoptotic signaling pathway	GO:2001235	-3.06655	-0.916866							Member_'de novo' protein folding	GO:0006458	-2.83381	-0.568988
Summary_C-type lectin receptor signaling pathway	dre04625	-4.06656	-1.57656		Summary_Phototransduction	dre04744	-2.84029	-0.395489		Member_nicotinamide nucleotide metabolic process	GO:0046496	-6.50608	-4.2784		Member_Transferrin endocytosis and recycling	R-DRE-917977	-5.2603	-2.9005		Member_Cellular responses to stress	R-DRE-2262752	-5.65517	-3.55598		Member_toll-like receptor signaling pathway	GO:0002224	-2.44326	-0.154531							Member_regulation of apoptotic signaling pathway	GO:2001233	-3.01145	-0.879262							Member_chaperone-mediated protein folding	GO:0061077	-2.60995	-0.403119
Member_C-type lectin receptor signaling pathway	dre04625	-4.06656	-1.57656		Member_Phototransduction	dre04744	-2.84029	-0.395489		Member_ADP metabolic process	GO:0046031	-6.4076	-4.20751		Member_Amino acids regulate mTORC1	R-DRE-9639288	-5.2603	-2.9005		Member_PIP3 activates AKT signaling	R-DRE-1257604	-5.56547	-3.47154		Member_regulation of defense response	GO:0031347	-2.0774	0							Member_positive regulation of canonical NF-kappaB signal transduction	GO:0043123	-2.6804	-0.649668							Member_protein folding	GO:0006457	-2.31288	-0.132386
Member_Toll like receptor signaling pathway	WP1384	-2.22659	-0.349822		Summary_neurotransmitter transport	GO:0006836	-2.81396	-0.380742		Member_purine nucleoside diphosphate metabolic process	GO:0009135	-6.25874	-4.08824		Member_Cellular response to starvation	R-DRE-9711097	-5.2603	-2.9005		Member_Metabolism of amino acids and derivatives	R-DRE-71291	-5.52788	-3.43915		Member_pattern recognition receptor signaling pathway	GO:0002221	-2.0511	0							Summary_antigen processing and presentation	GO:0019882	-4.29832	-1.88738
Summary_ADP metabolic process	GO:0046031	-4.05175	-1.57656		Member_neurotransmitter transport	GO:0006836	-2.81396	-0.380742		Member_purine ribonucleoside diphosphate metabolic process	GO:0009179	-6.25874	-4.08824		Member_Insulin receptor recycling	R-DRE-77387	-4.61412	-2.35871		Member_Post-translational protein modification	R-DRE-597592	-5.3247	-3.24112		Member_innate immune response-activating signaling pathway	GO:0002758	-2.0511	0							Member_antigen processing and presentation	GO:0019882	-4.29832	-1.88738
Member_ADP metabolic process	GO:0046031	-4.05175	-1.57656		Member_regulation of neurotransmitter secretion	GO:0046928	-2.40977	-0.182568		Member_purine-containing compound catabolic process	GO:0072523	-6.25615	-4.08824		Member_Signaling by Insulin receptor	R-DRE-74752	-4.17305	-1.96622		Member_Metabolism of proteins	R-DRE-392499	-5.16512	-3.08661		Summary_SLC-mediated transmembrane transport	R-DRE-425407	-2.15769	0							Member_antigen processing and presentation of peptide antigen via MHC class I	GO:0002474	-3.07375	-0.916866
Member_purine nucleoside diphosphate metabolic process	GO:0009135	-3.99435	-1.56048		Member_regulation of neurotransmitter transport	GO:0051588	-2.22496	-0.0870141		Member_pyridine-containing compound metabolic process	GO:0072524	-6.11143	-3.95576		Member_ROS and RNS production in phagocytes	R-DRE-1222556	-3.65621	-1.5353		Member_Intracellular signaling by second messengers	R-DRE-9006925	-5.15691	-3.08342		Member_SLC-mediated transmembrane transport	R-DRE-425407	-2.15769	0							Member_antigen processing and presentation of peptide antigen	GO:0048002	-2.59971	-0.612006
Member_purine ribonucleoside diphosphate metabolic process	GO:0009179	-3.99435	-1.56048		Summary_visual perception	GO:0007601	-2.74132	-0.356377		Member_pyruvate metabolic process	GO:0006090	-6.06785	-3.91817		Member_Phagosome	dre04145	-2.50016	-0.674672		Member_Cellular responses to stimuli	R-DRE-8953897	-5.05885	-2.99032		Member_Transport of small molecules	R-DRE-382551	-2.13939	0							Summary_Adaptive Immune System	R-DRE-1280218	-4.08701	-1.71746
Member_ribonucleoside diphosphate metabolic process	GO:0009185	-3.831	-1.42006		Member_visual perception	GO:0007601	-2.74132	-0.356377		Member_nucleoside diphosphate metabolic process	GO:0009132	-5.94904	-3.82252		Member_proton transmembrane transport	GO:1902600	-2.45001	-0.6384		Member_Immune System	R-DRE-168256	-5.0481	-2.98448		Summary_Innate Immune System	R-DRE-168249	-2.15734	0							Member_Adaptive Immune System	R-DRE-1280218	-4.08701	-1.71746
Member_organic acid metabolic process	GO:0006082	-3.63505	-1.24529		Member_sensory perception of light stimulus	GO:0050953	-2.68649	-0.336246		Member_Glycolysis and gluconeogenesis	WP1356	-5.84082	-3.74163		Summary_Proteasome assembly	R-DRE-9907900	-5.62063	-3.19868		Member_Generic Transcription Pathway	R-DRE-212436	-4.41878	-2.36002		Member_Innate Immune System	R-DRE-168249	-2.15734	0							Member_Antigen Presentation: Folding, assembly and peptide loading of class I MHC	R-DRE-983170	-3.26635	-1.04573
Member_nucleoside diphosphate metabolic process	GO:0009132	-3.58448	-1.20583		Summary_Keratinization	R-DRE-6805567	-2.71617	-0.356377		Member_glycolytic process	GO:0006096	-5.37774	-3.35151		Member_Proteasome assembly	R-DRE-9907900	-5.62063	-3.19868		Member_Transport of small molecules	R-DRE-382551	-4.26352	-2.21431		Summary_hexose metabolic process	GO:0019318	-2.15218	0							Member_Class I MHC mediated antigen processing & presentation	R-DRE-983169	-2.09306	-0.315588
Member_purine-containing compound catabolic process	GO:0072523	-3.54955	-1.18976		Member_Keratinization	R-DRE-6805567	-2.71617	-0.356377		Member_ADP catabolic process	GO:0046032	-5.37774	-3.35151		Member_Proteasome	dre03050	-3.82061	-1.68267		Member_RNA Polymerase II Transcription	R-DRE-73857	-4.17836	-2.13384		Member_hexose metabolic process	GO:0019318	-2.15218	0							Member_ER-Phagosome pathway	R-DRE-1236974	-2.06803	-0.305448
Member_pyruvate metabolic process	GO:0006090	-3.36472	-1.06772		Member_Formation of the cornified envelope	R-DRE-6809371	-2.71617	-0.356377		Member_Glucose metabolism	R-DRE-70326	-5.30288	-3.2811		Member_Regulation of mRNA stability by proteins that bind AU-rich elements	R-DRE-450531	-2.94837	-0.989098		Member_Gene expression (Transcription)	R-DRE-74160	-3.60223	-1.56235		Summary_positive regulation of TOR signaling	GO:0032008	-2.15154	0							Member_Endosomal/Vacuolar pathway	R-DRE-1236977	-2.06803	-0.305448
Member_Glycolysis / Gluconeogenesis	dre00010	-3.30797	-1.03533		Summary_Hypertrophy model	WP1327	-2.71617	-0.356377		Member_purine nucleoside diphosphate catabolic process	GO:0009137	-5.2389	-3.24708		Member_Mitotic G2-G2/M phases	R-DRE-453274	-2.52453	-0.690497		Summary_protein folding	GO:0006457	-4.27033	-2.21636		Member_positive regulation of TOR signaling	GO:0032008	-2.15154	0							Summary_regulation of immune system process	GO:0002682	-3.95799	-1.60774
Member_glycolytic process	GO:0006096	-3.28142	-1.02429		Member_Hypertrophy model	WP1327	-2.71617	-0.356377		Member_purine ribonucleoside diphosphate catabolic process	GO:0009181	-5.2389	-3.24708		Member_G2/M Transition	R-DRE-69275	-2.52453	-0.690497		Member_protein folding	GO:0006457	-4.27033	-2.21636		Summary_NADP metabolic process	GO:0006739	-2.128	0							Member_regulation of immune system process	GO:0002682	-3.95799	-1.60774
Member_ADP catabolic process	GO:0046032	-3.28142	-1.02429		Summary_sulfur compound metabolic process	GO:0006790	-2.59629	-0.273476		Member_ribonucleoside diphosphate catabolic process	GO:0009191	-5.2389	-3.24708		Member_Nuclear events mediated by NFE2L2	R-DRE-9759194	-2.20378	-0.478573		Member_protein maturation	GO:0051604	-2.62617	-0.623578		Member_NADP metabolic process	GO:0006739	-2.128	0							Member_regulation of immune response	GO:0050776	-3.15299	-0.94616
Member_purine nucleoside diphosphate catabolic process	GO:0009137	-3.22953	-1.00891		Member_sulfur compound metabolic process	GO:0006790	-2.59629	-0.273476		Member_nucleobase-containing small molecule metabolic process	GO:0055086	-5.19769	-3.20999		Member_KEAP1-NFE2L2 pathway	R-DRE-9755511	-2.18908	-0.468333		Member_HSP90 chaperone cycle for steroid hormone receptors (SHR) in the presence of ligand	R-DRE-3371497	-2.416	-0.448809		Summary_regulation of gliogenesis	GO:0014013	-2.128	0							Member_regulation of defense response	GO:0031347	-3.08697	-0.916866
Member_purine ribonucleoside diphosphate catabolic process	GO:0009181	-3.22953	-1.00891		Member_sulfur compound biosynthetic process	GO:0044272	-2.13419	-0.0506016		Member_purine-containing compound metabolic process	GO:0072521	-5.18387	-3.20024		Member_Cellular response to chemical stress	R-DRE-9711123	-2.02698	-0.371909		Member_response to heat	GO:0009408	-2.40907	-0.448809		Member_regulation of gliogenesis	GO:0014013	-2.128	0							Member_regulation of response to biotic stimulus	GO:0002831	-3.07234	-0.916866
Member_ribonucleoside diphosphate catabolic process	GO:0009191	-3.22953	-1.00891		Summary_blood circulation	GO:0008015	-2.30576	-0.125267		Member_carbohydrate catabolic process	GO:0016052	-5.16856	-3.18897		Summary_mRNA surveillance pathway	dre03015	-5.43918	-3.02824		Member_Protein processing in endoplasmic reticulum	dre04141	-2.06703	-0.161231		Member_positive regulation of neurogenesis	GO:0050769	-2.03873	0							Member_regulation of response to stress	GO:0080134	-2.94523	-0.839376
Member_carboxylic acid metabolic process	GO:0019752	-3.20798	-1.00789		Member_blood circulation	GO:0008015	-2.30576	-0.125267		Member_purine ribonucleotide catabolic process	GO:0009154	-5.00437	-3.04059		Member_mRNA surveillance pathway	dre03015	-5.43918	-3.02824		Summary_positive regulation of G protein-coupled receptor signaling pathway	GO:0045745	-3.18343	-1.14814		Member_positive regulation of cell development	GO:0010720	-2.00107	0							Member_activation of innate immune response	GO:0002218	-2.9439	-0.839376
Member_oxoacid metabolic process	GO:0043436	-3.16432	-0.97086		Member_heart contraction	GO:0060047	-2.2285	-0.0870141		Member_ribonucleotide catabolic process	GO:0009261	-5.00437	-3.04059		Member_RNA catabolic process	GO:0006401	-3.4734	-1.39322		Member_positive regulation of G protein-coupled receptor signaling pathway	GO:0045745	-3.18343	-1.14814		Summary_Nuclear receptors in lipid metabolism and toxicity	WP1326	-2.05197	0							Member_regulation of innate immune response	GO:0045088	-2.91518	-0.824834
Member_pyridine nucleotide catabolic process	GO:0019364	-3.13019	-0.954877		Member_circulatory system process	GO:0003013	-2.20014	-0.0705209		Member_pyridine nucleotide catabolic process	GO:0019364	-4.97607	-3.02753		Member_nucleic acid catabolic process	GO:0141188	-3.04466	-1.06103		Member_regulation of epidermal growth factor receptor signaling pathway	GO:0042058	-2.416	-0.448809		Member_Nuclear receptors in lipid metabolism and toxicity	WP1326	-2.05197	0							Member_regulation of type I interferon production	GO:0032479	-2.82443	-0.750944
Member_pyridine-containing compound catabolic process	GO:0072526	-3.13019	-0.954877		Member_heart process	GO:0003015	-2.15602	-0.0620938		Member_pyridine-containing compound catabolic process	GO:0072526	-4.97607	-3.02753		Member_mRNA catabolic process	GO:0006402	-2.50398	-0.675663		Member_regulation of ERBB signaling pathway	GO:1901184	-2.416	-0.448809												Member_pattern recognition receptor signaling pathway	GO:0002221	-2.5711	-0.60342
Member_nucleoside diphosphate catabolic process	GO:0009134	-3.0826	-0.920848		Summary_hormone-mediated signaling pathway	GO:0009755	-2.27136	-0.10345		Member_generation of precursor metabolites and energy	GO:0006091	-4.90049	-2.96303		Member_nuclear-transcribed mRNA catabolic process, nonsense-mediated decay	GO:0000184	-2.30361	-0.548283		Member_regulation of G protein-coupled receptor signaling pathway	GO:0008277	-2.40874	-0.448809												Member_innate immune response-activating signaling pathway	GO:0002758	-2.5711	-0.60342
Member_Glycolysis	R-DRE-70171	-3.01908	-0.876888		Member_hormone-mediated signaling pathway	GO:0009755	-2.27136	-0.10345		Member_nucleoside diphosphate catabolic process	GO:0009134	-4.85153	-2.93195		Member_nuclear-transcribed mRNA catabolic process	GO:0000956	-2.22938	-0.490528		Summary_regulation of proteasomal ubiquitin-dependent protein catabolic process	GO:0032434	-2.95992	-0.929183												Member_regulation of response to external stimulus	GO:0032101	-2.49152	-0.559598
Member_Biosynthesis of amino acids	dre01230	-3.00445	-0.876888		Member_response to hormone	GO:0009725	-2.08775	-0.0295005		Member_Biosynthesis of amino acids	dre01230	-4.76405	-2.85826		Summary_RNA polymerase II transcribes snRNA genes	R-DRE-6807505	-5.30346	-2.9137		Member_regulation of proteasomal ubiquitin-dependent protein catabolic process	GO:0032434	-2.95992	-0.929183												Member_positive regulation of immune response	GO:0050778	-2.48897	-0.559598
Member_Glycolysis and gluconeogenesis	WP1356	-2.90457	-0.805837		Summary_one-carbon metabolic process	GO:0006730	-2.22496	-0.0870141		Member_nucleoside phosphate catabolic process	GO:1901292	-4.73405	-2.83498		Member_RNA polymerase II transcribes snRNA genes	R-DRE-6807505	-5.30346	-2.9137		Member_regulation of ubiquitin-dependent protein catabolic process	GO:2000058	-2.78996	-0.772585												Member_toll-like receptor signaling pathway	GO:0002224	-2.34327	-0.476395
Member_ATP metabolic process	GO:0046034	-2.73265	-0.692775		Member_one-carbon metabolic process	GO:0006730	-2.22496	-0.0870141		Member_Gluconeogenesis	R-DRE-70263	-4.70957	-2.81714		Member_transcription by RNA polymerase II	GO:0006366	-4.43772	-2.20232		Member_regulation of proteasomal protein catabolic process	GO:0061136	-2.32646	-0.377909												Member_positive regulation of type I interferon production	GO:0032481	-2.20831	-0.379999
Member_purine ribonucleotide catabolic process	GO:0009154	-2.63285	-0.628444		Summary_steroid biosynthetic process	GO:0006694	-2.18974	-0.0705209		Member_organophosphate catabolic process	GO:0046434	-4.62383	-2.75071		Member_transcription initiation at RNA polymerase II promoter	GO:0006367	-3.80542	-1.67323		Member_regulation of protein catabolic process	GO:0042176	-2.22711	-0.289647												Member_regulation of non-canonical NF-kappaB signal transduction	GO:1901222	-2.12665	-0.334062
Member_ribonucleotide catabolic process	GO:0009261	-2.63285	-0.628444		Member_steroid biosynthetic process	GO:0006694	-2.18974	-0.0705209		Member_purine nucleotide catabolic process	GO:0006195	-4.31735	-2.49186		Member_DNA-templated transcription initiation	GO:0006352	-3.49575	-1.39655		Member_regulation of proteolysis involved in protein catabolic process	GO:1903050	-2.21096	-0.280738												Member_activation of immune response	GO:0002253	-2.11785	-0.331022
Member_Glucose metabolism	R-DRE-70326	-2.57436	-0.582545		Summary_skeletal myofibril assembly	GO:0014866	-2.16971	-0.0705209		Member_nucleotide catabolic process	GO:0009166	-4.31218	-2.48951		Member_Estrogen signaling	WP1330	-2.52453	-0.690497		Summary_Activation of Matrix Metalloproteinases	R-DRE-1592389	-2.88711	-0.860878												Member_immune response-activating signaling pathway	GO:0002757	-2.11531	-0.331022
Member_purine nucleotide catabolic process	GO:0006195	-2.4008	-0.471619		Member_skeletal myofibril assembly	GO:0014866	-2.16971	-0.0705209		Member_Glycolysis	R-DRE-70171	-4.03507	-2.26261		Member_DNA-templated transcription	GO:0006351	-2.44164	-0.632755		Member_Activation of Matrix Metalloproteinases	R-DRE-1592389	-2.88711	-0.860878												Member_positive regulation of immune system process	GO:0002684	-2.02935	-0.285857
Member_purine ribonucleoside triphosphate metabolic process	GO:0009205	-2.33534	-0.41612		Summary_regulation of glucose metabolic process	GO:0010906	-2.16971	-0.0705209		Member_organophosphate metabolic process	GO:0019637	-3.90976	-2.16029		Member_Formation of TC-NER Pre-Incision Complex	R-DRE-6781823	-2.12105	-0.421907		Summary_rRNA transcription	GO:0009303	-2.86763	-0.84585												Summary_protein folding	GO:0006457	-3.85537	-1.5236
Member_generation of precursor metabolites and energy	GO:0006091	-2.33222	-0.41612		Member_regulation of glucose metabolic process	GO:0010906	-2.16971	-0.0705209		Member_ATP metabolic process	GO:0046034	-3.25418	-1.65947		Member_TP53 Regulates Transcription of DNA Repair Genes	R-DRE-6796648	-2.03675	-0.379465		Member_rRNA transcription	GO:0009303	-2.86763	-0.84585												Member_protein folding	GO:0006457	-3.85537	-1.5236
Member_purine nucleoside triphosphate metabolic process	GO:0009144	-2.24352	-0.357618							Member_nucleoside phosphate metabolic process	GO:0006753	-3.24969	-1.65664		Summary_Immune System	R-DRE-168256	-5.24334	-2.89309		Summary_rRNA metabolic process	GO:0016072	-2.64287	-0.631719												Member_Protein processing in endoplasmic reticulum	dre04141	-3.47866	-1.2032
Member_Gluconeogenesis	R-DRE-70263	-2.21361	-0.349822							Member_purine nucleotide metabolic process	GO:0006163	-3.15623	-1.57779		Member_Immune System	R-DRE-168256	-5.24334	-2.89309		Member_rRNA metabolic process	GO:0016072	-2.64287	-0.631719												Member_chaperone-mediated protein folding	GO:0061077	-2.9439	-0.839376
Member_nucleotide catabolic process	GO:0009166	-2.19945	-0.344802							Member_carbohydrate derivative catabolic process	GO:1901136	-2.90282	-1.38089		Member_Innate Immune System	R-DRE-168249	-2.71833	-0.809123		Member_ribonucleoprotein complex biogenesis	GO:0022613	-2.17584	-0.249198												Member_chaperone cofactor-dependent protein refolding	GO:0051085	-2.88594	-0.80235
Member_ribonucleoside triphosphate metabolic process	GO:0009199	-2.15665	-0.313909							Member_purine ribonucleoside triphosphate metabolic process	GO:0009205	-2.85027	-1.35181		Summary_establishment of protein localization	GO:0045184	-4.86973	-2.57273		Member_RNA biosynthetic process	GO:0032774	-2.1185	-0.202407												Member_protein maturation	GO:0051604	-2.86053	-0.782019
Member_carbohydrate derivative catabolic process	GO:1901136	-2.09948	-0.281344							Member_Metabolism of carbohydrates	R-DRE-71387	-2.65482	-1.20052		Member_establishment of protein localization	GO:0045184	-4.86973	-2.57273		Summary_Neutrophil degranulation	R-DRE-6798695	-2.6404	-0.631719												Member_'de novo' post-translational protein folding	GO:0051084	-2.80188	-0.738654
Member_carbohydrate catabolic process	GO:0016052	-2.09569	-0.281344							Member_purine nucleoside triphosphate metabolic process	GO:0009144	-2.6473	-1.19777		Member_intracellular transport	GO:0046907	-4.43718	-2.20232		Member_Neutrophil degranulation	R-DRE-6798695	-2.6404	-0.631719												Member_'de novo' protein folding	GO:0006458	-2.64472	-0.636033
Summary_Metabolism of porphyrins	R-DRE-189445	-3.66085	-1.26063							Member_nucleotide metabolic process	GO:0009117	-2.64013	-1.19342		Member_intracellular protein transport	GO:0006886	-2.80699	-0.880342		Summary_tail-anchored membrane protein insertion into ER membrane	GO:0071816	-2.61955	-0.623578												Summary_apical junction assembly	GO:0043297	-3.75509	-1.44105
Member_Metabolism of porphyrins	R-DRE-189445	-3.66085	-1.26063							Member_ribonucleoside triphosphate metabolic process	GO:0009199	-2.45907	-1.05029		Summary_Mitochondrial translation elongation	R-DRE-5389840	-4.71161	-2.43896		Member_tail-anchored membrane protein insertion into ER membrane	GO:0071816	-2.61955	-0.623578												Member_apical junction assembly	GO:0043297	-3.75509	-1.44105
Member_Heme biosynthesis	R-DRE-189451	-3.57538	-1.20583							Member_ribonucleotide metabolic process	GO:0009259	-2.33542	-0.955886		Member_Mitochondrial translation elongation	R-DRE-5389840	-4.71161	-2.43896		Summary_proteasome assembly	GO:0043248	-2.61955	-0.623578												Member_bicellular tight junction assembly	GO:0070830	-3.75509	-1.44105
Member_protoporphyrinogen IX biosynthetic process	GO:0006782	-3.40486	-1.09943							Member_purine ribonucleotide metabolic process	GO:0009150	-2.32566	-0.949145		Member_Mitochondrial translation termination	R-DRE-5419276	-4.71161	-2.43896		Member_proteasome assembly	GO:0043248	-2.61955	-0.623578												Member_tight junction assembly	GO:0120192	-3.46802	-1.2032
Member_protoporphyrinogen IX metabolic process	GO:0046501	-3.40486	-1.09943							Member_ribose phosphate metabolic process	GO:0019693	-2.15815	-0.834228		Member_Mitochondrial translation	R-DRE-5368287	-4.62071	-2.35871		Summary_proline metabolic process	GO:0006560	-2.51317	-0.521358												Member_tight junction organization	GO:0120193	-3.46802	-1.2032
Member_Glycine, serine and threonine metabolism	dre00260	-2.86288	-0.784374							Member_nucleoside triphosphate metabolic process	GO:0009141	-2.08292	-0.781726		Member_Translation	R-DRE-72766	-2.63673	-0.75796		Member_proline metabolic process	GO:0006560	-2.51317	-0.521358												Member_Tight junction	dre04530	-3.42754	-1.17041
Member_hemoglobin biosynthetic process	GO:0042541	-2.61982	-0.619648							Summary_Glycine, serine and threonine metabolism	dre00260	-8.14272	-5.56107		Summary_Phototransduction	dre04744	-4.60828	-2.35871		Summary_establishment of protein localization	GO:0045184	-2.43677	-0.449068												Member_cell-cell junction assembly	GO:0007043	-2.91356	-0.824834
Member_hemoglobin metabolic process	GO:0020027	-2.54103	-0.567579							Member_Glycine, serine and threonine metabolism	dre00260	-8.14272	-5.56107		Member_Phototransduction	dre04744	-4.60828	-2.35871		Member_establishment of protein localization	GO:0045184	-2.43677	-0.449068												Member_cell junction assembly	GO:0034329	-2.63906	-0.634652
Member_heme biosynthetic process	GO:0006783	-2.27177	-0.379337							Summary_Biological oxidations	R-DRE-211859	-7.82629	-5.29041		Member_Inactivation, recovery and regulation of the phototransduction cascade	R-DRE-2514859	-4.06535	-1.87189		Summary_central nervous system morphogenesis	GO:0021551	-2.416	-0.448809												Member_cell-cell junction organization	GO:0045216	-2.34858	-0.478585
Member_porphyrin-containing compound biosynthetic process	GO:0006779	-2.21361	-0.349822							Member_Biological oxidations	R-DRE-211859	-7.82629	-5.29041		Member_The phototransduction cascade	R-DRE-2514856	-3.84723	-1.69755		Member_central nervous system morphogenesis	GO:0021551	-2.416	-0.448809												Summary_photoperiodism	GO:0009648	-3.61076	-1.30532
Member_tetrapyrrole biosynthetic process	GO:0033014	-2.21361	-0.349822							Member_Phase I - Functionalization of compounds	R-DRE-211945	-6.57555	-4.32598		Member_Visual phototransduction	R-DRE-2187338	-3.23674	-1.22547		Summary_N-glycan trimming in the ER and Calnexin/Calreticulin cycle	R-DRE-532668	-2.416	-0.448809												Member_photoperiodism	GO:0009648	-3.61076	-1.30532
Summary_regulation of immune system process	GO:0002682	-3.46832	-1.12741							Member_Biosynthesis of DHA-derived SPMs	R-DRE-9018677	-5.9907	-3.85275		Member_Sensory Perception	R-DRE-9709957	-2.00907	-0.357795		Member_N-glycan trimming in the ER and Calnexin/Calreticulin cycle	R-DRE-532668	-2.416	-0.448809												Member_response to radiation	GO:0009314	-2.32465	-0.463932
Member_regulation of immune system process	GO:0002682	-3.46832	-1.12741							Member_Biosynthesis of specialized proresolving mediators (SPMs)	R-DRE-9018678	-5.9907	-3.85275		Summary_Activation of BH3-only proteins	R-DRE-114452	-4.33239	-2.11177		Summary_Linoleic acid metabolism	dre00591	-2.3526	-0.396497												Member_response to light stimulus	GO:0009416	-2.26642	-0.420734
Member_regulation of leukocyte migration	GO:0002685	-2.63285	-0.628444							Member_cellular response to xenobiotic stimulus	GO:0071466	-5.70436	-3.62585		Member_Activation of BH3-only proteins	R-DRE-114452	-4.33239	-2.11177		Member_Linoleic acid metabolism	dre00591	-2.3526	-0.396497												Summary_leukocyte chemotaxis	GO:0030595	-3.54459	-1.24759
Member_regulation of cell adhesion	GO:0030155	-2.01512	-0.227427							Member_response to xenobiotic stimulus	GO:0009410	-5.40655	-3.36667		Member_Intrinsic Pathway for Apoptosis	R-DRE-109606	-3.4663	-1.39322		Summary_Inactivation, recovery and regulation of the phototransduction cascade	R-DRE-2514859	-2.32664	-0.377909												Member_leukocyte chemotaxis	GO:0030595	-3.54459	-1.24759
Summary_Phenylalanine and tyrosine metabolism	R-DRE-8963691	-3.40486	-1.09943							Member_Cytochrome P450 - arranged by substrate type	R-DRE-211897	-4.97843	-3.02753		Member_Activation of BAD and translocation to mitochondria	R-DRE-111447	-3.46175	-1.39322		Member_Inactivation, recovery and regulation of the phototransduction cascade	R-DRE-2514859	-2.32664	-0.377909												Member_cell chemotaxis	GO:0060326	-3.11352	-0.916866
Member_Phenylalanine and tyrosine metabolism	R-DRE-8963691	-3.40486	-1.09943							Member_xenobiotic metabolic process	GO:0006805	-4.61494	-2.74495		Member_Regulation of localization of FOXO transcription factors	R-DRE-9614399	-2.95797	-0.993827		Member_The phototransduction cascade	R-DRE-2514856	-2.244	-0.302876												Member_myeloid leukocyte migration	GO:0097529	-3.10337	-0.916866
Member_L-phenylalanine metabolic process	GO:0006558	-3.25553	-1.01337							Member_Biosynthesis of maresins	R-DRE-9018682	-4.40905	-2.5604		Member_Apoptosis	R-DRE-109581	-2.61565	-0.751249		Summary_lens development in camera-type eye	GO:0002088	-2.29002	-0.345199												Member_neutrophil migration	GO:1990266	-2.64472	-0.636033
Member_L-phenylalanine catabolic process	GO:0006559	-3.25553	-1.01337							Member_Aspirin ADME	R-DRE-9749641	-4.26412	-2.45794		Member_FOXO-mediated transcription	R-DRE-9614085	-2.57325	-0.722898		Member_lens development in camera-type eye	GO:0002088	-2.29002	-0.345199												Member_granulocyte migration	GO:0097530	-2.5711	-0.60342
Member_erythrose 4-phosphate/phosphoenolpyruvate family amino acid catabolic process	GO:1902222	-3.12278	-0.954877							Member_Biosynthesis of maresin-like SPMs	R-DRE-9027307	-4.03507	-2.26261		Member_Programmed Cell Death	R-DRE-5357801	-2.36994	-0.589929		Summary_Mitophagy - animal	dre04137	-2.21808	-0.284255												Member_regulation of neutrophil migration	GO:1902622	-2.42407	-0.525011
Member_tyrosine metabolic process	GO:0006570	-3.0034	-0.876888							Member_Xenobiotics	R-DRE-211981	-3.86878	-2.14803		Summary_protein localization to organelle	GO:0033365	-4.1413	-1.94121		Member_Mitophagy - animal	dre04137	-2.21808	-0.284255												Member_leukocyte migration	GO:0050900	-2.37677	-0.490873
Member_proteinogenic amino acid catabolic process	GO:0170040	-2.4008	-0.471619							Member_Synthesis of epoxy (EET) and dihydroxyeicosatrienoic acids (DHET)	R-DRE-2142670	-3.51328	-1.8563		Member_protein localization to organelle	GO:0033365	-4.1413	-1.94121		Summary_formation of cytoplasmic translation initiation complex	GO:0001732	-2.16721	-0.244109												Member_neutrophil chemotaxis	GO:0030593	-2.19373	-0.368249
Member_Metabolism of amino acids and derivatives	R-DRE-71291	-2.31043	-0.401231							Member_Miscellaneous substrates	R-DRE-211958	-3.37918	-1.73973		Member_mitochondrial transport	GO:0006839	-3.76993	-1.64341		Member_formation of cytoplasmic translation initiation complex	GO:0001732	-2.16721	-0.244109												Member_granulocyte chemotaxis	GO:0071621	-2.12435	-0.334062
Member_L-amino acid catabolic process	GO:0170035	-2.28243	-0.379337							Member_Metabolism of lipids	R-DRE-556833	-2.71504	-1.24858		Member_protein localization to mitochondrion	GO:0070585	-2.61197	-0.751249		Summary_Spliceosome	dre03040	-2.15978	-0.240196												Summary_phosphatidylinositol biosynthetic process	GO:0006661	-3.3888	-1.13922
Member_erythrose 4-phosphate/phosphoenolpyruvate family amino acid metabolic process	GO:1902221	-2.27177	-0.379337							Member_Arachidonate metabolism	R-DRE-2142753	-2.6267	-1.18307		Member_establishment of protein localization to mitochondrion	GO:0072655	-2.61197	-0.751249		Member_Spliceosome	dre03040	-2.15978	-0.240196												Member_phosphatidylinositol biosynthetic process	GO:0006661	-3.3888	-1.13922
Member_aromatic amino acid family catabolic process	GO:0009074	-2.21361	-0.349822							Member_CYP2E1 reactions	R-DRE-211999	-2.26327	-0.912078		Member_establishment of protein localization to organelle	GO:0072594	-2.56764	-0.721947																	Member_lipid biosynthetic process	GO:0008610	-3.0475	-0.903724
Member_small molecule catabolic process	GO:0044282	-2.20848	-0.347763							Member_Fatty acids	R-DRE-211935	-2.16098	-0.835502		Member_mitochondrial transmembrane transport	GO:1990542	-2.50773	-0.676571																	Member_glycerophospholipid biosynthetic process	GO:0046474	-2.95546	-0.839376
Member_proteinogenic amino acid metabolic process	GO:0170039	-2.06521	-0.258949							Summary_heart development	GO:0007507	-7.53857	-5.05502		Summary_regulation of RNA splicing	GO:0043484	-4.02314	-1.8362																	Member_glycerolipid biosynthetic process	GO:0045017	-2.61462	-0.618643
Summary_regulation of neutrophil differentiation	GO:0045658	-3.40486	-1.09943							Member_heart development	GO:0007507	-7.53857	-5.05502		Member_regulation of RNA splicing	GO:0043484	-4.02314	-1.8362																	Member_phosphatidylinositol phosphate biosynthetic process	GO:0046854	-2.5711	-0.60342
Member_regulation of neutrophil differentiation	GO:0045658	-3.40486	-1.09943							Member_tissue morphogenesis	GO:0048729	-4.83455	-2.91846		Member_regulation of alternative mRNA splicing, via spliceosome	GO:0000381	-2.36994	-0.589929																	Member_phospholipid biosynthetic process	GO:0008654	-2.54156	-0.589253
Member_regulation of myeloid cell differentiation	GO:0045637	-2.86288	-0.784374							Member_morphogenesis of an epithelium	GO:0002009	-3.71835	-2.02341		Member_regulation of mRNA splicing, via spliceosome	GO:0048024	-2.17566	-0.459323																	Member_Synthesis of PIPs at the plasma membrane	R-DRE-1660499	-2.5094	-0.560853
Member_regulation of granulocyte differentiation	GO:0030852	-2.70446	-0.672413							Member_epithelial tube morphogenesis	GO:0060562	-3.56663	-1.89802																						Member_PI Metabolism	R-DRE-1483255	-2.2445	-0.401755
Member_regulation of hemopoiesis	GO:1903706	-2.70315	-0.672413							Member_heart morphogenesis	GO:0003007	-3.0466	-1.49299																						Member_glycerolipid metabolic process	GO:0046486	-2.11245	-0.331022
Member_IL 4 signaling pathway	WP1376	-2.13165	-0.294733							Member_embryonic heart tube development	GO:0035050	-2.28286	-0.924027																						Member_endosome organization	GO:0007032	-2.03945	-0.291855
Member_regulation of leukocyte differentiation	GO:1902105	-2.06513	-0.258949							Summary_One carbon pool by folate	dre00670	-7.25018	-4.80538																						Member_phosphatidylinositol metabolic process	GO:0046488	-2.00587	-0.267027
Summary_Cytokine-cytokine receptor interaction	dre04060	-3.3451	-1.06449							Member_One carbon pool by folate	dre00670	-7.25018	-4.80538
Member_Cytokine-cytokine receptor interaction	dre04060	-3.3451	-1.06449							Member_one-carbon metabolic process	GO:0006730	-5.68134	-3.61282
Summary_response to oxygen-containing compound	GO:1901700	-2.9908	-0.869887							Member_One carbon metabolism	WP1355	-3.81415	-2.09999
Member_response to oxygen-containing compound	GO:1901700	-2.9908	-0.869887							Member_tetrahydrofolate interconversion	GO:0035999	-2.70796	-1.2464
Member_regulation of defense response	GO:0031347	-2.75066	-0.696694							Member_glycine biosynthetic process	GO:0006545	-2.38332	-0.995628
Member_regulation of response to external stimulus	GO:0032101	-2.69838	-0.672148							Member_tetrahydrofolate metabolic process	GO:0046653	-2.36291	-0.980334
Member_regulation of inflammatory response	GO:0050727	-2.56296	-0.575258							Member_Glyoxylate and dicarboxylate metabolism	dre00630	-2.18531	-0.856248
Member_response to lipopolysaccharide	GO:0032496	-2.52914	-0.567579							Member_Folate transport and metabolism	dre04981	-2.07624	-0.778403
Member_cellular response to lipopolysaccharide	GO:0071222	-2.52751	-0.567579							Summary_actin cytoskeleton organization	GO:0030036	-7.18164	-4.7707
Member_cellular response to molecule of bacterial origin	GO:0071219	-2.4822	-0.537381							Member_actin cytoskeleton organization	GO:0030036	-7.18164	-4.7707
Member_response to molecule of bacterial origin	GO:0002237	-2.46363	-0.52251							Member_actin filament-based process	GO:0030029	-7.01062	-4.62087
Member_cellular response to biotic stimulus	GO:0071216	-2.31481	-0.402173							Member_supramolecular fiber organization	GO:0097435	-5.58907	-3.53031
Member_response to lipid	GO:0033993	-2.19486	-0.343224							Member_cytoskeleton organization	GO:0007010	-4.82294	-2.9103
Member_cellular response to oxygen-containing compound	GO:1901701	-2.01739	-0.227427							Member_actomyosin structure organization	GO:0031032	-4.59709	-2.73331
Summary_Apoptosis	WP1351	-2.92058	-0.810666							Member_myofibril assembly	GO:0030239	-2.92152	-1.39423
Member_Apoptosis	WP1351	-2.92058	-0.810666							Member_cellular component assembly involved in morphogenesis	GO:0010927	-2.89559	-1.38089
Summary_vasculogenesis	GO:0001570	-2.59752	-0.601545							Member_cellular anatomical entity morphogenesis	GO:0032989	-2.89559	-1.38089
Member_vasculogenesis	GO:0001570	-2.59752	-0.601545							Member_sarcomere organization	GO:0045214	-2.44458	-1.03688
										Summary_Arginine and proline metabolism	dre00330	-7.03478	-4.63456
										Member_Arginine and proline metabolism	dre00330	-7.03478	-4.63456
										Member_modified amino acid metabolic process	GO:0006575	-6.52005	-4.2784
										Member_phosphagen metabolic process	GO:0006599	-3.89227	-2.16029
										Member_phosphocreatine metabolic process	GO:0006603	-3.89227	-2.16029
										Member_phosphagen biosynthetic process	GO:0042396	-3.89227	-2.16029
										Member_phosphocreatine biosynthetic process	GO:0046314	-3.89227	-2.16029
										Member_modified amino acid biosynthetic process	GO:0042398	-3.00865	-1.46103
										Member_Creatine metabolism	R-DRE-71288	-2.10806	-0.804322
										Summary_cellular response to endogenous stimulus	GO:0071495	-6.90339	-4.54359
										Member_cellular response to endogenous stimulus	GO:0071495	-6.90339	-4.54359
										Member_cellular response to chemical stimulus	GO:0070887	-6.78408	-4.46127
										Member_response to endogenous stimulus	GO:0009719	-6.41376	-4.20751
										Member_cellular response to hormone stimulus	GO:0032870	-3.70774	-2.01488
										Member_response to hormone	GO:0009725	-3.36892	-1.73431
										Summary_regulation of cell migration	GO:0030334	-6.81176	-4.47999
										Member_regulation of cell migration	GO:0030334	-6.81176	-4.47999
										Member_regulation of cell motility	GO:2000145	-5.76059	-3.67187
										Member_positive regulation of cell migration	GO:0030335	-5.49357	-3.43961
										Member_regulation of locomotion	GO:0040012	-4.98199	-3.02753
										Member_positive regulation of cell motility	GO:2000147	-4.89556	-2.96174
										Member_positive regulation of locomotion	GO:0040017	-4.62383	-2.75071
										Member_positive regulation of leukocyte migration	GO:0002687	-3.8898	-2.16009
										Member_regulation of leukocyte migration	GO:0002685	-3.13684	-1.56
										Member_positive regulation of leukocyte chemotaxis	GO:0002690	-3.0619	-1.50089
										Member_regulation of leukocyte chemotaxis	GO:0002688	-2.86969	-1.36183
										Member_positive regulation of chemotaxis	GO:0050921	-2.10549	-0.803449
										Member_regulation of neutrophil migration	GO:1902622	-2.06497	-0.770469
										Summary_aromatic amino acid family catabolic process	GO:0009074	-6.72817	-4.43264
										Member_aromatic amino acid family catabolic process	GO:0009074	-6.72817	-4.43264
										Member_aromatic amino acid metabolic process	GO:0009072	-5.62482	-3.5612
										Member_erythrose 4-phosphate/phosphoenolpyruvate family amino acid metabolic process	GO:1902221	-3.97996	-2.22464
										Member_Phenylalanine metabolism	dre00360	-3.05753	-1.50089
										Member_tyrosine metabolic process	GO:0006570	-2.85639	-1.35661
										Member_L-phenylalanine metabolic process	GO:0006558	-2.28564	-0.924876
										Member_L-phenylalanine catabolic process	GO:0006559	-2.28564	-0.924876
										Member_erythrose 4-phosphate/phosphoenolpyruvate family amino acid catabolic process	GO:1902222	-2.11661	-0.804322
										Member_Tyrosine metabolism	dre00350	-2.04271	-0.753155
[truncated: 56 more columns]

## Sheet: Compiled Metascape Analysis 
Table S6: Compiled Metascape results for the up and downregulated genes of each RNA-seq comparison
Metascape results were generated via access to the web server: https://metascape.org (Zhou et al, Nat Commun, 10(1):1523, 2019, https://doi.org/10.1038/s41467-019-09234-6
Columns = RNA-seq comparison and whether the genes are up or down-regulated (up = red and positive log2 fold change, down = blue and negative log2 fold change)
Rows = summary and member Metascape terms significantly enriched in at least 1 RNA-seq comparison
Data points = log P-value of the indicated enriched term, #NA means that that GO term, biological process, or pathway is not enriched in that comparison																							*significant in both CVWT/GFWT and CVMut/GFMut comparison but with opposite log2 fold change*	*significant in both GFMut/GFWT and CVMut/CVWT comparisons but opposite log2 fold change
Enriched GO terms, biological processes, and pathways etc	CVWT/GFWT	CVWT/GFWT	CVWT/GFWT (ONLY)	CVWT/GFWT (ONLY)	CVMut/GFMut	CVMut/GFMut	CVMut/GFMut (ONLY)	CVMut/GFMut (ONLY)	GFMut/GFWT	GFMut/GFWT	GFMut/GFWT (ONLY)	GFMu/GFWT (ONLY)	CVMut/CVWT	CVMut/CVWT	CVMut/CVWT (ONLY)	CVMut/CVWT (ONLY)	interaction (positive l2fc)	interaction (negative l2fc)	Shared Microbial Response	Shared Microbial Response	Shared Genotype Response	Shared Genotype Response	CVWT/GFWT_Up and CVMut/GFMut_Down	GFMut/GFWT Up and CVMut/CVWT Down
Summary_immune system process	-7.53467	#N/A	-3.90113	#N/A	#N/A	#N/A	#N/A	#N/A	#N/A	#N/A	#N/A	#N/A	#N/A	-14.5988	#N/A	-10.2265	#N/A	-11.329	#N/A	#N/A	#N/A	#N/A	-2.2854	-8.94963
Member_immune system process	-7.53467	#N/A	-3.90113	#N/A	#N/A	#N/A	#N/A	#N/A	#N/A	#N/A	#N/A	#N/A	#N/A	-14.5988	#N/A	-10.2265	#N/A	-11.329	-2.95621	#N/A	#N/A	#N/A	-2.2854	-8.94963
Member_myeloid cell differentiation	-6.83503	#N/A	-2.33812	#N/A	#N/A	#N/A	#N/A	#N/A	#N/A	#N/A	#N/A	#N/A	#N/A	#N/A	#N/A	#N/A	#N/A	#N/A	-5.53216	#N/A	#N/A	#N/A	#N/A	#N/A
Member_erythrocyte differentiation	-5.95467	#N/A	#N/A	#N/A	#N/A	#N/A	#N/A	#N/A	#N/A	#N/A	#N/A	#N/A	#N/A	#N/A	#N/A	#N/A	#N/A	#N/A	-6.92152	#N/A	#N/A	#N/A	#N/A	#N/A
Member_erythrocyte homeostasis	-5.83974	#N/A	#N/A	#N/A	#N/A	#N/A	#N/A	#N/A	#N/A	#N/A	#N/A	#N/A	#N/A	#N/A	#N/A	#N/A	#N/A	#N/A	-6.82002	#N/A	#N/A	#N/A	#N/A	#N/A
Member_myeloid cell homeostasis	-5.48031	#N/A	#N/A	#N/A	#N/A	#N/A	#N/A	#N/A	#N/A	#N/A	#N/A	#N/A	#N/A	#N/A	#N/A	#N/A	#N/A	#N/A	-6.50109	#N/A	#N/A	#N/A	#N/A	#N/A
Member_homeostasis of number of cells	-4.63121	#N/A	#N/A	#N/A	#N/A	#N/A	#N/A	#N/A	#N/A	#N/A	#N/A	#N/A	#N/A	#N/A	#N/A	#N/A	#N/A	#N/A	-5.73729	#N/A	#N/A	#N/A	#N/A	#N/A
Member_hemopoiesis	-4.0455	#N/A	#N/A	#N/A	#N/A	#N/A	#N/A	#N/A	#N/A	#N/A	#N/A	#N/A	#N/A	#N/A	#N/A	#N/A	#N/A	#N/A	-4.0027	#N/A	#N/A	#N/A	#N/A	#N/A
Member_homeostatic process	-3.22234	-2.23078	#N/A	#N/A	#N/A	#N/A	#N/A	#N/A	#N/A	#N/A	#N/A	#N/A	#N/A	#N/A	#N/A	#N/A	#N/A	#N/A	-4.31864	#N/A	#N/A	#N/A	#N/A	#N/A
Member_multicellular organismal-level homeostasis	-3.12647	#N/A	#N/A	#N/A	#N/A	#N/A	#N/A	#N/A	#N/A	#N/A	#N/A	#N/A	#N/A	#N/A	#N/A	#N/A	#N/A	#N/A	-3.85401	#N/A	#N/A	#N/A	#N/A	#N/A
Member_neutrophil differentiation	-3.01908	#N/A	#N/A	#N/A	#N/A	#N/A	#N/A	#N/A	#N/A	#N/A	#N/A	#N/A	#N/A	#N/A	#N/A	#N/A	#N/A	#N/A	#N/A	#N/A	#N/A	#N/A	#N/A	#N/A
Member_regulation of erythrocyte differentiation	-2.79582	#N/A	#N/A	#N/A	#N/A	#N/A	#N/A	#N/A	#N/A	#N/A	#N/A	#N/A	#N/A	#N/A	#N/A	#N/A	#N/A	#N/A	-3.62869	#N/A	#N/A	#N/A	#N/A	#N/A
Member_erythrocyte development	-2.74379	#N/A	#N/A	#N/A	#N/A	#N/A	#N/A	#N/A	#N/A	#N/A	#N/A	#N/A	#N/A	#N/A	#N/A	#N/A	#N/A	#N/A	-2.96036	#N/A	#N/A	#N/A	#N/A	#N/A
Member_myeloid cell development	-2.73265	#N/A	#N/A	#N/A	#N/A	#N/A	#N/A	#N/A	#N/A	#N/A	#N/A	#N/A	#N/A	#N/A	#N/A	#N/A	#N/A	#N/A	-3.25863	#N/A	#N/A	#N/A	#N/A	#N/A
Member_granulocyte differentiation	-2.67312	#N/A	#N/A	#N/A	#N/A	#N/A	#N/A	#N/A	#N/A	#N/A	#N/A	#N/A	#N/A	#N/A	#N/A	#N/A	#N/A	#N/A	#N/A	#N/A	#N/A	#N/A	#N/A	#N/A
Member_embryonic hemopoiesis	-2.24352	#N/A	#N/A	#N/A	#N/A	#N/A	#N/A	#N/A	#N/A	#N/A	#N/A	#N/A	#N/A	#N/A	#N/A	#N/A	#N/A	#N/A	-3.71086	#N/A	#N/A	#N/A	#N/A	#N/A
Member_leukocyte differentiation	-2.17793	#N/A	-2.24482	#N/A	#N/A	#N/A	#N/A	#N/A	#N/A	#N/A	#N/A	#N/A	#N/A	#N/A	#N/A	#N/A	#N/A	#N/A	#N/A	#N/A	#N/A	#N/A	#N/A	#N/A
Summary_reactive oxygen species metabolic process	-7.39608	#N/A	#N/A	#N/A	#N/A	#N/A	#N/A	#N/A	#N/A	#N/A	#N/A	#N/A	#N/A	#N/A	#N/A	-4.88911	#N/A	-4.83212	#N/A	#N/A	#N/A	#N/A	#N/A	#N/A
Member_reactive oxygen species metabolic process	-7.39608	#N/A	#N/A	#N/A	#N/A	#N/A	#N/A	#N/A	#N/A	#N/A	#N/A	#N/A	#N/A	-4.80267	#N/A	-4.88911	#N/A	-4.83212	-7.01564	#N/A	#N/A	#N/A	#N/A	#N/A
Member_gas transport	-6.94571	#N/A	#N/A	#N/A	#N/A	#N/A	#N/A	#N/A	#N/A	#N/A	#N/A	#N/A	#N/A	#N/A	#N/A	-2.92605	#N/A	-4.59149	-8.92288	#N/A	#N/A	#N/A	#N/A	#N/A
Member_oxygen transport	-6.10364	#N/A	#N/A	#N/A	#N/A	#N/A	#N/A	#N/A	#N/A	#N/A	#N/A	#N/A	#N/A	#N/A	#N/A	-2.35889	#N/A	-3.4042	-7.79716	#N/A	#N/A	#N/A	#N/A	#N/A
Member_hydrogen peroxide catabolic process	-5.11529	#N/A	#N/A	#N/A	#N/A	#N/A	#N/A	#N/A	#N/A	#N/A	#N/A	#N/A	#N/A	#N/A	#N/A	#N/A	#N/A	-3.62165	-6.52331	#N/A	#N/A	#N/A	#N/A	#N/A
Member_hydrogen peroxide metabolic process	-4.73485	#N/A	#N/A	#N/A	#N/A	#N/A	#N/A	#N/A	#N/A	#N/A	#N/A	#N/A	#N/A	#N/A	#N/A	#N/A	#N/A	-3.4042	-6.13381	#N/A	#N/A	#N/A	#N/A	#N/A
Member_Erythrocytes take up oxygen and release carbon dioxide	-2.79582	#N/A	#N/A	#N/A	#N/A	#N/A	#N/A	#N/A	#N/A	#N/A	#N/A	#N/A	#N/A	#N/A	#N/A	#N/A	#N/A	-3.8861	-3.62869	#N/A	#N/A	#N/A	#N/A	#N/A
Member_Erythrocytes take up carbon dioxide and release oxygen	-2.54103	#N/A	#N/A	#N/A	#N/A	#N/A	#N/A	#N/A	#N/A	#N/A	#N/A	#N/A	#N/A	#N/A	#N/A	#N/A	#N/A	-3.62165	-3.36582	#N/A	#N/A	#N/A	#N/A	#N/A
Member_O2/CO2 exchange in erythrocytes	-2.54103	#N/A	#N/A	#N/A	#N/A	#N/A	#N/A	#N/A	#N/A	#N/A	#N/A	#N/A	#N/A	#N/A	#N/A	#N/A	#N/A	-3.62165	-3.36582	#N/A	#N/A	#N/A	#N/A	#N/A
Summary_response to external stimulus	-6.86986	#N/A	-6.46036	#N/A	#N/A	#N/A	#N/A	#N/A	#N/A	#N/A	#N/A	#N/A	#N/A	#N/A	#N/A	#N/A	#N/A	#N/A	#N/A	#N/A	#N/A	#N/A	#N/A	#N/A
Member_response to external stimulus	-6.86986	#N/A	-6.46036	#N/A	#N/A	#N/A	#N/A	#N/A	#N/A	#N/A	#N/A	#N/A	#N/A	-5.46491	#N/A	-3.69795	#N/A	-6.51131	#N/A	#N/A	#N/A	#N/A	#N/A	-2.80255
Member_defense response	-5.80256	#N/A	-3.78008	#N/A	#N/A	#N/A	#N/A	#N/A	#N/A	-2.45775	#N/A	#N/A	#N/A	-5.81089	#N/A	-3.54513	#N/A	-5.91653	-2.03622	-2.45775	#N/A	-2.22879	#N/A	-2.43826
Member_biological process involved in interspecies interaction between organisms	-5.06725	#N/A	-3.67716	#N/A	#N/A	#N/A	#N/A	#N/A	#N/A	#N/A	#N/A	#N/A	#N/A	-6.3183	#N/A	-4.07579	#N/A	-9.88404	#N/A	#N/A	#N/A	#N/A	#N/A	-3.58704
Member_response to external biotic stimulus	-4.65558	#N/A	-3.12499	#N/A	#N/A	#N/A	#N/A	#N/A	#N/A	#N/A	#N/A	#N/A	#N/A	-6.10571	#N/A	-3.83547	#N/A	-9.12434	#N/A	#N/A	#N/A	#N/A	#N/A	-3.61583
Member_response to other organism	-4.65558	#N/A	-3.12499	#N/A	#N/A	#N/A	#N/A	#N/A	#N/A	#N/A	#N/A	#N/A	#N/A	-6.10571	#N/A	-3.83547	#N/A	-9.12434	#N/A	#N/A	#N/A	#N/A	#N/A	-3.61583
Member_response to bacterium	-4.64687	#N/A	-4.13792	#N/A	#N/A	#N/A	#N/A	#N/A	#N/A	#N/A	#N/A	#N/A	#N/A	-4.44349	#N/A	-3.56904	#N/A	-6.90314	#N/A	#N/A	#N/A	#N/A	#N/A	#N/A
Member_response to biotic stimulus	-4.57877	#N/A	-3.08383	#N/A	#N/A	#N/A	#N/A	#N/A	#N/A	#N/A	#N/A	#N/A	#N/A	-5.96588	#N/A	-3.74348	#N/A	-9.03833	#N/A	#N/A	#N/A	#N/A	#N/A	-3.59521
Member_defense response to other organism	-3.21381	#N/A	-2.82544	#N/A	#N/A	#N/A	#N/A	#N/A	#N/A	#N/A	#N/A	#N/A	#N/A	-5.01135	#N/A	-3.23169	#N/A	-4.97994	#N/A	#N/A	#N/A	#N/A	#N/A	-2.80584
Member_defense response to bacterium	-2.89456	#N/A	-3.16949	#N/A	#N/A	#N/A	#N/A	#N/A	#N/A	#N/A	#N/A	#N/A	#N/A	-4.0724	#N/A	-3.98911	#N/A	-5.2175	#N/A	#N/A	#N/A	#N/A	#N/A	#N/A
Summary_Innate Immune System	-5.89965	#N/A	#N/A	#N/A	#N/A	#N/A	#N/A	#N/A	#N/A	-2.15734	#N/A	#N/A	#N/A	#N/A	#N/A	#N/A	#N/A	#N/A	#N/A	-2.15734	#N/A	#N/A	#N/A	#N/A
Member_Innate Immune System	-5.89965	#N/A	-2.39819	#N/A	#N/A	-2.71833	#N/A	#N/A	#N/A	-2.15734	#N/A	#N/A	#N/A	-6.71717	#N/A	-5.7779	#N/A	-2.97329	-3.38649	-2.15734	#N/A	#N/A	#N/A	#N/A
Member_Immune System	-5.35656	#N/A	-3.19758	#N/A	#N/A	-5.24334	#N/A	-5.21398	-5.0481	#N/A	-3.26301	#N/A	#N/A	-9.59667	#N/A	-8.80717	#N/A	-5.48141	-2.4005	#N/A	#N/A	#N/A	#N/A	#N/A
Member_Neutrophil degranulation	-4.64565	#N/A	#N/A	#N/A	#N/A	#N/A	#N/A	#N/A	-2.6404	#N/A	#N/A	#N/A	#N/A	-4.72231	#N/A	-4.23743	#N/A	-2.75452	-4.73106	#N/A	#N/A	#N/A	#N/A	#N/A
Summary_response to hypoxia	-5.45894	#N/A	#N/A	#N/A	#N/A	#N/A	#N/A	#N/A	#N/A	#N/A	#N/A	#N/A	#N/A	#N/A	#N/A	#N/A	#N/A	#N/A	-7.88001	#N/A	#N/A	#N/A	#N/A	#N/A
Member_response to hypoxia	-5.45894	#N/A	#N/A	#N/A	#N/A	#N/A	#N/A	#N/A	#N/A	#N/A	#N/A	#N/A	#N/A	#N/A	#N/A	#N/A	#N/A	#N/A	-7.88001	#N/A	#N/A	#N/A	#N/A	#N/A
Member_response to decreased oxygen levels	-5.4075	#N/A	#N/A	#N/A	#N/A	#N/A	#N/A	#N/A	#N/A	#N/A	#N/A	#N/A	#N/A	#N/A	#N/A	#N/A	#N/A	#N/A	-7.82531	#N/A	#N/A	#N/A	#N/A	#N/A
Member_response to abiotic stimulus	-5.23529	-3.72006	#N/A	-2.2747	#N/A	#N/A	#N/A	#N/A	#N/A	#N/A	#N/A	#N/A	-2.5984	#N/A	-2.49341	-3.38202	#N/A	#N/A	-5.29239	#N/A	#N/A	#N/A	#N/A	#N/A
Member_response to oxygen levels	-5.20996	#N/A	#N/A	#N/A	#N/A	#N/A	#N/A	#N/A	#N/A	#N/A	#N/A	#N/A	#N/A	#N/A	#N/A	#N/A	#N/A	#N/A	-7.6148	#N/A	#N/A	#N/A	#N/A	#N/A
Member_cellular response to hypoxia	-4.12248	#N/A	#N/A	#N/A	#N/A	#N/A	#N/A	#N/A	#N/A	#N/A	#N/A	#N/A	#N/A	#N/A	#N/A	#N/A	#N/A	#N/A	-5.24633	#N/A	#N/A	#N/A	#N/A	#N/A
Member_cellular response to decreased oxygen levels	-3.9937	#N/A	#N/A	#N/A	#N/A	#N/A	#N/A	#N/A	#N/A	#N/A	#N/A	#N/A	#N/A	#N/A	#N/A	#N/A	#N/A	#N/A	-5.11466	#N/A	#N/A	#N/A	#N/A	#N/A
Member_cellular response to oxygen levels	-3.87468	#N/A	#N/A	#N/A	#N/A	#N/A	#N/A	#N/A	#N/A	#N/A	#N/A	#N/A	#N/A	#N/A	#N/A	#N/A	#N/A	#N/A	-4.99274	#N/A	#N/A	#N/A	#N/A	#N/A
Summary_cellular response to chemical stimulus	-5.32649	#N/A	#N/A	#N/A	#N/A	#N/A	#N/A	#N/A	#N/A	#N/A	#N/A	#N/A	#N/A	#N/A	#N/A	#N/A	#N/A	#N/A	-5.97569	#N/A	#N/A	#N/A	#N/A	#N/A
Member_cellular response to chemical stimulus	-5.32649	#N/A	#N/A	#N/A	-6.78408	#N/A	#N/A	#N/A	#N/A	#N/A	#N/A	#N/A	#N/A	#N/A	#N/A	#N/A	#N/A	#N/A	-5.97569	#N/A	#N/A	#N/A	#N/A	#N/A
Summary_Biosynthesis of protectins	-5.29565	#N/A	#N/A	#N/A	#N/A	#N/A	#N/A	#N/A	#N/A	#N/A	#N/A	#N/A	#N/A	#N/A	#N/A	#N/A	#N/A	#N/A	#N/A	#N/A	#N/A	#N/A	#N/A	#N/A
Member_Biosynthesis of protectins	-5.29565	#N/A	#N/A	#N/A	#N/A	#N/A	#N/A	#N/A	#N/A	#N/A	#N/A	#N/A	#N/A	#N/A	#N/A	#N/A	#N/A	#N/A	#N/A	#N/A	#N/A	#N/A	#N/A	#N/A
Member_Arachidonate metabolism	-2.94734	#N/A	#N/A	#N/A	-2.6267	#N/A	#N/A	#N/A	#N/A	#N/A	#N/A	-2.2261	#N/A	#N/A	#N/A	#N/A	#N/A	#N/A	-3.13046	#N/A	-2.04978	#N/A	#N/A	#N/A
Member_Eicosanoid synthesis	-2.89501	#N/A	#N/A	#N/A	#N/A	#N/A	#N/A	#N/A	#N/A	#N/A	#N/A	#N/A	#N/A	#N/A	#N/A	#N/A	#N/A	#N/A	#N/A	#N/A	#N/A	#N/A	#N/A	#N/A
Member_cellular response to xenobiotic stimulus	-2.79316	#N/A	#N/A	#N/A	-5.70436	#N/A	-2.88893	#N/A	#N/A	#N/A	#N/A	-2.98172	#N/A	#N/A	#N/A	#N/A	#N/A	#N/A	-4.32379	#N/A	#N/A	#N/A	#N/A	#N/A
Member_Biosynthesis of DHA-derived SPMs	-2.52751	#N/A	#N/A	#N/A	-5.9907	#N/A	-4.06943	#N/A	#N/A	#N/A	#N/A	-2.66086	#N/A	#N/A	#N/A	#N/A	#N/A	#N/A	-2.43341	#N/A	#N/A	#N/A	#N/A	#N/A
Member_Biosynthesis of specialized proresolving mediators (SPMs)	-2.52751	#N/A	#N/A	#N/A	-5.9907	#N/A	-4.06943	#N/A	#N/A	#N/A	#N/A	-2.66086	#N/A	#N/A	#N/A	#N/A	#N/A	#N/A	-2.43341	#N/A	#N/A	#N/A	#N/A	#N/A
Member_response to xenobiotic stimulus	-2.50939	#N/A	#N/A	#N/A	-5.40655	#N/A	-2.83044	#N/A	#N/A	#N/A	#N/A	-2.6929	#N/A	#N/A	#N/A	#N/A	#N/A	#N/A	-4.00979	#N/A	#N/A	#N/A	#N/A	#N/A
Member_Synthesis of epoxy (EET) and dihydroxyeicosatrienoic acids (DHET)	-2.10592	#N/A	#N/A	#N/A	-3.51328	#N/A	#N/A	#N/A	#N/A	#N/A	#N/A	-2.2075	#N/A	#N/A	#N/A	#N/A	#N/A	#N/A	-2.91199	#N/A	#N/A	#N/A	#N/A	#N/A
Member_Cytochrome P450 - arranged by substrate type	-2.03315	#N/A	#N/A	#N/A	-4.97843	#N/A	-2.87233	#N/A	#N/A	-2.85311	#N/A	-3.02694	#N/A	#N/A	#N/A	#N/A	#N/A	#N/A	-3.06004	-2.85311	#N/A	#N/A	#N/A	#N/A
Summary_photoperiodism	-4.62289	#N/A	-3.3302	#N/A	#N/A	#N/A	#N/A	#N/A	#N/A	#N/A	#N/A	#N/A	#N/A	-3.61076	#N/A	-4.24127	#N/A	#N/A	#N/A	#N/A	#N/A	#N/A	#N/A	#N/A
Member_photoperiodism	-4.62289	-3.40275	-3.3302	-3.09349	#N/A	#N/A	#N/A	#N/A	#N/A	#N/A	#N/A	#N/A	-2.01009	-3.61076	-2.40743	-4.24127	#N/A	#N/A	#N/A	#N/A	#N/A	#N/A	#N/A	#N/A
Member_response to light stimulus	-3.05162	-2.47674	-2.37417	#N/A	#N/A	#N/A	#N/A	#N/A	#N/A	#N/A	#N/A	#N/A	#N/A	-2.26642	#N/A	-3.33091	#N/A	#N/A	#N/A	#N/A	#N/A	#N/A	#N/A	#N/A
Member_phototransduction	-2.90457	-2.84029	#N/A	#N/A	#N/A	-4.60828	#N/A	#N/A	#N/A	#N/A	#N/A	#N/A	#N/A	#N/A	#N/A	#N/A	#N/A	#N/A	-2.07318	#N/A	#N/A	#N/A	#N/A	#N/A
Member_cellular response to light stimulus	-2.63285	#N/A	#N/A	#N/A	#N/A	#N/A	#N/A	#N/A	#N/A	#N/A	#N/A	#N/A	#N/A	#N/A	#N/A	#N/A	#N/A	#N/A	#N/A	#N/A	#N/A	#N/A	#N/A	#N/A
Member_response to radiation	-2.51963	-2.54683	-2.05368	#N/A	#N/A	#N/A	#N/A	#N/A	#N/A	#N/A	#N/A	#N/A	#N/A	-2.32465	#N/A	-3.50526	#N/A	#N/A	#N/A	#N/A	#N/A	#N/A	#N/A	#N/A
Member_detection of light stimulus	-2.49604	#N/A	#N/A	#N/A	#N/A	#N/A	#N/A	#N/A	#N/A	#N/A	#N/A	#N/A	#N/A	#N/A	#N/A	#N/A	#N/A	#N/A	#N/A	#N/A	#N/A	#N/A	#N/A	#N/A
Member_cellular response to radiation	-2.4008	#N/A	#N/A	#N/A	#N/A	#N/A	#N/A	#N/A	#N/A	#N/A	#N/A	#N/A	#N/A	#N/A	#N/A	#N/A	#N/A	#N/A	#N/A	#N/A	#N/A	#N/A	#N/A	#N/A
Member_cellular response to abiotic stimulus	-2.09569	#N/A	#N/A	#N/A	#N/A	#N/A	#N/A	#N/A	#N/A	#N/A	#N/A	#N/A	#N/A	#N/A	#N/A	#N/A	#N/A	#N/A	#N/A	#N/A	#N/A	#N/A	#N/A	#N/A
Member_cellular response to environmental stimulus	-2.09569	#N/A	#N/A	#N/A	#N/A	#N/A	#N/A	#N/A	#N/A	#N/A	#N/A	#N/A	#N/A	#N/A	#N/A	#N/A	#N/A	#N/A	#N/A	#N/A	#N/A	#N/A	#N/A	#N/A
Summary_Cellular response to chemical stress	-4.62108	#N/A	#N/A	#N/A	#N/A	#N/A	#N/A	#N/A	#N/A	#N/A	#N/A	#N/A	#N/A	#N/A	#N/A	#N/A	#N/A	#N/A	#N/A	#N/A	#N/A	#N/A	#N/A	#N/A
Member_Cellular response to chemical stress	-4.62108	#N/A	#N/A	#N/A	#N/A	-2.02698	#N/A	#N/A	-8.11766	#N/A	-4.67507	#N/A	#N/A	#N/A	#N/A	#N/A	#N/A	#N/A	-5.13935	#N/A	-3.20474	#N/A	#N/A	#N/A
Member_Cytoprotection by HMOX1	-4.11074	#N/A	#N/A	#N/A	#N/A	#N/A	#N/A	#N/A	#N/A	#N/A	#N/A	#N/A	#N/A	#N/A	#N/A	#N/A	#N/A	#N/A	-5.73613	#N/A	#N/A	#N/A	#N/A	#N/A
Member_Cellular responses to stimuli	-3.48721	#N/A	#N/A	#N/A	#N/A	-5.20932	#N/A	-5.01458	-5.05885	#N/A	#N/A	#N/A	#N/A	#N/A	#N/A	#N/A	#N/A	#N/A	-3.72396	#N/A	-2.94694	#N/A	#N/A	#N/A
Member_Cellular responses to stress	-3.34622	#N/A	#N/A	#N/A	#N/A	-6.31302	#N/A	-6.02896	-5.65517	#N/A	-2.12962	#N/A	#N/A	#N/A	#N/A	#N/A	#N/A	#N/A	-4.04684	#N/A	-3.22612	#N/A	#N/A	#N/A
Summary_superoxide metabolic process	-4.41675	#N/A	#N/A	#N/A	#N/A	#N/A	#N/A	#N/A	#N/A	#N/A	#N/A	#N/A	#N/A	#N/A	#N/A	#N/A	#N/A	#N/A	-2.96715	#N/A	#N/A	#N/A	#N/A	#N/A
Member_superoxide metabolic process	-4.41675	#N/A	#N/A	#N/A	#N/A	#N/A	#N/A	#N/A	#N/A	#N/A	#N/A	#N/A	#N/A	-4.32889	#N/A	-3.99728	#N/A	#N/A	-2.96715	#N/A	#N/A	#N/A	#N/A	#N/A
Member_superoxide anion generation	-3.0034	#N/A	#N/A	#N/A	#N/A	#N/A	#N/A	#N/A	#N/A	#N/A	#N/A	#N/A	#N/A	-5.22846	#N/A	-4.50646	#N/A	#N/A	#N/A	#N/A	#N/A	#N/A	#N/A	#N/A
Member_RHO GTPases Activate NADPH Oxidases	-2.79582	#N/A	#N/A	#N/A	#N/A	#N/A	#N/A	#N/A	#N/A	#N/A	#N/A	#N/A	#N/A	-4.75027	#N/A	-2.97234	#N/A	#N/A	#N/A	#N/A	#N/A	#N/A	#N/A	#N/A
Member_VEGFA-VEGFR2 Pathway	-2.27606	#N/A	#N/A	#N/A	#N/A	#N/A	#N/A	#N/A	#N/A	#N/A	#N/A	#N/A	#N/A	#N/A	#N/A	-2.57722	#N/A	#N/A	#N/A	#N/A	#N/A	#N/A	#N/A	#N/A
Member_Detoxification of Reactive Oxygen Species	-2.27177	#N/A	#N/A	#N/A	#N/A	#N/A	#N/A	#N/A	#N/A	#N/A	#N/A	#N/A	#N/A	#N/A	#N/A	#N/A	#N/A	#N/A	#N/A	#N/A	#N/A	#N/A	#N/A	#N/A
Member_Signaling by VEGF	-2.20184	#N/A	#N/A	#N/A	#N/A	#N/A	#N/A	#N/A	#N/A	#N/A	#N/A	#N/A	#N/A	#N/A	#N/A	-2.47023	#N/A	#N/A	#N/A	#N/A	#N/A	#N/A	#N/A	#N/A
Summary_C-type lectin receptor signaling pathway	-4.06656	#N/A	-4.30831	#N/A	#N/A	#N/A	#N/A	#N/A	#N/A	#N/A	#N/A	#N/A	#N/A	-6.47879	#N/A	#N/A	#N/A	-5.3026	#N/A	#N/A	#N/A	#N/A	-3.59301	#N/A
Member_C-type lectin receptor signaling pathway	-4.06656	#N/A	-4.30831	#N/A	#N/A	#N/A	#N/A	#N/A	#N/A	#N/A	#N/A	#N/A	#N/A	-6.47879	#N/A	-6.2785	#N/A	-5.3026	#N/A	#N/A	#N/A	#N/A	-3.59301	#N/A
Member_Toll like receptor signaling pathway	-2.22659	#N/A	-3.87641	#N/A	#N/A	#N/A	#N/A	#N/A	#N/A	#N/A	#N/A	#N/A	#N/A	-4.41664	#N/A	-3.32892	#N/A	#N/A	#N/A	#N/A	#N/A	#N/A	#N/A	#N/A
Summary_ADP metabolic process	-4.05175	#N/A	#N/A	#N/A	#N/A	#N/A	#N/A	#N/A	#N/A	#N/A	#N/A	#N/A	#N/A	#N/A	#N/A	#N/A	#N/A	#N/A	-4.41269	#N/A	#N/A	#N/A	#N/A	#N/A
Member_ADP metabolic process	-4.05175	#N/A	#N/A	#N/A	-6.4076	#N/A	-3.26923	#N/A	#N/A	#N/A	#N/A	#N/A	#N/A	#N/A	#N/A	#N/A	#N/A	#N/A	-4.41269	#N/A	#N/A	#N/A	#N/A	#N/A
Member_purine nucleoside diphosphate metabolic process	-3.99435	#N/A	#N/A	#N/A	-6.25874	#N/A	-3.1845	#N/A	#N/A	#N/A	#N/A	#N/A	#N/A	#N/A	#N/A	#N/A	#N/A	#N/A	-4.36342	#N/A	#N/A	#N/A	#N/A	#N/A
Member_purine ribonucleoside diphosphate metabolic process	-3.99435	#N/A	#N/A	#N/A	-6.25874	#N/A	-3.1845	#N/A	#N/A	#N/A	#N/A	#N/A	#N/A	#N/A	#N/A	#N/A	#N/A	#N/A	-4.36342	#N/A	#N/A	#N/A	#N/A	#N/A
Member_ribonucleoside diphosphate metabolic process	-3.831	#N/A	#N/A	#N/A	-6.62605	#N/A	-3.56821	#N/A	#N/A	#N/A	#N/A	#N/A	#N/A	#N/A	#N/A	#N/A	#N/A	#N/A	-4.2228	#N/A	#N/A	#N/A	#N/A	#N/A
Member_organic acid metabolic process	-3.63505	-2.87325	#N/A	#N/A	-17.45	#N/A	-13.2393	#N/A	#N/A	-6.75266	#N/A	-7.89502	#N/A	#N/A	#N/A	#N/A	#N/A	#N/A	-4.84824	-6.75266	#N/A	#N/A	#N/A	#N/A
Member_nucleoside diphosphate metabolic process	-3.58448	#N/A	#N/A	#N/A	-5.94904	#N/A	-3.16549	#N/A	#N/A	#N/A	#N/A	#N/A	#N/A	#N/A	#N/A	#N/A	#N/A	#N/A	-4.00938	#N/A	#N/A	#N/A	#N/A	#N/A
Member_purine-containing compound catabolic process	-3.54955	#N/A	#N/A	#N/A	-6.25615	#N/A	-3.34327	#N/A	#N/A	#N/A	#N/A	#N/A	#N/A	#N/A	#N/A	#N/A	#N/A	#N/A	-4.29025	#N/A	#N/A	#N/A	#N/A	#N/A
Member_pyruvate metabolic process	-3.36472	#N/A	#N/A	#N/A	-6.06785	#N/A	-3.38322	#N/A	#N/A	#N/A	#N/A	#N/A	#N/A	#N/A	#N/A	#N/A	#N/A	#N/A	-3.81783	#N/A	#N/A	#N/A	#N/A	#N/A
Member_Glycolysis / Gluconeogenesis	-3.30797	#N/A	#N/A	#N/A	-6.85882	#N/A	-3.96844	#N/A	#N/A	#N/A	#N/A	#N/A	#N/A	#N/A	#N/A	#N/A	#N/A	#N/A	-4.06902	#N/A	#N/A	#N/A	#N/A	#N/A
Member_glycolytic process	-3.28142	#N/A	#N/A	#N/A	-5.37774	#N/A	-2.96874	#N/A	#N/A	#N/A	#N/A	#N/A	#N/A	#N/A	#N/A	#N/A	#N/A	#N/A	-3.40699	#N/A	#N/A	#N/A	#N/A	#N/A
Member_ADP catabolic process	-3.28142	#N/A	#N/A	#N/A	-5.37774	#N/A	-2.96874	#N/A	#N/A	#N/A	#N/A	#N/A	#N/A	#N/A	#N/A	#N/A	#N/A	#N/A	-3.40699	#N/A	#N/A	#N/A	#N/A	#N/A
Member_purine nucleoside diphosphate catabolic process	-3.22953	#N/A	#N/A	#N/A	-5.2389	#N/A	-2.88498	#N/A	#N/A	#N/A	#N/A	#N/A	#N/A	#N/A	#N/A	#N/A	#N/A	#N/A	-3.36423	#N/A	#N/A	#N/A	#N/A	#N/A
Member_purine ribonucleoside diphosphate catabolic process	-3.22953	#N/A	#N/A	#N/A	-5.2389	#N/A	-2.88498	#N/A	#N/A	#N/A	#N/A	#N/A	#N/A	#N/A	#N/A	#N/A	#N/A	#N/A	-3.36423	#N/A	#N/A	#N/A	#N/A	#N/A
Member_ribonucleoside diphosphate catabolic process	-3.22953	#N/A	#N/A	#N/A	-5.2389	#N/A	-2.88498	#N/A	#N/A	#N/A	#N/A	#N/A	#N/A	#N/A	#N/A	#N/A	#N/A	#N/A	-3.36423	#N/A	#N/A	#N/A	#N/A	#N/A
Member_carboxylic acid metabolic process	-3.20798	-3.25773	#N/A	-2.00579	-15.3658	#N/A	-11.9028	#N/A	#N/A	-5.62075	#N/A	-6.21103	#N/A	#N/A	#N/A	#N/A	#N/A	#N/A	-4.03152	-5.62075	#N/A	#N/A	#N/A	#N/A
Member_oxoacid metabolic process	-3.16432	-3.21381	#N/A	#N/A	-15.1309	#N/A	-11.714	#N/A	#N/A	-5.54564	#N/A	-6.14611	#N/A	#N/A	#N/A	#N/A	#N/A	#N/A	-3.99314	-5.54564	#N/A	#N/A	#N/A	#N/A
Member_pyridine nucleotide catabolic process	-3.13019	#N/A	#N/A	#N/A	-4.97607	#N/A	-2.7264	#N/A	#N/A	#N/A	#N/A	#N/A	#N/A	#N/A	#N/A	#N/A	#N/A	#N/A	-3.28219	#N/A	#N/A	#N/A	#N/A	#N/A
Member_pyridine-containing compound catabolic process	-3.13019	#N/A	#N/A	#N/A	-4.97607	#N/A	-2.7264	#N/A	#N/A	#N/A	#N/A	#N/A	#N/A	#N/A	#N/A	#N/A	#N/A	#N/A	-3.28219	#N/A	#N/A	#N/A	#N/A	#N/A
Member_nucleoside diphosphate catabolic process	-3.0826	#N/A	#N/A	#N/A	-4.85153	#N/A	-2.65127	#N/A	#N/A	#N/A	#N/A	#N/A	#N/A	#N/A	#N/A	#N/A	#N/A	#N/A	-3.24279	#N/A	#N/A	#N/A	#N/A	#N/A
Member_Glycolysis	-3.01908	#N/A	#N/A	#N/A	-4.03507	#N/A	-2.13773	#N/A	#N/A	#N/A	#N/A	#N/A	#N/A	#N/A	#N/A	#N/A	#N/A	#N/A	-2.8089	#N/A	#N/A	#N/A	#N/A	#N/A
Member_Biosynthesis of amino acids	-3.00445	#N/A	#N/A	#N/A	-4.76405	#N/A	-2.44599	#N/A	#N/A	#N/A	#N/A	#N/A	#N/A	#N/A	#N/A	#N/A	#N/A	#N/A	-3.78823	#N/A	#N/A	#N/A	#N/A	#N/A
Member_Glycolysis and gluconeogenesis	-2.90457	#N/A	#N/A	#N/A	-5.84082	#N/A	-2.94662	#N/A	#N/A	#N/A	#N/A	#N/A	#N/A	#N/A	#N/A	#N/A	#N/A	#N/A	-4.2228	#N/A	#N/A	#N/A	#N/A	#N/A
Member_ATP metabolic process	-2.73265	#N/A	#N/A	#N/A	-3.25418	#N/A	#N/A	#N/A	#N/A	#N/A	#N/A	#N/A	#N/A	#N/A	#N/A	#N/A	#N/A	#N/A	-3.25863	#N/A	#N/A	#N/A	#N/A	#N/A
Member_purine ribonucleotide catabolic process	-2.63285	#N/A	#N/A	#N/A	-5.00437	#N/A	-3.02036	#N/A	#N/A	#N/A	#N/A	#N/A	#N/A	#N/A	#N/A	#N/A	#N/A	#N/A	-2.86707	#N/A	#N/A	#N/A	#N/A	#N/A
Member_ribonucleotide catabolic process	-2.63285	#N/A	#N/A	#N/A	-5.00437	#N/A	-3.02036	#N/A	#N/A	#N/A	#N/A	#N/A	#N/A	#N/A	#N/A	#N/A	#N/A	#N/A	-2.86707	#N/A	#N/A	#N/A	#N/A	#N/A
Member_Glucose metabolism	-2.57436	#N/A	#N/A	#N/A	-5.30288	#N/A	-3.44014	#N/A	#N/A	#N/A	#N/A	#N/A	#N/A	#N/A	#N/A	#N/A	#N/A	#N/A	-2.4695	#N/A	#N/A	#N/A	#N/A	#N/A
Member_purine nucleotide catabolic process	-2.4008	#N/A	#N/A	#N/A	-4.31735	#N/A	-2.57139	#N/A	#N/A	#N/A	#N/A	#N/A	#N/A	#N/A	#N/A	#N/A	#N/A	#N/A	-2.67048	#N/A	#N/A	#N/A	#N/A	#N/A
Member_purine ribonucleoside triphosphate metabolic process	-2.33534	#N/A	#N/A	#N/A	-2.85027	#N/A	#N/A	#N/A	#N/A	#N/A	#N/A	#N/A	#N/A	#N/A	#N/A	#N/A	#N/A	#N/A	-2.89914	#N/A	#N/A	#N/A	#N/A	#N/A
Member_generation of precursor metabolites and energy	-2.33222	#N/A	#N/A	#N/A	-4.90049	#N/A	#N/A	#N/A	#N/A	#N/A	#N/A	#N/A	#N/A	#N/A	#N/A	#N/A	#N/A	#N/A	-3.82197	#N/A	#N/A	#N/A	#N/A	#N/A
Member_purine nucleoside triphosphate metabolic process	-2.24352	#N/A	#N/A	#N/A	-2.6473	#N/A	#N/A	#N/A	#N/A	#N/A	#N/A	#N/A	#N/A	#N/A	#N/A	#N/A	#N/A	#N/A	-2.81496	#N/A	#N/A	#N/A	#N/A	#N/A
Member_Gluconeogenesis	-2.21361	#N/A	#N/A	#N/A	-4.70957	#N/A	-3.31369	#N/A	#N/A	#N/A	#N/A	#N/A	#N/A	#N/A	#N/A	#N/A	#N/A	#N/A	#N/A	#N/A	#N/A	#N/A	#N/A	#N/A
Member_nucleotide catabolic process	-2.19945	#N/A	#N/A	#N/A	-4.31218	#N/A	-2.67369	#N/A	#N/A	#N/A	#N/A	#N/A	#N/A	#N/A	#N/A	#N/A	#N/A	#N/A	-2.49809	#N/A	#N/A	#N/A	#N/A	#N/A
Member_ribonucleoside triphosphate metabolic process	-2.15665	#N/A	#N/A	#N/A	-2.45907	#N/A	#N/A	#N/A	#N/A	#N/A	#N/A	#N/A	#N/A	#N/A	#N/A	#N/A	#N/A	#N/A	-2.73487	#N/A	#N/A	#N/A	#N/A	#N/A
Member_carbohydrate derivative catabolic process	-2.09948	#N/A	#N/A	#N/A	-2.90282	#N/A	-2.04422	#N/A	#N/A	#N/A	#N/A	#N/A	#N/A	#N/A	#N/A	#N/A	#N/A	#N/A	-2.181	#N/A	#N/A	#N/A	#N/A	#N/A
Member_carbohydrate catabolic process	-2.09569	#N/A	#N/A	#N/A	-5.16856	#N/A	-3.47099	#N/A	#N/A	#N/A	#N/A	#N/A	#N/A	#N/A	#N/A	#N/A	#N/A	#N/A	-2.40851	#N/A	#N/A	#N/A	#N/A	#N/A
Summary_Metabolism of porphyrins	-3.66085	#N/A	#N/A	#N/A	#N/A	#N/A	#N/A	#N/A	#N/A	#N/A	#N/A	#N/A	#N/A	#N/A	#N/A	#N/A	#N/A	#N/A	-3.28948	#N/A	#N/A	#N/A	#N/A	#N/A
Member_Metabolism of porphyrins	-3.66085	#N/A	#N/A	#N/A	#N/A	#N/A	#N/A	#N/A	#N/A	#N/A	#N/A	#N/A	#N/A	#N/A	#N/A	#N/A	#N/A	#N/A	-3.28948	#N/A	#N/A	#N/A	#N/A	#N/A
Member_Heme biosynthesis	-3.57538	#N/A	#N/A	#N/A	#N/A	#N/A	#N/A	#N/A	#N/A	#N/A	#N/A	#N/A	#N/A	#N/A	#N/A	#N/A	#N/A	#N/A	#N/A	#N/A	#N/A	#N/A	#N/A	#N/A
Member_protoporphyrinogen IX biosynthetic process	-3.40486	#N/A	#N/A	#N/A	#N/A	#N/A	#N/A	#N/A	#N/A	#N/A	#N/A	#N/A	#N/A	#N/A	#N/A	#N/A	#N/A	#N/A	#N/A	#N/A	#N/A	#N/A	#N/A	#N/A
Member_protoporphyrinogen IX metabolic process	-3.40486	#N/A	#N/A	#N/A	#N/A	#N/A	#N/A	#N/A	#N/A	#N/A	#N/A	#N/A	#N/A	#N/A	#N/A	#N/A	#N/A	#N/A	#N/A	#N/A	#N/A	#N/A	#N/A	#N/A
Member_Glycine, serine and threonine metabolism	-2.86288	#N/A	#N/A	#N/A	-8.14272	#N/A	-5.58941	#N/A	#N/A	#N/A	#N/A	#N/A	#N/A	#N/A	#N/A	#N/A	#N/A	#N/A	-3.06004	#N/A	#N/A	#N/A	#N/A	#N/A
Member_hemoglobin biosynthetic process	-2.61982	#N/A	#N/A	#N/A	#N/A	#N/A	#N/A	#N/A	#N/A	#N/A	#N/A	#N/A	#N/A	#N/A	#N/A	#N/A	#N/A	#N/A	#N/A	#N/A	#N/A	#N/A	#N/A	#N/A
Member_hemoglobin metabolic process	-2.54103	#N/A	#N/A	#N/A	#N/A	#N/A	#N/A	#N/A	#N/A	#N/A	#N/A	#N/A	#N/A	#N/A	#N/A	#N/A	#N/A	#N/A	#N/A	#N/A	#N/A	#N/A	#N/A	#N/A
Member_heme biosynthetic process	-2.27177	#N/A	#N/A	#N/A	#N/A	#N/A	#N/A	#N/A	#N/A	#N/A	#N/A	#N/A	#N/A	#N/A	#N/A	#N/A	#N/A	#N/A	#N/A	#N/A	#N/A	#N/A	#N/A	#N/A
Member_porphyrin-containing compound biosynthetic process	-2.21361	#N/A	#N/A	#N/A	#N/A	#N/A	#N/A	#N/A	#N/A	#N/A	#N/A	#N/A	#N/A	#N/A	#N/A	#N/A	#N/A	#N/A	#N/A	#N/A	#N/A	#N/A	#N/A	#N/A
Member_tetrapyrrole biosynthetic process	-2.21361	#N/A	#N/A	#N/A	#N/A	#N/A	#N/A	#N/A	#N/A	#N/A	#N/A	#N/A	#N/A	#N/A	#N/A	#N/A	#N/A	#N/A	#N/A	#N/A	#N/A	#N/A	#N/A	#N/A
Summary_regulation of immune system process	-3.46832	#N/A	-2.15118	#N/A	#N/A	#N/A	#N/A	#N/A	#N/A	#N/A	#N/A	#N/A	#N/A	-3.95799	#N/A	-4.22505	#N/A	#N/A	#N/A	#N/A	#N/A	#N/A	#N/A	#N/A
Member_regulation of immune system process	-3.46832	#N/A	-2.15118	#N/A	#N/A	#N/A	#N/A	#N/A	#N/A	#N/A	#N/A	#N/A	#N/A	-3.95799	#N/A	-4.22505	#N/A	#N/A	-2.14726	#N/A	#N/A	#N/A	#N/A	#N/A
Member_regulation of leukocyte migration	-2.63285	#N/A	-2.13608	#N/A	-3.13684	#N/A	-2.47154	#N/A	#N/A	#N/A	#N/A	#N/A	#N/A	#N/A	#N/A	#N/A	#N/A	#N/A	#N/A	#N/A	#N/A	#N/A	#N/A	#N/A
Member_regulation of cell adhesion	-2.01512	#N/A	#N/A	#N/A	#N/A	#N/A	#N/A	#N/A	#N/A	#N/A	#N/A	#N/A	#N/A	#N/A	#N/A	#N/A	#N/A	#N/A	#N/A	#N/A	#N/A	#N/A	#N/A	#N/A
Summary_Phenylalanine and tyrosine metabolism	-3.40486	#N/A	#N/A	#N/A	#N/A	#N/A	#N/A	#N/A	#N/A	#N/A	#N/A	#N/A	-2.31381	#N/A	#N/A	#N/A	#N/A	#N/A	#N/A	#N/A	#N/A	#N/A	#N/A	#N/A
Member_Phenylalanine and tyrosine metabolism	-3.40486	#N/A	#N/A	#N/A	#N/A	#N/A	#N/A	#N/A	#N/A	#N/A	#N/A	#N/A	-2.31381	#N/A	#N/A	#N/A	#N/A	#N/A	#N/A	#N/A	#N/A	#N/A	#N/A	#N/A
Member_L-phenylalanine metabolic process	-3.25553	#N/A	#N/A	#N/A	-2.28564	#N/A	#N/A	#N/A	#N/A	#N/A	#N/A	#N/A	#N/A	#N/A	#N/A	#N/A	#N/A	#N/A	#N/A	#N/A	#N/A	#N/A	#N/A	#N/A
Member_L-phenylalanine catabolic process	-3.25553	#N/A	#N/A	#N/A	-2.28564	#N/A	#N/A	#N/A	#N/A	#N/A	#N/A	#N/A	#N/A	#N/A	#N/A	#N/A	#N/A	#N/A	#N/A	#N/A	#N/A	#N/A	#N/A	#N/A
Member_erythrose 4-phosphate/phosphoenolpyruvate family amino acid catabolic process	-3.12278	#N/A	#N/A	#N/A	-2.11661	#N/A	#N/A	#N/A	#N/A	#N/A	#N/A	#N/A	-2.04739	#N/A	#N/A	#N/A	#N/A	#N/A	#N/A	#N/A	#N/A	#N/A	#N/A	#N/A
Member_tyrosine metabolic process	-3.0034	#N/A	#N/A	#N/A	-2.85639	#N/A	#N/A	#N/A	#N/A	#N/A	#N/A	#N/A	#N/A	#N/A	#N/A	#N/A	#N/A	#N/A	#N/A	#N/A	#N/A	#N/A	#N/A	#N/A
Member_proteinogenic amino acid catabolic process	-2.4008	#N/A	#N/A	#N/A	-4.94742	#N/A	-3.10221	#N/A	#N/A	#N/A	#N/A	#N/A	#N/A	#N/A	#N/A	#N/A	#N/A	#N/A	-2.67048	#N/A	#N/A	#N/A	#N/A	#N/A
Member_Metabolism of amino acids and derivatives	-2.31043	#N/A	#N/A	#N/A	-7.30182	#N/A	-5.83276	#N/A	-5.52788	#N/A	-2.96331	#N/A	-2.38506	#N/A	#N/A	#N/A	#N/A	#N/A	#N/A	#N/A	-2.52501	#N/A	#N/A	#N/A
Member_L-amino acid catabolic process	-2.28243	#N/A	#N/A	#N/A	-5.86179	#N/A	-3.96532	#N/A	#N/A	#N/A	#N/A	#N/A	#N/A	#N/A	#N/A	#N/A	#N/A	#N/A	-2.56936	#N/A	#N/A	#N/A	#N/A	#N/A
Member_erythrose 4-phosphate/phosphoenolpyruvate family amino acid metabolic process	-2.27177	#N/A	#N/A	#N/A	-3.97996	#N/A	#N/A	#N/A	#N/A	#N/A	#N/A	#N/A	#N/A	#N/A	#N/A	#N/A	#N/A	#N/A	#N/A	#N/A	#N/A	#N/A	#N/A	#N/A
Member_aromatic amino acid family catabolic process	-2.21361	#N/A	#N/A	#N/A	-6.72817	#N/A	#N/A	#N/A	#N/A	#N/A	#N/A	#N/A	#N/A	#N/A	#N/A	#N/A	#N/A	#N/A	#N/A	#N/A	#N/A	#N/A	#N/A	#N/A
Member_small molecule catabolic process	-2.20848	#N/A	#N/A	#N/A	-9.76204	#N/A	-7.00865	#N/A	#N/A	-4.39593	#N/A	-5.62449	#N/A	#N/A	#N/A	#N/A	#N/A	#N/A	-3.48051	-4.39593	#N/A	#N/A	#N/A	#N/A
Member_proteinogenic amino acid metabolic process	-2.06521	#N/A	#N/A	#N/A	-5.94129	#N/A	-4.39495	#N/A	#N/A	#N/A	#N/A	#N/A	#N/A	#N/A	#N/A	#N/A	#N/A	#N/A	-2.15397	#N/A	#N/A	#N/A	#N/A	#N/A
Summary_regulation of neutrophil differentiation	-3.40486	#N/A	#N/A	#N/A	#N/A	#N/A	#N/A	#N/A	#N/A	#N/A	#N/A	#N/A	#N/A	#N/A	#N/A	#N/A	#N/A	#N/A	#N/A	#N/A	#N/A	#N/A	#N/A	#N/A
Member_regulation of neutrophil differentiation	-3.40486	#N/A	#N/A	#N/A	#N/A	#N/A	#N/A	#N/A	#N/A	#N/A	#N/A	#N/A	#N/A	#N/A	#N/A	#N/A	#N/A	#N/A	#N/A	#N/A	#N/A	#N/A	#N/A	#N/A
Member_regulation of myeloid cell differentiation	-2.86288	#N/A	#N/A	#N/A	#N/A	#N/A	#N/A	#N/A	#N/A	#N/A	#N/A	#N/A	#N/A	#N/A	#N/A	#N/A	#N/A	#N/A	-3.06004	#N/A	#N/A	#N/A	#N/A	#N/A
Member_regulation of granulocyte differentiation	-2.70446	#N/A	#N/A	#N/A	#N/A	#N/A	#N/A	#N/A	#N/A	#N/A	#N/A	#N/A	#N/A	#N/A	#N/A	#N/A	#N/A	#N/A	#N/A	#N/A	#N/A	#N/A	#N/A	#N/A
Member_regulation of hemopoiesis	-2.70315	#N/A	#N/A	#N/A	#N/A	#N/A	#N/A	#N/A	#N/A	#N/A	#N/A	#N/A	#N/A	#N/A	#N/A	#N/A	#N/A	#N/A	-3.23217	#N/A	#N/A	#N/A	#N/A	#N/A
Member_IL 4 signaling pathway	-2.13165	#N/A	#N/A	#N/A	#N/A	#N/A	#N/A	#N/A	#N/A	#N/A	#N/A	#N/A	#N/A	#N/A	#N/A	-3.0881	#N/A	#N/A	#N/A	#N/A	#N/A	#N/A	#N/A	#N/A
Member_regulation of leukocyte differentiation	-2.06513	#N/A	#N/A	#N/A	#N/A	#N/A	#N/A	#N/A	#N/A	#N/A	#N/A	#N/A	#N/A	#N/A	#N/A	#N/A	#N/A	#N/A	-2.07318	#N/A	#N/A	#N/A	#N/A	#N/A
Summary_Cytokine-cytokine receptor interaction	-3.3451	#N/A	#N/A	#N/A	#N/A	#N/A	#N/A	#N/A	#N/A	#N/A	#N/A	#N/A	#N/A	-4.70405	#N/A	-4.58198	#N/A	-3.6729	#N/A	#N/A	#N/A	#N/A	#N/A	#N/A
Member_Cytokine-cytokine receptor interaction	-3.3451	#N/A	-3.65096	#N/A	#N/A	#N/A	#N/A	#N/A	#N/A	#N/A	#N/A	#N/A	#N/A	-4.70405	#N/A	-4.58198	#N/A	-3.6729	#N/A	#N/A	#N/A	#N/A	#N/A	#N/A
Summary_response to oxygen-containing compound	-2.9908	#N/A	#N/A	#N/A	#N/A	#N/A	#N/A	#N/A	#N/A	#N/A	#N/A	#N/A	#N/A	#N/A	#N/A	#N/A	#N/A	#N/A	#N/A	#N/A	#N/A	#N/A	#N/A	#N/A
Member_response to oxygen-containing compound	-2.9908	#N/A	#N/A	#N/A	#N/A	#N/A	#N/A	#N/A	#N/A	#N/A	#N/A	#N/A	#N/A	#N/A	#N/A	#N/A	#N/A	#N/A	-2.72487	#N/A	#N/A	#N/A	#N/A	#N/A
Member_regulation of defense response	-2.75066	#N/A	-2.94178	#N/A	#N/A	#N/A	#N/A	#N/A	#N/A	-2.0774	#N/A	-2.4131	#N/A	-3.08697	#N/A	-2.9054	#N/A	-3.77919	#N/A	-2.0774	#N/A	#N/A	#N/A	#N/A
Member_regulation of response to external stimulus	-2.69838	#N/A	-2.83786	#N/A	#N/A	#N/A	#N/A	#N/A	#N/A	#N/A	#N/A	-2.46737	#N/A	-2.49152	#N/A	-2.62943	#N/A	-2.85636	#N/A	#N/A	#N/A	#N/A	#N/A	#N/A
Member_regulation of inflammatory response	-2.56296	#N/A	-3.11918	#N/A	#N/A	#N/A	#N/A	#N/A	#N/A	#N/A	#N/A	#N/A	#N/A	#N/A	#N/A	#N/A	#N/A	-4.26647	#N/A	#N/A	#N/A	#N/A	#N/A	#N/A
Member_response to lipopolysaccharide	-2.52914	#N/A	-3.09004	#N/A	#N/A	#N/A	#N/A	#N/A	#N/A	#N/A	#N/A	#N/A	#N/A	#N/A	#N/A	#N/A	#N/A	-3.10201	#N/A	#N/A	#N/A	#N/A	#N/A	#N/A
Member_cellular response to lipopolysaccharide	-2.52751	#N/A	-2.67072	#N/A	#N/A	#N/A	#N/A	#N/A	#N/A	#N/A	#N/A	#N/A	#N/A	#N/A	#N/A	#N/A	#N/A	-2.67985	#N/A	#N/A	#N/A	#N/A	#N/A	#N/A
Member_cellular response to molecule of bacterial origin	-2.4822	#N/A	-2.63525	#N/A	#N/A	#N/A	#N/A	#N/A	#N/A	#N/A	#N/A	#N/A	#N/A	#N/A	#N/A	#N/A	#N/A	-2.64436	#N/A	#N/A	#N/A	#N/A	#N/A	#N/A
Member_response to molecule of bacterial origin	-2.46363	#N/A	-3.03343	#N/A	#N/A	#N/A	#N/A	#N/A	#N/A	#N/A	#N/A	#N/A	#N/A	#N/A	#N/A	#N/A	#N/A	-3.04537	#N/A	#N/A	#N/A	#N/A	#N/A	#N/A
Member_cellular response to biotic stimulus	-2.31481	#N/A	-2.50347	#N/A	#N/A	#N/A	#N/A	#N/A	#N/A	#N/A	#N/A	#N/A	#N/A	#N/A	#N/A	#N/A	#N/A	-2.51251	#N/A	#N/A	#N/A	#N/A	#N/A	#N/A
Member_response to lipid	-2.19486	#N/A	#N/A	#N/A	#N/A	#N/A	#N/A	#N/A	#N/A	#N/A	#N/A	#N/A	#N/A	#N/A	#N/A	#N/A	#N/A	-2.20714	#N/A	#N/A	#N/A	#N/A	#N/A	#N/A
Member_cellular response to oxygen-containing compound	-2.01739	#N/A	#N/A	#N/A	#N/A	#N/A	#N/A	#N/A	#N/A	#N/A	#N/A	#N/A	#N/A	#N/A	#N/A	#N/A	#N/A	#N/A	#N/A	#N/A	#N/A	#N/A	#N/A	#N/A
Summary_Apoptosis	-2.92058	#N/A	#N/A	#N/A	#N/A	#N/A	#N/A	#N/A	#N/A	#N/A	#N/A	#N/A	#N/A	-6.50001	#N/A	-7.10402	#N/A	#N/A	#N/A	#N/A	#N/A	#N/A	#N/A	#N/A
Member_Apoptosis	-2.92058	#N/A	#N/A	#N/A	#N/A	-2.61565	#N/A	-2.97029	#N/A	#N/A	#N/A	#N/A	#N/A	-6.50001	#N/A	-7.10402	#N/A	-2.79108	#N/A	#N/A	#N/A	#N/A	#N/A	#N/A
Summary_vasculogenesis	-2.59752	#N/A	#N/A	#N/A	#N/A	#N/A	#N/A	#N/A	#N/A	#N/A	#N/A	#N/A	#N/A	#N/A	#N/A	#N/A	#N/A	#N/A	#N/A	#N/A	#N/A	#N/A	#N/A	#N/A
Member_vasculogenesis	-2.59752	#N/A	#N/A	#N/A	#N/A	#N/A	#N/A	#N/A	#N/A	#N/A	#N/A	#N/A	#N/A	#N/A	#N/A	#N/A	#N/A	#N/A	#N/A	#N/A	#N/A	#N/A	#N/A	#N/A
Summary_circadian regulation of gene expression	#N/A	-6.13752	#N/A	-6.56931	#N/A	#N/A	#N/A	#N/A	#N/A	#N/A	#N/A	#N/A	-3.66429	#N/A	-4.372	#N/A	#N/A	#N/A	#N/A	#N/A	#N/A	#N/A	#N/A	#N/A
Member_circadian regulation of gene expression	#N/A	-6.13752	#N/A	-6.56931	#N/A	#N/A	#N/A	#N/A	#N/A	#N/A	#N/A	#N/A	-3.66429	#N/A	-4.372	#N/A	#N/A	#N/A	#N/A	#N/A	#N/A	#N/A	#N/A	#N/A
Member_regulation of circadian rhythm	#N/A	-5.42126	#N/A	-4.63611	#N/A	#N/A	#N/A	#N/A	#N/A	#N/A	#N/A	#N/A	-3.02149	#N/A	-3.70047	#N/A	#N/A	#N/A	#N/A	#N/A	#N/A	#N/A	#N/A	#N/A
Member_circadian rhythm	#N/A	-5.10914	#N/A	-6.00989	#N/A	#N/A	#N/A	#N/A	#N/A	#N/A	#N/A	#N/A	#N/A	#N/A	-2.54968	-2.35112	#N/A	#N/A	#N/A	#N/A	#N/A	#N/A	#N/A	#N/A
Member_rhythmic process	#N/A	-5.09243	#N/A	-5.52721	#N/A	#N/A	#N/A	#N/A	#N/A	#N/A	#N/A	#N/A	#N/A	#N/A	-2.34481	#N/A	#N/A	#N/A	#N/A	#N/A	#N/A	#N/A	#N/A	#N/A
Member_entrainment of circadian clock by photoperiod	#N/A	-4.27867	#N/A	-3.73837	#N/A	#N/A	#N/A	#N/A	#N/A	#N/A	#N/A	#N/A	-2.81911	#N/A	-3.2426	#N/A	#N/A	#N/A	#N/A	#N/A	#N/A	#N/A	#N/A	#N/A
Member_entrainment of circadian clock	#N/A	-4.13841	#N/A	-3.63647	#N/A	#N/A	#N/A	#N/A	#N/A	#N/A	#N/A	#N/A	-2.68728	#N/A	-3.10747	#N/A	#N/A	#N/A	#N/A	#N/A	#N/A	#N/A	#N/A	#N/A
Member_response to temperature stimulus	#N/A	-3.70172	#N/A	-3.00264	#N/A	#N/A	#N/A	#N/A	#N/A	#N/A	#N/A	#N/A	-4.51516	#N/A	-3.78813	#N/A	#N/A	#N/A	#N/A	#N/A	#N/A	#N/A	#N/A	#N/A
Member_negative regulation of RNA metabolic process	#N/A	-2.4417	#N/A	-3.43804	#N/A	#N/A	#N/A	#N/A	#N/A	#N/A	#N/A	#N/A	-2.11907	#N/A	-2.92232	#N/A	-3.09556	#N/A	#N/A	#N/A	#N/A	#N/A	#N/A	#N/A
Member_negative regulation of nucleobase-containing compound metabolic process	#N/A	-2.05866	#N/A	-3.06671	#N/A	#N/A	#N/A	#N/A	#N/A	#N/A	#N/A	#N/A	#N/A	#N/A	-2.67251	#N/A	-2.86495	#N/A	#N/A	#N/A	#N/A	#N/A	#N/A	#N/A
Member_negative regulation of DNA-templated transcription	#N/A	-2.00783	#N/A	-2.62243	#N/A	#N/A	#N/A	#N/A	#N/A	#N/A	#N/A	#N/A	#N/A	#N/A	-2.11831	#N/A	-2.50595	#N/A	#N/A	#N/A	#N/A	#N/A	#N/A	#N/A
Member_negative regulation of RNA biosynthetic process	#N/A	-2.00783	#N/A	-2.62243	#N/A	#N/A	#N/A	#N/A	#N/A	#N/A	#N/A	#N/A	#N/A	#N/A	-2.11831	#N/A	-2.50595	#N/A	#N/A	#N/A	#N/A	#N/A	#N/A	#N/A
Summary_fatty acid metabolic process	#N/A	-4.89236	#N/A	-2.96209	#N/A	#N/A	#N/A	#N/A	#N/A	#N/A	#N/A	#N/A	#N/A	#N/A	#N/A	#N/A	#N/A	#N/A	#N/A	#N/A	#N/A	#N/A	#N/A	#N/A
Member_fatty acid metabolic process	#N/A	-4.89236	#N/A	-2.96209	-2.52548	#N/A	-2.55887	#N/A	#N/A	-6.02742	#N/A	-7.57007	#N/A	#N/A	#N/A	#N/A	#N/A	#N/A	#N/A	-6.02742	#N/A	#N/A	#N/A	#N/A
Member_monocarboxylic acid metabolic process	#N/A	-3.52869	#N/A	-2.48809	-10.1878	#N/A	-8.65938	#N/A	#N/A	-5.50389	#N/A	-7.03685	#N/A	#N/A	#N/A	#N/A	#N/A	#N/A	#N/A	-5.50389	#N/A	#N/A	#N/A	#N/A
Member_organic acid catabolic process	#N/A	-2.44024	#N/A	#N/A	-7.20324	#N/A	-5.68168	#N/A	#N/A	-3.96866	#N/A	-5.43593	#N/A	#N/A	#N/A	#N/A	#N/A	#N/A	-2.00173	-3.96866	#N/A	#N/A	#N/A	#N/A
Member_carboxylic acid catabolic process	#N/A	-2.44024	#N/A	#N/A	-7.20324	#N/A	-5.68168	#N/A	#N/A	-3.96866	#N/A	-5.43593	#N/A	#N/A	#N/A	#N/A	#N/A	#N/A	-2.00173	-3.96866	#N/A	#N/A	#N/A	#N/A
Member_fatty acid beta-oxidation	#N/A	-2.41048	#N/A	#N/A	#N/A	#N/A	#N/A	#N/A	#N/A	-2.55478	#N/A	-3.50395	#N/A	#N/A	#N/A	#N/A	#N/A	#N/A	#N/A	-2.55478	#N/A	#N/A	#N/A	#N/A
Member_fatty acid oxidation	#N/A	-2.25279	#N/A	#N/A	#N/A	#N/A	#N/A	#N/A	#N/A	-4.04556	#N/A	-5.41167	#N/A	#N/A	#N/A	#N/A	#N/A	#N/A	#N/A	-4.04556	#N/A	#N/A	#N/A	#N/A
Member_lipid oxidation	#N/A	-2.04719	#N/A	#N/A	#N/A	#N/A	#N/A	#N/A	#N/A	-3.66742	#N/A	-5.01085	#N/A	#N/A	#N/A	#N/A	#N/A	#N/A	#N/A	-3.66742	#N/A	#N/A	#N/A	#N/A
Member_cellular catabolic process	#N/A	-2.03584	#N/A	#N/A	-7.53654	#N/A	-5.74027	#N/A	#N/A	-4.41421	#N/A	-5.46271	#N/A	#N/A	#N/A	#N/A	#N/A	#N/A	-2.36265	-4.41421	#N/A	#N/A	#N/A	#N/A
Summary_Fatty acid metabolism	#N/A	-4.26243	#N/A	#N/A	#N/A	#N/A	#N/A	#N/A	#N/A	#N/A	#N/A	#N/A	#N/A	#N/A	#N/A	#N/A	#N/A	#N/A	#N/A	#N/A	#N/A	#N/A	#N/A	#N/A
Member_Fatty acid metabolism	#N/A	-4.26243	#N/A	-2.29372	#N/A	#N/A	#N/A	#N/A	#N/A	-3.19067	#N/A	-4.13889	#N/A	#N/A	#N/A	#N/A	#N/A	#N/A	#N/A	-3.19067	#N/A	#N/A	#N/A	#N/A
Member_Fatty acid elongation	#N/A	-4.13338	#N/A	-2.21639	#N/A	#N/A	#N/A	#N/A	#N/A	#N/A	#N/A	#N/A	#N/A	#N/A	#N/A	#N/A	#N/A	#N/A	#N/A	#N/A	#N/A	#N/A	#N/A	#N/A
Member_lipid biosynthetic process	#N/A	-3.52682	#N/A	-2.44115	#N/A	#N/A	#N/A	#N/A	#N/A	-3.59306	#N/A	-2.04862	#N/A	-3.0475	#N/A	#N/A	#N/A	#N/A	#N/A	-3.59306	#N/A	-2.1493	#N/A	#N/A
Member_fatty acid biosynthetic process	#N/A	-3.04348	#N/A	#N/A	#N/A	#N/A	#N/A	#N/A	#N/A	#N/A	#N/A	#N/A	#N/A	#N/A	#N/A	#N/A	#N/A	#N/A	#N/A	#N/A	#N/A	#N/A	#N/A	#N/A
Member_very long-chain fatty acid metabolic process	#N/A	-3.03433	#N/A	-2.81646	#N/A	#N/A	#N/A	#N/A	#N/A	#N/A	#N/A	-2.10882	#N/A	#N/A	#N/A	#N/A	#N/A	#N/A	#N/A	#N/A	#N/A	#N/A	#N/A	#N/A
Member_fatty acid elongation, saturated fatty acid	#N/A	-2.90683	#N/A	#N/A	#N/A	#N/A	#N/A	#N/A	#N/A	#N/A	#N/A	#N/A	#N/A	#N/A	#N/A	#N/A	#N/A	#N/A	#N/A	#N/A	#N/A	#N/A	#N/A	#N/A
Member_fatty acid elongation, unsaturated fatty acid	#N/A	-2.90683	#N/A	#N/A	#N/A	#N/A	#N/A	#N/A	#N/A	#N/A	#N/A	#N/A	#N/A	#N/A	#N/A	#N/A	#N/A	#N/A	#N/A	#N/A	#N/A	#N/A	#N/A	#N/A
Member_fatty acid elongation, monounsaturated fatty acid	#N/A	-2.90683	#N/A	#N/A	#N/A	#N/A	#N/A	#N/A	#N/A	#N/A	#N/A	#N/A	#N/A	#N/A	#N/A	#N/A	#N/A	#N/A	#N/A	#N/A	#N/A	#N/A	#N/A	#N/A
Member_fatty acid elongation, polyunsaturated fatty acid	#N/A	-2.90683	#N/A	#N/A	#N/A	#N/A	#N/A	#N/A	#N/A	#N/A	#N/A	#N/A	#N/A	#N/A	#N/A	#N/A	#N/A	#N/A	#N/A	#N/A	#N/A	#N/A	#N/A	#N/A
Member_monocarboxylic acid biosynthetic process	#N/A	-2.75334	#N/A	#N/A	#N/A	#N/A	#N/A	#N/A	#N/A	#N/A	#N/A	#N/A	#N/A	#N/A	#N/A	#N/A	#N/A	#N/A	#N/A	#N/A	#N/A	#N/A	#N/A	#N/A
Member_small molecule biosynthetic process	#N/A	-2.60274	#N/A	#N/A	#N/A	#N/A	#N/A	#N/A	#N/A	#N/A	#N/A	#N/A	#N/A	#N/A	#N/A	#N/A	#N/A	#N/A	#N/A	#N/A	#N/A	#N/A	#N/A	#N/A
Member_Biosynthesis of unsaturated fatty acids	#N/A	-2.54226	#N/A	#N/A	#N/A	#N/A	#N/A	#N/A	#N/A	#N/A	#N/A	#N/A	#N/A	#N/A	#N/A	#N/A	#N/A	#N/A	#N/A	#N/A	#N/A	#N/A	#N/A	#N/A
Member_very long-chain fatty acid biosynthetic process	#N/A	-2.40977	#N/A	#N/A	#N/A	#N/A	#N/A	#N/A	#N/A	#N/A	#N/A	#N/A	#N/A	#N/A	#N/A	#N/A	#N/A	#N/A	#N/A	#N/A	#N/A	#N/A	#N/A	#N/A
Summary_organic acid transmembrane transport	#N/A	-3.88839	#N/A	#N/A	#N/A	#N/A	#N/A	#N/A	#N/A	#N/A	#N/A	#N/A	#N/A	#N/A	#N/A	#N/A	#N/A	#N/A	#N/A	#N/A	#N/A	#N/A	#N/A	#N/A
Member_organic acid transmembrane transport	#N/A	-3.88839	#N/A	-2.10976	#N/A	#N/A	#N/A	#N/A	#N/A	#N/A	#N/A	#N/A	#N/A	#N/A	#N/A	#N/A	#N/A	#N/A	#N/A	#N/A	#N/A	#N/A	#N/A	#N/A
Member_organic anion transport	#N/A	-3.82584	#N/A	-3.01937	#N/A	#N/A	#N/A	#N/A	#N/A	#N/A	#N/A	#N/A	#N/A	#N/A	#N/A	#N/A	#N/A	#N/A	#N/A	#N/A	#N/A	#N/A	#N/A	#N/A
Member_Amino acid transport across the plasma membrane	#N/A	-3.48867	#N/A	#N/A	#N/A	#N/A	#N/A	#N/A	#N/A	#N/A	#N/A	#N/A	#N/A	#N/A	#N/A	#N/A	#N/A	#N/A	#N/A	#N/A	#N/A	#N/A	#N/A	#N/A
Member_Transport of inorganic cations/anions and amino acids/oligopeptides	#N/A	-3.30484	#N/A	#N/A	#N/A	#N/A	#N/A	#N/A	#N/A	#N/A	#N/A	#N/A	#N/A	#N/A	#N/A	#N/A	-3.09959	#N/A	#N/A	#N/A	#N/A	#N/A	#N/A	#N/A
Member_organic acid transport	#N/A	-3.30024	#N/A	#N/A	#N/A	#N/A	#N/A	#N/A	#N/A	#N/A	#N/A	#N/A	#N/A	#N/A	#N/A	#N/A	#N/A	#N/A	#N/A	#N/A	#N/A	#N/A	#N/A	#N/A
Member_carboxylic acid transmembrane transport	#N/A	-3.17485	#N/A	#N/A	#N/A	#N/A	#N/A	#N/A	#N/A	#N/A	#N/A	#N/A	#N/A	#N/A	#N/A	#N/A	#N/A	#N/A	#N/A	#N/A	#N/A	#N/A	#N/A	#N/A
Member_Glutamate Neurotransmitter Release Cycle	#N/A	-3.01527	#N/A	#N/A	#N/A	#N/A	#N/A	#N/A	#N/A	#N/A	#N/A	#N/A	#N/A	#N/A	#N/A	#N/A	#N/A	#N/A	#N/A	#N/A	#N/A	#N/A	#N/A	#N/A
Member_organic cation transport	#N/A	-2.84029	#N/A	-2.03049	#N/A	#N/A	#N/A	#N/A	#N/A	#N/A	#N/A	#N/A	#N/A	#N/A	#N/A	#N/A	#N/A	#N/A	#N/A	#N/A	#N/A	#N/A	#N/A	#N/A
Member_carboxylic acid transport	#N/A	-2.74132	#N/A	#N/A	#N/A	#N/A	#N/A	#N/A	#N/A	#N/A	#N/A	#N/A	#N/A	#N/A	#N/A	#N/A	#N/A	#N/A	#N/A	#N/A	#N/A	#N/A	#N/A	#N/A
Member_SLC-mediated transmembrane transport	#N/A	-2.73196	#N/A	-2.20565	#N/A	#N/A	#N/A	#N/A	#N/A	-2.15769	#N/A	#N/A	#N/A	#N/A	#N/A	#N/A	-2.11573	#N/A	#N/A	-2.15769	#N/A	#N/A	#N/A	#N/A
Member_amino acid transport	#N/A	-2.57495	#N/A	#N/A	#N/A	#N/A	#N/A	#N/A	#N/A	#N/A	#N/A	#N/A	#N/A	#N/A	#N/A	#N/A	#N/A	#N/A	#N/A	#N/A	#N/A	#N/A	#N/A	#N/A
Member_amino acid import across plasma membrane	#N/A	-2.34466	#N/A	#N/A	#N/A	#N/A	#N/A	#N/A	#N/A	#N/A	#N/A	#N/A	#N/A	#N/A	#N/A	#N/A	#N/A	#N/A	#N/A	#N/A	#N/A	#N/A	#N/A	#N/A
Member_neutral amino acid transport	#N/A	-2.32929	#N/A	#N/A	#N/A	#N/A	#N/A	#N/A	#N/A	#N/A	#N/A	#N/A	#N/A	#N/A	-2.07915	#N/A	#N/A	#N/A	#N/A	#N/A	#N/A	#N/A	#N/A	#N/A
Member_Neurotransmitter release cycle	#N/A	-2.28317	#N/A	#N/A	#N/A	#N/A	#N/A	#N/A	#N/A	#N/A	#N/A	#N/A	#N/A	#N/A	#N/A	#N/A	#N/A	#N/A	#N/A	#N/A	#N/A	#N/A	#N/A	#N/A
Member_L-alpha-amino acid transmembrane transport	#N/A	-2.18052	#N/A	#N/A	#N/A	#N/A	#N/A	#N/A	#N/A	#N/A	#N/A	#N/A	#N/A	#N/A	#N/A	#N/A	#N/A	#N/A	#N/A	#N/A	#N/A	#N/A	#N/A	#N/A
Member_amino acid transmembrane transport	#N/A	-2.11247	#N/A	#N/A	#N/A	#N/A	#N/A	#N/A	#N/A	#N/A	#N/A	#N/A	#N/A	#N/A	#N/A	#N/A	#N/A	#N/A	#N/A	#N/A	#N/A	#N/A	#N/A	#N/A
Summary_monoatomic anion transport	#N/A	-3.77311	#N/A	-2.42833	#N/A	#N/A	#N/A	#N/A	#N/A	#N/A	#N/A	#N/A	#N/A	#N/A	#N/A	#N/A	-2.26139	#N/A	#N/A	#N/A	#N/A	#N/A	#N/A	#N/A
Member_monoatomic anion transport	#N/A	-3.77311	#N/A	-2.42833	#N/A	#N/A	#N/A	#N/A	#N/A	#N/A	#N/A	#N/A	#N/A	#N/A	#N/A	#N/A	-2.26139	#N/A	#N/A	#N/A	#N/A	#N/A	#N/A	#N/A
Member_inorganic anion transport	#N/A	-2.48726	#N/A	#N/A	#N/A	#N/A	#N/A	#N/A	#N/A	#N/A	#N/A	#N/A	#N/A	#N/A	#N/A	#N/A	#N/A	#N/A	#N/A	#N/A	#N/A	#N/A	#N/A	#N/A
Member_chloride transport	#N/A	-2.40318	#N/A	#N/A	#N/A	#N/A	#N/A	#N/A	#N/A	#N/A	#N/A	#N/A	#N/A	#N/A	#N/A	#N/A	#N/A	#N/A	#N/A	#N/A	#N/A	#N/A	#N/A	#N/A
Member_inorganic anion transmembrane transport	#N/A	-2.38766	#N/A	#N/A	#N/A	#N/A	#N/A	#N/A	#N/A	#N/A	#N/A	#N/A	#N/A	#N/A	#N/A	#N/A	#N/A	#N/A	#N/A	#N/A	#N/A	#N/A	#N/A	#N/A
Member_chloride transmembrane transport	#N/A	-2.14586	#N/A	#N/A	#N/A	#N/A	#N/A	#N/A	#N/A	#N/A	#N/A	#N/A	#N/A	#N/A	#N/A	#N/A	#N/A	#N/A	#N/A	#N/A	#N/A	#N/A	#N/A	#N/A
Member_monoatomic ion transport	#N/A	-2.08346	#N/A	#N/A	#N/A	#N/A	#N/A	#N/A	#N/A	#N/A	#N/A	#N/A	#N/A	#N/A	#N/A	#N/A	#N/A	#N/A	#N/A	#N/A	#N/A	#N/A	#N/A	#N/A
Summary_intracellular iron ion homeostasis	#N/A	-3.64864	#N/A	#N/A	#N/A	#N/A	#N/A	#N/A	#N/A	#N/A	#N/A	#N/A	#N/A	#N/A	#N/A	#N/A	#N/A	#N/A	#N/A	#N/A	#N/A	#N/A	#N/A	#N/A
Member_intracellular iron ion homeostasis	#N/A	-3.64864	#N/A	#N/A	#N/A	#N/A	#N/A	#N/A	#N/A	#N/A	#N/A	#N/A	#N/A	#N/A	#N/A	#N/A	#N/A	#N/A	#N/A	#N/A	#N/A	#N/A	#N/A	#N/A
Member_Ferroptosis	#N/A	-3.18846	#N/A	#N/A	#N/A	#N/A	#N/A	#N/A	#N/A	#N/A	#N/A	#N/A	#N/A	#N/A	#N/A	#N/A	#N/A	#N/A	#N/A	#N/A	#N/A	#N/A	#N/A	#N/A
Member_chemical homeostasis	#N/A	-2.66574	#N/A	#N/A	#N/A	#N/A	#N/A	#N/A	#N/A	#N/A	#N/A	#N/A	#N/A	#N/A	#N/A	#N/A	#N/A	#N/A	#N/A	#N/A	#N/A	#N/A	#N/A	#N/A
Member_monoatomic ion homeostasis	#N/A	-2.30576	#N/A	#N/A	#N/A	#N/A	#N/A	#N/A	#N/A	#N/A	#N/A	#N/A	#N/A	#N/A	#N/A	#N/A	#N/A	#N/A	#N/A	#N/A	#N/A	#N/A	#N/A	#N/A
Member_inorganic ion homeostasis	#N/A	-2.19166	#N/A	#N/A	#N/A	#N/A	#N/A	#N/A	#N/A	#N/A	#N/A	#N/A	#N/A	#N/A	#N/A	#N/A	#N/A	#N/A	#N/A	#N/A	#N/A	#N/A	#N/A	#N/A
Member_intracellular monoatomic ion homeostasis	#N/A	-2.00714	#N/A	#N/A	#N/A	#N/A	#N/A	#N/A	#N/A	#N/A	#N/A	#N/A	#N/A	#N/A	#N/A	#N/A	#N/A	#N/A	#N/A	#N/A	#N/A	#N/A	#N/A	#N/A
Member_intracellular monoatomic cation homeostasis	#N/A	-2.00714	#N/A	#N/A	#N/A	#N/A	#N/A	#N/A	#N/A	#N/A	#N/A	#N/A	#N/A	#N/A	#N/A	#N/A	#N/A	#N/A	#N/A	#N/A	#N/A	#N/A	#N/A	#N/A
Member_monoatomic cation homeostasis	#N/A	-2.00394	#N/A	#N/A	#N/A	#N/A	#N/A	#N/A	#N/A	#N/A	#N/A	#N/A	#N/A	#N/A	#N/A	#N/A	#N/A	#N/A	#N/A	#N/A	#N/A	#N/A	#N/A	#N/A
Summary_Complex IV assembly	#N/A	-3.41689	#N/A	#N/A	#N/A	#N/A	#N/A	#N/A	#N/A	#N/A	#N/A	#N/A	#N/A	#N/A	#N/A	#N/A	#N/A	#N/A	#N/A	#N/A	#N/A	#N/A	#N/A	#N/A
Member_Complex IV assembly	#N/A	-3.41689	#N/A	#N/A	#N/A	#N/A	#N/A	#N/A	#N/A	#N/A	#N/A	#N/A	#N/A	#N/A	#N/A	#N/A	#N/A	#N/A	#N/A	#N/A	#N/A	#N/A	#N/A	#N/A
Summary_modified amino acid biosynthetic process	#N/A	-2.90939	#N/A	#N/A	#N/A	#N/A	#N/A	#N/A	#N/A	#N/A	#N/A	#N/A	#N/A	#N/A	#N/A	#N/A	#N/A	#N/A	#N/A	#N/A	#N/A	#N/A	#N/A	#N/A
Member_modified amino acid biosynthetic process	#N/A	-2.90939	#N/A	#N/A	-3.00865	#N/A	-3.35903	#N/A	#N/A	#N/A	#N/A	#N/A	#N/A	#N/A	#N/A	#N/A	#N/A	#N/A	#N/A	#N/A	#N/A	#N/A	#N/A	#N/A
Member_modified amino acid metabolic process	#N/A	-2.33165	#N/A	#N/A	-6.52005	#N/A	-6.16444	#N/A	#N/A	#N/A	#N/A	#N/A	#N/A	#N/A	#N/A	#N/A	#N/A	#N/A	#N/A	#N/A	#N/A	#N/A	#N/A	#N/A
Summary_Phototransduction	#N/A	-2.84029	#N/A	#N/A	#N/A	-4.60828	#N/A	#N/A	#N/A	#N/A	#N/A	#N/A	#N/A	#N/A	#N/A	#N/A	#N/A	#N/A	-2.07318	#N/A	#N/A	#N/A	#N/A	#N/A
Summary_neurotransmitter transport	#N/A	-2.81396	#N/A	-2.39639	#N/A	#N/A	#N/A	#N/A	#N/A	#N/A	#N/A	#N/A	#N/A	#N/A	#N/A	#N/A	#N/A	#N/A	#N/A	#N/A	#N/A	#N/A	#N/A	#N/A
Member_neurotransmitter transport	#N/A	-2.81396	#N/A	-2.39639	#N/A	#N/A	#N/A	#N/A	#N/A	#N/A	#N/A	#N/A	#N/A	#N/A	#N/A	#N/A	#N/A	#N/A	#N/A	#N/A	#N/A	#N/A	#N/A	#N/A
Member_regulation of neurotransmitter secretion	#N/A	-2.40977	#N/A	#N/A	#N/A	#N/A	#N/A	#N/A	#N/A	#N/A	#N/A	#N/A	#N/A	#N/A	#N/A	#N/A	#N/A	#N/A	#N/A	#N/A	#N/A	#N/A	#N/A	#N/A
Member_regulation of neurotransmitter transport	#N/A	-2.22496	#N/A	#N/A	#N/A	#N/A	#N/A	#N/A	#N/A	#N/A	#N/A	#N/A	#N/A	#N/A	#N/A	#N/A	#N/A	#N/A	#N/A	#N/A	#N/A	#N/A	#N/A	#N/A
Summary_visual perception	#N/A	-2.74132	#N/A	#N/A	#N/A	#N/A	#N/A	#N/A	#N/A	#N/A	#N/A	#N/A	#N/A	#N/A	#N/A	#N/A	#N/A	#N/A	#N/A	#N/A	#N/A	#N/A	#N/A	#N/A
Member_visual perception	#N/A	-2.74132	#N/A	#N/A	#N/A	#N/A	#N/A	#N/A	#N/A	#N/A	#N/A	#N/A	#N/A	#N/A	#N/A	#N/A	#N/A	#N/A	#N/A	#N/A	#N/A	#N/A	#N/A	#N/A
Member_sensory perception of light stimulus	#N/A	-2.68649	#N/A	#N/A	#N/A	#N/A	#N/A	#N/A	#N/A	#N/A	#N/A	#N/A	#N/A	#N/A	#N/A	#N/A	#N/A	#N/A	#N/A	#N/A	#N/A	#N/A	#N/A	#N/A
Summary_Keratinization	#N/A	-2.71617	#N/A	-3.54238	#N/A	#N/A	#N/A	#N/A	#N/A	#N/A	#N/A	#N/A	#N/A	#N/A	#N/A	#N/A	#N/A	#N/A	#N/A	#N/A	#N/A	#N/A	#N/A	#N/A
Member_Keratinization	#N/A	-2.71617	#N/A	-3.54238	#N/A	#N/A	#N/A	#N/A	#N/A	#N/A	#N/A	#N/A	#N/A	#N/A	#N/A	#N/A	#N/A	#N/A	#N/A	#N/A	#N/A	#N/A	#N/A	#N/A
Member_Formation of the cornified envelope	#N/A	-2.71617	#N/A	-3.54238	#N/A	#N/A	#N/A	#N/A	#N/A	#N/A	#N/A	#N/A	#N/A	#N/A	#N/A	#N/A	#N/A	#N/A	#N/A	#N/A	#N/A	#N/A	#N/A	#N/A
Summary_Hypertrophy model	#N/A	-2.71617	#N/A	-3.54238	#N/A	#N/A	#N/A	#N/A	#N/A	#N/A	#N/A	#N/A	#N/A	#N/A	#N/A	#N/A	#N/A	#N/A	#N/A	#N/A	#N/A	#N/A	#N/A	#N/A
Member_Hypertrophy model	#N/A	-2.71617	#N/A	-3.54238	#N/A	#N/A	#N/A	#N/A	#N/A	#N/A	#N/A	#N/A	#N/A	#N/A	#N/A	#N/A	#N/A	#N/A	#N/A	#N/A	#N/A	#N/A	#N/A	#N/A
Summary_sulfur compound metabolic process	#N/A	-2.59629	#N/A	#N/A	#N/A	#N/A	#N/A	#N/A	#N/A	#N/A	#N/A	#N/A	#N/A	#N/A	#N/A	#N/A	#N/A	#N/A	#N/A	#N/A	#N/A	#N/A	#N/A	#N/A
Member_sulfur compound metabolic process	#N/A	-2.59629	#N/A	#N/A	#N/A	#N/A	#N/A	#N/A	#N/A	#N/A	#N/A	#N/A	#N/A	#N/A	#N/A	#N/A	#N/A	#N/A	#N/A	#N/A	#N/A	#N/A	#N/A	#N/A
Member_sulfur compound biosynthetic process	#N/A	-2.13419	#N/A	#N/A	#N/A	#N/A	#N/A	#N/A	#N/A	#N/A	#N/A	#N/A	#N/A	#N/A	#N/A	#N/A	#N/A	#N/A	#N/A	#N/A	#N/A	#N/A	#N/A	#N/A
Summary_blood circulation	#N/A	-2.30576	#N/A	#N/A	#N/A	#N/A	#N/A	#N/A	#N/A	#N/A	#N/A	-2.53637	#N/A	#N/A	#N/A	#N/A	#N/A	#N/A	#N/A	#N/A	#N/A	#N/A	#N/A	#N/A
Member_blood circulation	#N/A	-2.30576	#N/A	#N/A	#N/A	#N/A	#N/A	#N/A	#N/A	#N/A	#N/A	-2.53637	#N/A	#N/A	#N/A	#N/A	#N/A	#N/A	#N/A	#N/A	#N/A	#N/A	#N/A	#N/A
Member_heart contraction	#N/A	-2.2285	#N/A	#N/A	#N/A	#N/A	#N/A	#N/A	#N/A	#N/A	#N/A	#N/A	#N/A	#N/A	#N/A	#N/A	#N/A	#N/A	#N/A	#N/A	#N/A	#N/A	#N/A	#N/A
Member_circulatory system process	#N/A	-2.20014	#N/A	#N/A	#N/A	#N/A	#N/A	#N/A	#N/A	#N/A	#N/A	-2.42703	#N/A	#N/A	#N/A	#N/A	#N/A	#N/A	#N/A	#N/A	#N/A	#N/A	#N/A	#N/A
Member_heart process	#N/A	-2.15602	#N/A	#N/A	#N/A	#N/A	#N/A	#N/A	#N/A	#N/A	#N/A	#N/A	#N/A	#N/A	#N/A	#N/A	#N/A	#N/A	#N/A	#N/A	#N/A	#N/A	#N/A	#N/A
Summary_hormone-mediated signaling pathway	#N/A	-2.27136	#N/A	#N/A	#N/A	#N/A	#N/A	#N/A	#N/A	#N/A	#N/A	#N/A	#N/A	#N/A	#N/A	#N/A	#N/A	#N/A	#N/A	#N/A	#N/A	#N/A	#N/A	#N/A
Member_hormone-mediated signaling pathway	#N/A	-2.27136	#N/A	#N/A	#N/A	#N/A	#N/A	#N/A	#N/A	#N/A	#N/A	#N/A	#N/A	#N/A	#N/A	#N/A	#N/A	#N/A	#N/A	#N/A	#N/A	#N/A	#N/A	#N/A
Member_response to hormone	#N/A	-2.08775	#N/A	#N/A	-3.36892	#N/A	#N/A	#N/A	#N/A	#N/A	#N/A	#N/A	#N/A	#N/A	#N/A	#N/A	#N/A	#N/A	#N/A	#N/A	#N/A	#N/A	#N/A	#N/A
Summary_one-carbon metabolic process	#N/A	-2.22496	#N/A	#N/A	#N/A	#N/A	#N/A	#N/A	#N/A	#N/A	#N/A	#N/A	#N/A	#N/A	#N/A	#N/A	#N/A	#N/A	#N/A	#N/A	#N/A	#N/A	#N/A	#N/A
Member_one-carbon metabolic process	#N/A	-2.22496	#N/A	#N/A	-5.68134	#N/A	-6.16476	#N/A	#N/A	#N/A	#N/A	#N/A	#N/A	#N/A	#N/A	#N/A	#N/A	#N/A	#N/A	#N/A	#N/A	#N/A	#N/A	#N/A
Summary_steroid biosynthetic process	#N/A	-2.18974	#N/A	#N/A	#N/A	#N/A	#N/A	#N/A	#N/A	#N/A	#N/A	#N/A	#N/A	#N/A	#N/A	#N/A	#N/A	#N/A	#N/A	#N/A	#N/A	#N/A	#N/A	#N/A
Member_steroid biosynthetic process	#N/A	-2.18974	#N/A	#N/A	#N/A	#N/A	#N/A	#N/A	#N/A	-2.05974	#N/A	-3.11118	#N/A	#N/A	#N/A	#N/A	#N/A	#N/A	#N/A	-2.05974	#N/A	#N/A	#N/A	#N/A
Summary_skeletal myofibril assembly	#N/A	-2.16971	#N/A	#N/A	#N/A	#N/A	#N/A	#N/A	#N/A	#N/A	#N/A	#N/A	-3.57675	#N/A	-4.19715	#N/A	#N/A	#N/A	#N/A	#N/A	#N/A	#N/A	#N/A	#N/A
Member_skeletal myofibril assembly	#N/A	-2.16971	#N/A	#N/A	#N/A	#N/A	#N/A	#N/A	#N/A	#N/A	#N/A	#N/A	-3.57675	#N/A	-4.19715	#N/A	#N/A	#N/A	#N/A	#N/A	#N/A	#N/A	#N/A	#N/A
Summary_regulation of glucose metabolic process	#N/A	-2.16971	#N/A	#N/A	#N/A	#N/A	#N/A	#N/A	#N/A	#N/A	#N/A	#N/A	#N/A	#N/A	#N/A	#N/A	#N/A	#N/A	#N/A	#N/A	#N/A	#N/A	#N/A	#N/A
Member_regulation of glucose metabolic process	#N/A	-2.16971	#N/A	#N/A	#N/A	#N/A	#N/A	#N/A	#N/A	#N/A	#N/A	#N/A	#N/A	#N/A	#N/A	#N/A	#N/A	#N/A	#N/A	#N/A	#N/A	#N/A	#N/A	#N/A
Summary_Focal adhesion	#N/A	#N/A	#N/A	#N/A	-20.3132	#N/A	#N/A	#N/A	#N/A	#N/A	#N/A	#N/A	#N/A	#N/A	#N/A	#N/A	#N/A	#N/A	#N/A	#N/A	#N/A	#N/A	#N/A	#N/A
Member_Focal adhesion	#N/A	#N/A	#N/A	#N/A	-20.3132	#N/A	-19.9885	#N/A	#N/A	#N/A	#N/A	#N/A	#N/A	#N/A	#N/A	#N/A	#N/A	#N/A	#N/A	#N/A	#N/A	#N/A	#N/A	#N/A
Member_Cytoskeleton in muscle cells	#N/A	#N/A	#N/A	#N/A	-19.776	#N/A	-20.5	#N/A	#N/A	-5.23519	#N/A	-5.82988	#N/A	#N/A	#N/A	#N/A	#N/A	#N/A	#N/A	-5.23519	#N/A	#N/A	#N/A	#N/A
Member_ECM-receptor interaction	#N/A	#N/A	#N/A	#N/A	-17.5846	#N/A	-17.6191	#N/A	#N/A	#N/A	#N/A	#N/A	#N/A	#N/A	#N/A	#N/A	#N/A	#N/A	#N/A	#N/A	#N/A	#N/A	#N/A	#N/A
Summary_organic acid metabolic process	#N/A	#N/A	#N/A	#N/A	-17.45	#N/A	-13.2393	#N/A	#N/A	-6.75266	#N/A	#N/A	#N/A	#N/A	#N/A	#N/A	#N/A	#N/A	-4.84824	-6.75266	#N/A	#N/A	#N/A	#N/A
Summary_cell adhesion	#N/A	#N/A	#N/A	#N/A	-14.7755	#N/A	-16.2525	#N/A	#N/A	#N/A	#N/A	#N/A	#N/A	#N/A	#N/A	#N/A	#N/A	#N/A	#N/A	#N/A	#N/A	#N/A	#N/A	#N/A
Member_cell adhesion	#N/A	#N/A	#N/A	#N/A	-14.7755	#N/A	-16.2525	#N/A	#N/A	#N/A	#N/A	#N/A	#N/A	#N/A	#N/A	#N/A	#N/A	#N/A	#N/A	#N/A	#N/A	#N/A	#N/A	#N/A
Member_cell-cell adhesion	#N/A	#N/A	#N/A	#N/A	-2.6394	#N/A	-3.56598	#N/A	#N/A	#N/A	#N/A	#N/A	#N/A	#N/A	#N/A	#N/A	#N/A	#N/A	#N/A	#N/A	#N/A	#N/A	#N/A	#N/A
Summary_muscle structure development	#N/A	#N/A	#N/A	#N/A	-14.6304	#N/A	#N/A	#N/A	#N/A	#N/A	#N/A	#N/A	#N/A	#N/A	#N/A	#N/A	#N/A	#N/A	#N/A	#N/A	#N/A	#N/A	#N/A	#N/A
Member_muscle structure development	#N/A	#N/A	#N/A	#N/A	-14.6304	#N/A	-14.836	#N/A	#N/A	#N/A	#N/A	#N/A	#N/A	#N/A	-2.64783	#N/A	-2.98563	#N/A	#N/A	#N/A	#N/A	#N/A	#N/A	#N/A
Member_muscle organ development	#N/A	#N/A	#N/A	#N/A	-14.0598	#N/A	-15.5522	#N/A	#N/A	#N/A	#N/A	#N/A	-2.32684	#N/A	-2.64672	#N/A	#N/A	#N/A	#N/A	#N/A	#N/A	#N/A	#N/A	#N/A
Member_muscle cell differentiation	#N/A	#N/A	#N/A	#N/A	-8.88461	#N/A	-9.17482	#N/A	#N/A	#N/A	#N/A	#N/A	#N/A	#N/A	-2.42541	#N/A	-2.93166	#N/A	#N/A	#N/A	#N/A	#N/A	#N/A	#N/A
Member_skeletal muscle organ development	#N/A	#N/A	#N/A	#N/A	-8.73411	#N/A	-9.51465	#N/A	#N/A	#N/A	#N/A	#N/A	#N/A	#N/A	-2.1154	#N/A	#N/A	#N/A	#N/A	#N/A	#N/A	#N/A	#N/A	#N/A
Member_muscle cell development	#N/A	#N/A	#N/A	#N/A	-8.28666	#N/A	-8.81855	#N/A	#N/A	#N/A	#N/A	#N/A	#N/A	#N/A	-2.08212	#N/A	-2.37957	#N/A	#N/A	#N/A	#N/A	#N/A	#N/A	#N/A
Member_striated muscle tissue development	#N/A	#N/A	#N/A	#N/A	-7.84779	#N/A	-8.38635	#N/A	#N/A	#N/A	#N/A	#N/A	#N/A	#N/A	-2.33766	#N/A	-3.24216	#N/A	#N/A	#N/A	#N/A	#N/A	#N/A	#N/A
Member_muscle tissue development	#N/A	#N/A	#N/A	#N/A	-7.49025	#N/A	-8.03348	#N/A	#N/A	#N/A	#N/A	#N/A	#N/A	#N/A	-2.2314	#N/A	-3.18927	#N/A	#N/A	#N/A	#N/A	#N/A	#N/A	#N/A
Member_skeletal muscle tissue development	#N/A	#N/A	#N/A	#N/A	-6.93524	#N/A	-7.51712	#N/A	#N/A	#N/A	#N/A	#N/A	-2.00177	#N/A	-2.4121	#N/A	-2.07999	#N/A	#N/A	#N/A	#N/A	#N/A	#N/A	#N/A
Member_striated muscle cell development	#N/A	#N/A	#N/A	#N/A	-4.87249	#N/A	-5.01743	#N/A	#N/A	#N/A	#N/A	#N/A	-2.20342	#N/A	-2.82307	#N/A	-2.67721	#N/A	#N/A	#N/A	#N/A	#N/A	#N/A	#N/A
Member_striated muscle cell differentiation	#N/A	#N/A	#N/A	#N/A	-4.75028	#N/A	-5.01023	#N/A	#N/A	#N/A	#N/A	#N/A	#N/A	#N/A	-2.64672	#N/A	-2.44626	#N/A	#N/A	#N/A	#N/A	#N/A	#N/A	#N/A
Member_skeletal muscle fiber development	#N/A	#N/A	#N/A	#N/A	-4.22969	#N/A	-4.8737	#N/A	#N/A	#N/A	#N/A	#N/A	#N/A	#N/A	#N/A	#N/A	#N/A	#N/A	#N/A	#N/A	#N/A	#N/A	#N/A	#N/A
Member_myotube cell development	#N/A	#N/A	#N/A	#N/A	-4.14905	#N/A	-4.78932	#N/A	#N/A	#N/A	#N/A	#N/A	#N/A	#N/A	#N/A	#N/A	#N/A	#N/A	#N/A	#N/A	#N/A	#N/A	#N/A	#N/A
Member_myotube differentiation	#N/A	#N/A	#N/A	#N/A	-3.54718	#N/A	-4.18325	#N/A	#N/A	#N/A	#N/A	#N/A	#N/A	#N/A	#N/A	#N/A	#N/A	#N/A	#N/A	#N/A	#N/A	#N/A	#N/A	#N/A
Summary_cell-substrate adhesion	#N/A	#N/A	#N/A	#N/A	-12.4463	#N/A	#N/A	#N/A	#N/A	#N/A	#N/A	#N/A	#N/A	#N/A	#N/A	#N/A	#N/A	#N/A	#N/A	#N/A	#N/A	#N/A	#N/A	#N/A
Member_cell-substrate adhesion	#N/A	#N/A	#N/A	#N/A	-12.4463	#N/A	-12.8908	#N/A	#N/A	#N/A	#N/A	#N/A	#N/A	#N/A	#N/A	#N/A	#N/A	#N/A	#N/A	#N/A	#N/A	#N/A	#N/A	#N/A
Member_cell-matrix adhesion	#N/A	#N/A	#N/A	#N/A	-8.3121	#N/A	-9.26088	#N/A	#N/A	#N/A	#N/A	#N/A	#N/A	#N/A	#N/A	#N/A	#N/A	#N/A	#N/A	#N/A	#N/A	#N/A	#N/A	#N/A
Member_integrin-mediated signaling pathway	#N/A	#N/A	#N/A	#N/A	-5.94957	#N/A	-5.94051	#N/A	#N/A	#N/A	#N/A	#N/A	#N/A	#N/A	#N/A	#N/A	#N/A	#N/A	#N/A	#N/A	#N/A	#N/A	#N/A	#N/A
Member_cell adhesion mediated by integrin	#N/A	#N/A	#N/A	#N/A	-4.35169	#N/A	-4.77178	#N/A	#N/A	#N/A	#N/A	#N/A	#N/A	#N/A	#N/A	#N/A	#N/A	#N/A	#N/A	#N/A	#N/A	#N/A	#N/A	#N/A
Summary_tube morphogenesis	#N/A	#N/A	#N/A	#N/A	-11.6669	#N/A	-11.5901	#N/A	#N/A	#N/A	#N/A	#N/A	#N/A	#N/A	#N/A	#N/A	#N/A	#N/A	#N/A	#N/A	#N/A	#N/A	#N/A	#N/A
Member_tube morphogenesis	#N/A	#N/A	#N/A	#N/A	-11.6669	#N/A	-11.5901	#N/A	#N/A	#N/A	#N/A	#N/A	#N/A	#N/A	#N/A	#N/A	#N/A	#N/A	#N/A	#N/A	#N/A	#N/A	#N/A	#N/A
Member_blood vessel morphogenesis	#N/A	#N/A	#N/A	#N/A	-11.2712	#N/A	-10.8662	#N/A	#N/A	#N/A	#N/A	#N/A	#N/A	#N/A	#N/A	#N/A	#N/A	#N/A	#N/A	#N/A	#N/A	#N/A	#N/A	#N/A
Member_blood vessel development	#N/A	#N/A	#N/A	#N/A	-10.9017	#N/A	-10.8271	#N/A	#N/A	#N/A	#N/A	#N/A	#N/A	#N/A	#N/A	#N/A	#N/A	#N/A	#N/A	#N/A	#N/A	#N/A	#N/A	#N/A
Member_vasculature development	#N/A	#N/A	#N/A	#N/A	-10.419	#N/A	-10.3174	#N/A	#N/A	#N/A	#N/A	#N/A	#N/A	#N/A	#N/A	#N/A	#N/A	#N/A	#N/A	#N/A	#N/A	#N/A	#N/A	#N/A
Member_angiogenesis	#N/A	#N/A	#N/A	#N/A	-7.56865	#N/A	-7.94062	#N/A	#N/A	#N/A	#N/A	#N/A	#N/A	#N/A	#N/A	#N/A	#N/A	#N/A	#N/A	#N/A	#N/A	#N/A	#N/A	#N/A
Member_sprouting angiogenesis	#N/A	#N/A	#N/A	#N/A	-6.82815	#N/A	-6.73568	#N/A	#N/A	#N/A	#N/A	#N/A	#N/A	#N/A	#N/A	#N/A	#N/A	#N/A	#N/A	#N/A	#N/A	#N/A	#N/A	#N/A
Summary_small molecule catabolic process	#N/A	#N/A	#N/A	#N/A	-9.76204	#N/A	#N/A	#N/A	#N/A	#N/A	#N/A	#N/A	#N/A	#N/A	#N/A	#N/A	#N/A	#N/A	#N/A	#N/A	#N/A	#N/A	#N/A	#N/A
Member_alpha-amino acid catabolic process	#N/A	#N/A	#N/A	#N/A	-8.60617	#N/A	-6.69402	#N/A	#N/A	#N/A	#N/A	#N/A	#N/A	#N/A	#N/A	#N/A	#N/A	#N/A	-2.28443	#N/A	#N/A	#N/A	#N/A	#N/A
Member_alpha-amino acid metabolic process	#N/A	#N/A	#N/A	#N/A	-8.32721	#N/A	-6.81531	#N/A	#N/A	#N/A	#N/A	#N/A	#N/A	#N/A	#N/A	#N/A	#N/A	#N/A	#N/A	#N/A	#N/A	#N/A	#N/A	#N/A
Member_amino acid catabolic process	#N/A	#N/A	#N/A	#N/A	-7.67351	#N/A	-5.95804	#N/A	#N/A	#N/A	#N/A	#N/A	#N/A	#N/A	#N/A	#N/A	#N/A	#N/A	-2.13537	#N/A	#N/A	#N/A	#N/A	#N/A
Member_dicarboxylic acid metabolic process	#N/A	#N/A	#N/A	#N/A	-6.92777	#N/A	-7.66266	#N/A	#N/A	-2.23237	#N/A	#N/A	#N/A	#N/A	#N/A	#N/A	#N/A	#N/A	#N/A	-2.23237	#N/A	#N/A	#N/A	#N/A
Member_L-amino acid metabolic process	#N/A	#N/A	#N/A	#N/A	-6.71224	#N/A	-5.14387	#N/A	#N/A	#N/A	#N/A	#N/A	#N/A	#N/A	#N/A	#N/A	#N/A	#N/A	-2.10139	#N/A	#N/A	#N/A	#N/A	#N/A
Member_amino acid metabolic process	#N/A	#N/A	#N/A	#N/A	-6.69387	#N/A	-5.80735	#N/A	#N/A	#N/A	#N/A	-2.01999	#N/A	#N/A	#N/A	#N/A	#N/A	#N/A	#N/A	#N/A	#N/A	#N/A	#N/A	#N/A
Member_glutamate metabolic process	#N/A	#N/A	#N/A	#N/A	-2.89778	#N/A	-3.17604	#N/A	#N/A	#N/A	#N/A	#N/A	#N/A	#N/A	#N/A	#N/A	#N/A	#N/A	#N/A	#N/A	#N/A	#N/A	#N/A	#N/A
Summary_Regulation of actin cytoskeleton	#N/A	#N/A	#N/A	#N/A	-9.0938	#N/A	-8.3729	#N/A	#N/A	#N/A	#N/A	#N/A	#N/A	#N/A	#N/A	#N/A	#N/A	#N/A	#N/A	#N/A	#N/A	#N/A	#N/A	#N/A
Member_Regulation of actin cytoskeleton	#N/A	#N/A	#N/A	#N/A	-9.0938	#N/A	-8.3729	#N/A	#N/A	#N/A	#N/A	#N/A	#N/A	#N/A	#N/A	#N/A	#N/A	#N/A	#N/A	#N/A	#N/A	#N/A	#N/A	#N/A
Summary_enzyme-linked receptor protein signaling pathway	#N/A	#N/A	#N/A	#N/A	-8.88418	#N/A	#N/A	#N/A	#N/A	#N/A	#N/A	#N/A	#N/A	#N/A	#N/A	#N/A	#N/A	#N/A	#N/A	#N/A	#N/A	#N/A	#N/A	#N/A
Member_enzyme-linked receptor protein signaling pathway	#N/A	#N/A	#N/A	#N/A	-8.88418	#N/A	-7.34042	#N/A	#N/A	#N/A	#N/A	#N/A	#N/A	#N/A	#N/A	#N/A	#N/A	#N/A	-2.01021	#N/A	#N/A	#N/A	#N/A	#N/A
Member_cell surface receptor protein tyrosine kinase signaling pathway	#N/A	#N/A	#N/A	#N/A	-8.01465	#N/A	-7.641	#N/A	#N/A	#N/A	#N/A	#N/A	#N/A	#N/A	#N/A	#N/A	#N/A	#N/A	#N/A	#N/A	#N/A	#N/A	#N/A	#N/A
Member_Calcium signaling pathway	#N/A	#N/A	#N/A	#N/A	-4.55109	#N/A	-4.42502	#N/A	#N/A	#N/A	#N/A	#N/A	#N/A	#N/A	#N/A	#N/A	#N/A	#N/A	#N/A	#N/A	#N/A	#N/A	#N/A	#N/A
Member_positive regulation of cell population proliferation	#N/A	#N/A	#N/A	#N/A	-4.36791	#N/A	-4.29074	#N/A	#N/A	#N/A	#N/A	#N/A	#N/A	#N/A	#N/A	#N/A	#N/A	#N/A	#N/A	#N/A	#N/A	#N/A	#N/A	#N/A
Member_regulation of cell population proliferation	#N/A	#N/A	#N/A	#N/A	-3.79338	#N/A	-3.27192	#N/A	#N/A	#N/A	#N/A	#N/A	#N/A	#N/A	#N/A	#N/A	#N/A	#N/A	#N/A	#N/A	#N/A	#N/A	#N/A	#N/A
Member_MAPK signaling pathway	#N/A	#N/A	#N/A	#N/A	-2.85667	#N/A	-3.5088	#N/A	#N/A	#N/A	#N/A	#N/A	#N/A	#N/A	#N/A	#N/A	#N/A	#N/A	#N/A	#N/A	#N/A	#N/A	#N/A	#N/A
Member_ERK1 ERK2 MAPK cascade	#N/A	#N/A	#N/A	#N/A	-2.83214	#N/A	#N/A	#N/A	#N/A	#N/A	#N/A	#N/A	#N/A	#N/A	#N/A	#N/A	#N/A	#N/A	#N/A	#N/A	#N/A	#N/A	#N/A	#N/A
Summary_wound healing	#N/A	#N/A	#N/A	#N/A	-8.38516	#N/A	-8.77234	#N/A	#N/A	#N/A	#N/A	#N/A	#N/A	#N/A	#N/A	#N/A	#N/A	#N/A	#N/A	#N/A	#N/A	#N/A	#N/A	#N/A
Member_wound healing	#N/A	#N/A	#N/A	#N/A	-8.38516	#N/A	-8.77234	#N/A	#N/A	#N/A	#N/A	#N/A	-2.34203	#N/A	#N/A	#N/A	-2.54381	#N/A	#N/A	#N/A	#N/A	#N/A	#N/A	#N/A
Member_response to wounding	#N/A	#N/A	#N/A	#N/A	-6.497	#N/A	-7.07905	#N/A	#N/A	#N/A	#N/A	#N/A	#N/A	#N/A	#N/A	#N/A	-2.02854	#N/A	#N/A	#N/A	#N/A	#N/A	#N/A	#N/A
Member_regulation of body fluid levels	#N/A	#N/A	#N/A	#N/A	-5.40655	#N/A	-5.58195	#N/A	#N/A	#N/A	#N/A	#N/A	#N/A	#N/A	#N/A	#N/A	#N/A	#N/A	#N/A	#N/A	#N/A	#N/A	#N/A	#N/A
Member_blood coagulation	#N/A	#N/A	#N/A	#N/A	-4.66205	#N/A	-4.66585	#N/A	#N/A	#N/A	#N/A	#N/A	#N/A	#N/A	#N/A	#N/A	#N/A	#N/A	#N/A	#N/A	#N/A	#N/A	#N/A	#N/A
Member_hemostasis	#N/A	#N/A	#N/A	#N/A	-4.66205	#N/A	-4.66585	#N/A	#N/A	#N/A	#N/A	#N/A	#N/A	#N/A	#N/A	#N/A	#N/A	#N/A	#N/A	#N/A	#N/A	#N/A	#N/A	#N/A
Member_coagulation	#N/A	#N/A	#N/A	#N/A	-4.66205	#N/A	-4.66585	#N/A	#N/A	#N/A	#N/A	#N/A	#N/A	#N/A	#N/A	#N/A	#N/A	#N/A	#N/A	#N/A	#N/A	#N/A	#N/A	#N/A
Member_protein activation cascade	#N/A	#N/A	#N/A	#N/A	-2.98147	#N/A	-3.18247	#N/A	#N/A	#N/A	#N/A	#N/A	#N/A	#N/A	#N/A	#N/A	#N/A	#N/A	#N/A	#N/A	#N/A	#N/A	#N/A	#N/A
Member_blood coagulation, fibrin clot formation	#N/A	#N/A	#N/A	#N/A	-2.98147	#N/A	-3.18247	#N/A	#N/A	#N/A	#N/A	#N/A	#N/A	#N/A	#N/A	#N/A	#N/A	#N/A	#N/A	#N/A	#N/A	#N/A	#N/A	#N/A
Member_homotypic cell-cell adhesion	#N/A	#N/A	#N/A	#N/A	-2.85639	#N/A	-3.09632	#N/A	#N/A	#N/A	#N/A	#N/A	#N/A	#N/A	#N/A	#N/A	#N/A	#N/A	#N/A	#N/A	#N/A	#N/A	#N/A	#N/A
Member_platelet activation	#N/A	#N/A	#N/A	#N/A	-2.51062	#N/A	-2.74393	#N/A	#N/A	#N/A	#N/A	#N/A	#N/A	#N/A	#N/A	#N/A	#N/A	#N/A	#N/A	#N/A	#N/A	#N/A	#N/A	#N/A
Summary_Carbon metabolism	#N/A	#N/A	#N/A	#N/A	-8.15431	#N/A	-7.01064	#N/A	#N/A	#N/A	#N/A	#N/A	#N/A	#N/A	#N/A	#N/A	#N/A	#N/A	#N/A	#N/A	#N/A	#N/A	#N/A	#N/A
Member_Carbon metabolism	#N/A	#N/A	#N/A	#N/A	-8.15431	#N/A	-7.01064	#N/A	#N/A	#N/A	#N/A	#N/A	#N/A	#N/A	#N/A	#N/A	#N/A	#N/A	#N/A	#N/A	#N/A	#N/A	#N/A	#N/A
Member_carbohydrate metabolic process	#N/A	#N/A	#N/A	#N/A	-6.75283	#N/A	#N/A	#N/A	#N/A	#N/A	#N/A	#N/A	#N/A	#N/A	#N/A	#N/A	#N/A	#N/A	-2.19753	#N/A	#N/A	#N/A	#N/A	#N/A
Member_pyridine nucleotide metabolic process	#N/A	#N/A	#N/A	#N/A	-6.50608	#N/A	-4.75886	#N/A	#N/A	#N/A	#N/A	#N/A	#N/A	#N/A	#N/A	#N/A	#N/A	#N/A	-2.28443	#N/A	#N/A	#N/A	#N/A	#N/A
Member_nicotinamide nucleotide metabolic process	#N/A	#N/A	#N/A	#N/A	-6.50608	#N/A	-4.75886	#N/A	#N/A	#N/A	#N/A	#N/A	#N/A	#N/A	#N/A	#N/A	#N/A	#N/A	-2.28443	#N/A	#N/A	#N/A	#N/A	#N/A
Member_pyridine-containing compound metabolic process	#N/A	#N/A	#N/A	#N/A	-6.11143	#N/A	-4.46018	#N/A	#N/A	#N/A	#N/A	#N/A	#N/A	#N/A	#N/A	#N/A	#N/A	#N/A	-2.20776	#N/A	#N/A	#N/A	#N/A	#N/A
Member_nucleobase-containing small molecule metabolic process	#N/A	#N/A	#N/A	#N/A	-5.19769	#N/A	-4.45368	#N/A	#N/A	#N/A	#N/A	#N/A	#N/A	#N/A	#N/A	#N/A	#N/A	#N/A	#N/A	#N/A	#N/A	#N/A	#N/A	#N/A
Member_purine-containing compound metabolic process	#N/A	#N/A	#N/A	#N/A	-5.18387	#N/A	-4.07909	#N/A	#N/A	#N/A	#N/A	#N/A	#N/A	#N/A	#N/A	#N/A	#N/A	#N/A	#N/A	#N/A	#N/A	#N/A	#N/A	#N/A
Member_nucleoside phosphate catabolic process	#N/A	#N/A	#N/A	#N/A	-4.73405	#N/A	-3.16161	#N/A	#N/A	#N/A	#N/A	#N/A	#N/A	#N/A	#N/A	#N/A	#N/A	#N/A	-2.30432	#N/A	#N/A	#N/A	#N/A	#N/A
Member_organophosphate catabolic process	#N/A	#N/A	#N/A	#N/A	-4.62383	#N/A	-3.41009	#N/A	#N/A	#N/A	#N/A	#N/A	#N/A	#N/A	#N/A	#N/A	#N/A	#N/A	#N/A	#N/A	#N/A	#N/A	#N/A	#N/A
Member_organophosphate metabolic process	#N/A	#N/A	#N/A	#N/A	-3.90976	#N/A	-4.11547	#N/A	#N/A	#N/A	#N/A	#N/A	#N/A	#N/A	#N/A	#N/A	#N/A	#N/A	#N/A	#N/A	#N/A	#N/A	#N/A	#N/A
Member_nucleoside phosphate metabolic process	#N/A	#N/A	#N/A	#N/A	-3.24969	#N/A	-2.99446	#N/A	#N/A	#N/A	#N/A	#N/A	#N/A	#N/A	#N/A	#N/A	#N/A	#N/A	#N/A	#N/A	#N/A	#N/A	#N/A	#N/A
Member_purine nucleotide metabolic process	#N/A	#N/A	#N/A	#N/A	-3.15623	#N/A	-2.39478	#N/A	#N/A	#N/A	#N/A	#N/A	#N/A	#N/A	#N/A	#N/A	#N/A	#N/A	#N/A	#N/A	#N/A	#N/A	#N/A	#N/A
Member_Metabolism of carbohydrates	#N/A	#N/A	#N/A	#N/A	-2.65482	#N/A	#N/A	#N/A	#N/A	#N/A	#N/A	#N/A	#N/A	#N/A	#N/A	#N/A	#N/A	#N/A	#N/A	#N/A	#N/A	#N/A	#N/A	#N/A
Member_nucleotide metabolic process	#N/A	#N/A	#N/A	#N/A	-2.64013	#N/A	-2.09543	#N/A	#N/A	#N/A	#N/A	#N/A	#N/A	#N/A	#N/A	#N/A	#N/A	#N/A	#N/A	#N/A	#N/A	#N/A	#N/A	#N/A
Member_ribonucleotide metabolic process	#N/A	#N/A	#N/A	#N/A	-2.33542	#N/A	#N/A	#N/A	#N/A	#N/A	#N/A	#N/A	#N/A	#N/A	-2.20225	#N/A	#N/A	#N/A	#N/A	#N/A	#N/A	#N/A	#N/A	#N/A
Member_purine ribonucleotide metabolic process	#N/A	#N/A	#N/A	#N/A	-2.32566	#N/A	#N/A	#N/A	#N/A	#N/A	#N/A	#N/A	#N/A	#N/A	#N/A	#N/A	#N/A	#N/A	#N/A	#N/A	#N/A	#N/A	#N/A	#N/A
Member_ribose phosphate metabolic process	#N/A	#N/A	#N/A	#N/A	-2.15815	#N/A	#N/A	#N/A	#N/A	#N/A	#N/A	#N/A	#N/A	#N/A	-2.09006	#N/A	#N/A	#N/A	#N/A	#N/A	#N/A	#N/A	#N/A	#N/A
Member_nucleoside triphosphate metabolic process	#N/A	#N/A	#N/A	#N/A	-2.08292	#N/A	#N/A	#N/A	#N/A	#N/A	#N/A	#N/A	#N/A	#N/A	#N/A	#N/A	#N/A	#N/A	-2.568	#N/A	#N/A	#N/A	#N/A	#N/A
Summary_Glycine, serine and threonine metabolism	#N/A	#N/A	#N/A	#N/A	-8.14272	#N/A	#N/A	#N/A	#N/A	#N/A	#N/A	#N/A	#N/A	#N/A	#N/A	#N/A	#N/A	#N/A	-3.06004	#N/A	#N/A	#N/A	#N/A	#N/A
Summary_Biological oxidations	#N/A	#N/A	#N/A	#N/A	-7.82629	#N/A	-6.02341	#N/A	#N/A	#N/A	#N/A	#N/A	#N/A	#N/A	#N/A	#N/A	#N/A	#N/A	#N/A	#N/A	#N/A	#N/A	#N/A	#N/A
Member_Biological oxidations	#N/A	#N/A	#N/A	#N/A	-7.82629	#N/A	-6.02341	#N/A	#N/A	-2.84947	#N/A	-3.79843	#N/A	#N/A	#N/A	#N/A	#N/A	#N/A	-2.29439	-2.84947	#N/A	#N/A	#N/A	#N/A
Member_Phase I - Functionalization of compounds	#N/A	#N/A	#N/A	#N/A	-6.57555	#N/A	-4.70673	#N/A	#N/A	-2.63132	#N/A	-3.04534	#N/A	#N/A	#N/A	#N/A	#N/A	#N/A	-2.43035	-2.63132	#N/A	#N/A	#N/A	#N/A
Member_xenobiotic metabolic process	#N/A	#N/A	#N/A	#N/A	-4.61494	#N/A	-3.10259	#N/A	#N/A	-2.23237	#N/A	-3.15678	#N/A	#N/A	#N/A	#N/A	#N/A	#N/A	-2.12549	-2.23237	#N/A	#N/A	#N/A	#N/A
Member_Biosynthesis of maresins	#N/A	#N/A	#N/A	#N/A	-4.40905	#N/A	-3.24559	#N/A	#N/A	-2.2049	#N/A	-2.9719	#N/A	#N/A	#N/A	#N/A	#N/A	#N/A	#N/A	-2.2049	#N/A	#N/A	#N/A	#N/A
Member_Aspirin ADME	#N/A	#N/A	#N/A	#N/A	-4.26412	#N/A	-3.89593	#N/A	#N/A	-3.99825	#N/A	-5.19221	#N/A	#N/A	#N/A	#N/A	#N/A	#N/A	#N/A	-3.99825	#N/A	#N/A	#N/A	#N/A
Member_Biosynthesis of maresin-like SPMs	#N/A	#N/A	#N/A	#N/A	-4.03507	#N/A	-2.83269	#N/A	#N/A	-2.37953	#N/A	-3.15676	#N/A	#N/A	#N/A	#N/A	#N/A	#N/A	#N/A	-2.37953	#N/A	#N/A	#N/A	#N/A
Member_Xenobiotics	#N/A	#N/A	#N/A	#N/A	-3.86878	#N/A	-2.84243	#N/A	#N/A	-2.00375	#N/A	-2.75718	#N/A	#N/A	#N/A	#N/A	#N/A	#N/A	#N/A	-2.00375	#N/A	#N/A	#N/A	#N/A
Member_Miscellaneous substrates	#N/A	#N/A	#N/A	#N/A	-3.37918	#N/A	-3.03466	#N/A	#N/A	-2.10032	#N/A	-2.86052	#N/A	#N/A	#N/A	#N/A	#N/A	#N/A	#N/A	-2.10032	#N/A	#N/A	#N/A	#N/A
Member_Metabolism of lipids	#N/A	#N/A	#N/A	#N/A	-2.71504	#N/A	-2.43445	#N/A	#N/A	-3.90002	#N/A	-3.7985	#N/A	#N/A	#N/A	#N/A	#N/A	#N/A	#N/A	-3.90002	#N/A	#N/A	#N/A	#N/A
Member_CYP2E1 reactions	#N/A	#N/A	#N/A	#N/A	-2.26327	#N/A	#N/A	#N/A	#N/A	-2.65463	#N/A	-3.44557	#N/A	#N/A	#N/A	#N/A	#N/A	#N/A	#N/A	-2.65463	#N/A	#N/A	#N/A	#N/A
Member_Fatty acids	#N/A	#N/A	#N/A	#N/A	-2.16098	#N/A	#N/A	#N/A	#N/A	-2.5805	#N/A	-3.368	#N/A	#N/A	#N/A	#N/A	#N/A	#N/A	#N/A	-2.5805	#N/A	#N/A	#N/A	#N/A
Summary_heart development	#N/A	#N/A	#N/A	#N/A	-7.53857	#N/A	-8.65286	#N/A	#N/A	#N/A	#N/A	#N/A	#N/A	#N/A	#N/A	#N/A	#N/A	#N/A	#N/A	#N/A	#N/A	#N/A	#N/A	#N/A
Member_heart development	#N/A	#N/A	#N/A	#N/A	-7.53857	#N/A	-8.65286	#N/A	#N/A	#N/A	#N/A	#N/A	#N/A	#N/A	#N/A	#N/A	#N/A	#N/A	#N/A	#N/A	#N/A	#N/A	#N/A	#N/A
Member_tissue morphogenesis	#N/A	#N/A	#N/A	#N/A	-4.83455	#N/A	-4.21502	#N/A	#N/A	#N/A	#N/A	#N/A	#N/A	#N/A	#N/A	#N/A	#N/A	#N/A	#N/A	#N/A	#N/A	#N/A	#N/A	#N/A
Member_morphogenesis of an epithelium	#N/A	#N/A	#N/A	#N/A	-3.71835	#N/A	-3.58275	#N/A	#N/A	#N/A	#N/A	#N/A	#N/A	#N/A	#N/A	#N/A	#N/A	#N/A	#N/A	#N/A	#N/A	#N/A	#N/A	#N/A
Member_epithelial tube morphogenesis	#N/A	#N/A	#N/A	#N/A	-3.56663	#N/A	-3.23996	#N/A	#N/A	#N/A	#N/A	#N/A	#N/A	#N/A	#N/A	#N/A	#N/A	#N/A	#N/A	#N/A	#N/A	#N/A	#N/A	#N/A
Member_heart morphogenesis	#N/A	#N/A	#N/A	#N/A	-3.0466	#N/A	-3.33111	#N/A	#N/A	#N/A	#N/A	#N/A	#N/A	#N/A	#N/A	#N/A	#N/A	#N/A	#N/A	#N/A	#N/A	#N/A	#N/A	#N/A
Member_embryonic heart tube development	#N/A	#N/A	#N/A	#N/A	-2.28286	#N/A	-2.29769	#N/A	#N/A	#N/A	#N/A	#N/A	#N/A	#N/A	#N/A	#N/A	#N/A	#N/A	#N/A	#N/A	#N/A	#N/A	#N/A	#N/A
Summary_One carbon pool by folate	#N/A	#N/A	#N/A	#N/A	-7.25018	#N/A	-7.09367	#N/A	#N/A	#N/A	#N/A	#N/A	#N/A	#N/A	#N/A	#N/A	#N/A	#N/A	#N/A	#N/A	#N/A	#N/A	#N/A	#N/A
Member_One carbon pool by folate	#N/A	#N/A	#N/A	#N/A	-7.25018	#N/A	-7.09367	#N/A	#N/A	#N/A	#N/A	#N/A	#N/A	#N/A	#N/A	#N/A	#N/A	#N/A	#N/A	#N/A	#N/A	#N/A	#N/A	#N/A
Member_One carbon metabolism	#N/A	#N/A	#N/A	#N/A	-3.81415	#N/A	-3.31369	#N/A	#N/A	#N/A	#N/A	#N/A	#N/A	#N/A	#N/A	#N/A	#N/A	#N/A	#N/A	#N/A	#N/A	#N/A	#N/A	#N/A
Member_tetrahydrofolate interconversion	#N/A	#N/A	#N/A	#N/A	-2.70796	#N/A	-2.90574	#N/A	#N/A	#N/A	#N/A	#N/A	#N/A	#N/A	#N/A	#N/A	#N/A	#N/A	#N/A	#N/A	#N/A	#N/A	#N/A	#N/A
Member_glycine biosynthetic process	#N/A	#N/A	#N/A	#N/A	-2.38332	#N/A	-2.53524	#N/A	#N/A	#N/A	#N/A	#N/A	#N/A	#N/A	#N/A	#N/A	#N/A	#N/A	#N/A	#N/A	#N/A	#N/A	#N/A	#N/A
Member_tetrahydrofolate metabolic process	#N/A	#N/A	#N/A	#N/A	-2.36291	#N/A	-2.59294	#N/A	#N/A	#N/A	#N/A	#N/A	#N/A	#N/A	#N/A	#N/A	#N/A	#N/A	#N/A	#N/A	#N/A	#N/A	#N/A	#N/A
Member_Glyoxylate and dicarboxylate metabolism	#N/A	#N/A	#N/A	#N/A	-2.18531	#N/A	-2.50452	#N/A	#N/A	#N/A	#N/A	#N/A	#N/A	#N/A	#N/A	#N/A	#N/A	#N/A	#N/A	#N/A	#N/A	#N/A	#N/A	#N/A
Member_Folate transport and metabolism	#N/A	#N/A	#N/A	#N/A	-2.07624	#N/A	#N/A	#N/A	#N/A	#N/A	#N/A	#N/A	#N/A	#N/A	#N/A	#N/A	#N/A	#N/A	#N/A	#N/A	#N/A	#N/A	#N/A	#N/A
Summary_actin cytoskeleton organization	#N/A	#N/A	#N/A	#N/A	-7.18164	#N/A	-6.32666	#N/A	#N/A	#N/A	#N/A	#N/A	#N/A	#N/A	#N/A	#N/A	#N/A	#N/A	#N/A	#N/A	#N/A	#N/A	#N/A	#N/A
Member_actin cytoskeleton organization	#N/A	#N/A	#N/A	#N/A	-7.18164	#N/A	-6.32666	#N/A	#N/A	#N/A	#N/A	#N/A	#N/A	#N/A	#N/A	#N/A	#N/A	#N/A	#N/A	#N/A	#N/A	#N/A	#N/A	#N/A
Member_actin filament-based process	#N/A	#N/A	#N/A	#N/A	-7.01062	#N/A	-6.26081	#N/A	#N/A	#N/A	#N/A	#N/A	#N/A	#N/A	#N/A	#N/A	#N/A	#N/A	#N/A	#N/A	#N/A	#N/A	#N/A	#N/A
Member_supramolecular fiber organization	#N/A	#N/A	#N/A	#N/A	-5.58907	#N/A	-4.20588	#N/A	#N/A	#N/A	#N/A	#N/A	#N/A	#N/A	-2.46455	#N/A	-2.16179	#N/A	-2.07708	#N/A	#N/A	#N/A	#N/A	#N/A
Member_cytoskeleton organization	#N/A	#N/A	#N/A	#N/A	-4.82294	#N/A	-4.09587	#N/A	#N/A	#N/A	#N/A	#N/A	#N/A	#N/A	#N/A	#N/A	#N/A	#N/A	#N/A	#N/A	#N/A	#N/A	#N/A	#N/A
Member_actomyosin structure organization	#N/A	#N/A	#N/A	#N/A	-4.59709	#N/A	-3.9804	#N/A	#N/A	#N/A	#N/A	#N/A	#N/A	#N/A	-2.69982	#N/A	-2.18128	#N/A	#N/A	#N/A	#N/A	#N/A	#N/A	#N/A
Member_myofibril assembly	#N/A	#N/A	#N/A	#N/A	-2.92152	#N/A	-2.60407	#N/A	#N/A	#N/A	#N/A	-2.35442	-2.17975	#N/A	-2.99294	#N/A	-2.47882	#N/A	#N/A	#N/A	#N/A	#N/A	#N/A	#N/A
Member_cellular component assembly involved in morphogenesis	#N/A	#N/A	#N/A	#N/A	-2.89559	#N/A	-2.63001	#N/A	#N/A	#N/A	#N/A	-2.16822	#N/A	#N/A	-2.69932	#N/A	-2.37053	#N/A	#N/A	#N/A	#N/A	#N/A	#N/A	#N/A
Member_cellular anatomical entity morphogenesis	#N/A	#N/A	#N/A	#N/A	-2.89559	#N/A	-2.63001	#N/A	#N/A	#N/A	#N/A	-2.16822	#N/A	#N/A	-2.69932	#N/A	-2.37053	#N/A	#N/A	#N/A	#N/A	#N/A	#N/A	#N/A
Member_sarcomere organization	#N/A	#N/A	#N/A	#N/A	-2.44458	#N/A	-2.21674	#N/A	#N/A	#N/A	#N/A	-2.40656	#N/A	#N/A	#N/A	#N/A	#N/A	#N/A	#N/A	#N/A	#N/A	#N/A	#N/A	#N/A
Summary_Arginine and proline metabolism	#N/A	#N/A	#N/A	#N/A	-7.03478	#N/A	#N/A	#N/A	#N/A	#N/A	#N/A	#N/A	#N/A	#N/A	#N/A	#N/A	#N/A	#N/A	#N/A	#N/A	#N/A	#N/A	#N/A	#N/A
Member_Arginine and proline metabolism	#N/A	#N/A	#N/A	#N/A	-7.03478	#N/A	-5.7157	#N/A	#N/A	#N/A	#N/A	#N/A	#N/A	#N/A	#N/A	#N/A	#N/A	#N/A	#N/A	#N/A	-2.45679	#N/A	#N/A	#N/A
Member_phosphagen metabolic process	#N/A	#N/A	#N/A	#N/A	-3.89227	#N/A	-4.1456	#N/A	#N/A	#N/A	#N/A	#N/A	#N/A	#N/A	#N/A	#N/A	#N/A	#N/A	#N/A	#N/A	#N/A	#N/A	#N/A	#N/A
Member_phosphocreatine metabolic process	#N/A	#N/A	#N/A	#N/A	-3.89227	#N/A	-4.1456	#N/A	#N/A	#N/A	#N/A	#N/A	#N/A	#N/A	#N/A	#N/A	#N/A	#N/A	#N/A	#N/A	#N/A	#N/A	#N/A	#N/A
Member_phosphagen biosynthetic process	#N/A	#N/A	#N/A	#N/A	-3.89227	#N/A	-4.1456	#N/A	#N/A	#N/A	#N/A	#N/A	#N/A	#N/A	#N/A	#N/A	#N/A	#N/A	#N/A	#N/A	#N/A	#N/A	#N/A	#N/A
Member_phosphocreatine biosynthetic process	#N/A	#N/A	#N/A	#N/A	-3.89227	#N/A	-4.1456	#N/A	#N/A	#N/A	#N/A	#N/A	#N/A	#N/A	#N/A	#N/A	#N/A	#N/A	#N/A	#N/A	#N/A	#N/A	#N/A	#N/A
Member_Creatine metabolism	#N/A	#N/A	#N/A	#N/A	-2.10806	#N/A	-2.25698	#N/A	#N/A	#N/A	#N/A	#N/A	#N/A	#N/A	#N/A	#N/A	#N/A	#N/A	#N/A	#N/A	#N/A	#N/A	#N/A	#N/A
Summary_cellular response to endogenous stimulus	#N/A	#N/A	#N/A	#N/A	-6.90339	#N/A	#N/A	#N/A	#N/A	#N/A	#N/A	#N/A	#N/A	#N/A	#N/A	#N/A	#N/A	#N/A	#N/A	#N/A	#N/A	#N/A	#N/A	#N/A
Member_cellular response to endogenous stimulus	#N/A	#N/A	#N/A	#N/A	-6.90339	#N/A	#N/A	#N/A	#N/A	#N/A	#N/A	#N/A	#N/A	#N/A	#N/A	#N/A	#N/A	#N/A	-2.08585	#N/A	#N/A	#N/A	#N/A	#N/A
Member_response to endogenous stimulus	#N/A	#N/A	#N/A	#N/A	-6.41376	#N/A	#N/A	#N/A	#N/A	#N/A	#N/A	#N/A	#N/A	#N/A	#N/A	#N/A	#N/A	#N/A	-2.16884	#N/A	#N/A	#N/A	#N/A	#N/A
Member_cellular response to hormone stimulus	#N/A	#N/A	#N/A	#N/A	-3.70774	#N/A	#N/A	#N/A	#N/A	#N/A	#N/A	#N/A	#N/A	#N/A	-2.22155	#N/A	#N/A	#N/A	#N/A	#N/A	#N/A	#N/A	#N/A	#N/A
Summary_regulation of cell migration	#N/A	#N/A	#N/A	#N/A	-6.81176	#N/A	-6.85738	#N/A	#N/A	#N/A	#N/A	#N/A	#N/A	#N/A	#N/A	#N/A	#N/A	#N/A	#N/A	#N/A	#N/A	#N/A	#N/A	#N/A
Member_regulation of cell migration	#N/A	#N/A	#N/A	#N/A	-6.81176	#N/A	-6.85738	#N/A	#N/A	#N/A	#N/A	#N/A	#N/A	#N/A	#N/A	#N/A	#N/A	#N/A	#N/A	#N/A	#N/A	#N/A	#N/A	#N/A
Member_regulation of cell motility	#N/A	#N/A	#N/A	#N/A	-5.76059	#N/A	-5.85848	#N/A	#N/A	#N/A	#N/A	#N/A	#N/A	#N/A	#N/A	#N/A	#N/A	#N/A	#N/A	#N/A	#N/A	#N/A	#N/A	#N/A
Member_positive regulation of cell migration	#N/A	#N/A	#N/A	#N/A	-5.49357	#N/A	-5.7589	#N/A	#N/A	#N/A	#N/A	#N/A	#N/A	#N/A	#N/A	#N/A	#N/A	#N/A	#N/A	#N/A	#N/A	#N/A	#N/A	#N/A
Member_regulation of locomotion	#N/A	#N/A	#N/A	#N/A	-4.98199	#N/A	-5.11439	#N/A	#N/A	#N/A	#N/A	#N/A	#N/A	#N/A	#N/A	#N/A	#N/A	#N/A	#N/A	#N/A	#N/A	#N/A	#N/A	#N/A
Member_positive regulation of cell motility	#N/A	#N/A	#N/A	#N/A	-4.89556	#N/A	-5.17352	#N/A	#N/A	#N/A	#N/A	#N/A	#N/A	#N/A	#N/A	#N/A	#N/A	#N/A	#N/A	#N/A	#N/A	#N/A	#N/A	#N/A
Member_positive regulation of locomotion	#N/A	#N/A	#N/A	#N/A	-4.62383	#N/A	-4.90658	#N/A	#N/A	#N/A	#N/A	#N/A	#N/A	#N/A	#N/A	#N/A	#N/A	#N/A	#N/A	#N/A	#N/A	#N/A	#N/A	#N/A
Member_positive regulation of leukocyte migration	#N/A	#N/A	#N/A	#N/A	-3.8898	#N/A	-3.4784	#N/A	#N/A	#N/A	#N/A	#N/A	#N/A	#N/A	#N/A	#N/A	#N/A	#N/A	#N/A	#N/A	#N/A	#N/A	#N/A	#N/A
Member_positive regulation of leukocyte chemotaxis	#N/A	#N/A	#N/A	#N/A	-3.0619	#N/A	-2.30487	#N/A	#N/A	#N/A	#N/A	#N/A	#N/A	#N/A	#N/A	#N/A	#N/A	#N/A	#N/A	#N/A	#N/A	#N/A	#N/A	#N/A
Member_regulation of leukocyte chemotaxis	#N/A	#N/A	#N/A	#N/A	-2.86969	#N/A	-2.41908	#N/A	#N/A	#N/A	#N/A	#N/A	#N/A	#N/A	#N/A	#N/A	#N/A	#N/A	#N/A	#N/A	#N/A	#N/A	#N/A	#N/A
Member_positive regulation of chemotaxis	#N/A	#N/A	#N/A	#N/A	-2.10549	#N/A	#N/A	#N/A	#N/A	#N/A	#N/A	#N/A	#N/A	#N/A	#N/A	#N/A	#N/A	#N/A	#N/A	#N/A	#N/A	#N/A	#N/A	#N/A
Member_regulation of neutrophil migration	#N/A	#N/A	#N/A	#N/A	-2.06497	#N/A	#N/A	#N/A	#N/A	#N/A	#N/A	#N/A	#N/A	-2.42407	#N/A	#N/A	#N/A	#N/A	#N/A	#N/A	#N/A	#N/A	#N/A	#N/A
Summary_aromatic amino acid family catabolic process	#N/A	#N/A	#N/A	#N/A	-6.72817	#N/A	#N/A	#N/A	#N/A	#N/A	#N/A	#N/A	#N/A	#N/A	#N/A	#N/A	#N/A	#N/A	#N/A	#N/A	#N/A	#N/A	#N/A	#N/A
Member_aromatic amino acid metabolic process	#N/A	#N/A	#N/A	#N/A	-5.62482	#N/A	#N/A	#N/A	#N/A	#N/A	#N/A	#N/A	#N/A	#N/A	#N/A	#N/A	#N/A	#N/A	#N/A	#N/A	#N/A	#N/A	#N/A	#N/A
Member_Phenylalanine metabolism	#N/A	#N/A	#N/A	#N/A	-3.05753	#N/A	#N/A	#N/A	#N/A	#N/A	#N/A	#N/A	#N/A	#N/A	#N/A	#N/A	#N/A	#N/A	#N/A	#N/A	#N/A	#N/A	#N/A	#N/A
Member_Tyrosine metabolism	#N/A	#N/A	#N/A	#N/A	-2.04271	#N/A	#N/A	#N/A	#N/A	#N/A	#N/A	#N/A	#N/A	#N/A	#N/A	#N/A	#N/A	#N/A	#N/A	#N/A	#N/A	#N/A	#N/A	#N/A
Summary_Spliceosome	#N/A	#N/A	#N/A	#N/A	#N/A	-22.9135	#N/A	-24.4802	-2.15978	#N/A	#N/A	#N/A	#N/A	#N/A	#N/A	#N/A	#N/A	#N/A	#N/A	#N/A	#N/A	#N/A	#N/A	#N/A
Member_Spliceosome	#N/A	#N/A	#N/A	#N/A	#N/A	-22.9135	#N/A	-24.4802	-2.15978	#N/A	#N/A	#N/A	#N/A	#N/A	#N/A	#N/A	#N/A	#N/A	#N/A	#N/A	#N/A	#N/A	#N/A	#N/A
Member_RNA splicing	#N/A	#N/A	#N/A	#N/A	#N/A	-18.7184	#N/A	-20.0675	#N/A	#N/A	#N/A	#N/A	#N/A	#N/A	#N/A	#N/A	#N/A	#N/A	#N/A	#N/A	#N/A	#N/A	#N/A	#N/A
Member_mRNA processing	#N/A	#N/A	#N/A	#N/A	#N/A	-18.4908	#N/A	-20.1308	#N/A	#N/A	#N/A	#N/A	#N/A	#N/A	#N/A	#N/A	#N/A	#N/A	#N/A	#N/A	#N/A	#N/A	#N/A	#N/A
Member_mRNA metabolic process	#N/A	#N/A	#N/A	#N/A	#N/A	-18.2688	#N/A	-20.2876	#N/A	#N/A	#N/A	#N/A	#N/A	#N/A	#N/A	#N/A	#N/A	#N/A	#N/A	#N/A	#N/A	#N/A	#N/A	#N/A
Member_RNA splicing, via transesterification reactions	#N/A	#N/A	#N/A	#N/A	#N/A	-16.3941	#N/A	-17.138	#N/A	#N/A	#N/A	#N/A	#N/A	#N/A	#N/A	#N/A	#N/A	#N/A	#N/A	#N/A	#N/A	#N/A	#N/A	#N/A
Member_RNA splicing, via transesterification reactions with bulged adenosine as nucleophile	#N/A	#N/A	#N/A	#N/A	#N/A	-16.3941	#N/A	-17.138	#N/A	#N/A	#N/A	#N/A	#N/A	#N/A	#N/A	#N/A	#N/A	#N/A	#N/A	#N/A	#N/A	#N/A	#N/A	#N/A
Member_mRNA splicing, via spliceosome	#N/A	#N/A	#N/A	#N/A	#N/A	-16.3941	#N/A	-17.138	#N/A	#N/A	#N/A	#N/A	#N/A	#N/A	#N/A	#N/A	#N/A	#N/A	#N/A	#N/A	#N/A	#N/A	#N/A	#N/A
Member_RNA biosynthetic process	#N/A	#N/A	#N/A	#N/A	#N/A	-13.9357	#N/A	-15.5269	-2.1185	#N/A	#N/A	#N/A	-2.66974	#N/A	-2.28688	#N/A	#N/A	#N/A	#N/A	#N/A	#N/A	#N/A	#N/A	#N/A
Member_mRNA Splicing - Major Pathway	#N/A	#N/A	#N/A	#N/A	#N/A	-12.4353	#N/A	-13.8361	#N/A	#N/A	#N/A	#N/A	#N/A	#N/A	#N/A	#N/A	#N/A	#N/A	#N/A	#N/A	#N/A	#N/A	#N/A	#N/A
Member_mRNA Splicing	#N/A	#N/A	#N/A	#N/A	#N/A	-12.4353	#N/A	-13.8361	#N/A	#N/A	#N/A	#N/A	#N/A	#N/A	#N/A	#N/A	#N/A	#N/A	#N/A	#N/A	#N/A	#N/A	#N/A	#N/A
Member_Processing of Capped Intron-Containing Pre-mRNA	#N/A	#N/A	#N/A	#N/A	#N/A	-12.4353	#N/A	-13.8361	#N/A	#N/A	#N/A	#N/A	#N/A	#N/A	#N/A	#N/A	#N/A	#N/A	#N/A	#N/A	#N/A	#N/A	#N/A	#N/A
Member_RNA processing	#N/A	#N/A	#N/A	#N/A	#N/A	-12.3765	#N/A	-13.5558	#N/A	#N/A	#N/A	#N/A	-3.32366	#N/A	-2.92712	#N/A	#N/A	#N/A	#N/A	#N/A	#N/A	#N/A	#N/A	#N/A
Member_Metabolism of RNA	#N/A	#N/A	#N/A	#N/A	#N/A	-7.79054	#N/A	-8.88228	-6.18699	#N/A	-4.09083	#N/A	#N/A	#N/A	#N/A	#N/A	#N/A	#N/A	#N/A	#N/A	#N/A	#N/A	#N/A	#N/A
Summary_Nucleocytoplasmic transport	#N/A	#N/A	#N/A	#N/A	#N/A	-10.632	#N/A	-12.0111	#N/A	#N/A	#N/A	#N/A	#N/A	#N/A	#N/A	#N/A	#N/A	#N/A	#N/A	#N/A	#N/A	#N/A	#N/A	#N/A
Member_Nucleocytoplasmic transport	#N/A	#N/A	#N/A	#N/A	#N/A	-10.632	#N/A	-12.0111	#N/A	#N/A	#N/A	#N/A	#N/A	#N/A	-2.26057	#N/A	#N/A	#N/A	#N/A	#N/A	#N/A	#N/A	#N/A	#N/A
Member_mRNA transport	#N/A	#N/A	#N/A	#N/A	#N/A	-8.84278	#N/A	-8.9612	#N/A	#N/A	#N/A	#N/A	#N/A	#N/A	#N/A	#N/A	#N/A	#N/A	#N/A	#N/A	#N/A	#N/A	#N/A	#N/A
Member_nucleic acid transport	#N/A	#N/A	#N/A	#N/A	#N/A	-8.19605	#N/A	-8.39596	#N/A	#N/A	#N/A	#N/A	#N/A	#N/A	#N/A	#N/A	#N/A	#N/A	#N/A	#N/A	#N/A	#N/A	#N/A	#N/A
Member_RNA transport	#N/A	#N/A	#N/A	#N/A	#N/A	-8.19605	#N/A	-8.39596	#N/A	#N/A	#N/A	#N/A	#N/A	#N/A	#N/A	#N/A	#N/A	#N/A	#N/A	#N/A	#N/A	#N/A	#N/A	#N/A
Member_establishment of RNA localization	#N/A	#N/A	#N/A	#N/A	#N/A	-8.19605	#N/A	-8.39596	#N/A	#N/A	#N/A	#N/A	#N/A	#N/A	#N/A	#N/A	#N/A	#N/A	#N/A	#N/A	#N/A	#N/A	#N/A	#N/A
Member_RNA localization	#N/A	#N/A	#N/A	#N/A	#N/A	-7.57379	#N/A	-7.79483	#N/A	#N/A	#N/A	#N/A	#N/A	#N/A	#N/A	#N/A	#N/A	#N/A	#N/A	#N/A	#N/A	#N/A	#N/A	#N/A
Member_nuclear export	#N/A	#N/A	#N/A	#N/A	#N/A	-7.29173	#N/A	-8.14597	#N/A	#N/A	#N/A	#N/A	#N/A	#N/A	#N/A	#N/A	#N/A	#N/A	#N/A	#N/A	#N/A	#N/A	#N/A	#N/A
Member_RNA export from nucleus	#N/A	#N/A	#N/A	#N/A	#N/A	-6.26899	#N/A	-6.92819	#N/A	#N/A	#N/A	#N/A	#N/A	#N/A	#N/A	#N/A	#N/A	#N/A	#N/A	#N/A	#N/A	#N/A	#N/A	#N/A
Member_mRNA export from nucleus	#N/A	#N/A	#N/A	#N/A	#N/A	-6.26149	#N/A	-6.85029	#N/A	#N/A	#N/A	#N/A	#N/A	#N/A	#N/A	#N/A	#N/A	#N/A	#N/A	#N/A	#N/A	#N/A	#N/A	#N/A
Member_nuclear transport	#N/A	#N/A	#N/A	#N/A	#N/A	-6.15099	#N/A	-7.11269	#N/A	#N/A	#N/A	#N/A	#N/A	#N/A	-2.23328	#N/A	#N/A	#N/A	#N/A	#N/A	#N/A	#N/A	#N/A	#N/A
Member_nucleobase-containing compound transport	#N/A	#N/A	#N/A	#N/A	#N/A	-5.04844	#N/A	-5.44765	#N/A	#N/A	#N/A	#N/A	#N/A	#N/A	#N/A	#N/A	#N/A	#N/A	#N/A	#N/A	#N/A	#N/A	#N/A	#N/A
Member_poly(A)+ mRNA export from nucleus	#N/A	#N/A	#N/A	#N/A	#N/A	-2.95797	#N/A	-3.19141	#N/A	#N/A	#N/A	#N/A	#N/A	#N/A	#N/A	#N/A	#N/A	#N/A	#N/A	#N/A	#N/A	#N/A	#N/A	#N/A
Summary_Metabolism of proteins	#N/A	#N/A	#N/A	#N/A	#N/A	-9.0277	#N/A	-10.0901	#N/A	#N/A	#N/A	#N/A	#N/A	#N/A	#N/A	#N/A	#N/A	#N/A	#N/A	#N/A	#N/A	#N/A	#N/A	#N/A
Member_Metabolism of proteins	#N/A	#N/A	#N/A	#N/A	#N/A	-9.0277	#N/A	-10.0901	-5.16512	#N/A	-4.70014	#N/A	#N/A	#N/A	#N/A	#N/A	#N/A	#N/A	#N/A	#N/A	#N/A	#N/A	#N/A	#N/A
Member_Post-translational protein modification	#N/A	#N/A	#N/A	#N/A	#N/A	-8.82602	#N/A	-9.84189	-5.3247	#N/A	-3.83323	#N/A	#N/A	#N/A	#N/A	#N/A	#N/A	-2.6885	#N/A	#N/A	#N/A	#N/A	#N/A	#N/A
Member_Class I MHC mediated antigen processing & presentation	#N/A	#N/A	#N/A	#N/A	#N/A	-5.37139	#N/A	-5.12773	-11.1165	#N/A	-7.57093	#N/A	#N/A	-2.09306	#N/A	#N/A	#N/A	-6.04866	#N/A	#N/A	-3.51518	#N/A	#N/A	#N/A
Member_Adaptive Immune System	#N/A	#N/A	#N/A	#N/A	#N/A	-4.34961	#N/A	-4.40023	-9.4945	#N/A	-6.4166	#N/A	#N/A	-4.08701	#N/A	-3.68624	#N/A	-4.76188	#N/A	#N/A	-3.20155	#N/A	#N/A	#N/A
Member_Antigen processing: Ubiquitination & Proteasome degradation	#N/A	#N/A	#N/A	#N/A	#N/A	-3.85025	#N/A	-3.40871	-10.4673	#N/A	-6.99421	#N/A	#N/A	#N/A	#N/A	#N/A	#N/A	#N/A	#N/A	#N/A	-3.34548	#N/A	#N/A	#N/A
Member_Neddylation	#N/A	#N/A	#N/A	#N/A	#N/A	-3.10078	#N/A	-3.00398	-11.0041	#N/A	-7.32023	#N/A	#N/A	#N/A	#N/A	#N/A	#N/A	#N/A	#N/A	#N/A	-3.5115	#N/A	#N/A	#N/A
Summary_mitochondrial respirasome assembly	#N/A	#N/A	#N/A	#N/A	#N/A	-7.91056	#N/A	-7.23649	#N/A	#N/A	#N/A	#N/A	#N/A	#N/A	#N/A	#N/A	#N/A	#N/A	#N/A	#N/A	#N/A	#N/A	#N/A	#N/A
Member_mitochondrial respirasome assembly	#N/A	#N/A	#N/A	#N/A	#N/A	-7.91056	#N/A	-7.23649	#N/A	#N/A	#N/A	#N/A	#N/A	#N/A	#N/A	#N/A	#N/A	#N/A	#N/A	#N/A	#N/A	#N/A	#N/A	#N/A
Member_mitochondrial respiratory chain complex assembly	#N/A	#N/A	#N/A	#N/A	#N/A	-7.07999	#N/A	-6.34281	#N/A	#N/A	#N/A	#N/A	#N/A	#N/A	#N/A	#N/A	#N/A	#N/A	#N/A	#N/A	#N/A	#N/A	#N/A	#N/A
Member_cytochrome complex assembly	#N/A	#N/A	#N/A	#N/A	#N/A	-6.01542	#N/A	-5.5153	#N/A	#N/A	#N/A	#N/A	#N/A	#N/A	#N/A	#N/A	#N/A	#N/A	#N/A	#N/A	#N/A	#N/A	#N/A	#N/A
Member_mitochondrion organization	#N/A	#N/A	#N/A	#N/A	#N/A	-5.79822	#N/A	-4.74204	#N/A	#N/A	#N/A	#N/A	#N/A	#N/A	#N/A	#N/A	#N/A	#N/A	#N/A	#N/A	#N/A	#N/A	#N/A	#N/A
Member_mitochondrial cytochrome c oxidase assembly	#N/A	#N/A	#N/A	#N/A	#N/A	-3.11081	#N/A	#N/A	#N/A	#N/A	#N/A	#N/A	#N/A	#N/A	#N/A	#N/A	#N/A	#N/A	#N/A	#N/A	#N/A	#N/A	#N/A	#N/A
Member_respiratory chain complex IV assembly	#N/A	#N/A	#N/A	#N/A	#N/A	-2.93765	#N/A	#N/A	#N/A	#N/A	#N/A	#N/A	#N/A	#N/A	#N/A	#N/A	#N/A	#N/A	#N/A	#N/A	#N/A	#N/A	#N/A	#N/A
Summary_ribonucleoprotein complex biogenesis	#N/A	#N/A	#N/A	#N/A	#N/A	-7.87719	#N/A	-8.80366	#N/A	#N/A	#N/A	#N/A	#N/A	#N/A	#N/A	#N/A	#N/A	#N/A	#N/A	#N/A	#N/A	#N/A	#N/A	#N/A
Member_ribonucleoprotein complex biogenesis	#N/A	#N/A	#N/A	#N/A	#N/A	-7.87719	#N/A	-8.80366	-2.17584	#N/A	-2.47092	#N/A	-5.73885	#N/A	-6.13698	#N/A	#N/A	#N/A	#N/A	#N/A	#N/A	#N/A	#N/A	#N/A
Member_rRNA processing	#N/A	#N/A	#N/A	#N/A	#N/A	-3.47161	#N/A	-3.46166	#N/A	#N/A	#N/A	#N/A	-5.2209	#N/A	-5.6627	#N/A	#N/A	#N/A	#N/A	#N/A	#N/A	#N/A	#N/A	#N/A
Member_ribosome biogenesis	#N/A	#N/A	#N/A	#N/A	#N/A	-3.34199	#N/A	-3.56278	#N/A	#N/A	#N/A	#N/A	-6.97191	#N/A	-7.47554	#N/A	#N/A	#N/A	#N/A	#N/A	#N/A	#N/A	#N/A	#N/A
Member_rRNA metabolic process	#N/A	#N/A	#N/A	#N/A	#N/A	-3.19591	#N/A	-3.23544	-2.64287	#N/A	-2.65534	#N/A	-5.70196	#N/A	-5.69038	#N/A	#N/A	#N/A	#N/A	#N/A	#N/A	#N/A	#N/A	#N/A
Member_Ribosome biogenesis in eukaryotes	#N/A	#N/A	#N/A	#N/A	#N/A	-2.08468	#N/A	-2.0735	#N/A	#N/A	#N/A	#N/A	-3.57125	#N/A	-3.85492	#N/A	#N/A	#N/A	#N/A	#N/A	#N/A	#N/A	#N/A	#N/A
Summary_protein-containing complex assembly	#N/A	#N/A	#N/A	#N/A	#N/A	-6.69192	#N/A	-6.60413	#N/A	#N/A	#N/A	#N/A	#N/A	#N/A	#N/A	#N/A	#N/A	#N/A	#N/A	#N/A	#N/A	#N/A	#N/A	#N/A
Member_protein-containing complex assembly	#N/A	#N/A	#N/A	#N/A	#N/A	-6.69192	#N/A	-6.60413	#N/A	#N/A	#N/A	#N/A	#N/A	#N/A	#N/A	#N/A	#N/A	#N/A	#N/A	#N/A	#N/A	#N/A	#N/A	#N/A
Member_protein-containing complex organization	#N/A	#N/A	#N/A	#N/A	#N/A	-5.80791	#N/A	-5.66153	#N/A	#N/A	#N/A	#N/A	#N/A	#N/A	#N/A	#N/A	#N/A	#N/A	#N/A	#N/A	#N/A	#N/A	#N/A	#N/A
Member_protein-RNA complex assembly	#N/A	#N/A	#N/A	#N/A	#N/A	-5.02184	#N/A	-5.9242	#N/A	#N/A	-2.25472	#N/A	#N/A	#N/A	#N/A	#N/A	#N/A	#N/A	#N/A	#N/A	#N/A	#N/A	#N/A	#N/A
Member_spliceosomal snRNP assembly	#N/A	#N/A	#N/A	#N/A	#N/A	-4.87039	#N/A	-5.3227	#N/A	#N/A	#N/A	#N/A	#N/A	#N/A	#N/A	#N/A	#N/A	#N/A	#N/A	#N/A	#N/A	#N/A	#N/A	#N/A
Member_protein-RNA complex organization	#N/A	#N/A	#N/A	#N/A	#N/A	-4.7599	#N/A	-5.64652	#N/A	#N/A	-2.18596	#N/A	#N/A	#N/A	#N/A	#N/A	#N/A	#N/A	#N/A	#N/A	#N/A	#N/A	#N/A	#N/A
Member_spliceosomal complex assembly	#N/A	#N/A	#N/A	#N/A	#N/A	-2.64954	#N/A	-2.97624	#N/A	#N/A	#N/A	#N/A	#N/A	#N/A	#N/A	#N/A	#N/A	#N/A	#N/A	#N/A	#N/A	#N/A	#N/A	#N/A
Summary_Oxidative phosphorylation	#N/A	#N/A	#N/A	#N/A	#N/A	-6.61272	#N/A	-6.16035	#N/A	#N/A	#N/A	#N/A	#N/A	#N/A	#N/A	#N/A	#N/A	#N/A	#N/A	#N/A	#N/A	#N/A	#N/A	#N/A
Member_Oxidative phosphorylation	#N/A	#N/A	#N/A	#N/A	#N/A	-6.61272	#N/A	-6.16035	#N/A	#N/A	#N/A	#N/A	#N/A	#N/A	#N/A	#N/A	#N/A	#N/A	#N/A	#N/A	#N/A	#N/A	#N/A	#N/A
Member_Respiratory electron transport	#N/A	#N/A	#N/A	#N/A	#N/A	-3.8355	#N/A	#N/A	#N/A	#N/A	#N/A	#N/A	#N/A	#N/A	#N/A	#N/A	#N/A	#N/A	-2.15309	#N/A	#N/A	#N/A	#N/A	#N/A
Member_respiratory electron transport chain	#N/A	#N/A	#N/A	#N/A	#N/A	-2.95761	#N/A	#N/A	#N/A	#N/A	#N/A	#N/A	#N/A	#N/A	#N/A	#N/A	#N/A	#N/A	#N/A	#N/A	#N/A	#N/A	#N/A	#N/A
Member_aerobic electron transport chain	#N/A	#N/A	#N/A	#N/A	#N/A	-2.65441	#N/A	#N/A	#N/A	#N/A	#N/A	#N/A	#N/A	#N/A	#N/A	#N/A	#N/A	#N/A	#N/A	#N/A	#N/A	#N/A	#N/A	#N/A
Member_mitochondrial ATP synthesis coupled electron transport	#N/A	#N/A	#N/A	#N/A	#N/A	-2.65441	#N/A	#N/A	#N/A	#N/A	#N/A	#N/A	#N/A	#N/A	#N/A	#N/A	#N/A	#N/A	#N/A	#N/A	#N/A	#N/A	#N/A	#N/A
Member_electron transport chain	#N/A	#N/A	#N/A	#N/A	#N/A	-2.61303	#N/A	#N/A	#N/A	#N/A	#N/A	#N/A	#N/A	#N/A	#N/A	#N/A	#N/A	#N/A	#N/A	#N/A	#N/A	#N/A	#N/A	#N/A
Member_cellular respiration	#N/A	#N/A	#N/A	#N/A	#N/A	-2.57371	#N/A	#N/A	#N/A	#N/A	#N/A	#N/A	#N/A	#N/A	#N/A	#N/A	#N/A	#N/A	#N/A	#N/A	#N/A	#N/A	#N/A	#N/A
Member_ATP synthesis coupled electron transport	#N/A	#N/A	#N/A	#N/A	#N/A	-2.46224	#N/A	#N/A	#N/A	#N/A	#N/A	#N/A	#N/A	#N/A	#N/A	#N/A	#N/A	#N/A	#N/A	#N/A	#N/A	#N/A	#N/A	#N/A
Member_Aerobic respiration and respiratory electron transport	#N/A	#N/A	#N/A	#N/A	#N/A	-2.45855	#N/A	#N/A	#N/A	#N/A	#N/A	#N/A	#N/A	#N/A	#N/A	#N/A	#N/A	#N/A	-2.58635	#N/A	#N/A	#N/A	#N/A	#N/A
Summary_Cellular responses to stress	#N/A	#N/A	#N/A	#N/A	#N/A	-6.31302	#N/A	-6.02896	#N/A	#N/A	#N/A	#N/A	#N/A	#N/A	#N/A	#N/A	#N/A	#N/A	#N/A	#N/A	#N/A	#N/A	#N/A	#N/A
Member_Gene expression (Transcription)	#N/A	#N/A	#N/A	#N/A	#N/A	-5.01171	#N/A	-5.43834	-3.60223	#N/A	-2.51752	#N/A	#N/A	#N/A	#N/A	#N/A	#N/A	#N/A	#N/A	#N/A	#N/A	#N/A	#N/A	#N/A
Member_RNA Polymerase II Transcription	#N/A	#N/A	#N/A	#N/A	#N/A	-4.28028	#N/A	-4.54655	-4.17836	#N/A	-2.87217	#N/A	#N/A	#N/A	#N/A	#N/A	#N/A	#N/A	#N/A	#N/A	#N/A	#N/A	#N/A	#N/A
Member_TP53 Regulates Metabolic Genes	#N/A	#N/A	#N/A	#N/A	#N/A	-3.25635	#N/A	-3.11322	#N/A	#N/A	#N/A	#N/A	#N/A	#N/A	#N/A	#N/A	#N/A	#N/A	-2.99284	#N/A	#N/A	#N/A	#N/A	#N/A
Member_Transcriptional Regulation by TP53	#N/A	#N/A	#N/A	#N/A	#N/A	-2.88494	#N/A	-3.18445	#N/A	#N/A	#N/A	#N/A	#N/A	#N/A	#N/A	#N/A	#N/A	#N/A	#N/A	#N/A	#N/A	#N/A	#N/A	#N/A
Member_Generic Transcription Pathway	#N/A	#N/A	#N/A	#N/A	#N/A	-2.57155	#N/A	-2.61962	-4.41878	#N/A	-3.33949	#N/A	#N/A	#N/A	#N/A	#N/A	#N/A	#N/A	#N/A	#N/A	#N/A	#N/A	#N/A	#N/A
Summary_protein folding	#N/A	#N/A	#N/A	#N/A	#N/A	-5.90866	#N/A	-5.47485	-4.27033	#N/A	#N/A	#N/A	#N/A	-3.85537	#N/A	#N/A	#N/A	#N/A	#N/A	#N/A	#N/A	#N/A	#N/A	#N/A
Member_protein folding	#N/A	#N/A	#N/A	#N/A	#N/A	-5.90866	#N/A	-5.47485	-4.27033	#N/A	#N/A	#N/A	#N/A	-3.85537	#N/A	-3.66162	#N/A	-2.31288	#N/A	#N/A	#N/A	#N/A	#N/A	#N/A
Member_protein maturation	#N/A	#N/A	#N/A	#N/A	#N/A	-3.22908	#N/A	-3.09505	-2.62617	#N/A	#N/A	#N/A	#N/A	-2.86053	#N/A	-3.39933	#N/A	#N/A	#N/A	#N/A	#N/A	#N/A	#N/A	#N/A
Member_'de novo' protein folding	#N/A	#N/A	#N/A	#N/A	#N/A	-2.55171	#N/A	#N/A	#N/A	#N/A	#N/A	#N/A	#N/A	-2.64472	#N/A	#N/A	#N/A	-2.83381	#N/A	#N/A	#N/A	#N/A	#N/A	#N/A
Member_'de novo' post-translational protein folding	#N/A	#N/A	#N/A	#N/A	#N/A	-2.12105	#N/A	#N/A	#N/A	#N/A	#N/A	#N/A	#N/A	-2.80188	#N/A	#N/A	#N/A	-2.91915	#N/A	#N/A	#N/A	#N/A	#N/A	#N/A
Summary_Iron uptake and transport	#N/A	#N/A	#N/A	#N/A	#N/A	-5.82749	#N/A	#N/A	#N/A	#N/A	#N/A	#N/A	#N/A	#N/A	#N/A	#N/A	#N/A	#N/A	#N/A	#N/A	#N/A	#N/A	#N/A	#N/A
Member_Iron uptake and transport	#N/A	#N/A	#N/A	#N/A	#N/A	-5.82749	#N/A	-4.91519	#N/A	#N/A	#N/A	#N/A	#N/A	#N/A	#N/A	#N/A	#N/A	#N/A	#N/A	#N/A	#N/A	#N/A	#N/A	#N/A
Member_Transferrin endocytosis and recycling	#N/A	#N/A	#N/A	#N/A	#N/A	-5.2603	#N/A	-5.72012	#N/A	#N/A	#N/A	#N/A	#N/A	#N/A	#N/A	#N/A	#N/A	#N/A	#N/A	#N/A	#N/A	#N/A	#N/A	#N/A
Member_Amino acids regulate mTORC1	#N/A	#N/A	#N/A	#N/A	#N/A	-5.2603	#N/A	-5.72012	#N/A	#N/A	#N/A	#N/A	#N/A	#N/A	#N/A	#N/A	#N/A	#N/A	#N/A	#N/A	#N/A	#N/A	#N/A	#N/A
Member_Cellular response to starvation	#N/A	#N/A	#N/A	#N/A	#N/A	-5.2603	#N/A	-5.72012	#N/A	#N/A	#N/A	#N/A	#N/A	#N/A	#N/A	#N/A	#N/A	#N/A	#N/A	#N/A	#N/A	#N/A	#N/A	#N/A
Member_Insulin receptor recycling	#N/A	#N/A	#N/A	#N/A	#N/A	-4.61412	#N/A	-4.98782	#N/A	#N/A	#N/A	#N/A	#N/A	#N/A	#N/A	#N/A	#N/A	#N/A	#N/A	#N/A	#N/A	#N/A	#N/A	#N/A
Member_Signaling by Insulin receptor	#N/A	#N/A	#N/A	#N/A	#N/A	-4.17305	#N/A	-4.57501	#N/A	#N/A	#N/A	#N/A	#N/A	#N/A	#N/A	#N/A	#N/A	#N/A	#N/A	#N/A	#N/A	#N/A	#N/A	#N/A
Member_ROS and RNS production in phagocytes	#N/A	#N/A	#N/A	#N/A	#N/A	-3.65621	#N/A	-4.01165	#N/A	#N/A	#N/A	#N/A	#N/A	#N/A	#N/A	#N/A	#N/A	#N/A	#N/A	#N/A	#N/A	#N/A	#N/A	#N/A
Member_Phagosome	#N/A	#N/A	#N/A	#N/A	#N/A	-2.50016	#N/A	-2.87119	#N/A	#N/A	#N/A	#N/A	#N/A	#N/A	#N/A	#N/A	#N/A	#N/A	#N/A	#N/A	#N/A	#N/A	#N/A	#N/A
Member_proton transmembrane transport	#N/A	#N/A	#N/A	#N/A	#N/A	-2.45001	#N/A	-2.92286	#N/A	#N/A	#N/A	#N/A	#N/A	#N/A	#N/A	#N/A	#N/A	#N/A	#N/A	#N/A	#N/A	#N/A	#N/A	#N/A
Summary_Proteasome assembly	#N/A	#N/A	#N/A	#N/A	#N/A	-5.62063	#N/A	-5.41355	-15.4216	#N/A	-11.318	#N/A	#N/A	#N/A	#N/A	#N/A	#N/A	#N/A	#N/A	#N/A	#N/A	#N/A	#N/A	#N/A
Member_Proteasome assembly	#N/A	#N/A	#N/A	#N/A	#N/A	-5.62063	#N/A	-5.41355	-15.4216	#N/A	-11.318	#N/A	#N/A	#N/A	#N/A	#N/A	#N/A	-6.31062	#N/A	#N/A	-3.25467	#N/A	#N/A	#N/A
Member_Proteasome	#N/A	#N/A	#N/A	#N/A	#N/A	-3.82061	#N/A	-3.74534	-15.3675	#N/A	-10.9352	#N/A	-2.65505	#N/A	#N/A	#N/A	#N/A	-6.73885	#N/A	#N/A	-2.71355	#N/A	#N/A	#N/A
Member_Regulation of mRNA stability by proteins that bind AU-rich elements	#N/A	#N/A	#N/A	#N/A	#N/A	-2.94837	#N/A	-2.71388	-14.1848	#N/A	-7.28249	#N/A	-2.25486	#N/A	#N/A	#N/A	#N/A	#N/A	#N/A	#N/A	-4.48202	#N/A	#N/A	#N/A
Member_Mitotic G2-G2/M phases	#N/A	#N/A	#N/A	#N/A	#N/A	-2.52453	#N/A	-2.4404	-8.99113	#N/A	-6.98072	#N/A	#N/A	#N/A	#N/A	#N/A	#N/A	#N/A	#N/A	#N/A	#N/A	#N/A	#N/A	#N/A
Member_G2/M Transition	#N/A	#N/A	#N/A	#N/A	#N/A	-2.52453	#N/A	-2.4404	-8.99113	#N/A	-6.98072	#N/A	#N/A	#N/A	#N/A	#N/A	#N/A	#N/A	#N/A	#N/A	#N/A	#N/A	#N/A	#N/A
Member_Nuclear events mediated by NFE2L2	#N/A	#N/A	#N/A	#N/A	#N/A	-2.20378	#N/A	#N/A	-10.9181	#N/A	-7.77141	#N/A	#N/A	#N/A	#N/A	#N/A	#N/A	#N/A	#N/A	#N/A	-2.38286	#N/A	#N/A	#N/A
Member_KEAP1-NFE2L2 pathway	#N/A	#N/A	#N/A	#N/A	#N/A	-2.18908	#N/A	-2.03539	-12.53	#N/A	-7.7006	#N/A	#N/A	#N/A	#N/A	#N/A	#N/A	#N/A	#N/A	#N/A	-4.00671	#N/A	#N/A	#N/A
Summary_mRNA surveillance pathway	#N/A	#N/A	#N/A	#N/A	#N/A	-5.43918	#N/A	-6.31138	#N/A	#N/A	#N/A	#N/A	#N/A	#N/A	#N/A	#N/A	#N/A	#N/A	#N/A	#N/A	#N/A	#N/A	#N/A	#N/A
Member_mRNA surveillance pathway	#N/A	#N/A	#N/A	#N/A	#N/A	-5.43918	#N/A	-6.31138	#N/A	#N/A	#N/A	#N/A	#N/A	#N/A	#N/A	#N/A	#N/A	#N/A	#N/A	#N/A	#N/A	#N/A	#N/A	#N/A
Member_RNA catabolic process	#N/A	#N/A	#N/A	#N/A	#N/A	-3.4734	#N/A	-3.55752	#N/A	#N/A	#N/A	#N/A	#N/A	#N/A	#N/A	#N/A	#N/A	#N/A	#N/A	#N/A	#N/A	#N/A	#N/A	#N/A
Member_nucleic acid catabolic process	#N/A	#N/A	#N/A	#N/A	#N/A	-3.04466	#N/A	-3.18159	#N/A	#N/A	#N/A	#N/A	#N/A	#N/A	#N/A	#N/A	#N/A	#N/A	#N/A	#N/A	#N/A	#N/A	#N/A	#N/A
Member_mRNA catabolic process	#N/A	#N/A	#N/A	#N/A	#N/A	-2.50398	#N/A	-2.9805	#N/A	#N/A	#N/A	#N/A	#N/A	#N/A	#N/A	#N/A	#N/A	#N/A	#N/A	#N/A	#N/A	#N/A	#N/A	#N/A
Member_nuclear-transcribed mRNA catabolic process, nonsense-mediated decay	#N/A	#N/A	#N/A	#N/A	#N/A	-2.30361	#N/A	-2.58805	#N/A	#N/A	#N/A	#N/A	#N/A	#N/A	#N/A	#N/A	#N/A	#N/A	#N/A	#N/A	#N/A	#N/A	#N/A	#N/A
Member_nuclear-transcribed mRNA catabolic process	#N/A	#N/A	#N/A	#N/A	#N/A	-2.22938	#N/A	-2.64101	#N/A	#N/A	#N/A	#N/A	#N/A	#N/A	#N/A	#N/A	#N/A	#N/A	#N/A	#N/A	#N/A	#N/A	#N/A	#N/A
Summary_RNA polymerase II transcribes snRNA genes	#N/A	#N/A	#N/A	#N/A	#N/A	-5.30346	#N/A	-5.93556	#N/A	#N/A	#N/A	#N/A	#N/A	#N/A	#N/A	#N/A	#N/A	#N/A	#N/A	#N/A	#N/A	#N/A	#N/A	#N/A
Member_RNA polymerase II transcribes snRNA genes	#N/A	#N/A	#N/A	#N/A	#N/A	-5.30346	#N/A	-5.93556	#N/A	#N/A	#N/A	#N/A	#N/A	#N/A	#N/A	#N/A	#N/A	#N/A	#N/A	#N/A	#N/A	#N/A	#N/A	#N/A
Member_transcription by RNA polymerase II	#N/A	#N/A	#N/A	#N/A	#N/A	-4.43772	#N/A	-5.17825	#N/A	#N/A	#N/A	#N/A	#N/A	#N/A	#N/A	#N/A	#N/A	#N/A	#N/A	#N/A	#N/A	#N/A	#N/A	#N/A
Member_transcription initiation at RNA polymerase II promoter	#N/A	#N/A	#N/A	#N/A	#N/A	-3.80542	#N/A	-4.23165	#N/A	#N/A	#N/A	#N/A	#N/A	#N/A	#N/A	#N/A	#N/A	#N/A	#N/A	#N/A	#N/A	#N/A	#N/A	#N/A
Member_DNA-templated transcription initiation	#N/A	#N/A	#N/A	#N/A	#N/A	-3.49575	#N/A	-4.00087	#N/A	#N/A	#N/A	#N/A	#N/A	#N/A	#N/A	#N/A	#N/A	#N/A	#N/A	#N/A	#N/A	#N/A	#N/A	#N/A
Member_Estrogen signaling	#N/A	#N/A	#N/A	#N/A	#N/A	-2.52453	#N/A	-2.9543	#N/A	#N/A	#N/A	#N/A	#N/A	#N/A	#N/A	#N/A	#N/A	#N/A	#N/A	#N/A	#N/A	#N/A	#N/A	#N/A
Member_DNA-templated transcription	#N/A	#N/A	#N/A	#N/A	#N/A	-2.44164	#N/A	-2.83437	#N/A	#N/A	#N/A	#N/A	#N/A	#N/A	#N/A	#N/A	#N/A	#N/A	#N/A	#N/A	#N/A	#N/A	#N/A	#N/A
Member_Formation of TC-NER Pre-Incision Complex	#N/A	#N/A	#N/A	#N/A	#N/A	-2.12105	#N/A	#N/A	#N/A	#N/A	#N/A	#N/A	#N/A	#N/A	#N/A	#N/A	#N/A	#N/A	#N/A	#N/A	#N/A	#N/A	#N/A	#N/A
Member_TP53 Regulates Transcription of DNA Repair Genes	#N/A	#N/A	#N/A	#N/A	#N/A	-2.03675	#N/A	#N/A	#N/A	#N/A	#N/A	#N/A	#N/A	#N/A	#N/A	#N/A	#N/A	#N/A	#N/A	#N/A	#N/A	#N/A	#N/A	#N/A
Summary_Immune System	#N/A	#N/A	-3.19758	#N/A	#N/A	-5.24334	#N/A	-5.21398	#N/A	#N/A	#N/A	#N/A	#N/A	-9.59667	#N/A	-8.80717	#N/A	#N/A	#N/A	#N/A	#N/A	#N/A	#N/A	#N/A
Summary_establishment of protein localization	#N/A	#N/A	#N/A	#N/A	#N/A	-4.86973	#N/A	#N/A	-2.43677	#N/A	-2.69557	#N/A	#N/A	#N/A	#N/A	#N/A	#N/A	#N/A	#N/A	#N/A	#N/A	#N/A	#N/A	#N/A
Member_establishment of protein localization	#N/A	#N/A	#N/A	#N/A	#N/A	-4.86973	#N/A	-5.6477	-2.43677	#N/A	-2.69557	#N/A	#N/A	#N/A	#N/A	#N/A	#N/A	#N/A	#N/A	#N/A	#N/A	#N/A	#N/A	#N/A
Member_intracellular transport	#N/A	#N/A	#N/A	#N/A	#N/A	-4.43718	#N/A	-5.65506	#N/A	#N/A	#N/A	#N/A	#N/A	#N/A	#N/A	#N/A	#N/A	#N/A	#N/A	#N/A	#N/A	#N/A	#N/A	#N/A
Member_intracellular protein transport	#N/A	#N/A	#N/A	#N/A	#N/A	-2.80699	#N/A	-3.61224	#N/A	#N/A	#N/A	#N/A	#N/A	#N/A	#N/A	#N/A	#N/A	#N/A	#N/A	#N/A	#N/A	#N/A	#N/A	#N/A
Summary_Mitochondrial translation elongation	#N/A	#N/A	#N/A	#N/A	#N/A	-4.71161	#N/A	-4.74117	#N/A	#N/A	#N/A	#N/A	#N/A	#N/A	#N/A	#N/A	#N/A	#N/A	#N/A	#N/A	#N/A	#N/A	#N/A	#N/A
Member_Mitochondrial translation elongation	#N/A	#N/A	#N/A	#N/A	#N/A	-4.71161	#N/A	-4.74117	#N/A	#N/A	#N/A	#N/A	#N/A	#N/A	#N/A	#N/A	#N/A	#N/A	#N/A	#N/A	#N/A	#N/A	#N/A	#N/A
Member_Mitochondrial translation termination	#N/A	#N/A	#N/A	#N/A	#N/A	-4.71161	#N/A	-4.74117	#N/A	#N/A	#N/A	#N/A	#N/A	#N/A	#N/A	#N/A	#N/A	#N/A	#N/A	#N/A	#N/A	#N/A	#N/A	#N/A
Member_Mitochondrial translation	#N/A	#N/A	#N/A	#N/A	#N/A	-4.62071	#N/A	-4.65469	#N/A	#N/A	#N/A	#N/A	#N/A	#N/A	#N/A	#N/A	#N/A	#N/A	#N/A	#N/A	#N/A	#N/A	#N/A	#N/A
Member_Translation	#N/A	#N/A	#N/A	#N/A	#N/A	-2.63673	#N/A	-2.6713	#N/A	#N/A	#N/A	#N/A	#N/A	#N/A	#N/A	#N/A	#N/A	#N/A	#N/A	#N/A	#N/A	#N/A	#N/A	#N/A
Member_Inactivation, recovery and regulation of the phototransduction cascade	#N/A	#N/A	#N/A	#N/A	#N/A	-4.06535	#N/A	#N/A	-2.32664	#N/A	#N/A	#N/A	#N/A	#N/A	#N/A	#N/A	#N/A	#N/A	#N/A	#N/A	#N/A	#N/A	#N/A	#N/A
Member_The phototransduction cascade	#N/A	#N/A	#N/A	#N/A	#N/A	-3.84723	#N/A	#N/A	-2.244	#N/A	#N/A	#N/A	#N/A	#N/A	#N/A	#N/A	#N/A	#N/A	#N/A	#N/A	#N/A	#N/A	#N/A	#N/A
Member_Visual phototransduction	#N/A	#N/A	#N/A	#N/A	#N/A	-3.23674	#N/A	#N/A	#N/A	#N/A	#N/A	#N/A	#N/A	#N/A	#N/A	#N/A	#N/A	#N/A	#N/A	#N/A	#N/A	#N/A	#N/A	#N/A
Member_Sensory Perception	#N/A	#N/A	#N/A	#N/A	#N/A	-2.00907	#N/A	#N/A	#N/A	#N/A	#N/A	#N/A	#N/A	#N/A	#N/A	#N/A	#N/A	#N/A	#N/A	#N/A	#N/A	#N/A	#N/A	#N/A
Summary_Activation of BH3-only proteins	#N/A	#N/A	#N/A	#N/A	#N/A	-4.33239	#N/A	-4.62316	#N/A	#N/A	#N/A	#N/A	#N/A	#N/A	#N/A	#N/A	#N/A	#N/A	#N/A	#N/A	#N/A	#N/A	#N/A	#N/A
Member_Activation of BH3-only proteins	#N/A	#N/A	#N/A	#N/A	#N/A	-4.33239	#N/A	-4.62316	#N/A	#N/A	#N/A	#N/A	#N/A	#N/A	#N/A	#N/A	#N/A	#N/A	#N/A	#N/A	#N/A	#N/A	#N/A	#N/A
Member_Intrinsic Pathway for Apoptosis	#N/A	#N/A	#N/A	#N/A	#N/A	-3.4663	#N/A	-3.78244	#N/A	#N/A	#N/A	#N/A	#N/A	#N/A	#N/A	#N/A	#N/A	#N/A	#N/A	#N/A	#N/A	#N/A	#N/A	#N/A
Member_Activation of BAD and translocation to mitochondria	#N/A	#N/A	#N/A	#N/A	#N/A	-3.46175	#N/A	-3.70203	#N/A	#N/A	#N/A	#N/A	#N/A	#N/A	#N/A	#N/A	#N/A	#N/A	#N/A	#N/A	#N/A	#N/A	#N/A	#N/A
Member_Regulation of localization of FOXO transcription factors	#N/A	#N/A	#N/A	#N/A	#N/A	-2.95797	#N/A	-3.19141	#N/A	#N/A	#N/A	#N/A	#N/A	#N/A	#N/A	#N/A	#N/A	#N/A	#N/A	#N/A	#N/A	#N/A	#N/A	#N/A
Member_FOXO-mediated transcription	#N/A	#N/A	#N/A	#N/A	#N/A	-2.57325	#N/A	-2.79991	#N/A	#N/A	#N/A	#N/A	#N/A	#N/A	#N/A	#N/A	#N/A	#N/A	#N/A	#N/A	#N/A	#N/A	#N/A	#N/A
Member_Programmed Cell Death	#N/A	#N/A	#N/A	#N/A	#N/A	-2.36994	#N/A	-2.71388	#N/A	#N/A	#N/A	#N/A	#N/A	#N/A	#N/A	#N/A	#N/A	#N/A	#N/A	#N/A	#N/A	#N/A	#N/A	#N/A
Summary_protein localization to organelle	#N/A	#N/A	#N/A	#N/A	#N/A	-4.1413	#N/A	-4.32436	#N/A	#N/A	#N/A	#N/A	#N/A	#N/A	#N/A	#N/A	#N/A	#N/A	#N/A	#N/A	#N/A	#N/A	#N/A	#N/A
Member_protein localization to organelle	#N/A	#N/A	#N/A	#N/A	#N/A	-4.1413	#N/A	-4.32436	#N/A	#N/A	#N/A	#N/A	#N/A	#N/A	#N/A	#N/A	#N/A	#N/A	#N/A	#N/A	#N/A	#N/A	#N/A	#N/A
Member_mitochondrial transport	#N/A	#N/A	#N/A	#N/A	#N/A	-3.76993	#N/A	#N/A	#N/A	#N/A	#N/A	#N/A	#N/A	#N/A	#N/A	#N/A	#N/A	#N/A	#N/A	#N/A	#N/A	#N/A	#N/A	#N/A
Member_protein localization to mitochondrion	#N/A	#N/A	#N/A	#N/A	#N/A	-2.61197	#N/A	#N/A	#N/A	#N/A	#N/A	#N/A	#N/A	#N/A	#N/A	#N/A	#N/A	#N/A	#N/A	#N/A	#N/A	#N/A	#N/A	#N/A
Member_establishment of protein localization to mitochondrion	#N/A	#N/A	#N/A	#N/A	#N/A	-2.61197	#N/A	#N/A	#N/A	#N/A	#N/A	#N/A	#N/A	#N/A	#N/A	#N/A	#N/A	#N/A	#N/A	#N/A	#N/A	#N/A	#N/A	#N/A
Member_establishment of protein localization to organelle	#N/A	#N/A	#N/A	#N/A	#N/A	-2.56764	#N/A	-2.28939	#N/A	#N/A	#N/A	#N/A	#N/A	#N/A	#N/A	#N/A	#N/A	#N/A	#N/A	#N/A	#N/A	#N/A	#N/A	#N/A
Member_mitochondrial transmembrane transport	#N/A	#N/A	#N/A	#N/A	#N/A	-2.50773	#N/A	#N/A	#N/A	#N/A	#N/A	#N/A	#N/A	#N/A	#N/A	#N/A	#N/A	#N/A	#N/A	#N/A	#N/A	#N/A	#N/A	#N/A
Summary_regulation of RNA splicing	#N/A	#N/A	#N/A	#N/A	#N/A	-4.02314	#N/A	-4.74043	#N/A	#N/A	#N/A	#N/A	#N/A	#N/A	#N/A	#N/A	#N/A	#N/A	#N/A	#N/A	#N/A	#N/A	#N/A	#N/A
Member_regulation of RNA splicing	#N/A	#N/A	#N/A	#N/A	#N/A	-4.02314	#N/A	-4.74043	#N/A	#N/A	#N/A	#N/A	#N/A	#N/A	#N/A	#N/A	#N/A	#N/A	#N/A	#N/A	#N/A	#N/A	#N/A	#N/A
Member_regulation of alternative mRNA splicing, via spliceosome	#N/A	#N/A	#N/A	#N/A	#N/A	-2.36994	#N/A	-2.71388	#N/A	#N/A	#N/A	#N/A	#N/A	#N/A	#N/A	#N/A	#N/A	#N/A	#N/A	#N/A	#N/A	#N/A	#N/A	#N/A
Member_regulation of mRNA splicing, via spliceosome	#N/A	#N/A	#N/A	#N/A	#N/A	-2.17566	#N/A	-2.56019	#N/A	#N/A	#N/A	#N/A	#N/A	#N/A	#N/A	#N/A	#N/A	#N/A	#N/A	#N/A	#N/A	#N/A	#N/A	#N/A
Member_AUF1 (hnRNP D0) binds and destabilizes mRNA	#N/A	#N/A	#N/A	#N/A	#N/A	#N/A	#N/A	#N/A	-12.4963	#N/A	-7.87905	#N/A	#N/A	#N/A	#N/A	#N/A	#N/A	#N/A	#N/A	#N/A	-2.41884	#N/A	#N/A	#N/A
Member_Regulation of RUNX3 expression and activity	#N/A	#N/A	#N/A	#N/A	#N/A	#N/A	#N/A	#N/A	-12.3039	#N/A	-9.17405	#N/A	#N/A	#N/A	#N/A	#N/A	#N/A	#N/A	#N/A	#N/A	-2.38286	#N/A	#N/A	#N/A
Member_Assembly of the pre-replicative complex	#N/A	#N/A	#N/A	#N/A	#N/A	#N/A	#N/A	#N/A	-12.1186	#N/A	-7.66733	#N/A	#N/A	#N/A	#N/A	#N/A	#N/A	#N/A	#N/A	#N/A	-3.47433	#N/A	#N/A	#N/A
Member_DNA Replication Pre-Initiation	#N/A	#N/A	#N/A	#N/A	#N/A	#N/A	#N/A	#N/A	-12.1186	#N/A	-7.66733	#N/A	#N/A	#N/A	#N/A	#N/A	#N/A	#N/A	#N/A	#N/A	-3.47433	#N/A	#N/A	#N/A
Member_Transcriptional regulation by RUNX3	#N/A	#N/A	#N/A	#N/A	#N/A	#N/A	#N/A	#N/A	-11.9399	#N/A	-8.93828	#N/A	#N/A	#N/A	#N/A	#N/A	#N/A	#N/A	#N/A	#N/A	-2.31423	#N/A	#N/A	#N/A
Member_GLI3 is processed to GLI3R by the proteasome	#N/A	#N/A	#N/A	#N/A	#N/A	#N/A	#N/A	#N/A	-11.7673	#N/A	-8.826	#N/A	#N/A	#N/A	#N/A	#N/A	#N/A	#N/A	#N/A	#N/A	-2.28145	#N/A	#N/A	#N/A
Member_Regulation of PTEN stability and activity	#N/A	#N/A	#N/A	#N/A	#N/A	#N/A	#N/A	#N/A	-11.7673	#N/A	-7.46898	#N/A	-2.36782	#N/A	#N/A	#N/A	#N/A	#N/A	#N/A	#N/A	-3.3826	#N/A	#N/A	#N/A
Member_Activation of NF-kappaB in B cells	#N/A	#N/A	#N/A	#N/A	#N/A	#N/A	#N/A	#N/A	-11.653	#N/A	-8.22588	#N/A	#N/A	#N/A	#N/A	#N/A	#N/A	#N/A	#N/A	#N/A	-2.53426	#N/A	#N/A	#N/A
Member_Degradation of GLI1 by the proteasome	#N/A	#N/A	#N/A	#N/A	#N/A	#N/A	#N/A	#N/A	-11.653	#N/A	-8.22588	#N/A	#N/A	#N/A	#N/A	#N/A	#N/A	#N/A	#N/A	#N/A	-2.53426	#N/A	#N/A	#N/A
Member_Cross-presentation of soluble exogenous antigens (endosomes)	#N/A	#N/A	#N/A	#N/A	#N/A	#N/A	#N/A	#N/A	-11.4581	#N/A	-8.10601	#N/A	#N/A	#N/A	#N/A	#N/A	#N/A	#N/A	#N/A	#N/A	-2.49446	#N/A	#N/A	#N/A
Member_Autodegradation of the E3 ubiquitin ligase COP1	#N/A	#N/A	#N/A	#N/A	#N/A	#N/A	#N/A	#N/A	-11.4581	#N/A	-8.10601	#N/A	#N/A	#N/A	#N/A	#N/A	#N/A	#N/A	#N/A	#N/A	-2.49446	#N/A	#N/A	#N/A
Member_Regulation of ornithine decarboxylase (ODC)	#N/A	#N/A	#N/A	#N/A	#N/A	#N/A	#N/A	#N/A	-11.4581	#N/A	-8.10601	#N/A	#N/A	#N/A	#N/A	#N/A	#N/A	#N/A	#N/A	#N/A	-2.49446	#N/A	#N/A	#N/A
Member_Stabilization of p53	#N/A	#N/A	#N/A	#N/A	#N/A	#N/A	#N/A	#N/A	-11.4581	#N/A	-8.10601	#N/A	#N/A	#N/A	#N/A	#N/A	#N/A	#N/A	#N/A	#N/A	-2.49446	#N/A	#N/A	#N/A
Member_Ubiquitin-dependent degradation of Cyclin D	#N/A	#N/A	#N/A	#N/A	#N/A	#N/A	#N/A	#N/A	-11.4581	#N/A	-8.10601	#N/A	#N/A	#N/A	#N/A	#N/A	#N/A	#N/A	#N/A	#N/A	-2.49446	#N/A	#N/A	#N/A
Member_RUNX1 regulates transcription of genes involved in differentiation of HSCs	#N/A	#N/A	#N/A	#N/A	#N/A	#N/A	#N/A	#N/A	-11.4581	#N/A	-8.10601	#N/A	#N/A	#N/A	#N/A	#N/A	#N/A	#N/A	#N/A	#N/A	-2.49446	#N/A	#N/A	#N/A
Member_Antigen processing-Cross presentation	#N/A	#N/A	#N/A	#N/A	#N/A	#N/A	#N/A	#N/A	-11.408	#N/A	-7.78168	#N/A	#N/A	#N/A	#N/A	#N/A	#N/A	-3.35301	#N/A	#N/A	-2.9591	#N/A	#N/A	#N/A
Member_Hedgehog ligand biogenesis	#N/A	#N/A	#N/A	#N/A	#N/A	#N/A	#N/A	#N/A	-11.2826	#N/A	-8.50905	#N/A	#N/A	#N/A	#N/A	#N/A	#N/A	#N/A	#N/A	#N/A	-2.18864	#N/A	#N/A	#N/A
Member_DNA Replication	#N/A	#N/A	#N/A	#N/A	#N/A	#N/A	#N/A	#N/A	-11.2826	#N/A	-7.19328	#N/A	#N/A	#N/A	#N/A	#N/A	#N/A	#N/A	#N/A	#N/A	-3.25467	#N/A	#N/A	#N/A
Member_Degradation of AXIN	#N/A	#N/A	#N/A	#N/A	#N/A	#N/A	#N/A	#N/A	-11.271	#N/A	-7.9905	#N/A	#N/A	#N/A	#N/A	#N/A	#N/A	#N/A	#N/A	#N/A	-2.45601	#N/A	#N/A	#N/A
Member_The role of GTSE1 in G2/M progression after G2 checkpoint	#N/A	#N/A	#N/A	#N/A	#N/A	#N/A	#N/A	#N/A	-11.271	#N/A	-7.9905	#N/A	#N/A	#N/A	#N/A	#N/A	#N/A	#N/A	#N/A	#N/A	-2.45601	#N/A	#N/A	#N/A
Member_Downstream signaling events of B Cell Receptor (BCR)	#N/A	#N/A	#N/A	#N/A	#N/A	#N/A	#N/A	#N/A	-11.0912	#N/A	-7.87905	#N/A	#N/A	#N/A	#N/A	#N/A	#N/A	#N/A	#N/A	#N/A	-2.41884	#N/A	#N/A	#N/A
Member_Regulation of RUNX2 expression and activity	#N/A	#N/A	#N/A	#N/A	#N/A	#N/A	#N/A	#N/A	-11.0912	#N/A	-7.87905	#N/A	#N/A	#N/A	#N/A	#N/A	#N/A	#N/A	#N/A	#N/A	-2.41884	#N/A	#N/A	#N/A
Member_GSK3B and BTRC:CUL1-mediated-degradation of NFE2L2	#N/A	#N/A	#N/A	#N/A	#N/A	#N/A	#N/A	#N/A	-11.0912	#N/A	-7.87905	#N/A	#N/A	#N/A	#N/A	#N/A	#N/A	#N/A	#N/A	#N/A	-2.41884	#N/A	#N/A	#N/A
Member_Asymmetric localization of PCP proteins	#N/A	#N/A	#N/A	#N/A	#N/A	#N/A	#N/A	#N/A	-10.9839	#N/A	-8.31254	#N/A	#N/A	#N/A	#N/A	#N/A	#N/A	#N/A	#N/A	#N/A	-2.13092	#N/A	#N/A	#N/A
Member_Degradation of DVL	#N/A	#N/A	#N/A	#N/A	#N/A	#N/A	#N/A	#N/A	-10.9181	#N/A	-7.77141	#N/A	#N/A	#N/A	#N/A	#N/A	#N/A	#N/A	#N/A	#N/A	-2.38286	#N/A	#N/A	#N/A
Member_UCH proteinases	#N/A	#N/A	#N/A	#N/A	#N/A	#N/A	#N/A	#N/A	-10.9181	#N/A	-7.77141	#N/A	#N/A	#N/A	#N/A	#N/A	#N/A	#N/A	#N/A	#N/A	-2.38286	#N/A	#N/A	#N/A
Member_CDK-mediated phosphorylation and removal of Cdc6	#N/A	#N/A	#N/A	#N/A	#N/A	#N/A	#N/A	#N/A	-10.9181	#N/A	-7.77141	#N/A	#N/A	#N/A	#N/A	#N/A	#N/A	#N/A	#N/A	#N/A	-2.38286	#N/A	#N/A	#N/A
Member_Switching of origins to a post-replicative state	#N/A	#N/A	#N/A	#N/A	#N/A	#N/A	#N/A	#N/A	-10.9181	#N/A	-7.77141	#N/A	#N/A	#N/A	#N/A	#N/A	#N/A	#N/A	#N/A	#N/A	-2.38286	#N/A	#N/A	#N/A
Member_Synthesis of DNA	#N/A	#N/A	#N/A	#N/A	#N/A	#N/A	#N/A	#N/A	-10.9181	#N/A	-7.77141	#N/A	#N/A	#N/A	#N/A	#N/A	#N/A	#N/A	#N/A	#N/A	-2.38286	#N/A	#N/A	#N/A
Member_ABC-family proteins mediated transport	#N/A	#N/A	#N/A	#N/A	#N/A	#N/A	#N/A	#N/A	-10.7726	#N/A	-8.62273	#N/A	#N/A	#N/A	#N/A	#N/A	#N/A	#N/A	#N/A	#N/A	#N/A	#N/A	#N/A	#N/A
Member_FBXL7 down-regulates AURKA during mitotic entry and in early mitosis	#N/A	#N/A	#N/A	#N/A	#N/A	#N/A	#N/A	#N/A	-10.7512	#N/A	-7.66733	#N/A	#N/A	#N/A	#N/A	#N/A	#N/A	#N/A	#N/A	#N/A	-2.34801	#N/A	#N/A	#N/A
Member_p53-Dependent G1 DNA Damage Response	#N/A	#N/A	#N/A	#N/A	#N/A	#N/A	#N/A	#N/A	-10.5901	#N/A	-7.56658	#N/A	#N/A	#N/A	#N/A	#N/A	#N/A	#N/A	#N/A	#N/A	-2.31423	#N/A	#N/A	#N/A
Member_p53-Dependent G1/S DNA damage checkpoint	#N/A	#N/A	#N/A	#N/A	#N/A	#N/A	#N/A	#N/A	-10.5901	#N/A	-7.56658	#N/A	#N/A	#N/A	#N/A	#N/A	#N/A	#N/A	#N/A	#N/A	-2.31423	#N/A	#N/A	#N/A
Member_G1/S DNA Damage Checkpoints	#N/A	#N/A	#N/A	#N/A	#N/A	#N/A	#N/A	#N/A	-10.5901	#N/A	-7.56658	#N/A	#N/A	#N/A	#N/A	#N/A	#N/A	#N/A	#N/A	#N/A	-2.31423	#N/A	#N/A	#N/A
Member_Cyclin E associated events during G1/S transition	#N/A	#N/A	#N/A	#N/A	#N/A	#N/A	#N/A	#N/A	-10.5673	#N/A	-6.78226	#N/A	#N/A	#N/A	#N/A	#N/A	#N/A	#N/A	#N/A	#N/A	-3.06312	#N/A	#N/A	#N/A
Member_Cyclin A:Cdk2-associated events at S phase entry	#N/A	#N/A	#N/A	#N/A	#N/A	#N/A	#N/A	#N/A	-10.4359	#N/A	-6.70628	#N/A	#N/A	#N/A	#N/A	#N/A	#N/A	#N/A	#N/A	#N/A	-3.02762	#N/A	#N/A	#N/A
Member_Metabolism of polyamines	#N/A	#N/A	#N/A	#N/A	#N/A	#N/A	#N/A	#N/A	-10.4346	#N/A	-7.46898	#N/A	#N/A	#N/A	#N/A	#N/A	#N/A	#N/A	#N/A	#N/A	-2.28145	#N/A	#N/A	#N/A
Member_Signaling by the B Cell Receptor (BCR)	#N/A	#N/A	#N/A	#N/A	#N/A	#N/A	#N/A	#N/A	-10.4346	#N/A	-7.46898	#N/A	#N/A	#N/A	#N/A	#N/A	#N/A	#N/A	#N/A	#N/A	-2.28145	#N/A	#N/A	#N/A
Member_Transcriptional regulation by RUNX2	#N/A	#N/A	#N/A	#N/A	#N/A	#N/A	#N/A	#N/A	-10.2841	#N/A	-7.37434	#N/A	#N/A	#N/A	#N/A	#N/A	#N/A	#N/A	#N/A	#N/A	-2.24963	#N/A	#N/A	#N/A
Member_PTEN Regulation	#N/A	#N/A	#N/A	#N/A	#N/A	#N/A	#N/A	#N/A	-10.1834	#N/A	-6.5598	#N/A	#N/A	#N/A	#N/A	#N/A	#N/A	#N/A	#N/A	#N/A	-2.9591	#N/A	#N/A	#N/A
Member_G1/S Transition	#N/A	#N/A	#N/A	#N/A	#N/A	#N/A	#N/A	#N/A	-10.0618	#N/A	-6.48913	#N/A	#N/A	#N/A	#N/A	#N/A	#N/A	#N/A	#N/A	#N/A	-2.92601	#N/A	#N/A	#N/A
Member_SCF(Skp2)-mediated degradation of p27/p21	#N/A	#N/A	#N/A	#N/A	#N/A	#N/A	#N/A	#N/A	-9.99722	#N/A	-7.19328	#N/A	#N/A	#N/A	#N/A	#N/A	#N/A	#N/A	#N/A	#N/A	-2.18864	#N/A	#N/A	#N/A
Member_Hedgehog 'off' state	#N/A	#N/A	#N/A	#N/A	#N/A	#N/A	#N/A	#N/A	-9.94331	#N/A	-7.62138	#N/A	#N/A	#N/A	#N/A	#N/A	#N/A	#N/A	#N/A	#N/A	#N/A	#N/A	#N/A	#N/A
Member_modification-dependent protein catabolic process	#N/A	#N/A	#N/A	#N/A	#N/A	#N/A	#N/A	#N/A	-9.91714	#N/A	-6.96784	#N/A	#N/A	#N/A	#N/A	#N/A	#N/A	#N/A	#N/A	#N/A	-2.68679	#N/A	#N/A	#N/A
Member_modification-dependent macromolecule catabolic process	#N/A	#N/A	#N/A	#N/A	#N/A	#N/A	#N/A	#N/A	-9.85555	#N/A	-6.92895	#N/A	#N/A	#N/A	#N/A	#N/A	#N/A	#N/A	#N/A	#N/A	-2.66934	#N/A	#N/A	#N/A
Member_G2/M Checkpoints	#N/A	#N/A	#N/A	#N/A	#N/A	#N/A	#N/A	#N/A	-9.59832	#N/A	-6.94013	#N/A	#N/A	#N/A	#N/A	#N/A	#N/A	#N/A	#N/A	#N/A	-2.10318	#N/A	#N/A	#N/A
Member_proteolysis involved in protein catabolic process	#N/A	#N/A	#N/A	#N/A	#N/A	#N/A	#N/A	#N/A	-9.58626	#N/A	-7.52772	#N/A	#N/A	#N/A	#N/A	#N/A	#N/A	#N/A	#N/A	#N/A	-2.10717	#N/A	#N/A	#N/A
Member_ubiquitin-dependent protein catabolic process	#N/A	#N/A	#N/A	#N/A	#N/A	#N/A	#N/A	#N/A	-9.55282	#N/A	-6.47142	#N/A	#N/A	#N/A	#N/A	#N/A	#N/A	#N/A	#N/A	#N/A	-2.76701	#N/A	#N/A	#N/A
Member_S Phase	#N/A	#N/A	#N/A	#N/A	#N/A	#N/A	#N/A	#N/A	-9.49642	#N/A	-6.15877	#N/A	#N/A	#N/A	#N/A	#N/A	#N/A	#N/A	#N/A	#N/A	-2.77109	#N/A	#N/A	#N/A
Member_Hedgehog 'on' state	#N/A	#N/A	#N/A	#N/A	#N/A	#N/A	#N/A	#N/A	-9.47284	#N/A	-6.86018	#N/A	#N/A	#N/A	#N/A	#N/A	#N/A	#N/A	#N/A	#N/A	-2.07615	#N/A	#N/A	#N/A
Member_proteasome-mediated ubiquitin-dependent protein catabolic process	#N/A	#N/A	#N/A	#N/A	#N/A	#N/A	#N/A	#N/A	-9.45397	#N/A	-7.32681	#N/A	#N/A	#N/A	#N/A	#N/A	#N/A	#N/A	#N/A	#N/A	#N/A	#N/A	#N/A	#N/A
Member_Beta-catenin independent WNT signaling	#N/A	#N/A	#N/A	#N/A	#N/A	#N/A	#N/A	#N/A	-9.28776	#N/A	-7.18112	#N/A	#N/A	#N/A	#N/A	#N/A	#N/A	#N/A	#N/A	#N/A	#N/A	#N/A	#N/A	#N/A
Member_PCP/CE pathway	#N/A	#N/A	#N/A	#N/A	#N/A	#N/A	#N/A	#N/A	-9.28776	#N/A	-7.18112	#N/A	#N/A	#N/A	#N/A	#N/A	#N/A	#N/A	#N/A	#N/A	#N/A	#N/A	#N/A	#N/A
Member_Signaling by Hedgehog	#N/A	#N/A	#N/A	#N/A	#N/A	#N/A	#N/A	#N/A	-9.23378	#N/A	-7.54718	#N/A	#N/A	#N/A	#N/A	#N/A	#N/A	#N/A	#N/A	#N/A	#N/A	#N/A	#N/A	#N/A
Member_protein catabolic process	#N/A	#N/A	#N/A	#N/A	#N/A	#N/A	#N/A	#N/A	-9.21816	#N/A	-7.27737	#N/A	#N/A	#N/A	#N/A	#N/A	#N/A	#N/A	#N/A	#N/A	-2.0165	#N/A	#N/A	#N/A
Member_Deubiquitination	#N/A	#N/A	#N/A	#N/A	#N/A	#N/A	#N/A	#N/A	-8.88175	#N/A	-5.47644	#N/A	#N/A	#N/A	#N/A	#N/A	#N/A	#N/A	#N/A	#N/A	-3.16417	#N/A	#N/A	#N/A
Member_MAPK6/MAPK4 signaling	#N/A	#N/A	#N/A	#N/A	#N/A	#N/A	#N/A	#N/A	-8.78616	#N/A	-6.42008	#N/A	#N/A	#N/A	#N/A	#N/A	#N/A	#N/A	#N/A	#N/A	#N/A	#N/A	#N/A	#N/A
Member_Cell Cycle Checkpoints	#N/A	#N/A	#N/A	#N/A	#N/A	#N/A	#N/A	#N/A	-8.68142	#N/A	-6.35258	#N/A	#N/A	#N/A	#N/A	#N/A	#N/A	#N/A	#N/A	#N/A	#N/A	#N/A	#N/A	#N/A
Member_Mitotic G1 phase and G1/S transition	#N/A	#N/A	#N/A	#N/A	#N/A	#N/A	#N/A	#N/A	-8.62283	#N/A	-5.64367	#N/A	#N/A	#N/A	#N/A	#N/A	#N/A	#N/A	#N/A	#N/A	-2.52893	#N/A	#N/A	#N/A
Member_proteasomal protein catabolic process	#N/A	#N/A	#N/A	#N/A	#N/A	#N/A	#N/A	#N/A	-8.2487	#N/A	-6.78108	#N/A	#N/A	#N/A	#N/A	#N/A	#N/A	-2.43402	#N/A	#N/A	#N/A	#N/A	#N/A	#N/A
Member_macromolecule catabolic process	#N/A	#N/A	#N/A	#N/A	#N/A	#N/A	#N/A	#N/A	-7.95544	#N/A	-7.07149	#N/A	#N/A	#N/A	#N/A	#N/A	#N/A	#N/A	#N/A	#N/A	#N/A	#N/A	#N/A	#N/A
Member_TCF dependent signaling in response to WNT	#N/A	#N/A	#N/A	#N/A	#N/A	#N/A	#N/A	#N/A	-7.72562	#N/A	-5.49496	#N/A	#N/A	#N/A	#N/A	#N/A	#N/A	#N/A	#N/A	#N/A	-2.02177	#N/A	#N/A	#N/A
Member_Ub-specific processing proteases	#N/A	#N/A	#N/A	#N/A	#N/A	#N/A	#N/A	#N/A	-7.47412	#N/A	-4.42784	#N/A	#N/A	#N/A	#N/A	#N/A	#N/A	#N/A	#N/A	#N/A	-2.7562	#N/A	#N/A	#N/A
Member_Signaling by WNT	#N/A	#N/A	#N/A	#N/A	#N/A	#N/A	#N/A	#N/A	-7.10661	#N/A	-5.44205	#N/A	#N/A	#N/A	#N/A	#N/A	#N/A	#N/A	#N/A	#N/A	#N/A	#N/A	#N/A	#N/A
Member_Transcriptional regulation by RUNX1	#N/A	#N/A	#N/A	#N/A	#N/A	#N/A	#N/A	#N/A	-6.76555	#N/A	-4.53129	#N/A	#N/A	#N/A	#N/A	#N/A	#N/A	#N/A	#N/A	#N/A	-2.00512	#N/A	#N/A	#N/A
Member_Cell Cycle, Mitotic	#N/A	#N/A	#N/A	#N/A	#N/A	#N/A	#N/A	#N/A	-6.30356	#N/A	-4.71563	#N/A	#N/A	#N/A	#N/A	#N/A	#N/A	#N/A	#N/A	#N/A	#N/A	#N/A	#N/A	#N/A
Member_Cell Cycle	#N/A	#N/A	#N/A	#N/A	#N/A	#N/A	#N/A	#N/A	-5.91748	#N/A	-4.46182	#N/A	#N/A	#N/A	#N/A	#N/A	#N/A	#N/A	#N/A	#N/A	#N/A	#N/A	#N/A	#N/A
Member_MAPK family signaling cascades	#N/A	#N/A	#N/A	#N/A	#N/A	#N/A	#N/A	#N/A	-5.81112	#N/A	-4.2694	#N/A	#N/A	#N/A	#N/A	#N/A	#N/A	#N/A	#N/A	#N/A	#N/A	#N/A	#N/A	#N/A
Member_PIP3 activates AKT signaling	#N/A	#N/A	#N/A	#N/A	#N/A	#N/A	#N/A	#N/A	-5.56547	#N/A	-3.80056	#N/A	#N/A	#N/A	#N/A	#N/A	#N/A	#N/A	#N/A	#N/A	#N/A	#N/A	#N/A	#N/A
Member_Intracellular signaling by second messengers	#N/A	#N/A	#N/A	#N/A	#N/A	#N/A	#N/A	#N/A	-5.15691	#N/A	-3.54954	#N/A	#N/A	#N/A	#N/A	#N/A	#N/A	#N/A	#N/A	#N/A	#N/A	#N/A	#N/A	#N/A
Member_Transport of small molecules	#N/A	#N/A	#N/A	#N/A	#N/A	#N/A	#N/A	-2.77211	-4.26352	-2.13939	-2.64051	-2.09625	-2.14006	#N/A	#N/A	#N/A	#N/A	#N/A	-2.46539	-2.13939	#N/A	#N/A	#N/A	#N/A
Member_HSP90 chaperone cycle for steroid hormone receptors (SHR) in the presence of ligand	#N/A	#N/A	#N/A	#N/A	#N/A	#N/A	#N/A	#N/A	-2.416	#N/A	#N/A	#N/A	#N/A	#N/A	#N/A	#N/A	#N/A	#N/A	#N/A	#N/A	#N/A	#N/A	#N/A	#N/A
Member_response to heat	#N/A	#N/A	#N/A	#N/A	#N/A	#N/A	#N/A	#N/A	-2.40907	#N/A	#N/A	#N/A	-3.08113	#N/A	#N/A	#N/A	#N/A	#N/A	#N/A	#N/A	#N/A	#N/A	#N/A	#N/A
Member_Protein processing in endoplasmic reticulum	#N/A	#N/A	#N/A	#N/A	#N/A	#N/A	#N/A	-2.46198	-2.06703	#N/A	#N/A	#N/A	#N/A	-3.47866	#N/A	-4.08792	#N/A	#N/A	#N/A	#N/A	#N/A	#N/A	#N/A	#N/A
Summary_positive regulation of G protein-coupled receptor signaling pathway	#N/A	#N/A	#N/A	#N/A	#N/A	#N/A	#N/A	#N/A	-3.18343	#N/A	#N/A	#N/A	#N/A	#N/A	#N/A	#N/A	#N/A	#N/A	#N/A	#N/A	#N/A	#N/A	#N/A	#N/A
Member_positive regulation of G protein-coupled receptor signaling pathway	#N/A	#N/A	#N/A	#N/A	#N/A	#N/A	#N/A	#N/A	-3.18343	#N/A	#N/A	#N/A	#N/A	#N/A	#N/A	#N/A	#N/A	#N/A	#N/A	#N/A	#N/A	#N/A	#N/A	#N/A
Member_regulation of epidermal growth factor receptor signaling pathway	#N/A	#N/A	#N/A	#N/A	#N/A	#N/A	#N/A	#N/A	-2.416	#N/A	-3.10111	#N/A	#N/A	#N/A	#N/A	#N/A	#N/A	#N/A	#N/A	#N/A	#N/A	#N/A	#N/A	#N/A
Member_regulation of ERBB signaling pathway	#N/A	#N/A	#N/A	#N/A	#N/A	#N/A	#N/A	#N/A	-2.416	#N/A	-3.10111	#N/A	#N/A	#N/A	#N/A	#N/A	#N/A	#N/A	#N/A	#N/A	#N/A	#N/A	#N/A	#N/A
Member_regulation of G protein-coupled receptor signaling pathway	#N/A	#N/A	#N/A	#N/A	#N/A	#N/A	#N/A	#N/A	-2.40874	#N/A	#N/A	#N/A	#N/A	#N/A	#N/A	#N/A	#N/A	#N/A	#N/A	#N/A	#N/A	#N/A	#N/A	#N/A
Summary_regulation of proteasomal ubiquitin-dependent protein catabolic process	#N/A	#N/A	#N/A	#N/A	#N/A	#N/A	#N/A	#N/A	-2.95992	#N/A	-2.96131	#N/A	#N/A	#N/A	#N/A	#N/A	#N/A	#N/A	#N/A	#N/A	#N/A	#N/A	#N/A	#N/A
Member_regulation of proteasomal ubiquitin-dependent protein catabolic process	#N/A	#N/A	#N/A	#N/A	#N/A	#N/A	#N/A	#N/A	-2.95992	#N/A	-2.96131	#N/A	#N/A	#N/A	#N/A	#N/A	#N/A	#N/A	#N/A	#N/A	#N/A	#N/A	#N/A	#N/A
Member_regulation of ubiquitin-dependent protein catabolic process	#N/A	#N/A	#N/A	#N/A	#N/A	#N/A	#N/A	#N/A	-2.78996	#N/A	-2.8215	#N/A	#N/A	#N/A	#N/A	#N/A	#N/A	#N/A	#N/A	#N/A	#N/A	#N/A	#N/A	#N/A
Member_regulation of proteasomal protein catabolic process	#N/A	#N/A	#N/A	#N/A	#N/A	#N/A	#N/A	#N/A	-2.32646	#N/A	-2.4357	#N/A	#N/A	#N/A	#N/A	#N/A	#N/A	#N/A	#N/A	#N/A	#N/A	#N/A	#N/A	#N/A
Member_regulation of protein catabolic process	#N/A	#N/A	#N/A	#N/A	#N/A	#N/A	#N/A	#N/A	-2.22711	#N/A	#N/A	#N/A	#N/A	#N/A	#N/A	#N/A	#N/A	#N/A	#N/A	#N/A	#N/A	#N/A	#N/A	#N/A
Member_regulation of proteolysis involved in protein catabolic process	#N/A	#N/A	#N/A	#N/A	#N/A	#N/A	#N/A	#N/A	-2.21096	#N/A	-2.33837	#N/A	#N/A	#N/A	#N/A	#N/A	#N/A	#N/A	#N/A	#N/A	#N/A	#N/A	#N/A	#N/A
Summary_Activation of Matrix Metalloproteinases	#N/A	#N/A	#N/A	#N/A	#N/A	#N/A	#N/A	#N/A	-2.88711	#N/A	-3.79079	#N/A	#N/A	#N/A	#N/A	#N/A	#N/A	#N/A	#N/A	#N/A	#N/A	#N/A	#N/A	#N/A
Member_Activation of Matrix Metalloproteinases	#N/A	#N/A	#N/A	#N/A	#N/A	#N/A	#N/A	#N/A	-2.88711	#N/A	-3.79079	#N/A	#N/A	#N/A	#N/A	#N/A	#N/A	#N/A	#N/A	#N/A	#N/A	#N/A	#N/A	#N/A
Summary_rRNA transcription	#N/A	#N/A	#N/A	#N/A	#N/A	#N/A	#N/A	#N/A	-2.86763	#N/A	#N/A	#N/A	-2.17232	#N/A	#N/A	#N/A	#N/A	#N/A	#N/A	#N/A	#N/A	#N/A	#N/A	#N/A
Member_rRNA transcription	#N/A	#N/A	#N/A	#N/A	#N/A	#N/A	#N/A	#N/A	-2.86763	#N/A	#N/A	#N/A	-2.17232	#N/A	#N/A	#N/A	#N/A	#N/A	#N/A	#N/A	#N/A	#N/A	#N/A	#N/A
Summary_rRNA metabolic process	#N/A	#N/A	#N/A	#N/A	#N/A	#N/A	#N/A	#N/A	-2.64287	#N/A	-2.65534	#N/A	#N/A	#N/A	#N/A	#N/A	#N/A	#N/A	#N/A	#N/A	#N/A	#N/A	#N/A	#N/A
Summary_Neutrophil degranulation	#N/A	#N/A	#N/A	#N/A	#N/A	#N/A	#N/A	#N/A	-2.6404	#N/A	#N/A	#N/A	#N/A	#N/A	#N/A	#N/A	#N/A	#N/A	-4.73106	#N/A	#N/A	#N/A	#N/A	#N/A
Summary_tail-anchored membrane protein insertion into ER membrane	#N/A	#N/A	#N/A	#N/A	#N/A	#N/A	#N/A	#N/A	-2.61955	#N/A	-3.31111	#N/A	#N/A	#N/A	#N/A	#N/A	#N/A	#N/A	#N/A	#N/A	#N/A	#N/A	#N/A	#N/A
Member_tail-anchored membrane protein insertion into ER membrane	#N/A	#N/A	#N/A	#N/A	#N/A	#N/A	#N/A	-2.98407	-2.61955	#N/A	-3.31111	#N/A	#N/A	#N/A	#N/A	#N/A	#N/A	#N/A	#N/A	#N/A	#N/A	#N/A	#N/A	#N/A
Summary_proline metabolic process	#N/A	#N/A	#N/A	#N/A	#N/A	#N/A	#N/A	#N/A	-2.51317	#N/A	#N/A	#N/A	#N/A	#N/A	#N/A	#N/A	#N/A	#N/A	#N/A	#N/A	-3.67736	#N/A	#N/A	#N/A
Member_proline metabolic process	#N/A	#N/A	#N/A	#N/A	#N/A	#N/A	#N/A	#N/A	-2.51317	#N/A	#N/A	#N/A	#N/A	#N/A	#N/A	#N/A	#N/A	#N/A	#N/A	#N/A	-3.67736	#N/A	#N/A	#N/A
Summary_central nervous system morphogenesis	#N/A	#N/A	#N/A	#N/A	#N/A	#N/A	#N/A	#N/A	-2.416	#N/A	#N/A	#N/A	#N/A	#N/A	#N/A	#N/A	#N/A	#N/A	#N/A	#N/A	#N/A	#N/A	#N/A	#N/A
Member_central nervous system morphogenesis	#N/A	#N/A	#N/A	#N/A	#N/A	#N/A	#N/A	#N/A	-2.416	#N/A	#N/A	#N/A	#N/A	#N/A	#N/A	#N/A	#N/A	#N/A	#N/A	#N/A	#N/A	#N/A	#N/A	#N/A
Summary_N-glycan trimming in the ER and Calnexin/Calreticulin cycle	#N/A	#N/A	#N/A	#N/A	#N/A	#N/A	#N/A	#N/A	-2.416	#N/A	#N/A	#N/A	#N/A	#N/A	#N/A	#N/A	#N/A	#N/A	#N/A	#N/A	#N/A	#N/A	#N/A	#N/A
Member_N-glycan trimming in the ER and Calnexin/Calreticulin cycle	#N/A	#N/A	#N/A	#N/A	#N/A	#N/A	#N/A	#N/A	-2.416	#N/A	-3.10111	#N/A	#N/A	#N/A	#N/A	#N/A	#N/A	#N/A	#N/A	#N/A	#N/A	#N/A	#N/A	#N/A
Summary_Linoleic acid metabolism	#N/A	#N/A	#N/A	#N/A	#N/A	#N/A	#N/A	#N/A	-2.3526	#N/A	#N/A	#N/A	#N/A	#N/A	#N/A	#N/A	#N/A	#N/A	#N/A	#N/A	#N/A	#N/A	#N/A	#N/A
Member_Linoleic acid metabolism	#N/A	#N/A	#N/A	#N/A	#N/A	#N/A	#N/A	#N/A	-2.3526	#N/A	#N/A	#N/A	#N/A	#N/A	#N/A	#N/A	#N/A	#N/A	#N/A	#N/A	#N/A	#N/A	#N/A	#N/A
Summary_Inactivation, recovery and regulation of the phototransduction cascade	#N/A	#N/A	#N/A	#N/A	#N/A	#N/A	#N/A	#N/A	-2.32664	#N/A	#N/A	#N/A	#N/A	#N/A	#N/A	#N/A	#N/A	#N/A	#N/A	#N/A	#N/A	#N/A	#N/A	#N/A
Summary_lens development in camera-type eye	#N/A	#N/A	#N/A	#N/A	#N/A	#N/A	#N/A	#N/A	-2.29002	#N/A	-3.06506	#N/A	#N/A	#N/A	#N/A	#N/A	#N/A	#N/A	#N/A	#N/A	#N/A	#N/A	#N/A	#N/A
Member_lens development in camera-type eye	#N/A	#N/A	#N/A	#N/A	#N/A	#N/A	#N/A	-4.23566	-2.29002	#N/A	-3.06506	#N/A	#N/A	#N/A	#N/A	#N/A	#N/A	#N/A	#N/A	#N/A	#N/A	#N/A	#N/A	#N/A
Summary_Mitophagy - animal	#N/A	#N/A	#N/A	#N/A	#N/A	#N/A	#N/A	#N/A	-2.21808	#N/A	#N/A	#N/A	#N/A	#N/A	#N/A	#N/A	#N/A	#N/A	#N/A	#N/A	#N/A	#N/A	#N/A	#N/A
Member_Mitophagy - animal	#N/A	#N/A	#N/A	#N/A	#N/A	#N/A	#N/A	#N/A	-2.21808	#N/A	#N/A	#N/A	#N/A	#N/A	#N/A	#N/A	#N/A	#N/A	#N/A	#N/A	#N/A	#N/A	#N/A	#N/A
Summary_formation of cytoplasmic translation initiation complex	#N/A	#N/A	#N/A	#N/A	#N/A	#N/A	#N/A	#N/A	-2.16721	#N/A	#N/A	#N/A	#N/A	#N/A	#N/A	#N/A	#N/A	#N/A	#N/A	#N/A	#N/A	#N/A	#N/A	#N/A
Member_formation of cytoplasmic translation initiation complex	#N/A	#N/A	#N/A	#N/A	#N/A	#N/A	#N/A	#N/A	-2.16721	#N/A	#N/A	#N/A	#N/A	#N/A	#N/A	#N/A	#N/A	#N/A	#N/A	#N/A	#N/A	#N/A	#N/A	#N/A
Member_lipid catabolic process	#N/A	#N/A	#N/A	#N/A	#N/A	#N/A	#N/A	#N/A	#N/A	-6.69569	#N/A	-8.4074	#N/A	#N/A	#N/A	#N/A	#N/A	#N/A	#N/A	-6.69569	#N/A	#N/A	#N/A	#N/A
Member_fatty acid catabolic process	#N/A	#N/A	#N/A	#N/A	#N/A	#N/A	#N/A	#N/A	#N/A	-5.33636	#N/A	-7.10841	#N/A	#N/A	#N/A	#N/A	#N/A	#N/A	#N/A	-5.33636	#N/A	#N/A	#N/A	#N/A
Member_Beta-oxidation of very long chain fatty acids	#N/A	#N/A	#N/A	#N/A	#N/A	#N/A	#N/A	#N/A	#N/A	-5.20014	#N/A	-4.12113	#N/A	#N/A	#N/A	#N/A	#N/A	#N/A	#N/A	-5.20014	#N/A	#N/A	#N/A	#N/A
Member_monocarboxylic acid catabolic process	#N/A	#N/A	#N/A	#N/A	#N/A	#N/A	#N/A	#N/A	#N/A	-4.85065	#N/A	-6.5953	#N/A	#N/A	#N/A	#N/A	#N/A	#N/A	#N/A	-4.85065	#N/A	#N/A	#N/A	#N/A
Member_Peroxisomal lipid metabolism	#N/A	#N/A	#N/A	#N/A	#N/A	#N/A	#N/A	#N/A	#N/A	-4.13824	#N/A	-3.8024	#N/A	#N/A	#N/A	#N/A	#N/A	#N/A	#N/A	-4.13824	#N/A	#N/A	#N/A	#N/A
Member_Peroxisome	#N/A	#N/A	#N/A	#N/A	#N/A	#N/A	#N/A	#N/A	#N/A	-3.51588	#N/A	-3.66539	#N/A	#N/A	#N/A	#N/A	#N/A	#N/A	#N/A	-3.51588	#N/A	#N/A	#N/A	#N/A
Summary_Cytoskeleton in muscle cells	#N/A	#N/A	#N/A	#N/A	#N/A	#N/A	-20.5	#N/A	#N/A	-5.23519	#N/A	-5.82988	#N/A	#N/A	#N/A	#N/A	#N/A	#N/A	#N/A	-5.23519	#N/A	#N/A	#N/A	#N/A
Member_Motor proteins	#N/A	#N/A	#N/A	#N/A	#N/A	#N/A	#N/A	#N/A	#N/A	-2.97801	#N/A	-2.57892	#N/A	#N/A	#N/A	#N/A	#N/A	#N/A	#N/A	-2.97801	#N/A	#N/A	#N/A	#N/A
Summary_organic hydroxy compound metabolic process	#N/A	#N/A	#N/A	#N/A	#N/A	#N/A	#N/A	#N/A	#N/A	-4.39447	#N/A	-4.43822	#N/A	#N/A	#N/A	#N/A	#N/A	#N/A	-2.51854	-4.39447	#N/A	#N/A	#N/A	#N/A
Member_organic hydroxy compound metabolic process	#N/A	#N/A	#N/A	#N/A	#N/A	#N/A	#N/A	#N/A	#N/A	-4.39447	#N/A	-4.43822	#N/A	#N/A	#N/A	#N/A	#N/A	#N/A	-2.51854	-4.39447	#N/A	#N/A	#N/A	#N/A
Member_sterol metabolic process	#N/A	#N/A	#N/A	#N/A	#N/A	#N/A	#N/A	#N/A	#N/A	-3.16193	#N/A	-2.9202	#N/A	#N/A	#N/A	#N/A	#N/A	#N/A	#N/A	-3.16193	#N/A	#N/A	#N/A	#N/A
Member_steroid metabolic process	#N/A	#N/A	#N/A	#N/A	#N/A	#N/A	#N/A	#N/A	#N/A	-3.10075	#N/A	-3.31111	#N/A	#N/A	#N/A	#N/A	#N/A	#N/A	#N/A	-3.10075	#N/A	#N/A	#N/A	#N/A
Member_alcohol metabolic process	#N/A	#N/A	#N/A	#N/A	#N/A	#N/A	#N/A	#N/A	#N/A	-3.05438	#N/A	-3.00578	#N/A	#N/A	#N/A	#N/A	#N/A	#N/A	#N/A	-3.05438	#N/A	#N/A	#N/A	#N/A
Member_organic hydroxy compound biosynthetic process	#N/A	#N/A	#N/A	#N/A	#N/A	#N/A	#N/A	#N/A	#N/A	-2.85861	#N/A	-3.63618	#N/A	#N/A	#N/A	#N/A	#N/A	#N/A	#N/A	-2.85861	#N/A	#N/A	#N/A	#N/A
Member_secondary alcohol metabolic process	#N/A	#N/A	#N/A	#N/A	#N/A	#N/A	#N/A	#N/A	#N/A	-2.52859	#N/A	-2.19781	#N/A	#N/A	#N/A	#N/A	#N/A	#N/A	#N/A	-2.52859	#N/A	#N/A	#N/A	#N/A
Member_cholesterol metabolic process	#N/A	#N/A	#N/A	#N/A	#N/A	#N/A	#N/A	#N/A	#N/A	-2.12075	#N/A	#N/A	#N/A	#N/A	#N/A	#N/A	#N/A	#N/A	#N/A	-2.12075	#N/A	#N/A	#N/A	#N/A
Summary_Aspirin ADME	#N/A	#N/A	#N/A	#N/A	#N/A	#N/A	#N/A	#N/A	#N/A	-3.99825	#N/A	#N/A	#N/A	#N/A	#N/A	#N/A	#N/A	#N/A	#N/A	-3.99825	#N/A	#N/A	#N/A	#N/A
Member_Drug ADME	#N/A	#N/A	#N/A	#N/A	#N/A	#N/A	-5.81873	#N/A	#N/A	-3.97594	#N/A	-5.6583	#N/A	#N/A	#N/A	#N/A	#N/A	#N/A	#N/A	-3.97594	#N/A	#N/A	#N/A	#N/A
Summary_PPAR signaling pathway	#N/A	#N/A	#N/A	#N/A	#N/A	#N/A	#N/A	#N/A	#N/A	-3.80855	#N/A	-4.74444	#N/A	#N/A	#N/A	#N/A	#N/A	#N/A	#N/A	-3.80855	#N/A	#N/A	#N/A	#N/A
Member_PPAR signaling pathway	#N/A	#N/A	#N/A	#N/A	#N/A	#N/A	#N/A	#N/A	#N/A	-3.80855	#N/A	-4.74444	#N/A	#N/A	#N/A	#N/A	#N/A	#N/A	#N/A	-3.80855	#N/A	#N/A	#N/A	#N/A
Member_response to carbohydrate	#N/A	#N/A	#N/A	#N/A	#N/A	#N/A	#N/A	#N/A	#N/A	-2.20987	#N/A	#N/A	#N/A	#N/A	#N/A	#N/A	#N/A	#N/A	#N/A	-2.20987	#N/A	#N/A	#N/A	#N/A
Member_response to hexose	#N/A	#N/A	#N/A	#N/A	#N/A	#N/A	#N/A	#N/A	#N/A	-2.20987	#N/A	#N/A	#N/A	#N/A	#N/A	#N/A	#N/A	#N/A	#N/A	-2.20987	#N/A	#N/A	#N/A	#N/A
Member_response to glucose	#N/A	#N/A	#N/A	#N/A	#N/A	#N/A	#N/A	#N/A	#N/A	-2.20987	#N/A	#N/A	#N/A	#N/A	#N/A	#N/A	#N/A	#N/A	#N/A	-2.20987	#N/A	#N/A	#N/A	#N/A
Member_response to monosaccharide	#N/A	#N/A	#N/A	#N/A	#N/A	#N/A	#N/A	#N/A	#N/A	-2.20987	#N/A	#N/A	#N/A	#N/A	#N/A	#N/A	#N/A	#N/A	#N/A	-2.20987	#N/A	#N/A	#N/A	#N/A
Summary_lipid biosynthetic process	#N/A	#N/A	#N/A	#N/A	#N/A	#N/A	#N/A	#N/A	#N/A	-3.59306	#N/A	#N/A	#N/A	#N/A	#N/A	#N/A	#N/A	#N/A	#N/A	-3.59306	#N/A	#N/A	#N/A	#N/A
Member_glycerolipid biosynthetic process	#N/A	#N/A	#N/A	#N/A	#N/A	#N/A	#N/A	#N/A	#N/A	-2.82909	#N/A	#N/A	#N/A	-2.61462	#N/A	#N/A	#N/A	#N/A	#N/A	-2.82909	#N/A	-2.43872	#N/A	#N/A
Member_acylglycerol metabolic process	#N/A	#N/A	#N/A	-2.47693	#N/A	#N/A	#N/A	#N/A	#N/A	-2.77432	#N/A	-2.7082	#N/A	#N/A	#N/A	#N/A	#N/A	#N/A	#N/A	-2.77432	#N/A	#N/A	#N/A	#N/A
Member_neutral lipid metabolic process	#N/A	#N/A	#N/A	-2.44082	#N/A	#N/A	#N/A	#N/A	#N/A	-2.71655	#N/A	-2.66086	#N/A	#N/A	#N/A	#N/A	#N/A	#N/A	#N/A	-2.71655	#N/A	#N/A	#N/A	#N/A
Member_glycerolipid metabolic process	#N/A	#N/A	#N/A	#N/A	#N/A	#N/A	#N/A	#N/A	#N/A	-2.28031	#N/A	#N/A	#N/A	-2.11245	#N/A	#N/A	#N/A	#N/A	#N/A	-2.28031	#N/A	#N/A	#N/A	#N/A
Summary_Biosynthesis of cofactors	#N/A	#N/A	#N/A	#N/A	#N/A	#N/A	#N/A	#N/A	#N/A	-3.55515	#N/A	-3.37589	#N/A	#N/A	#N/A	#N/A	#N/A	#N/A	#N/A	-3.55515	#N/A	#N/A	#N/A	#N/A
Member_Biosynthesis of cofactors	#N/A	#N/A	#N/A	#N/A	#N/A	#N/A	#N/A	#N/A	#N/A	-3.55515	#N/A	-3.37589	#N/A	#N/A	#N/A	#N/A	#N/A	#N/A	#N/A	-3.55515	#N/A	#N/A	#N/A	#N/A
Member_Retinol metabolism	#N/A	#N/A	#N/A	#N/A	#N/A	#N/A	#N/A	#N/A	#N/A	-2.5267	#N/A	#N/A	#N/A	#N/A	#N/A	#N/A	#N/A	#N/A	#N/A	-2.5267	#N/A	#N/A	#N/A	#N/A
Summary_Arginine biosynthesis	#N/A	#N/A	#N/A	#N/A	#N/A	#N/A	#N/A	#N/A	#N/A	-2.89638	#N/A	#N/A	#N/A	#N/A	#N/A	#N/A	#N/A	#N/A	#N/A	-2.89638	#N/A	#N/A	#N/A	#N/A
Member_Arginine biosynthesis	#N/A	#N/A	#N/A	#N/A	#N/A	#N/A	#N/A	#N/A	#N/A	-2.89638	#N/A	#N/A	#N/A	#N/A	#N/A	#N/A	#N/A	#N/A	#N/A	-2.89638	#N/A	#N/A	#N/A	#N/A
Member_2-Oxocarboxylic acid metabolism	#N/A	#N/A	#N/A	#N/A	#N/A	#N/A	#N/A	#N/A	#N/A	-2.50434	#N/A	-3.44996	#N/A	#N/A	#N/A	#N/A	#N/A	#N/A	#N/A	-2.50434	#N/A	#N/A	#N/A	#N/A
Summary_Nicotinate and nicotinamide metabolism	#N/A	#N/A	#N/A	#N/A	#N/A	#N/A	#N/A	#N/A	#N/A	-2.85311	#N/A	#N/A	#N/A	#N/A	#N/A	#N/A	#N/A	#N/A	#N/A	-2.85311	#N/A	#N/A	#N/A	#N/A
Member_Nicotinate and nicotinamide metabolism	#N/A	#N/A	#N/A	#N/A	#N/A	#N/A	#N/A	#N/A	#N/A	-2.85311	#N/A	#N/A	#N/A	#N/A	#N/A	#N/A	#N/A	#N/A	#N/A	-2.85311	#N/A	#N/A	#N/A	#N/A
Member_Pantothenate and CoA biosynthesis	#N/A	#N/A	#N/A	#N/A	#N/A	#N/A	#N/A	#N/A	#N/A	-2.51015	#N/A	-3.29423	#N/A	#N/A	#N/A	#N/A	#N/A	#N/A	#N/A	-2.51015	#N/A	#N/A	#N/A	#N/A
Summary_Tryptophan metabolism	#N/A	#N/A	#N/A	#N/A	#N/A	#N/A	#N/A	#N/A	#N/A	-2.62807	#N/A	#N/A	#N/A	#N/A	#N/A	#N/A	#N/A	#N/A	#N/A	-2.62807	#N/A	#N/A	#N/A	#N/A
Member_Tryptophan metabolism	#N/A	#N/A	#N/A	#N/A	#N/A	#N/A	#N/A	#N/A	#N/A	-2.62807	#N/A	-2.83056	#N/A	#N/A	#N/A	#N/A	#N/A	#N/A	#N/A	-2.62807	#N/A	#N/A	#N/A	#N/A
Member_benzene-containing compound metabolic process	#N/A	#N/A	#N/A	#N/A	#N/A	#N/A	#N/A	#N/A	#N/A	-2.61707	#N/A	-3.23024	#N/A	#N/A	#N/A	#N/A	#N/A	#N/A	#N/A	-2.61707	#N/A	#N/A	#N/A	#N/A
Member_amide catabolic process	#N/A	#N/A	#N/A	#N/A	#N/A	#N/A	#N/A	#N/A	#N/A	-2.50048	#N/A	#N/A	#N/A	#N/A	#N/A	#N/A	#N/A	#N/A	#N/A	-2.50048	#N/A	#N/A	#N/A	#N/A
Member_biogenic amine metabolic process	#N/A	#N/A	#N/A	#N/A	#N/A	#N/A	#N/A	#N/A	#N/A	-2.07541	#N/A	-2.1287	#N/A	#N/A	#N/A	#N/A	#N/A	#N/A	#N/A	-2.07541	#N/A	#N/A	#N/A	#N/A
Member_indole-containing compound metabolic process	#N/A	#N/A	#N/A	#N/A	#N/A	#N/A	#N/A	#N/A	#N/A	-2.05197	#N/A	-2.64575	#N/A	#N/A	#N/A	#N/A	#N/A	#N/A	#N/A	-2.05197	#N/A	#N/A	#N/A	#N/A
Member_amine metabolic process	#N/A	#N/A	#N/A	#N/A	#N/A	#N/A	#N/A	#N/A	#N/A	-2.03873	#N/A	-2.09782	#N/A	#N/A	#N/A	#N/A	#N/A	#N/A	#N/A	-2.03873	#N/A	#N/A	#N/A	#N/A
Summary_Pyruvate metabolism	#N/A	#N/A	#N/A	#N/A	#N/A	#N/A	#N/A	#N/A	#N/A	-2.54551	#N/A	#N/A	#N/A	#N/A	#N/A	#N/A	#N/A	#N/A	#N/A	-2.54551	#N/A	-2.68157	#N/A	#N/A
Member_Pyruvate metabolism	#N/A	#N/A	#N/A	#N/A	#N/A	#N/A	#N/A	#N/A	#N/A	-2.54551	#N/A	#N/A	#N/A	#N/A	#N/A	#N/A	#N/A	#N/A	#N/A	-2.54551	#N/A	-2.68157	#N/A	#N/A
Summary_defense response	#N/A	#N/A	#N/A	#N/A	#N/A	#N/A	#N/A	#N/A	#N/A	-2.45775	#N/A	#N/A	#N/A	#N/A	#N/A	#N/A	#N/A	#N/A	-2.03622	-2.45775	#N/A	-2.22879	#N/A	#N/A
Member_immune response	#N/A	#N/A	#N/A	#N/A	#N/A	#N/A	#N/A	#N/A	#N/A	-2.14417	#N/A	#N/A	#N/A	-7.52217	#N/A	-5.93832	#N/A	-5.24965	#N/A	-2.14417	#N/A	#N/A	#N/A	-2.27739
Summary_toll-like receptor signaling pathway	#N/A	#N/A	#N/A	#N/A	#N/A	#N/A	#N/A	#N/A	#N/A	-2.44326	#N/A	#N/A	#N/A	#N/A	#N/A	#N/A	#N/A	#N/A	#N/A	-2.44326	#N/A	#N/A	#N/A	#N/A
Member_toll-like receptor signaling pathway	#N/A	#N/A	-2.86525	#N/A	#N/A	#N/A	#N/A	#N/A	#N/A	-2.44326	#N/A	#N/A	#N/A	-4.44781	#N/A	-3.34788	#N/A	#N/A	#N/A	-2.44326	#N/A	#N/A	#N/A	#N/A
Member_pattern recognition receptor signaling pathway	#N/A	#N/A	#N/A	#N/A	#N/A	#N/A	#N/A	#N/A	#N/A	-2.0511	#N/A	#N/A	#N/A	-2.5711	#N/A	#N/A	#N/A	#N/A	#N/A	-2.0511	#N/A	#N/A	#N/A	#N/A
Member_innate immune response-activating signaling pathway	#N/A	#N/A	#N/A	#N/A	#N/A	#N/A	#N/A	#N/A	#N/A	-2.0511	#N/A	#N/A	#N/A	-2.5711	#N/A	#N/A	#N/A	#N/A	#N/A	-2.0511	#N/A	#N/A	#N/A	#N/A
Summary_SLC-mediated transmembrane transport	#N/A	#N/A	#N/A	#N/A	#N/A	#N/A	#N/A	#N/A	#N/A	-2.15769	#N/A	#N/A	#N/A	#N/A	#N/A	#N/A	#N/A	#N/A	#N/A	-2.15769	#N/A	#N/A	#N/A	#N/A
Summary_hexose metabolic process	#N/A	#N/A	#N/A	#N/A	#N/A	#N/A	#N/A	#N/A	#N/A	-2.15218	#N/A	#N/A	#N/A	#N/A	#N/A	#N/A	#N/A	#N/A	#N/A	-2.15218	#N/A	#N/A	#N/A	#N/A
Member_hexose metabolic process	#N/A	#N/A	#N/A	#N/A	#N/A	#N/A	#N/A	#N/A	#N/A	-2.15218	#N/A	#N/A	#N/A	#N/A	#N/A	#N/A	#N/A	#N/A	#N/A	-2.15218	#N/A	#N/A	#N/A	#N/A
Summary_positive regulation of TOR signaling	#N/A	#N/A	#N/A	#N/A	#N/A	#N/A	#N/A	#N/A	#N/A	-2.15154	#N/A	#N/A	#N/A	#N/A	#N/A	#N/A	#N/A	#N/A	#N/A	-2.15154	#N/A	#N/A	#N/A	#N/A
Member_positive regulation of TOR signaling	#N/A	#N/A	#N/A	#N/A	#N/A	#N/A	#N/A	#N/A	#N/A	-2.15154	#N/A	#N/A	#N/A	#N/A	#N/A	#N/A	#N/A	#N/A	#N/A	-2.15154	#N/A	#N/A	#N/A	#N/A
Summary_NADP metabolic process	#N/A	#N/A	#N/A	#N/A	#N/A	#N/A	#N/A	#N/A	#N/A	-2.128	#N/A	-2.72499	#N/A	#N/A	#N/A	#N/A	#N/A	#N/A	#N/A	-2.128	#N/A	#N/A	#N/A	#N/A
Member_NADP metabolic process	#N/A	#N/A	#N/A	#N/A	#N/A	#N/A	#N/A	#N/A	#N/A	-2.128	#N/A	-2.72499	#N/A	#N/A	#N/A	#N/A	#N/A	#N/A	#N/A	-2.128	#N/A	#N/A	#N/A	#N/A
Summary_regulation of gliogenesis	#N/A	#N/A	#N/A	#N/A	#N/A	#N/A	#N/A	#N/A	#N/A	-2.128	#N/A	#N/A	#N/A	#N/A	#N/A	#N/A	#N/A	#N/A	#N/A	-2.128	#N/A	#N/A	#N/A	#N/A
Member_regulation of gliogenesis	#N/A	#N/A	#N/A	#N/A	#N/A	#N/A	#N/A	#N/A	#N/A	-2.128	#N/A	#N/A	#N/A	#N/A	#N/A	#N/A	#N/A	#N/A	#N/A	-2.128	#N/A	#N/A	#N/A	#N/A
Member_positive regulation of neurogenesis	#N/A	#N/A	#N/A	#N/A	#N/A	#N/A	#N/A	#N/A	#N/A	-2.03873	#N/A	#N/A	#N/A	#N/A	#N/A	#N/A	#N/A	#N/A	#N/A	-2.03873	#N/A	#N/A	#N/A	#N/A
Member_positive regulation of cell development	#N/A	#N/A	#N/A	#N/A	#N/A	#N/A	#N/A	#N/A	#N/A	-2.00107	#N/A	#N/A	#N/A	#N/A	#N/A	#N/A	#N/A	#N/A	#N/A	-2.00107	#N/A	-2.2796	#N/A	#N/A
Summary_Nuclear receptors in lipid metabolism and toxicity	#N/A	#N/A	#N/A	#N/A	#N/A	#N/A	#N/A	#N/A	#N/A	-2.05197	#N/A	-2.64575	#N/A	#N/A	#N/A	#N/A	#N/A	#N/A	#N/A	-2.05197	#N/A	#N/A	#N/A	#N/A
Member_Nuclear receptors in lipid metabolism and toxicity	#N/A	#N/A	#N/A	#N/A	#N/A	#N/A	#N/A	#N/A	#N/A	-2.05197	#N/A	-2.64575	#N/A	#N/A	#N/A	#N/A	#N/A	#N/A	#N/A	-2.05197	#N/A	#N/A	#N/A	#N/A
Summary_ribosomal large subunit biogenesis	#N/A	#N/A	#N/A	#N/A	#N/A	#N/A	#N/A	#N/A	#N/A	#N/A	#N/A	#N/A	-7.22827	#N/A	-7.52914	#N/A	#N/A	#N/A	#N/A	#N/A	#N/A	#N/A	#N/A	#N/A
Member_ribosomal large subunit biogenesis	#N/A	#N/A	#N/A	#N/A	#N/A	#N/A	#N/A	#N/A	#N/A	#N/A	#N/A	#N/A	-7.22827	#N/A	-7.52914	#N/A	#N/A	#N/A	#N/A	#N/A	#N/A	#N/A	#N/A	#N/A
Member_maturation of 5.8S rRNA	#N/A	#N/A	#N/A	#N/A	#N/A	#N/A	#N/A	#N/A	#N/A	#N/A	#N/A	#N/A	-4.79902	#N/A	-4.57459	#N/A	#N/A	#N/A	#N/A	#N/A	#N/A	#N/A	#N/A	#N/A
Member_maturation of 5.8S rRNA from tricistronic rRNA transcript (SSU-rRNA, 5.8S rRNA, LSU-rRNA)	#N/A	#N/A	#N/A	#N/A	#N/A	#N/A	#N/A	#N/A	#N/A	#N/A	#N/A	#N/A	-3.94651	#N/A	-4.57757	#N/A	#N/A	#N/A	#N/A	#N/A	#N/A	#N/A	#N/A	#N/A
Member_maturation of LSU-rRNA	#N/A	#N/A	#N/A	#N/A	#N/A	#N/A	#N/A	#N/A	#N/A	#N/A	#N/A	#N/A	-3.3632	#N/A	-3.00255	#N/A	#N/A	#N/A	#N/A	#N/A	#N/A	#N/A	#N/A	#N/A
Member_maturation of LSU-rRNA from tricistronic rRNA transcript (SSU-rRNA, 5.8S rRNA, LSU-rRNA)	#N/A	#N/A	#N/A	#N/A	#N/A	#N/A	#N/A	#N/A	#N/A	#N/A	#N/A	#N/A	-2.45616	#N/A	-2.86977	#N/A	#N/A	#N/A	#N/A	#N/A	#N/A	#N/A	#N/A	#N/A
Summary_ribosome biogenesis	#N/A	#N/A	#N/A	#N/A	#N/A	#N/A	#N/A	#N/A	#N/A	#N/A	#N/A	#N/A	-6.97191	#N/A	#N/A	#N/A	#N/A	#N/A	#N/A	#N/A	#N/A	#N/A	#N/A	#N/A
Summary_response to temperature stimulus	#N/A	#N/A	#N/A	#N/A	#N/A	#N/A	#N/A	#N/A	#N/A	#N/A	#N/A	#N/A	-4.51516	#N/A	-3.78813	#N/A	#N/A	#N/A	#N/A	#N/A	#N/A	#N/A	#N/A	#N/A
Summary_intermediate filament-based process	#N/A	#N/A	#N/A	#N/A	#N/A	#N/A	#N/A	#N/A	#N/A	#N/A	#N/A	#N/A	-3.64151	#N/A	-2.75874	#N/A	-3.5668	#N/A	#N/A	#N/A	#N/A	#N/A	#N/A	#N/A
Member_intermediate filament-based process	#N/A	#N/A	#N/A	#N/A	#N/A	#N/A	#N/A	#N/A	#N/A	#N/A	#N/A	#N/A	-3.64151	#N/A	-2.75874	#N/A	-3.5668	#N/A	#N/A	#N/A	#N/A	#N/A	#N/A	#N/A
Member_intermediate filament cytoskeleton organization	#N/A	#N/A	#N/A	#N/A	#N/A	#N/A	#N/A	#N/A	#N/A	#N/A	#N/A	#N/A	-3.64151	#N/A	-2.75874	#N/A	-3.5668	#N/A	#N/A	#N/A	#N/A	#N/A	#N/A	#N/A
Summary_Exercise induced circadian regulation	#N/A	#N/A	#N/A	#N/A	#N/A	#N/A	#N/A	#N/A	#N/A	#N/A	#N/A	#N/A	-3.35125	#N/A	-3.30203	#N/A	#N/A	#N/A	#N/A	#N/A	#N/A	#N/A	#N/A	#N/A
Member_Exercise induced circadian regulation	#N/A	#N/A	#N/A	#N/A	#N/A	#N/A	#N/A	#N/A	#N/A	#N/A	#N/A	#N/A	-3.35125	#N/A	-3.30203	#N/A	#N/A	#N/A	#N/A	#N/A	#N/A	#N/A	#N/A	#N/A
Summary_negative regulation of leukocyte differentiation	#N/A	#N/A	#N/A	#N/A	#N/A	#N/A	#N/A	#N/A	#N/A	#N/A	#N/A	#N/A	-3.30819	#N/A	-3.74164	#N/A	#N/A	#N/A	#N/A	#N/A	#N/A	#N/A	#N/A	#N/A
Member_negative regulation of leukocyte differentiation	#N/A	#N/A	#N/A	#N/A	#N/A	#N/A	#N/A	#N/A	#N/A	#N/A	#N/A	#N/A	-3.30819	#N/A	-3.74164	#N/A	#N/A	#N/A	#N/A	#N/A	#N/A	#N/A	#N/A	#N/A
Member_negative regulation of hemopoiesis	#N/A	#N/A	#N/A	#N/A	#N/A	#N/A	#N/A	#N/A	#N/A	#N/A	#N/A	#N/A	-3.12626	#N/A	-3.55638	#N/A	#N/A	#N/A	#N/A	#N/A	#N/A	#N/A	#N/A	#N/A
Member_negative regulation of myeloid leukocyte differentiation	#N/A	#N/A	#N/A	#N/A	#N/A	#N/A	#N/A	#N/A	#N/A	#N/A	#N/A	#N/A	-2.66713	#N/A	-2.9945	#N/A	#N/A	#N/A	#N/A	#N/A	#N/A	#N/A	#N/A	#N/A
Member_negative regulation of cell development	#N/A	#N/A	#N/A	#N/A	#N/A	#N/A	#N/A	#N/A	#N/A	#N/A	#N/A	#N/A	-2.14931	#N/A	-2.70341	#N/A	#N/A	#N/A	#N/A	#N/A	#N/A	#N/A	#N/A	#N/A
Member_negative regulation of myeloid cell differentiation	#N/A	#N/A	#N/A	#N/A	#N/A	#N/A	#N/A	#N/A	#N/A	#N/A	#N/A	#N/A	-2.04739	#N/A	-2.36237	#N/A	#N/A	#N/A	#N/A	#N/A	#N/A	#N/A	#N/A	#N/A
Summary_Purine metabolism	#N/A	#N/A	#N/A	#N/A	#N/A	#N/A	#N/A	#N/A	#N/A	#N/A	#N/A	#N/A	-3.2032	#N/A	-3.48251	#N/A	#N/A	#N/A	#N/A	#N/A	#N/A	#N/A	#N/A	#N/A
Member_Purine metabolism	#N/A	#N/A	#N/A	#N/A	#N/A	#N/A	#N/A	#N/A	#N/A	#N/A	#N/A	#N/A	-3.2032	#N/A	-3.48251	#N/A	#N/A	#N/A	#N/A	#N/A	#N/A	#N/A	#N/A	#N/A
Summary_piRNA-mediated heterochromatin formation	#N/A	#N/A	#N/A	#N/A	#N/A	#N/A	#N/A	#N/A	#N/A	#N/A	#N/A	#N/A	-3.18419	#N/A	-3.51782	#N/A	#N/A	#N/A	#N/A	#N/A	#N/A	#N/A	#N/A	#N/A
Member_piRNA-mediated heterochromatin formation	#N/A	#N/A	#N/A	#N/A	#N/A	#N/A	#N/A	#N/A	#N/A	#N/A	#N/A	#N/A	-3.18419	#N/A	-3.51782	#N/A	#N/A	#N/A	#N/A	#N/A	#N/A	#N/A	#N/A	#N/A
Member_transposable element silencing by heterochromatin formation	#N/A	#N/A	#N/A	#N/A	#N/A	#N/A	#N/A	#N/A	#N/A	#N/A	#N/A	#N/A	-3.18419	#N/A	-3.51782	#N/A	#N/A	#N/A	#N/A	#N/A	#N/A	#N/A	#N/A	#N/A
Member_transposable element silencing	#N/A	#N/A	#N/A	#N/A	#N/A	#N/A	#N/A	#N/A	#N/A	#N/A	#N/A	#N/A	-2.89668	#N/A	-3.22717	#N/A	#N/A	#N/A	#N/A	#N/A	#N/A	#N/A	#N/A	#N/A
Member_regulatory ncRNA-mediated heterochromatin formation	#N/A	#N/A	#N/A	#N/A	#N/A	#N/A	#N/A	#N/A	#N/A	#N/A	#N/A	#N/A	-2.47647	#N/A	-2.80072	#N/A	#N/A	#N/A	#N/A	#N/A	#N/A	#N/A	#N/A	#N/A
Member_regulation of cytoplasmic translation	#N/A	#N/A	#N/A	#N/A	#N/A	#N/A	#N/A	#N/A	#N/A	#N/A	#N/A	#N/A	-2.04739	#N/A	-2.36237	#N/A	#N/A	#N/A	#N/A	#N/A	#N/A	#N/A	#N/A	#N/A
Summary_import into the mitochondrion	#N/A	#N/A	#N/A	#N/A	#N/A	#N/A	#N/A	#N/A	#N/A	#N/A	#N/A	#N/A	-2.8239	#N/A	#N/A	#N/A	#N/A	#N/A	#N/A	#N/A	#N/A	#N/A	#N/A	#N/A
Member_import into the mitochondrion	#N/A	#N/A	#N/A	#N/A	#N/A	#N/A	#N/A	#N/A	#N/A	#N/A	#N/A	#N/A	-2.8239	#N/A	#N/A	#N/A	#N/A	#N/A	#N/A	#N/A	#N/A	#N/A	#N/A	#N/A
Summary_regulation of acetyl-CoA biosynthetic process from pyruvate	#N/A	#N/A	#N/A	#N/A	#N/A	#N/A	#N/A	#N/A	#N/A	#N/A	#N/A	#N/A	-2.66713	#N/A	-2.9945	#N/A	#N/A	#N/A	#N/A	#N/A	#N/A	#N/A	#N/A	#N/A
Member_regulation of acetyl-CoA biosynthetic process from pyruvate	#N/A	#N/A	#N/A	#N/A	#N/A	#N/A	#N/A	#N/A	#N/A	#N/A	#N/A	#N/A	-2.66713	#N/A	-2.9945	#N/A	#N/A	#N/A	#N/A	#N/A	#N/A	#N/A	#N/A	#N/A
Member_regulation of acyl-CoA biosynthetic process	#N/A	#N/A	#N/A	#N/A	#N/A	#N/A	#N/A	#N/A	#N/A	#N/A	#N/A	#N/A	-2.66713	#N/A	-2.9945	#N/A	#N/A	#N/A	#N/A	#N/A	#N/A	#N/A	#N/A	#N/A
Member_regulation of sulfur metabolic process	#N/A	#N/A	#N/A	#N/A	#N/A	#N/A	#N/A	#N/A	#N/A	#N/A	#N/A	#N/A	-2.31381	#N/A	-2.63496	#N/A	#N/A	#N/A	#N/A	#N/A	#N/A	#N/A	#N/A	#N/A
Summary_Proteasome	#N/A	#N/A	#N/A	#N/A	#N/A	#N/A	#N/A	#N/A	#N/A	#N/A	#N/A	#N/A	-2.65505	#N/A	#N/A	#N/A	#N/A	-6.73885	#N/A	#N/A	#N/A	#N/A	#N/A	#N/A
Summary_calcium ion transport	#N/A	#N/A	#N/A	#N/A	#N/A	#N/A	#N/A	#N/A	#N/A	#N/A	#N/A	#N/A	-2.4896	#N/A	-3.05138	#N/A	#N/A	#N/A	#N/A	#N/A	#N/A	#N/A	#N/A	#N/A
Member_calcium ion transport	#N/A	#N/A	#N/A	#N/A	#N/A	#N/A	#N/A	#N/A	#N/A	#N/A	#N/A	#N/A	-2.4896	#N/A	-3.05138	#N/A	#N/A	#N/A	#N/A	#N/A	#N/A	#N/A	#N/A	#N/A
Summary_regulation of exit from mitosis	#N/A	#N/A	#N/A	#N/A	#N/A	#N/A	#N/A	#N/A	#N/A	#N/A	#N/A	#N/A	-2.47647	#N/A	-2.80072	#N/A	#N/A	#N/A	#N/A	#N/A	#N/A	#N/A	#N/A	#N/A
Member_regulation of exit from mitosis	#N/A	#N/A	#N/A	#N/A	#N/A	#N/A	#N/A	#N/A	#N/A	#N/A	#N/A	#N/A	-2.47647	#N/A	-2.80072	#N/A	#N/A	#N/A	#N/A	#N/A	#N/A	#N/A	#N/A	#N/A
Summary_Adipogenesis	#N/A	#N/A	#N/A	#N/A	#N/A	#N/A	#N/A	#N/A	#N/A	#N/A	#N/A	#N/A	-2.3085	#N/A	-3.13614	#N/A	#N/A	#N/A	#N/A	#N/A	#N/A	#N/A	#N/A	#N/A
Member_Adipogenesis	#N/A	#N/A	#N/A	#N/A	#N/A	#N/A	#N/A	#N/A	#N/A	#N/A	#N/A	#N/A	-2.3085	#N/A	-3.13614	#N/A	-2.53051	#N/A	#N/A	#N/A	#N/A	#N/A	#N/A	#N/A
Summary_ribosomal subunit export from nucleus	#N/A	#N/A	#N/A	#N/A	#N/A	#N/A	#N/A	#N/A	#N/A	#N/A	#N/A	#N/A	-2.17232	#N/A	-2.49037	#N/A	#N/A	#N/A	#N/A	#N/A	#N/A	#N/A	#N/A	#N/A
Member_ribosomal subunit export from nucleus	#N/A	#N/A	#N/A	#N/A	#N/A	#N/A	#N/A	#N/A	#N/A	#N/A	#N/A	#N/A	-2.17232	#N/A	-2.49037	#N/A	#N/A	#N/A	#N/A	#N/A	#N/A	#N/A	#N/A	#N/A
Member_ribosome localization	#N/A	#N/A	#N/A	#N/A	#N/A	#N/A	#N/A	#N/A	#N/A	#N/A	#N/A	#N/A	-2.17232	#N/A	-2.49037	#N/A	#N/A	#N/A	#N/A	#N/A	#N/A	#N/A	#N/A	#N/A
Summary_Transport of small molecules	#N/A	#N/A	#N/A	#N/A	#N/A	#N/A	#N/A	#N/A	#N/A	#N/A	#N/A	-2.09625	-2.14006	#N/A	#N/A	#N/A	#N/A	#N/A	#N/A	#N/A	#N/A	#N/A	#N/A	#N/A
Member_defense response to symbiont	#N/A	#N/A	#N/A	#N/A	#N/A	#N/A	#N/A	#N/A	#N/A	#N/A	#N/A	#N/A	#N/A	-2.96848	#N/A	#N/A	#N/A	-2.91199	#N/A	#N/A	#N/A	#N/A	#N/A	-3.15803
Member_innate immune response	#N/A	#N/A	#N/A	#N/A	#N/A	#N/A	#N/A	#N/A	#N/A	#N/A	#N/A	#N/A	#N/A	-2.34915	#N/A	#N/A	#N/A	-2.07708	#N/A	#N/A	#N/A	#N/A	#N/A	#N/A
Summary_Herpes simplex virus 1 infection	#N/A	#N/A	#N/A	#N/A	#N/A	#N/A	#N/A	#N/A	#N/A	#N/A	-2.75957	#N/A	#N/A	-8.09589	#N/A	-7.47579	#N/A	-7.5341	#N/A	#N/A	#N/A	#N/A	#N/A	#N/A
Member_Herpes simplex virus 1 infection	#N/A	#N/A	#N/A	#N/A	#N/A	#N/A	#N/A	#N/A	#N/A	#N/A	-2.75957	#N/A	#N/A	-8.09589	#N/A	-7.47579	#N/A	-7.5341	#N/A	#N/A	#N/A	#N/A	#N/A	#N/A
Member_NOD-like receptor signaling pathway	#N/A	#N/A	#N/A	#N/A	#N/A	#N/A	#N/A	#N/A	#N/A	#N/A	#N/A	#N/A	#N/A	-7.76174	#N/A	-6.8185	#N/A	-2.75826	#N/A	#N/A	#N/A	#N/A	#N/A	-3.46692
Member_Necroptosis	#N/A	#N/A	#N/A	#N/A	#N/A	#N/A	#N/A	#N/A	#N/A	#N/A	#N/A	#N/A	#N/A	-3.07976	#N/A	-2.64529	#N/A	#N/A	#N/A	#N/A	#N/A	#N/A	#N/A	#N/A
Summary_glycoprotein metabolic process	#N/A	#N/A	#N/A	#N/A	#N/A	#N/A	#N/A	#N/A	#N/A	#N/A	#N/A	#N/A	#N/A	-6.66468	#N/A	-6.36674	#N/A	#N/A	#N/A	#N/A	#N/A	#N/A	#N/A	#N/A
Member_glycoprotein metabolic process	#N/A	#N/A	#N/A	#N/A	#N/A	#N/A	#N/A	#N/A	#N/A	#N/A	#N/A	#N/A	#N/A	-6.66468	#N/A	-6.36674	#N/A	#N/A	#N/A	#N/A	#N/A	#N/A	#N/A	#N/A
Member_glycoprotein biosynthetic process	#N/A	#N/A	#N/A	#N/A	#N/A	#N/A	#N/A	#N/A	#N/A	#N/A	#N/A	#N/A	#N/A	-5.73964	#N/A	-5.15513	#N/A	#N/A	#N/A	#N/A	#N/A	#N/A	#N/A	#N/A
Member_glycosylation	#N/A	#N/A	#N/A	#N/A	#N/A	#N/A	#N/A	#N/A	#N/A	#N/A	#N/A	#N/A	#N/A	-5.24146	#N/A	-4.94543	#N/A	#N/A	#N/A	#N/A	#N/A	#N/A	#N/A	#N/A
Member_carbohydrate derivative metabolic process	#N/A	#N/A	#N/A	#N/A	#N/A	#N/A	#N/A	#N/A	#N/A	#N/A	#N/A	#N/A	#N/A	-5.11774	#N/A	-5.88905	#N/A	#N/A	#N/A	#N/A	#N/A	#N/A	#N/A	#N/A
Member_protein glycosylation	#N/A	#N/A	#N/A	#N/A	#N/A	#N/A	#N/A	#N/A	#N/A	#N/A	#N/A	#N/A	#N/A	-4.66404	#N/A	-4.24431	#N/A	#N/A	#N/A	#N/A	#N/A	#N/A	#N/A	#N/A
Member_macromolecule glycosylation	#N/A	#N/A	#N/A	#N/A	#N/A	#N/A	#N/A	#N/A	#N/A	#N/A	#N/A	#N/A	#N/A	-4.66404	#N/A	-4.24431	#N/A	#N/A	#N/A	#N/A	#N/A	#N/A	#N/A	#N/A
Member_carbohydrate derivative biosynthetic process	#N/A	#N/A	#N/A	#N/A	#N/A	#N/A	#N/A	#N/A	#N/A	#N/A	#N/A	#N/A	#N/A	-4.09214	#N/A	-4.1838	#N/A	#N/A	#N/A	#N/A	#N/A	#N/A	#N/A	#N/A
Member_Various types of N-glycan biosynthesis	#N/A	#N/A	#N/A	#N/A	#N/A	#N/A	#N/A	#N/A	#N/A	#N/A	#N/A	#N/A	#N/A	-2.62644	#N/A	-2.66018	#N/A	#N/A	#N/A	#N/A	#N/A	#N/A	#N/A	#N/A
Member_protein N-linked glycosylation	#N/A	#N/A	#N/A	#N/A	#N/A	#N/A	#N/A	#N/A	#N/A	#N/A	#N/A	#N/A	#N/A	-2.43466	#N/A	-2.36961	#N/A	#N/A	#N/A	#N/A	#N/A	#N/A	#N/A	#N/A
Member_positive regulation of apoptotic process	#N/A	#N/A	#N/A	#N/A	#N/A	#N/A	#N/A	#N/A	#N/A	#N/A	#N/A	#N/A	#N/A	-4.11928	#N/A	-4.25075	#N/A	#N/A	#N/A	#N/A	#N/A	#N/A	#N/A	#N/A
Member_positive regulation of programmed cell death	#N/A	#N/A	#N/A	#N/A	#N/A	#N/A	#N/A	#N/A	#N/A	#N/A	#N/A	#N/A	#N/A	-4.11928	#N/A	-4.25075	#N/A	#N/A	#N/A	#N/A	#N/A	#N/A	#N/A	#N/A
Member_regulation of programmed cell death	#N/A	#N/A	#N/A	#N/A	#N/A	#N/A	#N/A	#N/A	#N/A	#N/A	#N/A	#N/A	#N/A	-2.73165	#N/A	-3.99982	#N/A	#N/A	#N/A	#N/A	#N/A	#N/A	#N/A	#N/A
Member_positive regulation of neuron apoptotic process	#N/A	#N/A	#N/A	#N/A	#N/A	#N/A	#N/A	#N/A	#N/A	#N/A	#N/A	#N/A	#N/A	-2.69551	#N/A	-3.20876	#N/A	-3.33957	#N/A	#N/A	#N/A	#N/A	#N/A	#N/A
Member_regulation of apoptotic process	#N/A	#N/A	#N/A	#N/A	#N/A	#N/A	#N/A	#N/A	#N/A	#N/A	#N/A	#N/A	#N/A	-2.66668	#N/A	-3.87286	#N/A	#N/A	#N/A	#N/A	#N/A	#N/A	#N/A	#N/A
Summary_nucleotide-sugar metabolic process	#N/A	#N/A	#N/A	#N/A	#N/A	#N/A	#N/A	#N/A	#N/A	#N/A	#N/A	#N/A	#N/A	-6.11853	#N/A	-5.90819	#N/A	-4.51823	#N/A	#N/A	#N/A	#N/A	#N/A	#N/A
Member_nucleotide-sugar metabolic process	#N/A	#N/A	#N/A	#N/A	#N/A	#N/A	#N/A	#N/A	#N/A	#N/A	#N/A	#N/A	#N/A	-6.11853	#N/A	-5.90819	#N/A	-4.51823	#N/A	#N/A	#N/A	#N/A	#N/A	#N/A
Member_nucleotide-sugar biosynthetic process	#N/A	#N/A	#N/A	#N/A	#N/A	#N/A	#N/A	#N/A	#N/A	#N/A	#N/A	#N/A	#N/A	-5.32665	#N/A	-4.83193	#N/A	-3.62165	#N/A	#N/A	#N/A	#N/A	#N/A	#N/A
Member_Amino sugar and nucleotide sugar metabolism	#N/A	#N/A	#N/A	#N/A	#N/A	#N/A	#N/A	#N/A	#N/A	#N/A	#N/A	#N/A	#N/A	-5.20735	#N/A	-4.83972	#N/A	-2.86278	#N/A	#N/A	#N/A	#N/A	#N/A	#N/A
Member_Biosynthesis of nucleotide sugars	#N/A	#N/A	#N/A	#N/A	#N/A	#N/A	#N/A	#N/A	#N/A	#N/A	#N/A	#N/A	#N/A	-4.52815	#N/A	-4.63836	#N/A	-3.45908	#N/A	#N/A	#N/A	#N/A	#N/A	#N/A
Member_UDP-N-acetylglucosamine metabolic process	#N/A	#N/A	#N/A	#N/A	#N/A	#N/A	#N/A	#N/A	#N/A	#N/A	#N/A	#N/A	#N/A	-3.37165	#N/A	#N/A	#N/A	#N/A	#N/A	#N/A	#N/A	#N/A	#N/A	#N/A
Member_GDP-mannose metabolic process	#N/A	#N/A	#N/A	#N/A	#N/A	#N/A	#N/A	#N/A	#N/A	#N/A	#N/A	#N/A	#N/A	-3.37165	#N/A	-3.81249	#N/A	#N/A	#N/A	#N/A	#N/A	#N/A	#N/A	#N/A
Member_GDP-mannose biosynthetic process	#N/A	#N/A	#N/A	#N/A	#N/A	#N/A	#N/A	#N/A	#N/A	#N/A	#N/A	#N/A	#N/A	-3.07375	#N/A	-3.41111	#N/A	#N/A	#N/A	#N/A	#N/A	#N/A	#N/A	#N/A
Member_Synthesis of UDP-N-acetyl-glucosamine	#N/A	#N/A	#N/A	#N/A	#N/A	#N/A	#N/A	#N/A	#N/A	#N/A	#N/A	#N/A	#N/A	-3.07375	#N/A	#N/A	#N/A	#N/A	#N/A	#N/A	#N/A	#N/A	#N/A	#N/A
Member_UDP-N-acetylglucosamine biosynthetic process	#N/A	#N/A	#N/A	#N/A	#N/A	#N/A	#N/A	#N/A	#N/A	#N/A	#N/A	#N/A	#N/A	-2.78748	#N/A	#N/A	#N/A	#N/A	#N/A	#N/A	#N/A	#N/A	#N/A	#N/A
Member_amino sugar biosynthetic process	#N/A	#N/A	#N/A	#N/A	#N/A	#N/A	#N/A	#N/A	#N/A	#N/A	#N/A	#N/A	#N/A	-2.36975	#N/A	#N/A	#N/A	#N/A	#N/A	#N/A	#N/A	#N/A	#N/A	#N/A
Member_Asparagine N-linked glycosylation	#N/A	#N/A	#N/A	#N/A	#N/A	#N/A	#N/A	#N/A	#N/A	#N/A	#N/A	#N/A	#N/A	-2.29993	#N/A	#N/A	#N/A	#N/A	#N/A	#N/A	#N/A	#N/A	#N/A	#N/A
Member_Biosynthesis of the N-glycan precursor (dolichol lipid-linked oligosaccharide, LLO) and transfer to a nascent protein	#N/A	#N/A	#N/A	#N/A	#N/A	#N/A	#N/A	#N/A	#N/A	#N/A	#N/A	#N/A	#N/A	-2.17594	#N/A	#N/A	#N/A	#N/A	#N/A	#N/A	#N/A	#N/A	#N/A	#N/A
Summary_Cytokine Signaling in Immune system	#N/A	#N/A	-2.53567	#N/A	#N/A	#N/A	#N/A	#N/A	#N/A	#N/A	#N/A	#N/A	#N/A	-5.74874	#N/A	-6.17851	#N/A	#N/A	#N/A	#N/A	#N/A	#N/A	#N/A	#N/A
Member_Cytokine Signaling in Immune system	#N/A	#N/A	-2.53567	#N/A	#N/A	#N/A	#N/A	#N/A	#N/A	#N/A	#N/A	#N/A	#N/A	-5.74874	#N/A	-6.17851	#N/A	#N/A	#N/A	#N/A	#N/A	#N/A	#N/A	#N/A
Member_Signaling by Interleukins	#N/A	#N/A	-2.43061	#N/A	#N/A	#N/A	#N/A	#N/A	#N/A	#N/A	#N/A	#N/A	#N/A	-4.56366	#N/A	-4.41993	#N/A	-2.44206	#N/A	#N/A	#N/A	#N/A	#N/A	#N/A
Member_Interleukin-1 family signaling	#N/A	#N/A	#N/A	#N/A	#N/A	#N/A	#N/A	#N/A	#N/A	#N/A	#N/A	#N/A	#N/A	-2.79742	#N/A	-3.31444	#N/A	#N/A	#N/A	#N/A	#N/A	#N/A	#N/A	#N/A
Member_TAK1-dependent IKK and NF-kappa-B activation	#N/A	#N/A	#N/A	#N/A	#N/A	#N/A	#N/A	#N/A	#N/A	#N/A	#N/A	#N/A	#N/A	-2.55917	#N/A	-2.88961	#N/A	#N/A	#N/A	#N/A	#N/A	#N/A	#N/A	#N/A
Member_Interleukin-1 signaling	#N/A	#N/A	#N/A	#N/A	#N/A	#N/A	#N/A	#N/A	#N/A	#N/A	#N/A	#N/A	#N/A	-2.43069	#N/A	-2.84958	#N/A	#N/A	#N/A	#N/A	#N/A	#N/A	#N/A	#N/A
Member_Toll Like Receptor 4 (TLR4) Cascade	#N/A	#N/A	#N/A	#N/A	#N/A	#N/A	#N/A	#N/A	#N/A	#N/A	#N/A	#N/A	#N/A	-2.05819	#N/A	#N/A	#N/A	#N/A	#N/A	#N/A	#N/A	#N/A	#N/A	#N/A
Summary_superoxide anion generation	#N/A	#N/A	#N/A	#N/A	#N/A	#N/A	#N/A	#N/A	#N/A	#N/A	#N/A	#N/A	#N/A	-5.22846	#N/A	#N/A	#N/A	#N/A	#N/A	#N/A	#N/A	#N/A	#N/A	#N/A
Summary_mitotic chromosome condensation	#N/A	#N/A	#N/A	#N/A	#N/A	#N/A	#N/A	#N/A	#N/A	#N/A	#N/A	#N/A	#N/A	-5.04388	#N/A	-5.60689	#N/A	#N/A	#N/A	#N/A	#N/A	#N/A	#N/A	#N/A
Member_mitotic chromosome condensation	#N/A	#N/A	#N/A	#N/A	#N/A	#N/A	#N/A	#N/A	#N/A	#N/A	#N/A	#N/A	#N/A	-5.04388	#N/A	-5.60689	#N/A	#N/A	#N/A	#N/A	#N/A	#N/A	#N/A	#N/A
Member_nuclear chromosome segregation	#N/A	#N/A	#N/A	#N/A	#N/A	#N/A	#N/A	#N/A	#N/A	#N/A	#N/A	#N/A	#N/A	-2.774	#N/A	-3.00915	#N/A	#N/A	#N/A	#N/A	#N/A	#N/A	#N/A	#N/A
Member_mitotic sister chromatid segregation	#N/A	#N/A	#N/A	#N/A	#N/A	#N/A	#N/A	#N/A	#N/A	#N/A	#N/A	#N/A	#N/A	-2.37978	#N/A	-3.02933	#N/A	#N/A	#N/A	#N/A	#N/A	#N/A	#N/A	#N/A
Member_sister chromatid segregation	#N/A	#N/A	#N/A	#N/A	#N/A	#N/A	#N/A	#N/A	#N/A	#N/A	#N/A	#N/A	#N/A	-2.27487	#N/A	-2.91665	#N/A	#N/A	#N/A	#N/A	#N/A	#N/A	#N/A	#N/A
Member_chromosome condensation	#N/A	#N/A	#N/A	#N/A	#N/A	#N/A	#N/A	#N/A	#N/A	#N/A	#N/A	#N/A	#N/A	-2.12435	#N/A	-2.61142	#N/A	#N/A	#N/A	#N/A	#N/A	#N/A	#N/A	#N/A
Summary_positive regulation of extrinsic apoptotic signaling pathway	#N/A	#N/A	#N/A	#N/A	#N/A	#N/A	#N/A	#N/A	#N/A	#N/A	#N/A	#N/A	#N/A	-4.54524	#N/A	-5.19942	#N/A	#N/A	#N/A	#N/A	#N/A	#N/A	#N/A	#N/A
Member_positive regulation of extrinsic apoptotic signaling pathway	#N/A	#N/A	#N/A	#N/A	#N/A	#N/A	#N/A	#N/A	#N/A	#N/A	#N/A	#N/A	#N/A	-4.54524	#N/A	-5.19942	#N/A	#N/A	#N/A	#N/A	#N/A	#N/A	#N/A	#N/A
Member_regulation of canonical NF-kappaB signal transduction	#N/A	#N/A	#N/A	#N/A	#N/A	#N/A	#N/A	#N/A	#N/A	#N/A	#N/A	#N/A	#N/A	-3.92045	#N/A	-4.30268	#N/A	#N/A	#N/A	#N/A	#N/A	#N/A	#N/A	#N/A
Member_regulation of extrinsic apoptotic signaling pathway	#N/A	#N/A	#N/A	#N/A	#N/A	#N/A	#N/A	#N/A	#N/A	#N/A	#N/A	#N/A	#N/A	-3.52901	#N/A	-4.24159	#N/A	#N/A	#N/A	#N/A	#N/A	#N/A	#N/A	#N/A
Member_positive regulation of apoptotic signaling pathway	#N/A	#N/A	#N/A	#N/A	#N/A	#N/A	#N/A	#N/A	#N/A	#N/A	#N/A	#N/A	#N/A	-3.06655	#N/A	-3.67753	#N/A	#N/A	#N/A	#N/A	#N/A	#N/A	#N/A	#N/A
Member_regulation of apoptotic signaling pathway	#N/A	#N/A	#N/A	#N/A	#N/A	#N/A	#N/A	#N/A	#N/A	#N/A	#N/A	#N/A	#N/A	-3.01145	#N/A	-3.91808	#N/A	#N/A	#N/A	#N/A	#N/A	#N/A	#N/A	#N/A
Member_positive regulation of canonical NF-kappaB signal transduction	#N/A	#N/A	#N/A	#N/A	#N/A	#N/A	#N/A	#N/A	#N/A	#N/A	#N/A	#N/A	#N/A	-2.6804	#N/A	-2.70883	#N/A	#N/A	#N/A	#N/A	#N/A	#N/A	#N/A	#N/A
Summary_antigen processing and presentation	#N/A	#N/A	#N/A	#N/A	#N/A	#N/A	#N/A	#N/A	#N/A	#N/A	#N/A	#N/A	#N/A	-4.29832	#N/A	-3.23633	#N/A	#N/A	#N/A	#N/A	#N/A	#N/A	#N/A	#N/A
Member_antigen processing and presentation	#N/A	#N/A	#N/A	#N/A	#N/A	#N/A	#N/A	#N/A	#N/A	#N/A	#N/A	#N/A	#N/A	-4.29832	#N/A	-3.23633	#N/A	-4.13721	#N/A	#N/A	#N/A	#N/A	#N/A	#N/A
Member_antigen processing and presentation of peptide antigen via MHC class I	#N/A	#N/A	#N/A	#N/A	#N/A	#N/A	#N/A	#N/A	#N/A	#N/A	#N/A	#N/A	#N/A	-3.07375	#N/A	#N/A	#N/A	-5.42629	#N/A	#N/A	#N/A	#N/A	#N/A	#N/A
Member_antigen processing and presentation of peptide antigen	#N/A	#N/A	#N/A	#N/A	#N/A	#N/A	#N/A	#N/A	#N/A	#N/A	#N/A	#N/A	#N/A	-2.59971	#N/A	-2.20365	#N/A	-4.74873	#N/A	#N/A	#N/A	#N/A	#N/A	#N/A
Summary_Adaptive Immune System	#N/A	#N/A	#N/A	#N/A	#N/A	#N/A	#N/A	#N/A	#N/A	#N/A	#N/A	#N/A	#N/A	-4.08701	#N/A	-3.68624	#N/A	#N/A	#N/A	#N/A	#N/A	#N/A	#N/A	#N/A
Member_Antigen Presentation: Folding, assembly and peptide loading of class I MHC	#N/A	#N/A	#N/A	#N/A	#N/A	#N/A	#N/A	#N/A	#N/A	#N/A	#N/A	#N/A	#N/A	-3.26635	#N/A	#N/A	#N/A	-7.79032	#N/A	#N/A	#N/A	#N/A	#N/A	#N/A
Member_ER-Phagosome pathway	#N/A	#N/A	#N/A	#N/A	#N/A	#N/A	#N/A	#N/A	#N/A	#N/A	#N/A	#N/A	#N/A	-2.06803	#N/A	#N/A	#N/A	-4.35873	#N/A	#N/A	#N/A	#N/A	#N/A	#N/A
Member_Endosomal/Vacuolar pathway	#N/A	#N/A	#N/A	#N/A	#N/A	#N/A	#N/A	#N/A	#N/A	#N/A	#N/A	#N/A	#N/A	-2.06803	#N/A	#N/A	#N/A	-4.35873	#N/A	#N/A	#N/A	#N/A	#N/A	#N/A
Member_regulation of immune response	#N/A	#N/A	#N/A	#N/A	#N/A	#N/A	#N/A	#N/A	#N/A	#N/A	#N/A	#N/A	#N/A	-3.15299	#N/A	-3.69007	#N/A	#N/A	#N/A	#N/A	#N/A	#N/A	#N/A	#N/A
Member_regulation of response to biotic stimulus	#N/A	#N/A	#N/A	#N/A	#N/A	#N/A	#N/A	#N/A	#N/A	#N/A	#N/A	#N/A	#N/A	-3.07234	#N/A	-2.46972	#N/A	#N/A	#N/A	#N/A	#N/A	#N/A	#N/A	#N/A
Member_regulation of response to stress	#N/A	#N/A	#N/A	#N/A	#N/A	#N/A	#N/A	#N/A	#N/A	#N/A	#N/A	#N/A	#N/A	-2.94523	#N/A	-3.02557	#N/A	-2.93161	#N/A	#N/A	#N/A	#N/A	#N/A	#N/A
Member_activation of innate immune response	#N/A	#N/A	#N/A	#N/A	#N/A	#N/A	#N/A	#N/A	#N/A	#N/A	#N/A	#N/A	#N/A	-2.9439	#N/A	-2.07498	#N/A	#N/A	#N/A	#N/A	#N/A	#N/A	#N/A	#N/A
Member_regulation of innate immune response	#N/A	#N/A	#N/A	#N/A	#N/A	#N/A	#N/A	#N/A	#N/A	#N/A	#N/A	#N/A	#N/A	-2.91518	#N/A	-2.75805	#N/A	#N/A	#N/A	#N/A	#N/A	#N/A	#N/A	#N/A
Member_regulation of type I interferon production	#N/A	#N/A	#N/A	#N/A	#N/A	#N/A	#N/A	#N/A	#N/A	#N/A	#N/A	#N/A	#N/A	-2.82443	#N/A	-2.14732	#N/A	#N/A	#N/A	#N/A	#N/A	#N/A	#N/A	#N/A
Member_positive regulation of immune response	#N/A	#N/A	#N/A	#N/A	#N/A	#N/A	#N/A	#N/A	#N/A	#N/A	#N/A	#N/A	#N/A	-2.48897	#N/A	-2.57591	#N/A	#N/A	#N/A	#N/A	#N/A	#N/A	#N/A	#N/A
Member_positive regulation of type I interferon production	#N/A	#N/A	#N/A	#N/A	#N/A	#N/A	#N/A	#N/A	#N/A	#N/A	#N/A	#N/A	#N/A	-2.20831	#N/A	#N/A	#N/A	#N/A	#N/A	#N/A	#N/A	#N/A	#N/A	#N/A
Member_regulation of non-canonical NF-kappaB signal transduction	#N/A	#N/A	#N/A	#N/A	#N/A	#N/A	#N/A	#N/A	#N/A	#N/A	#N/A	#N/A	#N/A	-2.12665	#N/A	#N/A	#N/A	#N/A	#N/A	#N/A	#N/A	#N/A	#N/A	#N/A
Member_activation of immune response	#N/A	#N/A	#N/A	#N/A	#N/A	#N/A	#N/A	#N/A	#N/A	#N/A	#N/A	#N/A	#N/A	-2.11785	#N/A	#N/A	#N/A	#N/A	#N/A	#N/A	#N/A	#N/A	#N/A	#N/A
Member_immune response-activating signaling pathway	#N/A	#N/A	#N/A	#N/A	#N/A	#N/A	#N/A	#N/A	#N/A	#N/A	#N/A	#N/A	#N/A	-2.11531	#N/A	#N/A	#N/A	#N/A	#N/A	#N/A	#N/A	#N/A	#N/A	#N/A
Member_positive regulation of immune system process	#N/A	#N/A	#N/A	#N/A	#N/A	#N/A	#N/A	#N/A	#N/A	#N/A	#N/A	#N/A	#N/A	-2.02935	#N/A	-2.37017	#N/A	#N/A	#N/A	#N/A	#N/A	#N/A	#N/A	#N/A
Member_chaperone-mediated protein folding	#N/A	#N/A	#N/A	#N/A	#N/A	#N/A	#N/A	#N/A	#N/A	#N/A	#N/A	#N/A	#N/A	-2.9439	#N/A	#N/A	#N/A	-2.60995	#N/A	#N/A	#N/A	#N/A	#N/A	#N/A
Member_chaperone cofactor-dependent protein refolding	#N/A	#N/A	#N/A	#N/A	#N/A	#N/A	#N/A	#N/A	#N/A	#N/A	#N/A	#N/A	#N/A	-2.88594	#N/A	#N/A	#N/A	-2.96427	#N/A	#N/A	#N/A	#N/A	#N/A	#N/A
Summary_apical junction assembly	#N/A	#N/A	#N/A	#N/A	#N/A	#N/A	#N/A	#N/A	#N/A	#N/A	#N/A	#N/A	#N/A	-3.75509	#N/A	-3.80345	#N/A	#N/A	#N/A	#N/A	#N/A	#N/A	#N/A	#N/A
Member_apical junction assembly	#N/A	#N/A	#N/A	#N/A	#N/A	#N/A	#N/A	#N/A	#N/A	#N/A	#N/A	#N/A	#N/A	-3.75509	#N/A	-3.80345	#N/A	#N/A	#N/A	#N/A	#N/A	#N/A	#N/A	#N/A
Member_bicellular tight junction assembly	#N/A	#N/A	#N/A	#N/A	#N/A	#N/A	#N/A	#N/A	#N/A	#N/A	#N/A	#N/A	#N/A	-3.75509	#N/A	-3.80345	#N/A	#N/A	#N/A	#N/A	#N/A	#N/A	#N/A	#N/A
Member_tight junction assembly	#N/A	#N/A	#N/A	#N/A	#N/A	#N/A	#N/A	#N/A	#N/A	#N/A	#N/A	#N/A	#N/A	-3.46802	#N/A	-3.54272	#N/A	#N/A	#N/A	#N/A	#N/A	#N/A	#N/A	#N/A
Member_tight junction organization	#N/A	#N/A	#N/A	#N/A	#N/A	#N/A	#N/A	#N/A	#N/A	#N/A	#N/A	#N/A	#N/A	-3.46802	#N/A	-3.54272	#N/A	#N/A	#N/A	#N/A	#N/A	#N/A	#N/A	#N/A
Member_Tight junction	#N/A	#N/A	#N/A	#N/A	#N/A	#N/A	#N/A	#N/A	#N/A	#N/A	#N/A	#N/A	#N/A	-3.42754	#N/A	-2.9683	#N/A	#N/A	#N/A	#N/A	#N/A	#N/A	#N/A	#N/A
Member_cell-cell junction assembly	#N/A	#N/A	#N/A	#N/A	#N/A	#N/A	#N/A	#N/A	#N/A	#N/A	#N/A	#N/A	#N/A	-2.91356	#N/A	-3.14092	#N/A	#N/A	#N/A	#N/A	#N/A	#N/A	#N/A	#N/A
Member_cell junction assembly	#N/A	#N/A	#N/A	#N/A	#N/A	#N/A	#N/A	#N/A	#N/A	#N/A	#N/A	#N/A	#N/A	-2.63906	#N/A	-2.61958	#N/A	#N/A	#N/A	#N/A	#N/A	#N/A	#N/A	#N/A
Member_cell-cell junction organization	#N/A	#N/A	#N/A	#N/A	#N/A	#N/A	#N/A	#N/A	#N/A	#N/A	#N/A	#N/A	#N/A	-2.34858	#N/A	-2.69064	#N/A	#N/A	#N/A	#N/A	#N/A	#N/A	#N/A	#N/A
Summary_leukocyte chemotaxis	#N/A	#N/A	-2.53501	#N/A	#N/A	#N/A	#N/A	#N/A	#N/A	#N/A	#N/A	#N/A	#N/A	-3.54459	#N/A	#N/A	#N/A	#N/A	#N/A	#N/A	#N/A	#N/A	#N/A	#N/A
Member_leukocyte chemotaxis	#N/A	#N/A	-2.53501	#N/A	#N/A	#N/A	#N/A	#N/A	#N/A	#N/A	#N/A	#N/A	#N/A	-3.54459	#N/A	#N/A	#N/A	#N/A	#N/A	#N/A	#N/A	#N/A	#N/A	#N/A
Member_cell chemotaxis	#N/A	#N/A	#N/A	#N/A	#N/A	#N/A	#N/A	#N/A	#N/A	#N/A	#N/A	#N/A	#N/A	-3.11352	#N/A	#N/A	#N/A	#N/A	#N/A	#N/A	#N/A	#N/A	#N/A	#N/A
Member_myeloid leukocyte migration	#N/A	#N/A	-2.35783	#N/A	#N/A	#N/A	#N/A	#N/A	#N/A	#N/A	#N/A	#N/A	#N/A	-3.10337	#N/A	#N/A	#N/A	#N/A	#N/A	#N/A	#N/A	#N/A	#N/A	#N/A
Member_neutrophil migration	#N/A	#N/A	#N/A	#N/A	#N/A	#N/A	#N/A	#N/A	#N/A	#N/A	#N/A	#N/A	#N/A	-2.64472	#N/A	#N/A	#N/A	#N/A	#N/A	#N/A	#N/A	#N/A	#N/A	#N/A
Member_granulocyte migration	#N/A	#N/A	#N/A	#N/A	#N/A	#N/A	#N/A	#N/A	#N/A	#N/A	#N/A	#N/A	#N/A	-2.5711	#N/A	#N/A	#N/A	#N/A	#N/A	#N/A	#N/A	#N/A	#N/A	#N/A
Member_leukocyte migration	#N/A	#N/A	-2.05048	#N/A	#N/A	#N/A	#N/A	#N/A	#N/A	#N/A	#N/A	#N/A	#N/A	-2.37677	#N/A	#N/A	#N/A	#N/A	#N/A	#N/A	#N/A	#N/A	#N/A	#N/A
Member_neutrophil chemotaxis	#N/A	#N/A	#N/A	#N/A	#N/A	#N/A	#N/A	#N/A	#N/A	#N/A	#N/A	#N/A	#N/A	-2.19373	#N/A	#N/A	#N/A	#N/A	#N/A	#N/A	#N/A	#N/A	#N/A	#N/A
Member_granulocyte chemotaxis	#N/A	#N/A	#N/A	#N/A	#N/A	#N/A	#N/A	#N/A	#N/A	#N/A	#N/A	#N/A	#N/A	-2.12435	#N/A	#N/A	#N/A	#N/A	#N/A	#N/A	#N/A	#N/A	#N/A	#N/A
Summary_phosphatidylinositol biosynthetic process	#N/A	#N/A	#N/A	#N/A	#N/A	#N/A	#N/A	#N/A	#N/A	#N/A	#N/A	#N/A	#N/A	-3.3888	#N/A	#N/A	#N/A	#N/A	#N/A	#N/A	#N/A	#N/A	#N/A	#N/A
Member_phosphatidylinositol biosynthetic process	#N/A	#N/A	#N/A	#N/A	#N/A	#N/A	#N/A	#N/A	#N/A	#N/A	#N/A	#N/A	#N/A	-3.3888	#N/A	#N/A	#N/A	#N/A	#N/A	#N/A	#N/A	#N/A	#N/A	#N/A
Member_glycerophospholipid biosynthetic process	#N/A	#N/A	#N/A	#N/A	#N/A	#N/A	#N/A	#N/A	#N/A	#N/A	#N/A	#N/A	#N/A	-2.95546	#N/A	#N/A	#N/A	#N/A	#N/A	#N/A	#N/A	-2.60869	#N/A	#N/A
Member_phosphatidylinositol phosphate biosynthetic process	#N/A	#N/A	#N/A	#N/A	#N/A	#N/A	#N/A	#N/A	#N/A	#N/A	#N/A	#N/A	#N/A	-2.5711	#N/A	#N/A	#N/A	#N/A	#N/A	#N/A	#N/A	-2.42548	#N/A	#N/A
Member_phospholipid biosynthetic process	#N/A	#N/A	#N/A	#N/A	#N/A	#N/A	#N/A	#N/A	#N/A	#N/A	#N/A	#N/A	#N/A	-2.54156	#N/A	#N/A	#N/A	#N/A	#N/A	#N/A	#N/A	-2.1766	#N/A	#N/A
Member_Synthesis of PIPs at the plasma membrane	#N/A	#N/A	#N/A	#N/A	#N/A	#N/A	#N/A	#N/A	#N/A	#N/A	#N/A	#N/A	#N/A	-2.5094	#N/A	#N/A	#N/A	#N/A	#N/A	#N/A	#N/A	#N/A	#N/A	#N/A
Member_PI Metabolism	#N/A	#N/A	#N/A	#N/A	#N/A	#N/A	#N/A	#N/A	#N/A	#N/A	#N/A	#N/A	#N/A	-2.2445	#N/A	#N/A	#N/A	#N/A	#N/A	#N/A	#N/A	#N/A	#N/A	#N/A
Member_endosome organization	#N/A	#N/A	#N/A	#N/A	#N/A	#N/A	#N/A	#N/A	#N/A	#N/A	#N/A	#N/A	#N/A	-2.03945	#N/A	#N/A	#N/A	#N/A	#N/A	#N/A	#N/A	#N/A	#N/A	#N/A
Member_phosphatidylinositol metabolic process	#N/A	#N/A	#N/A	#N/A	#N/A	#N/A	#N/A	#N/A	#N/A	#N/A	#N/A	#N/A	#N/A	-2.00587	#N/A	#N/A	#N/A	#N/A	#N/A	#N/A	#N/A	#N/A	#N/A	#N/A
Summary_striated muscle tissue development	#N/A	#N/A	#N/A	#N/A	#N/A	#N/A	#N/A	#N/A	#N/A	#N/A	#N/A	#N/A	#N/A	#N/A	#N/A	#N/A	-3.24216	#N/A	#N/A	#N/A	#N/A	#N/A	#N/A	#N/A
Member_positive regulation of transcription by RNA polymerase II	#N/A	#N/A	#N/A	#N/A	#N/A	#N/A	#N/A	#N/A	#N/A	#N/A	#N/A	#N/A	#N/A	#N/A	#N/A	#N/A	-2.57658	#N/A	#N/A	#N/A	#N/A	#N/A	#N/A	#N/A
Member_positive regulation of macromolecule biosynthetic process	#N/A	#N/A	#N/A	#N/A	#N/A	#N/A	#N/A	#N/A	#N/A	#N/A	#N/A	#N/A	#N/A	#N/A	#N/A	#N/A	-2.0028	#N/A	#N/A	#N/A	#N/A	#N/A	#N/A	#N/A
Summary_Transport of inorganic cations/anions and amino acids/oligopeptides	#N/A	#N/A	#N/A	#N/A	#N/A	#N/A	#N/A	#N/A	#N/A	#N/A	#N/A	#N/A	#N/A	#N/A	#N/A	#N/A	-3.09959	#N/A	#N/A	#N/A	#N/A	#N/A	#N/A	#N/A
Summary_negative regulation of RNA metabolic process	#N/A	#N/A	#N/A	#N/A	#N/A	#N/A	#N/A	#N/A	#N/A	#N/A	#N/A	#N/A	#N/A	#N/A	#N/A	#N/A	-3.09556	#N/A	#N/A	#N/A	#N/A	#N/A	#N/A	#N/A
Summary_extracellular matrix organization	#N/A	#N/A	#N/A	#N/A	#N/A	#N/A	#N/A	#N/A	#N/A	#N/A	#N/A	#N/A	#N/A	#N/A	#N/A	#N/A	-2.90006	#N/A	#N/A	#N/A	#N/A	#N/A	#N/A	#N/A
Member_extracellular matrix organization	#N/A	#N/A	#N/A	#N/A	#N/A	#N/A	-4.35104	#N/A	#N/A	#N/A	#N/A	#N/A	#N/A	#N/A	#N/A	#N/A	-2.90006	#N/A	#N/A	#N/A	#N/A	#N/A	#N/A	#N/A
Member_extracellular structure organization	#N/A	#N/A	#N/A	#N/A	#N/A	#N/A	-4.35104	#N/A	#N/A	#N/A	#N/A	#N/A	#N/A	#N/A	#N/A	#N/A	-2.90006	#N/A	#N/A	#N/A	#N/A	#N/A	#N/A	#N/A
Member_external encapsulating structure organization	#N/A	#N/A	#N/A	#N/A	#N/A	#N/A	-4.75472	#N/A	#N/A	#N/A	#N/A	#N/A	#N/A	#N/A	#N/A	#N/A	-2.88961	#N/A	#N/A	#N/A	#N/A	#N/A	#N/A	#N/A
Summary_Antigen Presentation: Folding, assembly and peptide loading of class I MHC	#N/A	#N/A	#N/A	#N/A	#N/A	#N/A	#N/A	#N/A	#N/A	#N/A	#N/A	#N/A	#N/A	#N/A	#N/A	#N/A	#N/A	-7.79032	#N/A	#N/A	#N/A	#N/A	#N/A	#N/A
Member_positive regulation of cell adhesion	#N/A	#N/A	#N/A	#N/A	#N/A	#N/A	#N/A	#N/A	#N/A	#N/A	#N/A	#N/A	#N/A	#N/A	#N/A	#N/A	#N/A	-2.03883	#N/A	#N/A	#N/A	#N/A	#N/A	#N/A
Member_Cytosolic DNA-sensing pathway	#N/A	#N/A	#N/A	#N/A	#N/A	#N/A	#N/A	#N/A	#N/A	#N/A	#N/A	#N/A	#N/A	#N/A	#N/A	#N/A	#N/A	-2.81459	#N/A	#N/A	#N/A	#N/A	#N/A	#N/A
Summary_response to virus	#N/A	#N/A	#N/A	#N/A	#N/A	#N/A	#N/A	#N/A	#N/A	#N/A	#N/A	#N/A	#N/A	#N/A	#N/A	#N/A	#N/A	-3.4783	#N/A	#N/A	#N/A	#N/A	#N/A	#N/A
Member_response to virus	#N/A	#N/A	#N/A	#N/A	#N/A	#N/A	#N/A	#N/A	#N/A	#N/A	#N/A	#N/A	#N/A	#N/A	#N/A	#N/A	#N/A	-3.4783	#N/A	#N/A	#N/A	#N/A	#N/A	#N/A
Summary_positive regulation of neuron apoptotic process	#N/A	#N/A	#N/A	#N/A	#N/A	#N/A	#N/A	#N/A	#N/A	#N/A	#N/A	#N/A	#N/A	#N/A	#N/A	#N/A	#N/A	-3.33957	#N/A	#N/A	#N/A	#N/A	#N/A	#N/A
Member_regulation of neuron apoptotic process	#N/A	#N/A	#N/A	#N/A	#N/A	#N/A	#N/A	#N/A	#N/A	#N/A	#N/A	#N/A	#N/A	#N/A	#N/A	#N/A	#N/A	-2.96429	#N/A	#N/A	#N/A	#N/A	#N/A	#N/A
Summary_cytokine-mediated signaling pathway	#N/A	#N/A	#N/A	#N/A	#N/A	#N/A	#N/A	#N/A	#N/A	#N/A	#N/A	#N/A	#N/A	#N/A	#N/A	#N/A	#N/A	-3.1633	#N/A	#N/A	#N/A	#N/A	#N/A	#N/A
Member_cytokine-mediated signaling pathway	#N/A	#N/A	#N/A	#N/A	#N/A	#N/A	#N/A	#N/A	#N/A	#N/A	#N/A	#N/A	#N/A	#N/A	#N/A	#N/A	#N/A	-3.1633	#N/A	#N/A	#N/A	#N/A	#N/A	#N/A
Member_cellular response to cytokine stimulus	#N/A	#N/A	#N/A	#N/A	#N/A	#N/A	#N/A	#N/A	#N/A	#N/A	#N/A	#N/A	#N/A	#N/A	#N/A	#N/A	#N/A	-3.04401	#N/A	#N/A	#N/A	#N/A	#N/A	#N/A
Member_response to cytokine	#N/A	#N/A	#N/A	#N/A	#N/A	#N/A	#N/A	#N/A	#N/A	#N/A	#N/A	#N/A	#N/A	#N/A	#N/A	#N/A	#N/A	-2.86214	#N/A	#N/A	#N/A	#N/A	#N/A	#N/A
Member_response to peptide	#N/A	#N/A	#N/A	#N/A	#N/A	#N/A	#N/A	#N/A	#N/A	#N/A	#N/A	#N/A	#N/A	#N/A	#N/A	#N/A	#N/A	-2.86214	#N/A	#N/A	#N/A	#N/A	#N/A	#N/A
Summary_response to lipopolysaccharide	#N/A	#N/A	#N/A	#N/A	#N/A	#N/A	#N/A	#N/A	#N/A	#N/A	#N/A	#N/A	#N/A	#N/A	#N/A	#N/A	#N/A	-3.10201	#N/A	#N/A	#N/A	#N/A	#N/A	#N/A
Summary_chaperone cofactor-dependent protein refolding	#N/A	#N/A	#N/A	#N/A	#N/A	#N/A	#N/A	#N/A	#N/A	#N/A	#N/A	#N/A	#N/A	#N/A	#N/A	#N/A	#N/A	-2.96427	#N/A	#N/A	#N/A	#N/A	#N/A	#N/A
Member_negative regulation of response to external stimulus	#N/A	#N/A	-2.13608	#N/A	#N/A	#N/A	#N/A	#N/A	#N/A	#N/A	#N/A	#N/A	#N/A	#N/A	#N/A	#N/A	#N/A	#N/A	#N/A	#N/A	#N/A	#N/A	#N/A	#N/A
Summary_myeloid cell differentiation	#N/A	#N/A	-2.33812	#N/A	#N/A	#N/A	#N/A	#N/A	#N/A	#N/A	#N/A	#N/A	#N/A	#N/A	#N/A	#N/A	#N/A	#N/A	#N/A	#N/A	#N/A	#N/A	#N/A	#N/A
Summary_organic anion transport	#N/A	#N/A	#N/A	-3.01937	#N/A	#N/A	#N/A	#N/A	#N/A	#N/A	#N/A	#N/A	#N/A	#N/A	#N/A	#N/A	#N/A	#N/A	#N/A	#N/A	#N/A	#N/A	#N/A	#N/A
Member_sulfur compound transport	#N/A	#N/A	#N/A	-2.67711	#N/A	#N/A	#N/A	#N/A	#N/A	#N/A	#N/A	#N/A	#N/A	#N/A	#N/A	#N/A	#N/A	#N/A	#N/A	#N/A	#N/A	#N/A	#N/A	#N/A
Summary_triglyceride metabolic process	#N/A	#N/A	#N/A	-2.97477	#N/A	#N/A	#N/A	#N/A	#N/A	#N/A	#N/A	#N/A	#N/A	#N/A	#N/A	#N/A	#N/A	#N/A	#N/A	#N/A	#N/A	#N/A	#N/A	#N/A
Member_triglyceride metabolic process	#N/A	#N/A	#N/A	-2.97477	#N/A	#N/A	#N/A	#N/A	#N/A	#N/A	#N/A	-2.26044	#N/A	#N/A	#N/A	#N/A	#N/A	#N/A	#N/A	#N/A	#N/A	#N/A	#N/A	#N/A
Summary_response to yeast	#N/A	#N/A	#N/A	-2.91959	#N/A	#N/A	#N/A	#N/A	#N/A	#N/A	#N/A	#N/A	#N/A	#N/A	#N/A	#N/A	#N/A	#N/A	#N/A	#N/A	#N/A	#N/A	#N/A	#N/A
Member_response to yeast	#N/A	#N/A	#N/A	-2.91959	#N/A	#N/A	#N/A	#N/A	#N/A	#N/A	#N/A	#N/A	#N/A	#N/A	#N/A	#N/A	#N/A	#N/A	#N/A	#N/A	#N/A	#N/A	#N/A	#N/A
Member_response to fungus	#N/A	#N/A	#N/A	-2.67711	#N/A	#N/A	#N/A	#N/A	#N/A	#N/A	#N/A	#N/A	#N/A	#N/A	#N/A	#N/A	#N/A	#N/A	#N/A	#N/A	#N/A	#N/A	#N/A	#N/A
Member_Transport of bile salts and organic acids, metal ions and amine compounds	#N/A	#N/A	#N/A	-2.18778	#N/A	#N/A	#N/A	#N/A	#N/A	#N/A	#N/A	#N/A	#N/A	#N/A	#N/A	#N/A	#N/A	#N/A	#N/A	#N/A	#N/A	#N/A	#N/A	#N/A
Summary_muscle organ development	#N/A	#N/A	#N/A	#N/A	#N/A	#N/A	-15.5522	#N/A	#N/A	#N/A	#N/A	#N/A	#N/A	#N/A	#N/A	#N/A	#N/A	#N/A	#N/A	#N/A	#N/A	#N/A	#N/A	#N/A
Member_specification of symmetry	#N/A	#N/A	#N/A	#N/A	#N/A	#N/A	-2.23096	#N/A	#N/A	#N/A	#N/A	#N/A	#N/A	#N/A	#N/A	#N/A	#N/A	#N/A	#N/A	#N/A	#N/A	#N/A	#N/A	#N/A
Member_determination of bilateral symmetry	#N/A	#N/A	#N/A	#N/A	#N/A	#N/A	-2.23096	#N/A	#N/A	#N/A	#N/A	#N/A	#N/A	#N/A	#N/A	#N/A	#N/A	#N/A	#N/A	#N/A	#N/A	#N/A	#N/A	#N/A
Summary_dicarboxylic acid metabolic process	#N/A	#N/A	#N/A	#N/A	#N/A	#N/A	-7.66266	#N/A	#N/A	#N/A	#N/A	#N/A	#N/A	#N/A	#N/A	#N/A	#N/A	#N/A	#N/A	#N/A	#N/A	#N/A	#N/A	#N/A
Summary_cell surface receptor protein tyrosine kinase signaling pathway	#N/A	#N/A	#N/A	#N/A	#N/A	#N/A	-7.641	#N/A	#N/A	#N/A	#N/A	#N/A	#N/A	#N/A	#N/A	#N/A	#N/A	#N/A	#N/A	#N/A	#N/A	#N/A	#N/A	#N/A
Member_cellular response to growth factor stimulus	#N/A	#N/A	#N/A	#N/A	#N/A	#N/A	-2.57885	#N/A	#N/A	#N/A	#N/A	#N/A	#N/A	#N/A	#N/A	#N/A	#N/A	#N/A	-2.11435	#N/A	#N/A	#N/A	#N/A	#N/A
Member_response to growth factor	#N/A	#N/A	#N/A	#N/A	#N/A	#N/A	-2.54269	#N/A	#N/A	#N/A	#N/A	#N/A	#N/A	#N/A	#N/A	#N/A	#N/A	#N/A	-2.10139	#N/A	#N/A	#N/A	#N/A	#N/A
Summary_endothelium development	#N/A	#N/A	#N/A	#N/A	#N/A	#N/A	-7.50459	#N/A	#N/A	#N/A	#N/A	#N/A	#N/A	#N/A	#N/A	#N/A	#N/A	#N/A	#N/A	#N/A	#N/A	#N/A	#N/A	#N/A
Member_endothelium development	#N/A	#N/A	#N/A	#N/A	#N/A	#N/A	-7.50459	#N/A	#N/A	#N/A	#N/A	#N/A	#N/A	#N/A	#N/A	#N/A	#N/A	#N/A	#N/A	#N/A	#N/A	#N/A	#N/A	#N/A
Member_epithelial cell differentiation	#N/A	#N/A	#N/A	#N/A	#N/A	#N/A	-4.96024	#N/A	#N/A	#N/A	#N/A	#N/A	#N/A	#N/A	#N/A	#N/A	#N/A	#N/A	#N/A	#N/A	#N/A	#N/A	#N/A	#N/A
Member_endothelial cell differentiation	#N/A	#N/A	#N/A	#N/A	#N/A	#N/A	-4.84322	#N/A	#N/A	#N/A	#N/A	#N/A	#N/A	#N/A	#N/A	#N/A	#N/A	#N/A	#N/A	#N/A	#N/A	#N/A	#N/A	#N/A
Member_cardiac endothelial cell differentiation	#N/A	#N/A	#N/A	#N/A	#N/A	#N/A	-4.1456	#N/A	#N/A	#N/A	#N/A	#N/A	#N/A	#N/A	#N/A	#N/A	#N/A	#N/A	#N/A	#N/A	#N/A	#N/A	#N/A	#N/A
Member_endocardial cell differentiation	#N/A	#N/A	#N/A	#N/A	#N/A	#N/A	-4.1456	#N/A	#N/A	#N/A	#N/A	#N/A	#N/A	#N/A	#N/A	#N/A	#N/A	#N/A	#N/A	#N/A	#N/A	#N/A	#N/A	#N/A
Member_cardiocyte differentiation	#N/A	#N/A	#N/A	#N/A	#N/A	#N/A	-3.60439	#N/A	#N/A	#N/A	#N/A	#N/A	#N/A	#N/A	#N/A	#N/A	#N/A	#N/A	#N/A	#N/A	#N/A	#N/A	#N/A	#N/A
Member_epithelial cell development	#N/A	#N/A	#N/A	#N/A	#N/A	#N/A	-3.09573	#N/A	#N/A	#N/A	#N/A	#N/A	#N/A	#N/A	#N/A	#N/A	#N/A	#N/A	#N/A	#N/A	#N/A	#N/A	#N/A	#N/A
Member_endocardium development	#N/A	#N/A	#N/A	#N/A	#N/A	#N/A	-2.45527	#N/A	#N/A	#N/A	#N/A	#N/A	#N/A	#N/A	#N/A	#N/A	#N/A	#N/A	#N/A	#N/A	#N/A	#N/A	#N/A	#N/A
Member_folic acid-containing compound metabolic process	#N/A	#N/A	#N/A	#N/A	#N/A	#N/A	-2.21262	#N/A	#N/A	#N/A	#N/A	#N/A	#N/A	#N/A	#N/A	#N/A	#N/A	#N/A	#N/A	#N/A	#N/A	#N/A	#N/A	#N/A
Summary_basement membrane organization	#N/A	#N/A	#N/A	#N/A	#N/A	#N/A	-6.94258	#N/A	#N/A	#N/A	#N/A	#N/A	#N/A	#N/A	#N/A	#N/A	#N/A	#N/A	#N/A	#N/A	#N/A	#N/A	#N/A	#N/A
Member_basement membrane organization	#N/A	#N/A	#N/A	#N/A	#N/A	#N/A	-6.94258	#N/A	#N/A	#N/A	#N/A	#N/A	#N/A	#N/A	#N/A	#N/A	#N/A	#N/A	#N/A	#N/A	#N/A	#N/A	#N/A	#N/A
Member_basement membrane assembly	#N/A	#N/A	#N/A	#N/A	#N/A	#N/A	-4.44806	#N/A	#N/A	#N/A	#N/A	#N/A	#N/A	#N/A	#N/A	#N/A	#N/A	#N/A	#N/A	#N/A	#N/A	#N/A	#N/A	#N/A
Member_substrate adhesion-dependent cell spreading	#N/A	#N/A	#N/A	#N/A	#N/A	#N/A	-4.12438	#N/A	#N/A	#N/A	#N/A	#N/A	#N/A	#N/A	#N/A	#N/A	#N/A	#N/A	#N/A	#N/A	#N/A	#N/A	#N/A	#N/A
Member_extracellular matrix assembly	#N/A	#N/A	#N/A	#N/A	#N/A	#N/A	-3.05901	#N/A	#N/A	#N/A	#N/A	#N/A	#N/A	#N/A	#N/A	#N/A	#N/A	#N/A	#N/A	#N/A	#N/A	#N/A	#N/A	#N/A
Member_collagen fibril organization	#N/A	#N/A	#N/A	#N/A	#N/A	#N/A	-2.62985	#N/A	#N/A	#N/A	#N/A	#N/A	#N/A	#N/A	#N/A	#N/A	#N/A	#N/A	#N/A	#N/A	#N/A	#N/A	#N/A	#N/A
Member_positive regulation of neutrophil migration	#N/A	#N/A	#N/A	#N/A	#N/A	#N/A	-2.03662	#N/A	#N/A	#N/A	#N/A	#N/A	#N/A	#N/A	#N/A	#N/A	#N/A	#N/A	#N/A	#N/A	#N/A	#N/A	#N/A	#N/A
Summary_digestive tract development	#N/A	#N/A	#N/A	#N/A	#N/A	#N/A	-6.75447	#N/A	#N/A	#N/A	#N/A	#N/A	#N/A	#N/A	#N/A	#N/A	#N/A	#N/A	#N/A	#N/A	#N/A	#N/A	#N/A	#N/A
Member_digestive tract development	#N/A	#N/A	#N/A	#N/A	#N/A	#N/A	-6.75447	#N/A	#N/A	#N/A	#N/A	#N/A	#N/A	#N/A	#N/A	#N/A	#N/A	#N/A	#N/A	#N/A	#N/A	#N/A	#N/A	#N/A
Member_gland development	#N/A	#N/A	#N/A	#N/A	#N/A	#N/A	-5.58459	#N/A	#N/A	#N/A	#N/A	#N/A	#N/A	#N/A	#N/A	#N/A	#N/A	#N/A	#N/A	#N/A	#N/A	#N/A	#N/A	#N/A
Member_digestive system development	#N/A	#N/A	#N/A	#N/A	#N/A	#N/A	-5.0649	#N/A	#N/A	#N/A	#N/A	#N/A	#N/A	#N/A	#N/A	#N/A	#N/A	#N/A	#N/A	#N/A	#N/A	#N/A	#N/A	#N/A
Member_hepaticobiliary system development	#N/A	#N/A	#N/A	#N/A	#N/A	#N/A	-4.81445	#N/A	#N/A	#N/A	#N/A	#N/A	#N/A	#N/A	#N/A	#N/A	#N/A	#N/A	#N/A	#N/A	#N/A	#N/A	#N/A	#N/A
Member_liver development	#N/A	#N/A	#N/A	#N/A	#N/A	#N/A	-4.61188	#N/A	#N/A	#N/A	#N/A	#N/A	#N/A	#N/A	#N/A	#N/A	#N/A	#N/A	#N/A	#N/A	#N/A	#N/A	#N/A	#N/A
Member_digestive tract morphogenesis	#N/A	#N/A	#N/A	#N/A	#N/A	#N/A	-3.54185	#N/A	#N/A	#N/A	#N/A	#N/A	#N/A	#N/A	#N/A	#N/A	#N/A	#N/A	#N/A	#N/A	#N/A	#N/A	#N/A	#N/A
Member_pancreas development	#N/A	#N/A	#N/A	#N/A	#N/A	#N/A	-2.57462	#N/A	#N/A	#N/A	#N/A	#N/A	#N/A	#N/A	#N/A	#N/A	#N/A	#N/A	#N/A	#N/A	#N/A	#N/A	#N/A	#N/A
Summary_cell migration	#N/A	#N/A	#N/A	#N/A	#N/A	#N/A	-6.24618	#N/A	#N/A	#N/A	#N/A	#N/A	#N/A	#N/A	#N/A	#N/A	#N/A	#N/A	#N/A	#N/A	#N/A	#N/A	#N/A	#N/A
Member_cell migration	#N/A	#N/A	#N/A	#N/A	#N/A	#N/A	-6.24618	#N/A	#N/A	#N/A	#N/A	#N/A	#N/A	#N/A	#N/A	#N/A	#N/A	#N/A	#N/A	#N/A	#N/A	#N/A	#N/A	#N/A
Member_cell motility	#N/A	#N/A	#N/A	#N/A	#N/A	#N/A	-5.25971	#N/A	#N/A	#N/A	#N/A	#N/A	#N/A	#N/A	#N/A	#N/A	#N/A	#N/A	#N/A	#N/A	#N/A	#N/A	#N/A	#N/A
Member_mesenchyme development	#N/A	#N/A	#N/A	#N/A	#N/A	#N/A	-3.78751	#N/A	#N/A	#N/A	#N/A	#N/A	#N/A	#N/A	#N/A	#N/A	#N/A	#N/A	#N/A	#N/A	#N/A	#N/A	#N/A	#N/A
Member_mesenchymal cell differentiation	#N/A	#N/A	#N/A	#N/A	#N/A	#N/A	-3.32948	#N/A	#N/A	#N/A	#N/A	#N/A	#N/A	#N/A	#N/A	#N/A	#N/A	#N/A	#N/A	#N/A	#N/A	#N/A	#N/A	#N/A
Member_neural crest cell differentiation	#N/A	#N/A	#N/A	#N/A	#N/A	#N/A	-3.29705	#N/A	#N/A	#N/A	#N/A	#N/A	#N/A	#N/A	#N/A	#N/A	#N/A	#N/A	#N/A	#N/A	#N/A	#N/A	#N/A	#N/A
Member_stem cell differentiation	#N/A	#N/A	#N/A	#N/A	#N/A	#N/A	-2.97366	#N/A	#N/A	#N/A	#N/A	#N/A	#N/A	#N/A	#N/A	#N/A	#N/A	#N/A	#N/A	#N/A	#N/A	#N/A	#N/A	#N/A
Member_neural crest cell development	#N/A	#N/A	#N/A	#N/A	#N/A	#N/A	-2.80388	#N/A	#N/A	#N/A	#N/A	#N/A	#N/A	#N/A	#N/A	#N/A	#N/A	#N/A	#N/A	#N/A	#N/A	#N/A	#N/A	#N/A
Member_stem cell development	#N/A	#N/A	#N/A	#N/A	#N/A	#N/A	-2.80388	#N/A	#N/A	#N/A	#N/A	#N/A	#N/A	#N/A	#N/A	#N/A	#N/A	#N/A	#N/A	#N/A	#N/A	#N/A	#N/A	#N/A
Member_neural crest cell migration	#N/A	#N/A	#N/A	#N/A	#N/A	#N/A	-2.43138	#N/A	#N/A	#N/A	#N/A	#N/A	#N/A	#N/A	#N/A	#N/A	#N/A	#N/A	#N/A	#N/A	#N/A	#N/A	#N/A	#N/A
Member_mesenchymal cell migration	#N/A	#N/A	#N/A	#N/A	#N/A	#N/A	-2.34947	#N/A	#N/A	#N/A	#N/A	#N/A	#N/A	#N/A	#N/A	#N/A	#N/A	#N/A	#N/A	#N/A	#N/A	#N/A	#N/A	#N/A
Summary_modified amino acid metabolic process	#N/A	#N/A	#N/A	#N/A	#N/A	#N/A	-6.16444	#N/A	#N/A	#N/A	#N/A	#N/A	#N/A	#N/A	#N/A	#N/A	#N/A	#N/A	#N/A	#N/A	#N/A	#N/A	#N/A	#N/A
Member_respiratory chain complex III assembly	#N/A	#N/A	#N/A	#N/A	#N/A	#N/A	#N/A	-3.70203	#N/A	#N/A	#N/A	#N/A	#N/A	#N/A	#N/A	#N/A	#N/A	#N/A	#N/A	#N/A	#N/A	#N/A	#N/A	#N/A
Member_mitochondrial respiratory chain complex III assembly	#N/A	#N/A	#N/A	#N/A	#N/A	#N/A	#N/A	-3.70203	#N/A	#N/A	#N/A	#N/A	#N/A	#N/A	#N/A	#N/A	#N/A	#N/A	#N/A	#N/A	#N/A	#N/A	#N/A	#N/A
Member_nucleobase-containing compound catabolic process	#N/A	#N/A	#N/A	#N/A	#N/A	#N/A	#N/A	-2.08873	#N/A	#N/A	#N/A	#N/A	#N/A	#N/A	#N/A	#N/A	#N/A	#N/A	#N/A	#N/A	#N/A	#N/A	#N/A	#N/A
Summary_intracellular transport	#N/A	#N/A	#N/A	#N/A	#N/A	#N/A	#N/A	-5.65506	#N/A	#N/A	#N/A	#N/A	#N/A	#N/A	#N/A	#N/A	#N/A	#N/A	#N/A	#N/A	#N/A	#N/A	#N/A	#N/A
Member_protein transport	#N/A	#N/A	#N/A	#N/A	#N/A	#N/A	#N/A	-3.38316	#N/A	#N/A	#N/A	#N/A	#N/A	#N/A	#N/A	#N/A	#N/A	#N/A	#N/A	#N/A	#N/A	#N/A	#N/A	#N/A
Member_Protein ubiquitination	#N/A	#N/A	#N/A	#N/A	#N/A	#N/A	#N/A	-3.70688	#N/A	#N/A	#N/A	#N/A	#N/A	#N/A	#N/A	#N/A	#N/A	#N/A	#N/A	#N/A	#N/A	#N/A	#N/A	#N/A
Member_Synthesis of active ubiquitin: roles of E1 and E2 enzymes	#N/A	#N/A	#N/A	#N/A	#N/A	#N/A	#N/A	-3.30377	#N/A	#N/A	#N/A	#N/A	#N/A	#N/A	#N/A	#N/A	#N/A	#N/A	#N/A	#N/A	#N/A	#N/A	#N/A	#N/A
Member_Ubiquitin mediated proteolysis	#N/A	#N/A	#N/A	#N/A	#N/A	#N/A	#N/A	-2.24631	#N/A	#N/A	#N/A	#N/A	#N/A	#N/A	#N/A	#N/A	#N/A	#N/A	#N/A	#N/A	#N/A	#N/A	#N/A	#N/A
Member_regulation of mRNA processing	#N/A	#N/A	#N/A	#N/A	#N/A	#N/A	#N/A	-2.1675	#N/A	#N/A	#N/A	#N/A	#N/A	#N/A	#N/A	#N/A	#N/A	#N/A	#N/A	#N/A	#N/A	#N/A	#N/A	#N/A
Member_Oocyte meiosis	#N/A	#N/A	#N/A	#N/A	#N/A	#N/A	#N/A	-3.63552	#N/A	#N/A	#N/A	#N/A	#N/A	#N/A	#N/A	#N/A	#N/A	#N/A	#N/A	#N/A	#N/A	#N/A	#N/A	#N/A
Summary_endoplasmic reticulum organization	#N/A	#N/A	#N/A	#N/A	#N/A	#N/A	#N/A	-4.55584	#N/A	#N/A	#N/A	#N/A	#N/A	#N/A	#N/A	#N/A	#N/A	#N/A	#N/A	#N/A	#N/A	#N/A	#N/A	#N/A
Member_endoplasmic reticulum organization	#N/A	#N/A	#N/A	#N/A	#N/A	#N/A	#N/A	-4.55584	#N/A	#N/A	#N/A	#N/A	#N/A	#N/A	#N/A	#N/A	#N/A	#N/A	#N/A	#N/A	#N/A	#N/A	#N/A	#N/A
Member_protein insertion into membrane	#N/A	#N/A	#N/A	#N/A	#N/A	#N/A	#N/A	-4.25442	#N/A	#N/A	-2.29907	#N/A	#N/A	#N/A	#N/A	#N/A	#N/A	#N/A	#N/A	#N/A	#N/A	#N/A	#N/A	#N/A
Member_protein insertion into ER membrane	#N/A	#N/A	#N/A	#N/A	#N/A	#N/A	#N/A	-3.1654	#N/A	#N/A	-2.50929	#N/A	#N/A	#N/A	#N/A	#N/A	#N/A	#N/A	#N/A	#N/A	#N/A	#N/A	#N/A	#N/A
Member_protein insertion into ER membrane by stop-transfer membrane-anchor sequence	#N/A	#N/A	#N/A	#N/A	#N/A	#N/A	#N/A	-3.08859	#N/A	#N/A	#N/A	#N/A	#N/A	#N/A	#N/A	#N/A	#N/A	#N/A	#N/A	#N/A	#N/A	#N/A	#N/A	#N/A
Member_endomembrane system organization	#N/A	#N/A	#N/A	#N/A	#N/A	#N/A	#N/A	-2.40048	#N/A	#N/A	#N/A	#N/A	#N/A	#N/A	#N/A	#N/A	#N/A	#N/A	#N/A	#N/A	#N/A	#N/A	#N/A	#N/A
Summary_sensory organ development	#N/A	#N/A	#N/A	#N/A	#N/A	#N/A	#N/A	-4.48539	#N/A	#N/A	#N/A	#N/A	#N/A	#N/A	#N/A	#N/A	#N/A	#N/A	#N/A	#N/A	#N/A	#N/A	#N/A	#N/A
Member_sensory organ development	#N/A	#N/A	#N/A	#N/A	#N/A	#N/A	#N/A	-4.48539	#N/A	#N/A	#N/A	#N/A	#N/A	#N/A	#N/A	#N/A	#N/A	#N/A	#N/A	#N/A	#N/A	#N/A	#N/A	#N/A
Member_eye development	#N/A	#N/A	#N/A	#N/A	#N/A	#N/A	#N/A	-4.48349	#N/A	#N/A	#N/A	#N/A	#N/A	#N/A	#N/A	#N/A	#N/A	#N/A	#N/A	#N/A	#N/A	#N/A	#N/A	#N/A
Member_visual system development	#N/A	#N/A	#N/A	#N/A	#N/A	#N/A	#N/A	-4.48349	#N/A	#N/A	#N/A	#N/A	#N/A	#N/A	#N/A	#N/A	#N/A	#N/A	#N/A	#N/A	#N/A	#N/A	#N/A	#N/A
Member_camera-type eye development	#N/A	#N/A	#N/A	#N/A	#N/A	#N/A	#N/A	-4.22622	#N/A	#N/A	#N/A	#N/A	#N/A	#N/A	#N/A	#N/A	#N/A	#N/A	#N/A	#N/A	#N/A	#N/A	#N/A	#N/A
Member_sensory system development	#N/A	#N/A	#N/A	#N/A	#N/A	#N/A	#N/A	-3.80609	#N/A	#N/A	#N/A	#N/A	#N/A	#N/A	#N/A	#N/A	#N/A	#N/A	#N/A	#N/A	#N/A	#N/A	#N/A	#N/A
Member_retina development in camera-type eye	#N/A	#N/A	#N/A	#N/A	#N/A	#N/A	#N/A	-2.04265	#N/A	#N/A	#N/A	#N/A	#N/A	#N/A	#N/A	#N/A	#N/A	#N/A	#N/A	#N/A	#N/A	#N/A	#N/A	#N/A
Member_protein localization to membrane	#N/A	#N/A	#N/A	#N/A	#N/A	#N/A	#N/A	-3.20813	#N/A	#N/A	#N/A	#N/A	#N/A	#N/A	#N/A	#N/A	#N/A	#N/A	#N/A	#N/A	#N/A	#N/A	#N/A	#N/A
Member_establishment of protein localization to membrane	#N/A	#N/A	#N/A	#N/A	#N/A	#N/A	#N/A	-2.84092	#N/A	#N/A	#N/A	#N/A	#N/A	#N/A	#N/A	#N/A	#N/A	#N/A	#N/A	#N/A	#N/A	#N/A	#N/A	#N/A
Member_localization within membrane	#N/A	#N/A	#N/A	#N/A	#N/A	#N/A	#N/A	-2.71149	#N/A	#N/A	#N/A	#N/A	#N/A	#N/A	#N/A	#N/A	#N/A	#N/A	#N/A	#N/A	#N/A	#N/A	#N/A	#N/A
Member_Degradation of the extracellular matrix	#N/A	#N/A	#N/A	#N/A	#N/A	#N/A	#N/A	#N/A	#N/A	#N/A	-2.54058	#N/A	#N/A	#N/A	#N/A	#N/A	#N/A	#N/A	#N/A	#N/A	#N/A	#N/A	#N/A	#N/A
Summary_regulation of epidermal growth factor receptor signaling pathway	#N/A	#N/A	#N/A	#N/A	#N/A	#N/A	#N/A	#N/A	#N/A	#N/A	-3.10111	#N/A	#N/A	#N/A	#N/A	#N/A	#N/A	#N/A	#N/A	#N/A	#N/A	#N/A	#N/A	#N/A
Member_positive regulation of proteasomal ubiquitin-dependent protein catabolic process	#N/A	#N/A	#N/A	#N/A	#N/A	#N/A	#N/A	#N/A	#N/A	#N/A	-2.45291	#N/A	#N/A	#N/A	#N/A	#N/A	#N/A	#N/A	#N/A	#N/A	#N/A	#N/A	#N/A	#N/A
Member_positive regulation of ubiquitin-dependent protein catabolic process	#N/A	#N/A	#N/A	#N/A	#N/A	#N/A	#N/A	#N/A	#N/A	#N/A	-2.39923	#N/A	#N/A	#N/A	#N/A	#N/A	#N/A	#N/A	#N/A	#N/A	#N/A	#N/A	#N/A	#N/A
Member_positive regulation of proteolysis	#N/A	#N/A	#N/A	#N/A	#N/A	#N/A	#N/A	#N/A	#N/A	#N/A	-2.33837	#N/A	#N/A	#N/A	#N/A	#N/A	#N/A	#N/A	#N/A	#N/A	#N/A	#N/A	#N/A	#N/A
Member_positive regulation of proteasomal protein catabolic process	#N/A	#N/A	#N/A	#N/A	#N/A	#N/A	#N/A	#N/A	#N/A	#N/A	-2.25222	#N/A	#N/A	#N/A	#N/A	#N/A	#N/A	#N/A	#N/A	#N/A	#N/A	#N/A	#N/A	#N/A
Member_positive regulation of proteolysis involved in protein catabolic process	#N/A	#N/A	#N/A	#N/A	#N/A	#N/A	#N/A	#N/A	#N/A	#N/A	-2.2073	#N/A	#N/A	#N/A	#N/A	#N/A	#N/A	#N/A	#N/A	#N/A	#N/A	#N/A	#N/A	#N/A
Member_regulation of proteolysis	#N/A	#N/A	#N/A	#N/A	#N/A	#N/A	#N/A	#N/A	#N/A	#N/A	-2.12922	#N/A	#N/A	#N/A	#N/A	#N/A	#N/A	#N/A	#N/A	#N/A	#N/A	#N/A	#N/A	#N/A
Summary_organelle disassembly	#N/A	#N/A	#N/A	#N/A	#N/A	#N/A	#N/A	#N/A	#N/A	#N/A	-2.34802	#N/A	#N/A	#N/A	#N/A	#N/A	#N/A	#N/A	#N/A	#N/A	#N/A	#N/A	#N/A	#N/A
Member_organelle disassembly	#N/A	#N/A	#N/A	#N/A	#N/A	#N/A	#N/A	#N/A	#N/A	#N/A	-2.34802	#N/A	#N/A	#N/A	#N/A	#N/A	#N/A	#N/A	#N/A	#N/A	#N/A	#N/A	#N/A	#N/A
Summary_negative regulation of translation	#N/A	#N/A	#N/A	#N/A	#N/A	#N/A	#N/A	#N/A	#N/A	#N/A	-2.21881	#N/A	#N/A	#N/A	#N/A	#N/A	#N/A	#N/A	#N/A	#N/A	#N/A	#N/A	#N/A	#N/A
Member_negative regulation of translation	#N/A	#N/A	#N/A	#N/A	#N/A	#N/A	#N/A	#N/A	#N/A	#N/A	-2.21881	#N/A	#N/A	#N/A	#N/A	#N/A	#N/A	#N/A	#N/A	#N/A	#N/A	#N/A	#N/A	#N/A
Summary_DNA-templated transcription elongation	#N/A	#N/A	#N/A	#N/A	#N/A	#N/A	#N/A	#N/A	#N/A	#N/A	-2.04433	#N/A	#N/A	#N/A	#N/A	#N/A	#N/A	#N/A	#N/A	#N/A	#N/A	#N/A	#N/A	#N/A
Member_DNA-templated transcription elongation	#N/A	#N/A	#N/A	#N/A	#N/A	#N/A	#N/A	#N/A	#N/A	#N/A	-2.04433	#N/A	#N/A	#N/A	#N/A	#N/A	#N/A	#N/A	#N/A	#N/A	#N/A	#N/A	#N/A	#N/A
Summary_cell division	#N/A	#N/A	#N/A	#N/A	#N/A	#N/A	#N/A	#N/A	#N/A	#N/A	-2.02493	#N/A	#N/A	#N/A	#N/A	#N/A	#N/A	#N/A	#N/A	#N/A	#N/A	#N/A	#N/A	#N/A
Member_cell division	#N/A	#N/A	#N/A	#N/A	#N/A	#N/A	#N/A	#N/A	#N/A	#N/A	-2.02493	#N/A	#N/A	#N/A	#N/A	#N/A	#N/A	#N/A	#N/A	#N/A	#N/A	#N/A	#N/A	#N/A
Summary_lipid catabolic process	#N/A	#N/A	#N/A	#N/A	#N/A	#N/A	#N/A	#N/A	#N/A	#N/A	#N/A	-8.4074	#N/A	#N/A	#N/A	#N/A	#N/A	#N/A	#N/A	#N/A	#N/A	#N/A	#N/A	#N/A
Member_lipid modification	#N/A	#N/A	#N/A	#N/A	#N/A	#N/A	#N/A	#N/A	#N/A	#N/A	#N/A	-2.75932	#N/A	#N/A	#N/A	#N/A	#N/A	#N/A	#N/A	#N/A	#N/A	#N/A	#N/A	#N/A
Member_regulation of muscle system process	#N/A	#N/A	#N/A	#N/A	#N/A	#N/A	#N/A	#N/A	#N/A	#N/A	#N/A	-2.29535	#N/A	#N/A	#N/A	#N/A	#N/A	#N/A	#N/A	#N/A	#N/A	#N/A	#N/A	#N/A
Summary_Drug ADME	#N/A	#N/A	#N/A	#N/A	#N/A	#N/A	#N/A	#N/A	#N/A	#N/A	#N/A	-5.6583	#N/A	#N/A	#N/A	#N/A	#N/A	#N/A	#N/A	#N/A	#N/A	#N/A	#N/A	#N/A
Summary_2-Oxocarboxylic acid metabolism	#N/A	#N/A	#N/A	#N/A	#N/A	#N/A	#N/A	#N/A	#N/A	#N/A	#N/A	-3.44996	#N/A	#N/A	#N/A	#N/A	#N/A	#N/A	#N/A	#N/A	#N/A	#N/A	#N/A	#N/A
Summary_Pantothenate and CoA biosynthesis	#N/A	#N/A	#N/A	#N/A	#N/A	#N/A	#N/A	#N/A	#N/A	#N/A	#N/A	-3.29423	#N/A	#N/A	#N/A	#N/A	#N/A	#N/A	#N/A	#N/A	#N/A	#N/A	#N/A	#N/A
Summary_benzene-containing compound metabolic process	#N/A	#N/A	#N/A	#N/A	#N/A	#N/A	#N/A	#N/A	#N/A	#N/A	#N/A	-3.23024	#N/A	#N/A	#N/A	#N/A	#N/A	#N/A	#N/A	#N/A	#N/A	#N/A	#N/A	#N/A
Summary_acylglycerol metabolic process	#N/A	#N/A	#N/A	#N/A	#N/A	#N/A	#N/A	#N/A	#N/A	#N/A	#N/A	-2.7082	#N/A	#N/A	#N/A	#N/A	#N/A	#N/A	#N/A	#N/A	#N/A	#N/A	#N/A	#N/A
Member_Paracetamol ADME	#N/A	#N/A	#N/A	#N/A	#N/A	#N/A	#N/A	#N/A	#N/A	#N/A	#N/A	-2.43657	#N/A	#N/A	#N/A	#N/A	#N/A	#N/A	#N/A	#N/A	#N/A	#N/A	#N/A	#N/A
Summary_Motor proteins	#N/A	#N/A	#N/A	#N/A	#N/A	#N/A	#N/A	#N/A	#N/A	#N/A	#N/A	-2.57892	#N/A	#N/A	#N/A	#N/A	#N/A	#N/A	#N/A	#N/A	#N/A	#N/A	#N/A	#N/A
Summary_peptide transport	#N/A	#N/A	#N/A	#N/A	#N/A	#N/A	#N/A	#N/A	#N/A	#N/A	#N/A	-2.50208	#N/A	#N/A	#N/A	#N/A	#N/A	#N/A	#N/A	#N/A	#N/A	#N/A	#N/A	#N/A
Member_peptide transport	#N/A	#N/A	#N/A	#N/A	#N/A	#N/A	#N/A	#N/A	#N/A	#N/A	#N/A	-2.50208	#N/A	#N/A	#N/A	#N/A	#N/A	#N/A	#N/A	#N/A	#N/A	#N/A	#N/A	#N/A
Summary_regulation of response to external stimulus	#N/A	#N/A	#N/A	#N/A	#N/A	#N/A	#N/A	#N/A	#N/A	#N/A	#N/A	-2.46737	#N/A	#N/A	#N/A	#N/A	#N/A	#N/A	#N/A	#N/A	#N/A	#N/A	#N/A	#N/A
Summary_Glutathione metabolism	#N/A	#N/A	#N/A	#N/A	#N/A	#N/A	#N/A	#N/A	#N/A	#N/A	#N/A	-2.29987	#N/A	#N/A	#N/A	#N/A	#N/A	#N/A	#N/A	#N/A	#N/A	#N/A	#N/A	#N/A
Member_Glutathione metabolism	#N/A	#N/A	#N/A	#N/A	#N/A	#N/A	#N/A	#N/A	#N/A	#N/A	#N/A	-2.29987	#N/A	#N/A	#N/A	#N/A	#N/A	#N/A	#N/A	#N/A	#N/A	#N/A	#N/A	#N/A
Summary_Ribosome biogenesis in eukaryotes	#N/A	#N/A	#N/A	#N/A	#N/A	#N/A	#N/A	#N/A	#N/A	#N/A	#N/A	#N/A	#N/A	#N/A	-3.85492	#N/A	#N/A	#N/A	#N/A	#N/A	#N/A	#N/A	#N/A	#N/A
Member_maturation of SSU-rRNA from tricistronic rRNA transcript (SSU-rRNA, 5.8S rRNA, LSU-rRNA)	#N/A	#N/A	#N/A	#N/A	#N/A	#N/A	#N/A	#N/A	#N/A	#N/A	#N/A	#N/A	#N/A	#N/A	-2.19076	#N/A	#N/A	#N/A	#N/A	#N/A	#N/A	#N/A	#N/A	#N/A
Member_maturation of SSU-rRNA	#N/A	#N/A	#N/A	#N/A	#N/A	#N/A	#N/A	#N/A	#N/A	#N/A	#N/A	#N/A	#N/A	#N/A	-2.12592	#N/A	#N/A	#N/A	#N/A	#N/A	#N/A	#N/A	#N/A	#N/A
Member_piRNA processing	#N/A	#N/A	#N/A	#N/A	#N/A	#N/A	#N/A	#N/A	#N/A	#N/A	#N/A	#N/A	#N/A	#N/A	-2.2477	#N/A	#N/A	#N/A	#N/A	#N/A	#N/A	#N/A	#N/A	#N/A
Member_constitutive heterochromatin formation	#N/A	#N/A	#N/A	#N/A	#N/A	#N/A	#N/A	#N/A	#N/A	#N/A	#N/A	#N/A	#N/A	#N/A	-2.2477	#N/A	#N/A	#N/A	#N/A	#N/A	#N/A	#N/A	#N/A	#N/A
Member_purine nucleoside monophosphate metabolic process	#N/A	#N/A	#N/A	#N/A	#N/A	#N/A	#N/A	#N/A	#N/A	#N/A	#N/A	#N/A	#N/A	#N/A	-2.32974	#N/A	#N/A	#N/A	#N/A	#N/A	#N/A	#N/A	#N/A	#N/A
Member_purine ribonucleoside monophosphate metabolic process	#N/A	#N/A	#N/A	#N/A	#N/A	#N/A	#N/A	#N/A	#N/A	#N/A	#N/A	#N/A	#N/A	#N/A	-2.32974	#N/A	#N/A	#N/A	#N/A	#N/A	#N/A	#N/A	#N/A	#N/A
Member_ribonucleoside monophosphate metabolic process	#N/A	#N/A	#N/A	#N/A	#N/A	#N/A	#N/A	#N/A	#N/A	#N/A	#N/A	#N/A	#N/A	#N/A	-2.31472	#N/A	#N/A	#N/A	#N/A	#N/A	#N/A	#N/A	#N/A	#N/A
Member_nucleoside monophosphate metabolic process	#N/A	#N/A	#N/A	#N/A	#N/A	#N/A	#N/A	#N/A	#N/A	#N/A	#N/A	#N/A	#N/A	#N/A	-2.14992	#N/A	#N/A	#N/A	#N/A	#N/A	#N/A	#N/A	#N/A	#N/A
Member_Nucleotide metabolism	#N/A	#N/A	#N/A	#N/A	#N/A	#N/A	#N/A	#N/A	#N/A	#N/A	#N/A	#N/A	#N/A	#N/A	-2.07744	#N/A	#N/A	#N/A	#N/A	#N/A	#N/A	#N/A	#N/A	#N/A
Member_AMP metabolic process	#N/A	#N/A	#N/A	#N/A	#N/A	#N/A	#N/A	#N/A	#N/A	#N/A	#N/A	#N/A	#N/A	#N/A	-2.04953	#N/A	#N/A	#N/A	#N/A	#N/A	#N/A	#N/A	#N/A	#N/A
Member_calcium ion transmembrane transport	#N/A	#N/A	#N/A	#N/A	#N/A	#N/A	#N/A	#N/A	#N/A	#N/A	#N/A	#N/A	#N/A	#N/A	-2.13736	#N/A	#N/A	#N/A	#N/A	#N/A	#N/A	#N/A	#N/A	#N/A
Member_regulation of amide metabolic process	#N/A	#N/A	#N/A	#N/A	#N/A	#N/A	#N/A	#N/A	#N/A	#N/A	#N/A	#N/A	#N/A	#N/A	-2.2477	#N/A	#N/A	#N/A	#N/A	#N/A	#N/A	#N/A	#N/A	#N/A
Summary_skeletal muscle cell differentiation	#N/A	#N/A	#N/A	#N/A	#N/A	#N/A	#N/A	#N/A	#N/A	#N/A	#N/A	#N/A	#N/A	#N/A	-2.36237	#N/A	#N/A	#N/A	#N/A	#N/A	#N/A	#N/A	#N/A	#N/A
Member_skeletal muscle cell differentiation	#N/A	#N/A	#N/A	#N/A	#N/A	#N/A	#N/A	#N/A	#N/A	#N/A	#N/A	#N/A	#N/A	#N/A	-2.36237	#N/A	#N/A	#N/A	#N/A	#N/A	#N/A	#N/A	#N/A	#N/A
Summary_cellular response to corticosteroid stimulus	#N/A	#N/A	#N/A	#N/A	#N/A	#N/A	#N/A	#N/A	#N/A	#N/A	#N/A	#N/A	#N/A	#N/A	-2.2477	#N/A	#N/A	#N/A	#N/A	#N/A	#N/A	#N/A	#N/A	#N/A
Member_cellular response to corticosteroid stimulus	#N/A	#N/A	#N/A	#N/A	#N/A	#N/A	#N/A	#N/A	#N/A	#N/A	#N/A	#N/A	#N/A	#N/A	-2.2477	#N/A	#N/A	#N/A	#N/A	#N/A	#N/A	#N/A	#N/A	#N/A
Member_cellular response to glucocorticoid stimulus	#N/A	#N/A	#N/A	#N/A	#N/A	#N/A	#N/A	#N/A	#N/A	#N/A	#N/A	#N/A	#N/A	#N/A	-2.2477	#N/A	#N/A	#N/A	#N/A	#N/A	#N/A	#N/A	#N/A	#N/A
Member_response to corticosteroid	#N/A	#N/A	#N/A	#N/A	#N/A	#N/A	#N/A	#N/A	#N/A	#N/A	#N/A	#N/A	#N/A	#N/A	-2.04953	#N/A	#N/A	#N/A	#N/A	#N/A	#N/A	#N/A	#N/A	#N/A
Member_response to glucocorticoid	#N/A	#N/A	#N/A	#N/A	#N/A	#N/A	#N/A	#N/A	#N/A	#N/A	#N/A	#N/A	#N/A	#N/A	-2.04953	#N/A	#N/A	#N/A	#N/A	#N/A	#N/A	#N/A	#N/A	#N/A
Summary_pyrimidine nucleobase metabolic process	#N/A	#N/A	#N/A	#N/A	#N/A	#N/A	#N/A	#N/A	#N/A	#N/A	#N/A	#N/A	#N/A	#N/A	-2.2477	#N/A	#N/A	#N/A	#N/A	#N/A	#N/A	#N/A	#N/A	#N/A
Member_pyrimidine nucleobase metabolic process	#N/A	#N/A	#N/A	#N/A	#N/A	#N/A	#N/A	#N/A	#N/A	#N/A	#N/A	#N/A	#N/A	#N/A	-2.2477	#N/A	#N/A	#N/A	#N/A	#N/A	#N/A	#N/A	#N/A	#N/A
Summary_neutral amino acid transport	#N/A	#N/A	#N/A	#N/A	#N/A	#N/A	#N/A	#N/A	#N/A	#N/A	#N/A	#N/A	#N/A	#N/A	-2.07915	#N/A	#N/A	#N/A	#N/A	#N/A	#N/A	#N/A	#N/A	#N/A
Summary_mRNA stabilization	#N/A	#N/A	#N/A	#N/A	#N/A	#N/A	#N/A	#N/A	#N/A	#N/A	#N/A	#N/A	#N/A	#N/A	-2.06418	#N/A	#N/A	#N/A	#N/A	#N/A	#N/A	#N/A	#N/A	#N/A
Member_mRNA stabilization	#N/A	#N/A	#N/A	#N/A	#N/A	#N/A	#N/A	#N/A	#N/A	#N/A	#N/A	#N/A	#N/A	#N/A	-2.06418	#N/A	#N/A	#N/A	#N/A	#N/A	#N/A	#N/A	#N/A	#N/A
Member_apoptotic process	#N/A	#N/A	#N/A	#N/A	#N/A	#N/A	#N/A	#N/A	#N/A	#N/A	#N/A	#N/A	#N/A	#N/A	#N/A	-2.0128	#N/A	#N/A	#N/A	#N/A	#N/A	#N/A	#N/A	#N/A
Summary_NOD-like receptor signaling pathway	#N/A	#N/A	#N/A	#N/A	#N/A	#N/A	#N/A	#N/A	#N/A	#N/A	#N/A	#N/A	#N/A	#N/A	#N/A	-6.8185	#N/A	#N/A	#N/A	#N/A	#N/A	#N/A	#N/A	#N/A
Member_RIG-I-like receptor signaling pathway	#N/A	#N/A	#N/A	#N/A	#N/A	#N/A	#N/A	#N/A	#N/A	#N/A	#N/A	#N/A	#N/A	#N/A	#N/A	-2.05361	#N/A	#N/A	#N/A	#N/A	#N/A	#N/A	#N/A	#N/A
Member_Fructose and mannose metabolism	#N/A	#N/A	#N/A	#N/A	#N/A	#N/A	#N/A	#N/A	#N/A	#N/A	#N/A	#N/A	#N/A	#N/A	#N/A	-2.32149	#N/A	#N/A	#N/A	#N/A	#N/A	#N/A	#N/A	#N/A
Member_mitotic nuclear division	#N/A	#N/A	#N/A	#N/A	#N/A	#N/A	#N/A	#N/A	#N/A	#N/A	#N/A	#N/A	#N/A	#N/A	#N/A	-2.23339	#N/A	#N/A	#N/A	#N/A	#N/A	#N/A	#N/A	#N/A
Member_Signaling by Rho GTPases	#N/A	#N/A	#N/A	#N/A	#N/A	#N/A	#N/A	#N/A	#N/A	#N/A	#N/A	#N/A	#N/A	#N/A	#N/A	-2.21712	#N/A	#N/A	#N/A	#N/A	#N/A	#N/A	#N/A	#N/A
Member_Signaling by Rho GTPases, Miro GTPases and RHOBTB3	#N/A	#N/A	#N/A	#N/A	#N/A	#N/A	#N/A	#N/A	#N/A	#N/A	#N/A	#N/A	#N/A	#N/A	#N/A	-2.18186	#N/A	#N/A	#N/A	#N/A	#N/A	#N/A	#N/A	#N/A
Member_RHO GTPase Effectors	#N/A	#N/A	#N/A	#N/A	#N/A	#N/A	#N/A	#N/A	#N/A	#N/A	#N/A	#N/A	#N/A	#N/A	#N/A	-2.03402	#N/A	#N/A	#N/A	#N/A	#N/A	#N/A	#N/A	#N/A
Summary_Protein processing in endoplasmic reticulum	#N/A	#N/A	#N/A	#N/A	#N/A	#N/A	#N/A	#N/A	#N/A	#N/A	#N/A	#N/A	#N/A	#N/A	#N/A	-4.08792	#N/A	#N/A	#N/A	#N/A	#N/A	#N/A	#N/A	#N/A
Member_ERAD pathway	#N/A	#N/A	#N/A	#N/A	#N/A	#N/A	#N/A	#N/A	#N/A	#N/A	#N/A	#N/A	#N/A	#N/A	#N/A	-2.15915	#N/A	#N/A	#N/A	#N/A	#N/A	#N/A	#N/A	#N/A
Summary_IL 4 signaling pathway	#N/A	#N/A	#N/A	#N/A	#N/A	#N/A	#N/A	#N/A	#N/A	#N/A	#N/A	#N/A	#N/A	#N/A	#N/A	-3.0881	#N/A	#N/A	#N/A	#N/A	#N/A	#N/A	#N/A	#N/A
Summary_gas transport	#N/A	#N/A	#N/A	#N/A	#N/A	#N/A	#N/A	#N/A	#N/A	#N/A	#N/A	#N/A	#N/A	#N/A	#N/A	-2.92605	#N/A	#N/A	-8.92288	#N/A	#N/A	#N/A	#N/A	#N/A
Summary_erythrocyte differentiation	#N/A	#N/A	#N/A	#N/A	#N/A	#N/A	#N/A	#N/A	#N/A	#N/A	#N/A	#N/A	#N/A	#N/A	#N/A	#N/A	#N/A	#N/A	-6.92152	#N/A	#N/A	#N/A	#N/A	#N/A
Summary_Cytoprotection by HMOX1	#N/A	#N/A	#N/A	#N/A	#N/A	#N/A	#N/A	#N/A	#N/A	#N/A	#N/A	#N/A	#N/A	#N/A	#N/A	#N/A	#N/A	#N/A	-5.73613	#N/A	#N/A	#N/A	#N/A	#N/A
Summary_regulation of erythrocyte differentiation	#N/A	#N/A	#N/A	#N/A	#N/A	#N/A	#N/A	#N/A	#N/A	#N/A	#N/A	#N/A	#N/A	#N/A	#N/A	#N/A	#N/A	#N/A	-3.62869	#N/A	#N/A	#N/A	#N/A	#N/A
Member_regulation of multicellular organismal development	#N/A	#N/A	#N/A	#N/A	#N/A	#N/A	#N/A	#N/A	#N/A	#N/A	#N/A	#N/A	#N/A	#N/A	#N/A	#N/A	#N/A	#N/A	-2.34867	#N/A	#N/A	#N/A	#N/A	#N/A
Member_regulation of multicellular organismal process	#N/A	#N/A	#N/A	#N/A	#N/A	#N/A	#N/A	#N/A	#N/A	#N/A	#N/A	#N/A	#N/A	#N/A	#N/A	#N/A	#N/A	#N/A	-2.02403	#N/A	#N/A	#N/A	#N/A	#N/A
Summary_endothelial cell migration	#N/A	#N/A	#N/A	#N/A	#N/A	#N/A	#N/A	#N/A	#N/A	#N/A	#N/A	#N/A	#N/A	#N/A	#N/A	#N/A	#N/A	#N/A	-2.71419	#N/A	#N/A	#N/A	#N/A	#N/A
Member_endothelial cell migration	#N/A	#N/A	#N/A	#N/A	#N/A	#N/A	#N/A	#N/A	#N/A	#N/A	#N/A	#N/A	#N/A	#N/A	#N/A	#N/A	#N/A	#N/A	-2.71419	#N/A	#N/A	#N/A	#N/A	#N/A
Summary_transforming growth factor beta receptor signaling pathway	#N/A	#N/A	#N/A	#N/A	#N/A	#N/A	#N/A	#N/A	#N/A	#N/A	#N/A	#N/A	#N/A	#N/A	#N/A	#N/A	#N/A	#N/A	-2.62667	#N/A	#N/A	#N/A	#N/A	#N/A
Member_transforming growth factor beta receptor signaling pathway	#N/A	#N/A	#N/A	#N/A	#N/A	#N/A	#N/A	#N/A	#N/A	#N/A	#N/A	#N/A	#N/A	#N/A	#N/A	#N/A	#N/A	#N/A	-2.62667	#N/A	#N/A	#N/A	#N/A	#N/A
Member_response to transforming growth factor beta	#N/A	#N/A	#N/A	#N/A	#N/A	#N/A	#N/A	#N/A	#N/A	#N/A	#N/A	#N/A	#N/A	#N/A	#N/A	#N/A	#N/A	#N/A	-2.62667	#N/A	#N/A	#N/A	#N/A	#N/A
Member_cellular response to transforming growth factor beta stimulus	#N/A	#N/A	#N/A	#N/A	#N/A	#N/A	#N/A	#N/A	#N/A	#N/A	#N/A	#N/A	#N/A	#N/A	#N/A	#N/A	#N/A	#N/A	-2.62667	#N/A	#N/A	#N/A	#N/A	#N/A
Member_cell surface receptor protein serine/threonine kinase signaling pathway	#N/A	#N/A	#N/A	#N/A	#N/A	#N/A	#N/A	#N/A	#N/A	#N/A	#N/A	#N/A	#N/A	#N/A	#N/A	#N/A	#N/A	#N/A	-2.17105	#N/A	#N/A	#N/A	#N/A	#N/A
Summary_supramolecular fiber organization	#N/A	#N/A	#N/A	#N/A	#N/A	#N/A	#N/A	#N/A	#N/A	#N/A	#N/A	#N/A	#N/A	#N/A	#N/A	#N/A	#N/A	#N/A	-2.07708	#N/A	#N/A	#N/A	#N/A	#N/A
Summary_positive regulation of macromolecule metabolic process	#N/A	#N/A	#N/A	#N/A	#N/A	#N/A	#N/A	#N/A	#N/A	#N/A	#N/A	#N/A	#N/A	#N/A	#N/A	#N/A	#N/A	#N/A	-2.04254	#N/A	#N/A	#N/A	#N/A	#N/A
Member_positive regulation of macromolecule metabolic process	#N/A	#N/A	#N/A	#N/A	#N/A	#N/A	#N/A	#N/A	#N/A	#N/A	#N/A	#N/A	#N/A	#N/A	#N/A	#N/A	#N/A	#N/A	-2.04254	#N/A	#N/A	#N/A	#N/A	#N/A
Member_cellular homeostasis	#N/A	#N/A	#N/A	#N/A	#N/A	#N/A	#N/A	#N/A	#N/A	#N/A	#N/A	#N/A	#N/A	#N/A	#N/A	#N/A	#N/A	#N/A	#N/A	#N/A	#N/A	#N/A	#N/A	#N/A
Member_intracellular chemical homeostasis	#N/A	#N/A	#N/A	#N/A	#N/A	#N/A	#N/A	#N/A	#N/A	#N/A	#N/A	#N/A	#N/A	#N/A	#N/A	#N/A	#N/A	#N/A	#N/A	#N/A	#N/A	#N/A	#N/A	#N/A
Member_iron ion transport	#N/A	#N/A	#N/A	#N/A	#N/A	#N/A	#N/A	#N/A	#N/A	#N/A	#N/A	#N/A	#N/A	#N/A	#N/A	#N/A	#N/A	#N/A	#N/A	#N/A	#N/A	#N/A	#N/A	#N/A
Summary_mitochondrial transport	#N/A	#N/A	#N/A	#N/A	#N/A	#N/A	#N/A	#N/A	#N/A	#N/A	#N/A	#N/A	#N/A	#N/A	#N/A	#N/A	#N/A	#N/A	#N/A	#N/A	#N/A	#N/A	#N/A	#N/A
Member_protein transmembrane import into intracellular organelle	#N/A	#N/A	#N/A	#N/A	#N/A	#N/A	#N/A	#N/A	#N/A	#N/A	#N/A	#N/A	#N/A	#N/A	#N/A	#N/A	#N/A	#N/A	#N/A	#N/A	#N/A	#N/A	#N/A	#N/A
Member_protein targeting to mitochondrion	#N/A	#N/A	#N/A	#N/A	#N/A	#N/A	#N/A	#N/A	#N/A	#N/A	#N/A	#N/A	#N/A	#N/A	#N/A	#N/A	#N/A	#N/A	#N/A	#N/A	#N/A	#N/A	#N/A	#N/A
Member_protein transmembrane transport	#N/A	#N/A	#N/A	#N/A	#N/A	#N/A	#N/A	#N/A	#N/A	#N/A	#N/A	#N/A	#N/A	#N/A	#N/A	#N/A	#N/A	#N/A	#N/A	#N/A	#N/A	#N/A	#N/A	#N/A
Summary_small molecule biosynthetic process	#N/A	#N/A	#N/A	#N/A	#N/A	#N/A	#N/A	#N/A	#N/A	#N/A	#N/A	#N/A	#N/A	#N/A	#N/A	#N/A	#N/A	#N/A	#N/A	#N/A	#N/A	#N/A	#N/A	#N/A
Summary_cellular respiration	#N/A	#N/A	#N/A	#N/A	#N/A	#N/A	#N/A	#N/A	#N/A	#N/A	#N/A	#N/A	#N/A	#N/A	#N/A	#N/A	#N/A	#N/A	#N/A	#N/A	#N/A	#N/A	#N/A	#N/A
Summary_protein dephosphorylation	#N/A	#N/A	#N/A	#N/A	#N/A	#N/A	#N/A	#N/A	#N/A	#N/A	#N/A	#N/A	#N/A	#N/A	#N/A	#N/A	#N/A	#N/A	#N/A	#N/A	#N/A	#N/A	#N/A	#N/A
Member_protein dephosphorylation	#N/A	#N/A	#N/A	#N/A	#N/A	#N/A	#N/A	#N/A	#N/A	#N/A	#N/A	#N/A	#N/A	#N/A	#N/A	#N/A	#N/A	#N/A	#N/A	#N/A	#N/A	#N/A	#N/A	#N/A
Summary_carboxylic acid transmembrane transport	#N/A	#N/A	#N/A	#N/A	#N/A	#N/A	#N/A	#N/A	#N/A	#N/A	#N/A	#N/A	#N/A	#N/A	#N/A	#N/A	#N/A	#N/A	#N/A	#N/A	#N/A	#N/A	#N/A	#N/A
Member_L-amino acid transport	#N/A	#N/A	#N/A	#N/A	#N/A	#N/A	#N/A	#N/A	#N/A	#N/A	#N/A	#N/A	#N/A	#N/A	#N/A	#N/A	#N/A	#N/A	#N/A	#N/A	#N/A	#N/A	#N/A	#N/A
Summary_chloride transport	#N/A	#N/A	#N/A	#N/A	#N/A	#N/A	#N/A	#N/A	#N/A	#N/A	#N/A	#N/A	#N/A	#N/A	#N/A	#N/A	#N/A	#N/A	#N/A	#N/A	#N/A	#N/A	#N/A	#N/A
Summary_Regulation of mRNA stability by proteins that bind AU-rich elements	#N/A	#N/A	#N/A	#N/A	#N/A	#N/A	#N/A	#N/A	#N/A	#N/A	#N/A	#N/A	#N/A	#N/A	#N/A	#N/A	#N/A	#N/A	#N/A	#N/A	-4.48202	#N/A	#N/A	#N/A
Summary_regulation of cilium assembly	#N/A	#N/A	#N/A	#N/A	#N/A	#N/A	#N/A	#N/A	#N/A	#N/A	#N/A	#N/A	#N/A	#N/A	#N/A	#N/A	#N/A	#N/A	#N/A	#N/A	-2.70906	#N/A	#N/A	#N/A
Member_regulation of cilium assembly	#N/A	#N/A	#N/A	#N/A	#N/A	#N/A	#N/A	#N/A	#N/A	#N/A	#N/A	#N/A	#N/A	#N/A	#N/A	#N/A	#N/A	#N/A	#N/A	#N/A	-2.70906	#N/A	#N/A	#N/A
Member_photoreceptor cell development	#N/A	#N/A	#N/A	#N/A	#N/A	#N/A	#N/A	#N/A	#N/A	#N/A	#N/A	#N/A	#N/A	#N/A	#N/A	#N/A	#N/A	#N/A	#N/A	#N/A	-2.05577	#N/A	#N/A	#N/A
Summary_cellular response to stress	#N/A	#N/A	#N/A	#N/A	#N/A	#N/A	#N/A	#N/A	#N/A	#N/A	#N/A	#N/A	#N/A	#N/A	#N/A	#N/A	#N/A	#N/A	#N/A	#N/A	-2.35591	#N/A	#N/A	#N/A
Member_cellular response to stress	#N/A	#N/A	#N/A	#N/A	#N/A	#N/A	#N/A	#N/A	#N/A	#N/A	#N/A	#N/A	#N/A	#N/A	#N/A	#N/A	#N/A	#N/A	#N/A	#N/A	-2.35591	#N/A	#N/A	#N/A
Member_DNA damage response	#N/A	#N/A	#N/A	#N/A	#N/A	#N/A	#N/A	#N/A	#N/A	#N/A	#N/A	#N/A	#N/A	#N/A	#N/A	#N/A	#N/A	#N/A	#N/A	#N/A	-2.27325	#N/A	#N/A	#N/A
Member_DNA repair	#N/A	#N/A	#N/A	#N/A	#N/A	#N/A	#N/A	#N/A	#N/A	#N/A	#N/A	#N/A	#N/A	#N/A	#N/A	#N/A	#N/A	#N/A	#N/A	#N/A	-2.05278	#N/A	#N/A	#N/A
Summary_protein-containing complex localization	#N/A	#N/A	#N/A	#N/A	#N/A	#N/A	#N/A	#N/A	#N/A	#N/A	#N/A	#N/A	#N/A	#N/A	#N/A	#N/A	#N/A	#N/A	#N/A	#N/A	-2.18253	#N/A	#N/A	#N/A
Member_protein-containing complex localization	#N/A	#N/A	#N/A	#N/A	#N/A	#N/A	#N/A	#N/A	#N/A	#N/A	#N/A	#N/A	#N/A	#N/A	#N/A	#N/A	#N/A	#N/A	#N/A	#N/A	-2.18253	#N/A	#N/A	#N/A
Summary_Arachidonate metabolism	#N/A	#N/A	#N/A	#N/A	#N/A	#N/A	#N/A	#N/A	#N/A	#N/A	#N/A	#N/A	#N/A	#N/A	#N/A	#N/A	#N/A	#N/A	#N/A	#N/A	-2.04978	#N/A	#N/A	#N/A
Summary_glycerophospholipid biosynthetic process	#N/A	#N/A	#N/A	#N/A	#N/A	#N/A	#N/A	#N/A	#N/A	#N/A	#N/A	#N/A	#N/A	#N/A	#N/A	#N/A	#N/A	#N/A	#N/A	#N/A	#N/A	-2.60869	#N/A	#N/A
Member_Phosphatidylinositol signaling system	#N/A	#N/A	#N/A	#N/A	#N/A	#N/A	#N/A	#N/A	#N/A	#N/A	#N/A	#N/A	#N/A	#N/A	#N/A	#N/A	#N/A	#N/A	#N/A	#N/A	#N/A	-2.11776	#N/A	#N/A
Summary_regulation of cell shape	#N/A	#N/A	#N/A	#N/A	#N/A	#N/A	#N/A	#N/A	#N/A	#N/A	#N/A	#N/A	#N/A	#N/A	#N/A	#N/A	#N/A	#N/A	#N/A	#N/A	#N/A	-2.51664	#N/A	#N/A
Member_regulation of cell shape	#N/A	#N/A	#N/A	#N/A	#N/A	#N/A	#N/A	#N/A	#N/A	#N/A	#N/A	#N/A	#N/A	#N/A	#N/A	#N/A	#N/A	#N/A	#N/A	#N/A	#N/A	-2.51664	#N/A	#N/A
Member_regulation of neurogenesis	#N/A	#N/A	#N/A	#N/A	#N/A	#N/A	#N/A	#N/A	#N/A	#N/A	#N/A	#N/A	#N/A	#N/A	#N/A	#N/A	#N/A	#N/A	#N/A	#N/A	#N/A	-2.28567	#N/A	#N/A
Member_regulation of cell morphogenesis	#N/A	#N/A	#N/A	#N/A	#N/A	#N/A	#N/A	#N/A	#N/A	#N/A	#N/A	#N/A	#N/A	#N/A	#N/A	#N/A	#N/A	#N/A	#N/A	#N/A	#N/A	-2.1753	#N/A	#N/A
Summary_response to external biotic stimulus	#N/A	#N/A	#N/A	#N/A	#N/A	#N/A	#N/A	#N/A	#N/A	#N/A	#N/A	#N/A	#N/A	#N/A	#N/A	#N/A	#N/A	#N/A	#N/A	#N/A	#N/A	#N/A	#N/A	-3.61583
Summary_positive regulation of DNA-templated transcription	#N/A	#N/A	#N/A	#N/A	#N/A	#N/A	#N/A	#N/A	#N/A	#N/A	#N/A	#N/A	#N/A	#N/A	#N/A	#N/A	#N/A	#N/A	#N/A	#N/A	#N/A	#N/A	#N/A	-2.27739
Member_positive regulation of DNA-templated transcription	#N/A	#N/A	#N/A	#N/A	#N/A	#N/A	#N/A	#N/A	#N/A	#N/A	#N/A	#N/A	#N/A	#N/A	#N/A	#N/A	#N/A	#N/A	#N/A	#N/A	#N/A	#N/A	#N/A	-2.27739
Member_positive regulation of RNA biosynthetic process	#N/A	#N/A	#N/A	#N/A	#N/A	#N/A	#N/A	#N/A	#N/A	#N/A	#N/A	#N/A	#N/A	#N/A	#N/A	#N/A	#N/A	#N/A	#N/A	#N/A	#N/A	#N/A	#N/A	-2.27739
Member_positive regulation of RNA metabolic process	#N/A	#N/A	#N/A	#N/A	#N/A	#N/A	#N/A	#N/A	#N/A	#N/A	#N/A	#N/A	#N/A	#N/A	#N/A	#N/A	#N/A	#N/A	#N/A	#N/A	#N/A	#N/A	#N/A	-2.11113
Member_positive regulation of nucleobase-containing compound metabolic process	#N/A	#N/A	#N/A	#N/A	#N/A	#N/A	#N/A	#N/A	#N/A	#N/A	#N/A	#N/A	#N/A	#N/A	#N/A	#N/A	#N/A	#N/A	#N/A	#N/A	#N/A	#N/A	#N/A	-2.05066

## Sheet: Interaction Immune Genes 
Table S6: Identification of Interaction Immune Genes (as depicted in Fig.3C)
All verbatim ZFIN descriptions for the manual curation of immune response genes can be attributted to the ZFIN database (Bradford et al, Genetics, 220:4, 2022, https://doi.org/10.1093/genetics/iyac016)
ZFIN gene descriptions for this paper were retrieved from the Zebrafish Information Network (ZFIN), University of Oregon, Eugene, OR 97403-5274; URL: http://zfin.org/; [1.21.2025]
Interaction Immune Genes (combined genes from Metascape terms and manual curation)					Metascape Summary and Member Terms	Genes associated with each
blue color = negative interaction log2 fold change					response to lipopolysaccharide	psmb9a	il10	irak3	il13
pink = postive interaction log2 fold change					cytokine mediated signaling pathway	stat4	socs3b	il20ra	irak3	il22ra2	il10	casp10
Gene Symbol					response to virus (excludes apoptosis only genes)	mxc	atf3	tnfrsf1a	irf1b	sting1
psmb9a					cytokine-cytokine receptor interaction	tnfrsf1a	il10	il17a/f1	il22	il20ra	il17ra1a	tnfrsf9a	ccl19b
il10					c-type lectin receptor signaling pathway	casp8	malt2	irf9	il10	casp10	bcl3	malt3	irf1b
irak3					hepes simplex virus 1 infection	tapbp.1	calr3a	b2m	casp8	irf9	tnfrsf1a	socs3b	casp10	casp3b	mhc1zba	tap1	sting1	gbp1	gbp2
il13					immune system process	tapbp.1	b2m	psmb9a	psmb8a	psmb12	caspb	mpeg1.1	irf9	irf10	tnfrsf1a	gbp1	irf8	il10	il22	casp3b	gbp2	irf1a	mhc1zba	irf1b	ccl19b	zmp:0000001138	itln2	etv7	tapbpl	mhc1lla	rbpms	sting1
stat4					response to bacterium	psmb9a	caspb	mpeg1.1	mpx	npsn	tnfrsf1a	il10	il22	irak3	il13	itln2
socs3b					defense response	caspb	mpeg1.1	mpx	mxc	stat4	npsn	tnfrsf1a	gbp1	il10	il17a/f1	il22	gbp2	itln2	sting1
il20ra					immune response	b2m	caspb	mpeg1.1	tnfrsf1a	gbp1	il10	il22	gbp2	mhc1zba	ccl19b	zmp:0000001138	itln2	mhc1lla	sting1
il22ra2					defense response to bacterium	caspb	mpeg1.1	npsn	tnfrsf1a	il10	il22	itln2
casp8l2					defense response to other organism	caspb	mpeg1.1	mxc	npsn	tnfrsf1a	gbp1	il10	il22	gbp2	itln2	sting1
mxc					regulation of inflammatory response	caspb	tnfrsf1a	il10	il22	il13
atf3					regulation of defense response	caspb	tnfrsf1a	il10	il22	irf1b	il13	sting1
tnfrsf1a					defense response to symbiont	caspb	mxc	tnfrsf1a	gbp1	gbp2	itln2	sting1
irf1b					regulation of response to external stimulus	caspb	tnfrsf1a	il10	il22	irf1b	il13	sting1
tmem173					innate immune response	caspb	tnfrsf1a	gbp1	gbp2	sting1
il17a/f1					Antigen Presentation: Folding, assembly and peptide loading of class I MHC	tapbp.1	calr3a	b2m	hspa5	mhc1zba	zmp:0000001138	psmb13a	socs3b	uba7	lonrf1	hsp70.3	hbbe2	il10	casp10	lyz	il22ra2	itln2	sting1	tapbpl	agr2
il22					Antigen Presentation: Folding, assembly and peptide loading of class I MHC	tapbp.1	calr3a	b2m	hspa5	mhc1zba	zmp:0000001138
il17ra1a					Class I MHC mediated antigen processing & presentation	tapbp.1	calr3a	b2m	psmb13a	hspa5	socs3b	mhc1zba	uba7	zmp:0000001138	lonrf1
tnfrsf9a					Immune System	tapbp.1	calr3a	b2m	hsp70.3	psmb13a	hspa5	hbbe2	socs3b	il10	casp10	lyz	il22ra2	mhc1zba	uba7	zmp:0000001138	itln2	lonrf1	sting1
ccl19b					antigen processing and presentation of peptide antigen via MHC class I	tapbp.1	b2m	tapbpl
casp8					Adaptive Immune System	tapbp.1	calr3a	b2m	psmb13a	hspa5	socs3b	mhc1zba	uba7	zmp:0000001138	lonrf1
malt2					antigen processing and presentation	tapbp.1	b2m	zmp:0000001138	tapbpl
irf9					Antigen processing-Cross presentation	b2m	psmb13a	mhc1zba	zmp:0000001138
bcl3					Innate Immune System	b2m	hsp70.3	psmb13a	hbbe2	casp10	lyz	mhc1zba	zmp:0000001138	itln2	sting1
malt3					Neutrophil degranulation	b2m	hsp70.3	psmb13a	hbbe2	lyz	mhc1zba	zmp:0000001138	sting1
tapbp.1
calr3a
b2m					Manually curated immune/defense response genes	Evidence
casp3b					il17rel	ZFIN description "Predicted to have interleukin-17 receptor activity"
mhc1zba					cxcl18a.1	ZFIN description "Predicted to have chemokine activity. Predicted to be involved in immune response."
tap1					nfkbiz	ZFIN description "Orthologous to human NFKBIZ (NFKB inhibitor zeta)"
gbp1					irf2 (remaned irf2b)	ZFIN description "Predicted to be involved in immune system process"
gbp2					irf8	ZFIN description "Involved in microglia development; regulation of macrophage differentiation; and regulation of neutrophil differentiation."
psmb8a					irf10	ZFIN description "Predicted to be involved in immune system process"
psmb12					psme1	predicted roles in antigen presentation (Murray et al, Scand J Immunol, 51(6):571-6, 2000, https://doi.org/10.1046/j.1365-3083.2000.00728.x)
caspb					psme2	predicted roles in antigen presentation (Murray et al, Scand J Immunol, 51(6):571-6, 2000, https://doi.org/10.1046/j.1365-3083.2000.00728.x
mpeg1.2					psmb10	predicted roles in antigen presentation (McConnell et al, Proc Natl Acad Sci USA, 113(34):E5014-23, 2016, https://doi.org/10.1073/pnas.1607602113)
irf10					parp9	interferon stimulated gene with predicted roles in antiviral response (Levraud et al, J Immunol, 203(12):3361-3373, 2019, https://doi.org/10.4049/jimmunol.1900804)
irf8					mpeg1.2	ZFIN: "involved in defense response to bacterium"
irf1a
zmp:0000001138
itln2
etv7
tapbpl
mhc1lla
rbpms
mpx
npsn
hspa5
psmb13a
uba7
lonrf1l
hsp70.3
hbbe2
lyz
agr2
il17rel
cxcl18a.1
nfkbiz
irf2
psme1
psme2
psmb10
crfb12
prlra
